# Supplementary material for: Bergeyella cardium variant induces a unique cytoplasmic vacuolization cell death floatptosis in macrophage
Source: Cell Discov. 2025 Oct 21;11:83. doi: 10.1038/s41421-025-00840-x (PMC12537989; doi:10.1038/s41421-025-00840-x)
Supplement: Supplementary file 3 — Supplementary Table S1 [file 41421_2025_840_MOESM3_ESM.xlsx]

## Sheet: unique reads
Sample id	Sample location	Patient id	depth	cover	mapped BC reads	BC unique reads
SRR27355519	Plaque	AB1227	11.9049	0.95618	81725	58965
SRR27599630	Saliva	C50504	2.08673	0.833541	14541	10250
SRR27355596	Plaque	AB1057	1.79941	0.748454	13005	8777
SRR27355697	Saliva	AB1057	0.4223	0.258762	3203	2079
SRR27599632	Plaque	C50504	0.207987	0.17638	1446	1006
SRR27355958	Saliva	AB1248	0.160755	0.100986	1111	817
SRR27355518	Saliva	AB1227	0.155287	0.115804	1109	756
SRR27355523	Saliva	AB1239	0.0876886	0.0667488	611	427
SRR27599628	Throat	C50504	0.0771284	0.051667	567	339
SRR27355525	Plaque	AB1239	0.0584995	0.0435546	421	292
SRR27355154	Saliva	AB1297	0.0479938	0.0343872	377	209
SRR27600218	Plaque	AB1741	0.0511849	0.00360795	2331	205
SRR27355679	Saliva	AB1061	0.101591	0.0166563	1705	183
SRR27600361	Plaque	AB1451	0.0637045	0.00788261	1197	161
SRR27600246	Saliva	AB1661	0.0331962	0.0283619	249	157
SRR27355725	Saliva	AB1308	0.0440156	0.0148476	653	122
SRR27600346	Plaque	AB1455	0.0460859	0.00813839	1054	110
SRR27600189	Plaque	AB851	0.0428035	0.00564979	551	107
SRR27355242	Saliva	AB1205	0.0262395	0.00317739	189	104
SRR27355310	Plaque	AB1121	0.0316993	0.00388337	1131	91
SRR27355804	Plaque	A0019	0.0135707	0.000775201	153	84
SRR27355358	Plaque	AB1068	0.0251044	0.00167854	360	80
SRR27599915	Saliva	AB1398	0.0704402	0.0035726	1268	80
SRR27355717	Plaque	A0024	0.0285936	0.00930634	706	76
SRR27355256	Plaque	AB1198	0.0277997	0.0111209	303	75
SRR27599674	Plaque	AB832	0.0580773	0.00427514	1362	73
SRR27355652	Saliva	AB1089	0.0557139	0.0119187	746	66
SRR27355752	Saliva	AB1285	0.0369922	0.0129217	465	66
SRR27355413	Saliva	AB1332	0.112225	0.013012	1682	64
SRR27355190	Plaque	AB1218	0.0213905	0.00306742	899	54
SRR27355487	Plaque	AB1260	0.022635	0.00573767	355	54
SRR27599864	Plaque	AB1485	0.0174673	0.00745057	628	50
SRR27599981	Saliva	AB1458	0.017401	0.0044401	592	47
SRR27600134	Saliva	AB1484	0.0183795	0.0104331	213	47
SRR27355281	Saliva	AB1173	0.0227921	0.00888462	302	45
SRR27600442	Saliva	AB1684	0.0394587	0.00459033	1273	44
SRR27355155	Plaque	AB1297	0.00851592	0.00622861	174	43
SRR27355214	Plaque	AB1217	0.0156415	0.00409644	415	43
SRR27599849	Plaque	AB1489	0.0278042	0.00296972	841	42
SRR27600088	Saliva	AB1694	0.0246489	0.00501451	311	42
SRR27600094	Plaque	AB1396	0.028518	0.00382789	1200	42
SRR27355173	Plaque	AB1261	0.00924399	0.00217538	225	41
SRR27600328	Plaque	AB1492	0.00880853	0.00813053	202	41
SRR27600393	Saliva	AB1766	0.0416488	0.00287546	1472	41
SRR27355498	Plaque	AB1254	0.0223679	0.00551478	2194	39
SRR27356106	Plaque	AB1088	0.0122913	0.00205215	136	39
SRR27599823	Plaque	AB1403	0.0173721	0.00495265	922	39
SRR27355414	Plaque	AB1332	0.0207051	0.00604647	612	38
SRR27355758	Plaque	AB1295	0.0282774	0.00234966	341	38
SRR27600180	Plaque	AB859	0.0293634	0.00340175	726	38
SRR27355653	Plaque	AB1089	0.0187929	0.00334235	209	36
SRR27600439	Throat	AB1684	0.0258669	0.00348374	1012	36
SRR27355677	Plaque	AB1051	0.0213664	0.00215181	1360	35
SRR27355918	Plaque	AB1273	0.0168247	0.00520205	441	35
SRR27355951	Plaque	AB1269	0.0155291	0.00285582	535	35
SRR27599638	Plaque	BI052	0.0184384	0.00551183	630	34
SRR27600153	Plaque	AB1472	0.0173303	0.00363299	1245	32
SRR27599982	Plaque	AB1458	0.0143302	0.00511368	1415	31
SRR27355579	Saliva	AB1121	0.0105789	0.00310915	230	30
SRR27600130	Plaque	AB1394	0.0102298	0.00502384	267	30
SRR27599651	Plaque	AB925	0.0461753	0.00388484	1754	27
SRR27599875	Saliva	AB1394	0.0126791	0.00765824	200	27
SRR27356040	Saliva	AB1197	0.00922239	0.00217783	134	26
SRR27355646	Saliva	AB1090	0.0225888	0.00630176	578	25
SRR27355841	Plaque	AB1115	0.00686782	0.00283128	1322	25
SRR27356105	Plaque	AB1108	0.022228	0.00452749	1218	25
SRR27600188	Saliva	AB851	0.018512	0.0136345	299	25
SRR27355691	Plaque	AB1055	0.017131	0.000965197	504	24
SRR27355824	Plaque	AB1163	0.0218819	0.00682462	1063	24
SRR27355971	Plaque	AB1021	0.0168531	0.00279691	663	24
SRR27599922	SkinArm	AB1637	0.00471061	0.000652956	192	24
SRR27356030	Plaque	AB1210	0.0272391	0.00299623	1564	23
SRR27600360	Saliva	AB1451	0.006587	0.00258482	143	23
SRR27355347	Plaque	AB1090	0.0199142	0.00520303	797	22
SRR27355610	SkinArm	A0018	0.0188896	0.00365508	174	22
SRR27599924	Throat	AB1405	0.0080019	0.0027051	118	22
SRR27355805	Saliva	AB1217	0.00860773	0.00296236	237	21
SRR27600245	Throat	AB1661	0.0124916	0.00494774	118	21
SRR27600334	Plaque	AB1491	0.0131445	0.00419218	530	21
SRR27355586	Throat	AB1134	0.0151078	0.000939177	131	20
SRR27355667	Throat	AB1048	0.0234701	0.00290148	522	20
SRR27599738	Plaque	AB1736	0.00601211	0.0037896	184	20
SRR27600358	Throat	AB1451	0.00908002	0.00306644	236	20
SRR27355672	Plaque	A0027	0.0155158	0.00327362	561	19
SRR27356014	Plaque	AB1211	0.00395603	0.0072051	292	19
SRR27599796	SkinArm	AB1408	0.0101301	0.00168639	146	19
SRR27600033	Plaque	AB1801	0.022529	0.00409104	852	19
SRR27600118	Plaque	AB1398	0.0100649	0.00581867	314	19
SRR27600174	SkinArm	AB873	0.00586973	0.00222349	86	19
SRR27355528	Saliva	AB1225	0.016267	0.00363103	309	18
SRR27355666	Saliva	AB1048	0.01746	0.00364084	443	18
SRR27356054	Throat	AB1205	0.0046787	0.00138545	32	18
SRR27599821	Plaque	AB1587	0.0195362	0.00104326	216	18
SRR27599976	Plaque	AB1460	0.0159832	0.0023909	543	18
SRR27355442	Saliva	AB1310	0.0192863	0.00461144	1233	17
SRR27355473	Plaque	AB1276	0.0109068	0.00486281	590	17
SRR27355671	Throat	AB1063	0.00630471	0.00130935	192	17
SRR27355828	Saliva	AB1174	0.00644757	0.00225196	287	17
SRR27356000	Plaque	AB1244	0.00790617	0.00523838	122	17
SRR27599967	Saliva	AB1462	0.0048088	0.00221956	41	17
SRR27355238	Saliva	AB1211	0.00437873	0.00147332	120	16
SRR27355889	Plaque	A0018	0.0110693	0.0124916	298	16
SRR27355968	Plaque	AB1233	0.00351271	0.00175316	93	16
SRR27599713	Plaque	AB1756	0.0221666	0.00374247	495	16
SRR27600014	Plaque	AB4181	0.00467379	0.00224607	86	16
SRR27600207	Plaque	AB1743	0.00539892	0.00443863	331	16
SRR27600354	Saliva	AB1452	0.0041043	0.00218716	600	16
SRR27600356	Plaque	AB1452	0.00821792	0.00278218	250	16
SRR27355128	Saliva	AB1334	0.00468803	0.00370663	45	15
SRR27355168	Saliva	AB1022	0.0064137	0.00700283	242	15
SRR27355749	Plaque	AB1035	0.00625562	0.00265846	161	15
SRR27355884	Plaque	AB1038	0.0105607	0.0037626	291	15
SRR27355973	Throat	AB1239	0.00668372	0.00349749	50	15
SRR27356036	Throat	AB1198	0.00541806	0.00242674	58	15
SRR27356062	Plaque	AB1145	0.012173	0.00365017	872	15
SRR27599684	Plaque	AB1781	0.00674214	0.00316561	116	15
SRR27599700	Plaque	AB1416	0.00639357	0.00369534	361	15
SRR27600270	SkinArm	AB1648	0.00220925	0.000147283	57	15
SRR27355287	Saliva	AB1187	0.00495903	0.00252787	246	14
SRR27355673	Saliva	AB1063	0.00690612	0.00258433	312	14
SRR27355839	Saliva	AB1117	0.00775201	0.00142178	112	14
SRR27356023	Saliva	AB1219	0.00454566	0.00118072	217	14
SRR27355210	Saliva	AB1214	0.00839417	0.00349651	193	13
SRR27355576	Plaque	AB1137	0.00539401	0.00183613	187	13
SRR27355645	Saliva	AB1072	0.00468803	0.00263588	119	13
SRR27599918	Plaque	AB1638	0.00984196	0.00311995	304	13
SRR27599927	Throat	AB1636	0.00673281	0.00148413	105	13
SRR27599968	Plaque	AB1462	0.0151996	0.00462813	520	13
SRR27599973	Throat	AB1460	0.00381464	0.00138201	579	13
SRR27600053	Plaque	AB1746	0.00937999	0.00136679	288	13
SRR27600100	Saliva	AB1686	0.0186878	0.00670532	299	13
SRR27600227	Plaque	AB1410	0.0298239	0.00791255	853	13
SRR27600441	SkinArm	AB1684	0.0062566	0.000847861	352	13
SRR27600443	Plaque	AB1684	0.00791255	0.00385833	178	13
SRR27355514	Plaque	AB1241	0.00465661	0.00252444	148	12
SRR27355530	Plaque	AB1237	0.00335413	0.00184202	65	12
SRR27599737	Saliva	AB1736	0.00322501	0.00283079	28	12
SRR27599870	Plaque	AB1471	0.010032	0.00761209	183	12
SRR27600032	Saliva	AB1801	0.014339	0.00436106	344	12
SRR27600212	Throat	AB1741	0.00614663	0.00168394	643	12
SRR27600220	Throat	AB1740	0.00761946	0.00129217	72	12
SRR27355181	Plaque	AB1271	0.0102828	0.00346803	1402	11
SRR27355321	Saliva	AB1101	0.00468705	0.00236046	235	11
SRR27355415	Plaque	AB1330	0.00263097	0.0011925	743	11
SRR27355584	Throat	A0018	0.00745892	0.00164761	164	11
SRR27355600	Plaque	AB1045	0.0102519	0.00251511	204	11
SRR27599673	Saliva	AB832	0.0168276	0.00547354	295	11
SRR27599690	Plaque	AB1779	0.00451767	0.00194365	850	11
SRR27599955	Saliva	AB1403	0.00503169	0.00888757	61	11
SRR27600152	Saliva	AB1472	0.0130203	0.00386128	504	11
SRR27600235	Plaque	AB1671	0.0113811	0.00331584	342	11
SRR27355130	Plaque	AB1298	0.00851887	0.00109432	378	10
SRR27355172	Saliva	AB1261	0.00729838	0.0060504	136	10
SRR27355261	Saliva	AB1011	0.0183731	0.00265699	640	10
SRR27355272	Plaque	AB1011	0.031389	0.00495658	1779	10
SRR27355391	Plaque	AB1061	0.00783597	0.00324563	270	10
SRR27355412	Throat	AB1332	0.00597038	0.00323238	234	10
SRR27355992	Plaque	AB1220	0.00351516	0.0016157	144	10
SRR27356058	Plaque	AB1009	0.00408122	0.00261968	368	10
SRR27599892	Plaque	AB1450	0.00395063	0.00254751	185	10
SRR27599960	Plaque	AB1588	0.0184605	0.00293487	1285	10
SRR27599998	Plaque	AB902	0.010272	0.00145712	540	10
SRR27600179	Saliva	AB859	0.00514019	0.00176642	102	10
SRR27600290	Plaque	AB1407	0.0114523	0.00433406	599	10
SRR27355387	Plaque	AB1000	0.00292898	0.00121803	169	9
SRR27355534	Saliva	AB1166	0.00849776	0.0027272	96	9
SRR27355594	Plaque	AB1070	0.00602978	0.001193	100	9
SRR27355601	Saliva	AB1045	0.00909524	0.00301833	275	9
SRR27355608	Throat	AB1047	0.0105347	0.0014095	105	9
SRR27355738	Saliva	AB1035	0.00614761	0.00182877	232	9
SRR27355962	Throat	AB1265	0.00484219	0.00257255	110	9
SRR27599706	Plaque	AB1758	0.00218912	0.00117188	212	9
SRR27599819	Plaque	AB1408	0.0189986	0.00483139	576	9
SRR27600216	Saliva	AB1396	0.0052644	0.00170456	161	9
SRR27600267	SkinArm	AB1657	0.00201778	0.000290148	43	9
SRR27600364	Saliva	AB1450	0.0167019	0.00346803	244	9
SRR27355341	Plaque	AB1092	0.00396094	0.00211843	107	8
SRR27355513	Saliva	AB1018	0.00380826	0.00194512	39	8
SRR27355562	Plaque	AB1141	0.0129197	0.00227798	271	8
SRR27355572	Saliva	AB1007	0.00822627	0.00190536	118	8
SRR27355591	Plaque	AB1059	0.0102568	0.00392805	423	8
SRR27355696	SkinArm	AB1057	0.0045378	0.0013555	224	8
SRR27355890	Plaque	AB1309	0.0112844	0.00344839	323	8
SRR27355939	Saliva	AB1265	0.00542248	0.00257451	138	8
SRR27356047	Throat	AB1192	0.00347589	0.00198243	985	8
SRR27356118	Saliva	AB1000	0.00541708	0.00175414	136	8
SRR27599629	SkinArm	C50504	0.00733373	0.00252002	76	8
SRR27599652	Plaque	AB848	0.0118813	0.00360501	265	8
SRR27599671	Plaque	AB834	0.0263578	0.00267761	1233	8
SRR27599995	Throat	AB905	0.00717368	0.00244785	609	8
SRR27600217	Saliva	AB1741	0.00294321	0.00187934	110	8
SRR27355125	Saliva	AB1335	0.00196967	0.00125829	87	7
SRR27355140	Plaque	AB1300	0.0144637	0.0041799	426	7
SRR27355323	Plaque	AB1117	0.0111282	0.00445581	550	7
SRR27355342	Plaque	AB1101	0.0157628	0.00349994	592	7
SRR27355428	Plaque	AB1303	0.0122898	0.00370565	390	7
SRR27355437	Throat	AB1312	0.0241613	0.00385539	465	7
SRR27355447	Saliva	AB1309	0.00351173	0.00160637	82	7
SRR27355497	Saliva	AB1254	0.00741474	0.00251658	436	7
SRR27355552	Plaque	AB1154	0.00597529	0.00329326	250	7
SRR27355644	Plaque	AB1073	0.0045	0.00268989	316	7
SRR27355647	Plaque	AB1072	0.016289	0.00234622	763	7
SRR27355690	Throat	AB1058	0.00513675	0.0020654	70	7
SRR27355777	Throat	AB1212	0.00263932	0.00103197	29	7
SRR27355960	Saliva	AB1021	0.00293732	0.00126271	117	7
SRR27355989	Saliva	AB1220	0.00291277	0.00113015	93	7
SRR27356089	Plaque	AB1100	0.0040984	0.00186363	267	7
SRR27599699	Plaque	AB1772	0.0116864	0.0036109	482	7
SRR27599702	Plaque	AB1759	0.00469638	0.0030468	400	7
SRR27599762	Saliva	AB1700	0.00535571	0.00235702	117	7
SRR27599804	Plaque	AB1656	0.010923	0.00384557	372	7
SRR27599844	Plaque	AB1490	0.00777411	0.00383477	315	7
SRR27599880	Plaque	AB1467	0.00836913	0.00359126	463	7
SRR27599899	Plaque	AB1449	0.00627231	0.00287988	289	7
SRR27600043	Plaque	AB1748	0.0100865	0.00407828	496	7
SRR27600051	SkinArm	AB1746	0.00103098	0.000117336	15	7
SRR27600076	Plaque	AB1724	0.0172896	0.00346754	689	7
SRR27600276	Saliva	AB1646	0.00219354	0.00114341	31	7
SRR27355180	Saliva	AB1271	0.00215083	0.00128578	130	6
SRR27355201	Plaque	AB1225	0.00703622	0.00170701	182	6
SRR27355329	Plaque	AB1106	0.00248909	0.00160784	98	6
SRR27355418	Plaque	AB1325	0.00425256	0.00223232	187	6
SRR27355441	Plaque	AB1034	0.0495677	0.00401298	4249	6
SRR27355464	Saliva	AB1287	0.0016049	0.000785511	16	6
SRR27355637	Plaque	AB1075	0.00189799	0.000689286	111	6
SRR27355643	Saliva	AB1073	0.00907806	0.00465808	348	6
SRR27355693	Plaque	AB1058	0.00248123	0.00174825	246	6
SRR27355771	Throat	AB1281	0.0142369	0.00100398	679	6
SRR27355893	Throat	AB1297	0.00132555	0.000713342	10	6
SRR27355894	Saliva	AB1033	0.0029275	0.00349405	36	6
SRR27355945	Plaque	AB1270	0.0148049	0.00652613	573	6
SRR27355978	Saliva	AB1250	0.00499094	0.0011817	157	6
SRR27356061	Plaque	AB1172	0.00220483	0.000988271	348	6
SRR27356090	Plaque	AB1114	0.00763468	0.00122687	449	6
SRR27356119	Saliva	AB1077	0.00220827	0.00111592	107	6
SRR27599631	SkinArm	AB1425	0.00334088	0.000437432	28	6
SRR27599679	Plaque	AB1422	0.019353	0.00354266	1112	6
SRR27599745	Plaque	AB1735	0.00909131	0.00371056	605	6
SRR27599752	Plaque	AB1702	0.00906284	0.00389172	256	6
SRR27599847	Throat	AB1489	0.00234328	0.000950469	48	6
SRR27599911	Saliva	AB1440	0.00335119	0.0022986	803	6
SRR27599966	Throat	AB1462	0.00234475	0.00135893	17	6
SRR27600049	Throat	AB1746	0.00439984	0.000933776	381	6
SRR27600078	Saliva	AB1723	0.00269725	0.00186853	56	6
SRR27600155	Throat	AB1471	0.00479064	0.00197802	49	6
SRR27600164	Plaque	AB1428	0.00367472	0.00275862	228	6
SRR27600196	Saliva	AB848	0.00249891	0.00130837	132	6
SRR27600248	Plaque	AB1661	0.0044023	0.00269381	356	6
SRR27600289	Plaque	AB1639	0.00291523	0.001545	92	6
SRR27600362	Throat	AB1450	0.0172827	0.00346116	193	6
SRR27600374	Throat	AB1794	0.00379696	0.00187688	111	6
SRR27600379	Saliva	AB1793	0.00352302	0.00204527	178	6
SRR27600380	Plaque	AB1793	0.00485642	0.00244687	341	6
SRR27600392	SkinArm	AB1766	0.00277973	0.000604353	133	6
SRR27600449	Plaque	AB1681	0.00938244	0.00304975	174	6
SRR27355126	Plaque	AB1335	0.00512497	0.00266681	291	5
SRR27355129	Plaque	A0022	0.00334333	0.00237568	367	5
SRR27355132	Plaque	AB1302	0.00453485	0.00145811	116	5
SRR27355164	Saliva	AB1276	0.00425698	0.00204282	224	5
SRR27355175	Throat	AB1272	0.00117827	0.000669157	43	5
SRR27355186	Plaque	AB1253	0.00102951	0.000726598	249	5
SRR27355189	Saliva	AB1218	0.00291326	0.000781093	53	5
SRR27355334	Plaque	AB1105	0.00439837	0.00282735	71	5
SRR27355374	Plaque	AB1094	0.0082081	0.00246061	354	5
SRR27355446	SkinArm	AB1289	0.000736417	0.000142374	8	5
SRR27355457	Plaque	AB1289	0.00189996	0.00125682	46	5
SRR27355476	Throat	AB1262	0.0047003	0.000900883	409	5
SRR27355511	Plaque	AB1229	0.00276549	0.00160588	118	5
SRR27355611	Plaque	AB1066	0.00614957	0.00237372	158	5
SRR27355631	Plaque	AB1313	0.00820172	0.00238795	576	5
SRR27355703	Throat	AB1053	0.0140832	0.00213315	1246	5
SRR27355723	SkinArm	AB1332	0.000883209	0.000294076	21	5
SRR27355780	Saliva	AB1212	0.00556584	0.000786984	62	5
SRR27355783	Throat	AB1220	0.00205117	0.00100496	35	5
SRR27355785	Plaque	AB1212	0.00378469	0.00172371	49	5
SRR27355837	Throat	AB1117	0.00453535	0.00107026	46	5
SRR27355895	Plaque	AB1308	0.00160735	0.00135059	644	5
SRR27355934	Plaque	AB1268	0.00584666	0.00254015	175	5
SRR27355942	Saliva	AB1247	0.00467085	0.00981987	149	5
SRR27355959	Plaque	AB1266	0.00277335	0.00217145	309	5
SRR27356094	Throat	AB1113	0.00336837	0.000687813	25	5
SRR27599623	Saliva	AB1410	0.042533	0.0131416	733	5
SRR27599646	Plaque	AB928	0.070559	0.00336493	794	5
SRR27599649	Plaque	AB927	0.00189897	0.000948014	48	5
SRR27599759	Plaque	AB1411	0.00191125	0.00149493	224	5
SRR27599763	Plaque	AB1700	0.00351124	0.00218127	129	5
SRR27599820	Saliva	AB1587	0.00322501	0.00176789	63	5
SRR27599840	Plaque	AB1495	0.00159655	0.000470816	18	5
SRR27599848	Saliva	AB1489	0.00263244	0.00183073	155	5
SRR27599854	Throat	AB1401	0.00609655	0.00234328	100	5
SRR27599869	Saliva	AB1471	0.00350633	0.00195887	99	5
SRR27599910	SkinArm	AB1440	0.00144338	0.000255782	14	5
SRR27600003	Saliva	AB890	0.00263244	0.00072758	127	5
SRR27600067	Plaque	AB1729	0.00337132	0.00117925	203	5
SRR27600107	Saliva	AB1685	0.0014532	0.000851789	1886	5
SRR27600167	Saliva	AB1427	0.00417745	0.00945265	89	5
SRR27600198	Throat	AB1744	0.00131573	0.000861117	154	5
SRR27600306	Saliva	AB1627	0.000731016	0.000208651	13	5
SRR27600388	Plaque	AB1790	0.00704014	0.00198538	272	5
SRR27355122	Throat	AB1310	0.00263244	0.0018813	132	4
SRR27355138	Plaque	AB1292	0.00116796	0.00115716	33	4
SRR27355177	Plaque	AB1259	0.00601211	0.00373609	432	4
SRR27355179	Plaque	AB1022	0.00115617	0.000644119	80	4
SRR27355230	SkinArm	AB1212	0.000736417	0.000294567	6	4
SRR27355244	Saliva	AB1190	0.00366588	0.001735	87	4
SRR27355300	Plaque	AB1006	0.00132064	0.000880264	35	4
SRR27355352	Saliva	AB1099	0.0322104	0.0140945	688	4
SRR27355360	Saliva	AB1096	0.00498603	0.003226	691	4
SRR27355419	Plaque	AB1322	0.00439101	0.001708	674	4
SRR27355433	Saliva	AB1313	0.00881	0.00254211	523	4
SRR27355479	Saliva	AB1246	0.00249449	0.00143994	114	4
SRR27355493	Saliva	AB1241	0.00455056	0.00246454	362	4
SRR27355603	Plaque	AB1046	0.00397469	0.00148658	423	4
SRR27355909	Plaque	AB1306	0.00350731	0.00186166	99	4
SRR27355928	Plaque	AB1282	0.00657767	0.00212579	172	4
SRR27355929	Saliva	AB1270	0.00352302	0.00202809	261	4
SRR27355932	Saliva	AB1023	0.00617166	0.00186019	77	4
SRR27355995	Throat	AB1244	0.00306202	0.00125584	43	4
SRR27356007	Saliva	AB1234	0.00186461	0.000927394	28	4
SRR27356056	Throat	AB1145	0.00147038	0.000666703	36	4
SRR27356060	Saliva	AB1172	0.00427122	0.00199667	62	4
SRR27356109	Saliva	AB1107	0.00279151	0.000895974	54	4
SRR27599822	Saliva	AB1575	0.00379795	0.00243018	187	4
SRR27599824	Plaque	AB1575	0.0127523	0.00355935	369	4
SRR27599832	Saliva	AB1497	0.00157299	0.00138839	27	4
SRR27599879	Saliva	AB1467	0.00160392	0.00110021	41	4
SRR27600046	Saliva	AB1747	0.00174482	0.00142227	24	4
SRR27600081	Throat	AB1722	0.00290983	0.00174776	123	4
SRR27600138	Throat	AB1483	0.0026295	0.00200354	24	4
SRR27600140	Plaque	AB1401	0.0103786	0.00282539	2279	4
SRR27600160	Plaque	AB1430	0.00321667	0.00207522	358	4
SRR27600163	Saliva	AB1428	0.00205068	0.00123227	54	4
SRR27600166	Throat	AB1396	0.00307184	0.00234131	103	4
SRR27600190	Saliva	AB850	0.00263539	0.00339537	223	4
SRR27600193	Saliva	AB849	0.00219256	0.00128922	39	4
SRR27600277	Plaque	AB1646	0.00453584	0.00261821	928	4
SRR27600279	Saliva	AB1407	0.00395014	0.00233248	251	4
SRR27600385	Plaque	AB1792	0.00633171	0.00151751	658	4
SRR27600390	Throat	AB1766	0.00690317	0.00148756	223	4
SRR27600410	Plaque	AB1760	0.00845554	0.00372872	524	4
SRR27600425	Plaque	AB1717	0.000586188	0.000513037	103	4
SRR27355162	Saliva	AB1262	0.000734453	0.000376064	15	3
SRR27355174	Throat	AB1259	0.0130866	0.00157544	465	3
SRR27355263	Saliva	AB1195	0.00250087	0.00140999	152	3
SRR27355266	Plaque	AB1176	0.00130935	0.000988271	66	3
SRR27355322	Plaque	AB1005	0.00160833	0.000908738	46	3
SRR27355378	Plaque	AB1077	0.00319899	0.00106535	236	3
SRR27355393	Throat	AB1072	0.00146056	0.000884682	38	3
SRR27355396	Saliva	AB1059	0.000881736	0.000606807	26	3
SRR27355408	Throat	AB1335	0.00147185	0.000925921	34	3
SRR27355430	Saliva	AB1034	0.000586188	0.000392756	77	3
SRR27355489	Saliva	AB1243	0.00220041	0.00102362	87	3
SRR27355490	Throat	AB1241	0.00117827	0.000419758	649	3
SRR27355496	Plaque	AB1020	0.00454173	0.00209437	156	3
SRR27355506	Saliva	AB1231	0.00146105	0.000688304	54	3
SRR27355557	Saliva	AB1145	0.00132555	0.000732489	62	3
SRR27355587	Throat	A0027	0.00204822	0.0011984	65	3
SRR27355650	Plaque	AB1001	0.00102607	0.00098778	73	3
SRR27355674	Plaque	AB1063	0.00410675	0.00165056	145	3
SRR27355688	Saliva	AB1053	0.00322649	0.00121361	116	3
SRR27355722	Throat	AB1308	0.000730035	0.00045756	31	3
SRR27355736	Plaque	AB1307	0.00438315	0.00296629	610	3
SRR27355769	Saliva	AB1293	0.00072267	0.000596007	88	3
SRR27355775	Plaque	AB1281	0.00350829	0.00171585	100	3
SRR27355850	Saliva	AB1113	0.00276647	0.000504691	19	3
SRR27355859	SkinArm	AB1096	0.000434486	0.000140901	4	3
SRR27355888	Saliva	A0018	0.00307331	0.00115421	61	3
SRR27355891	Saliva	AB1289	0.00102166	0.000738872	11	3
SRR27355926	Throat	AB1270	0.00191076	0.00118563	186	3
SRR27355988	Saliva	AB1233	0.00145663	0.00117483	49	3
SRR27356015	Saliva	AB1017	0.000682904	0.000361826	81	3
SRR27356083	Throat	AB1166	0.00337377	0.00106682	25	3
SRR27356099	Saliva	AB1097	0.00189505	0.0015995	103	3
SRR27599670	Saliva	AB834	0.00292947	0.001491	279	3
SRR27599683	Saliva	AB1781	0.00234033	0.00120772	46	3
SRR27599734	Throat	AB1736	0.00175513	0.00158035	143	3
SRR27599748	Saliva	AB1411	0.00102264	0.000734453	26	3
SRR27599898	Saliva	AB1449	0.00131426	0.00110757	46	3
SRR27599953	Throat	AB1593	0.00102804	0.000586188	24	3
SRR27599980	Plaque	AB1399	0.00044185	0.000355935	289	3
SRR27600062	Plaque	AB1734	0.0133557	0.00210321	444	3
SRR27600079	Plaque	AB1723	0.00555111	0.00301587	239	3
SRR27600113	Saliva	AB1436	0.00205264	0.00120429	24	3
SRR27600128	Throat	AB1431	0.00154058	0.0070696	92	3
SRR27600170	Saliva	AB1426	0.00174825	0.00127155	52	3
SRR27600182	Saliva	AB858	0.000730035	0.000648047	75	3
SRR27600194	Plaque	AB849	0.00379942	0.00148363	119	3
SRR27600206	Saliva	AB1743	0.00308951	0.00128382	220	3
SRR27600240	Saliva	AB1670	0.00952138	0.00256273	516	3
SRR27600262	Plaque	AB1658	0.00381071	0.00216114	229	3
SRR27600272	Plaque	AB1648	0.00175513	0.00152733	308	3
SRR27600345	Saliva	AB1455	0.00159459	0.00141981	39	3
SRR27600377	Plaque	AB1794	0.000882227	0.000587661	83	3
SRR27600408	Throat	AB1760	0.00234819	0.001816	334	3
SRR27600409	Saliva	AB1760	0.00367717	0.00222103	307	3
SRR27600431	Throat	AB1703	0.000866517	0.000866517	23	3
SRR27600437	Plaque	AB1685	0.00425551	0.00178213	489	3
SRR27600447	Throat	AB1681	0.00187884	0.00125535	73	3
