# Supplementary material for: Bergeyella cardium variant induces a unique cytoplasmic vacuolization cell death floatptosis in macrophage
Source: Cell Discov. 2025 Oct 21;11:83. doi: 10.1038/s41421-025-00840-x (PMC12537989; doi:10.1038/s41421-025-00840-x)
Supplement: Supplementary file 4 — Supplementary Table S2 [file 41421_2025_840_MOESM4_ESM.xlsx]

## Sheet: Differently expressed genes
GeneID	BC-1	BC-2	BC-3	BCV-1	BCV-2	BCV-3	logFC	type	pvalue	qvalue	Name	Product
DBX24_RS05870	0	0	0	2.11	0.725	0	9.8857	up	5.59e-05	0.000253393	DBX24_RS05870	hypothetical protein
DBX24_RS04415	52.981	48.511	46.14	516.814	853.394	1334.29	4.19525	up	1.97e-32	3.63e-29	DBX24_RS04415	hypothetical protein
DBX24_RS00315	29.011	29.405	26.938	350.644	607.088	480.505	4.07465	up	3.27e-31	3.01e-28	DBX24_RS00315	RagB/SusD family nutrient uptake outer membrane protein
DBX24_RS00310	22.362	17.414	17.364	200.615	326.938	227.927	3.72475	up	3.51e-28	2.15e-25	DBX24_RS00310	SusC/RagA family TonB-linked outer membrane protein
DBX24_RS04410	12.336	12.067	11.022	63.472	162.847	74.852	3.08764	up	1.09e-22	4.03e-20	DBX24_RS04410	hypothetical protein
DBX24_RS05545	121.882	101.044	96.562	505.428	1130.31	985.051	3.03615	up	9.54e-23	4.03e-20	DBX24_RS05545	BACON domain-containing protein
DBX24_RS02875	80.335	71.347	61.512	362.807	807.681	509.206	2.97794	up	3.35e-22	1.03e-19	DBX24_RS02875	BACON domain-containing protein
DBX24_RS04395	327.347	424.041	447.102	1158.52	4331.22	3367.5	2.88564	up	1.06e-21	2.79e-19	DBX24_RS04395	hypothetical protein
DBX24_RS08290	57.24	39.395	28.014	306.235	225.232	367.039	2.84963	up	1.62e-20	2.98e-18	DBX24_RS08290	hypothetical protein
DBX24_RS04390	46.472	83.988	78.437	227.335	805.802	412.663	2.79099	up	1.09e-20	2.5e-18	DBX24_RS04390	hypothetical protein
DBX24_RS00905	736.439	746.131	689.414	4087.08	1067	9463.76	2.75064	up	5.09e-20	7.2e-18	DBX24_RS00905	insulinase family protein
DBX24_RS01370	33.086	26.713	22.925	128.131	103.666	202.635	2.39271	up	3.3e-17	3.38e-15	DBX24_RS01370	TolC family protein
DBX24_RS05840	14.263	10.537	16.5	73.074	39.563	95.768	2.33509	up	8.54e-16	5.82e-14	DBX24_RS05840	hypothetical protein
DBX24_RS03005	29.479	28.326	24.072	105.71	205.158	92.786	2.30155	up	1.46e-16	1.34e-14	DBX24_RS03005	hypothetical protein
DBX24_RS00085	747.559	987.559	1008.73	3066.63	6399.29	3654.45	2.25753	up	1.84e-16	1.61e-14	DBX24_RS00085	T9SS type A sorting domain-containing protein
DBX24_RS02540	2593.54	2307.51	2338.79	6102.63	15257.3	13207.7	2.25539	up	1.14e-16	1.11e-14	DBX24_RS02540	hypothetical protein
DBX24_RS05455	12921.1	13349.5	12989.5	41314	54607.7	84763.2	2.20234	up	4.76e-16	3.65e-14	DBX24_RS05455	nitrous oxide reductase accessory protein NosL
DBX24_RS08295	13.982	9.805	9.262	47.3	66.207	35.942	2.17687	up	5.83e-15	3.35e-13	DBX24_RS08295	hypothetical protein
DBX24_RS04400	57.763	91.469	88.161	223.529	518.868	329.481	2.17478	up	6.94e-16	4.91e-14	DBX24_RS04400	hypothetical protein
DBX24_RS07730	125.679	181.219	124.96	307.451	996.815	467.251	2.03635	up	6.44e-15	3.49e-13	DBX24_RS07730	DUF2007 domain-containing protein
DBX24_RS00785	1467.28	1261.11	1170.31	4213.6	2836.61	8881.52	2.03084	up	1.19e-14	5.93e-13	DBX24_RS00785	hypothetical protein
DBX24_RS05815	13.193	18.1	14.171	65.649	31.075	87.736	2.02044	up	1.12e-13	4.58e-12	DBX24_RS05815	hypothetical protein
DBX24_RS02870	320.758	305.386	304.864	830.962	2408.07	513.499	2.011	up	9.34e-15	4.92e-13	DBX24_RS02870	tail fiber domain-containing protein
DBX24_RS05540	325.042	310.12	310.578	815.066	2400.95	493.944	1.97189	up	1.77e-14	8.56e-13	DBX24_RS05540	tail fiber domain-containing protein
DBX24_RS04885	9.183	8.786	9.128	28.973	17.128	58.683	1.95109	up	1.35e-12	4.76e-11	DBX24_RS04885	DCC1-like thiol-disulfide oxidoreductase family protein
DBX24_RS06070	502.56	496.315	437.297	1929.91	1308.23	2253.87	1.9351	up	1.12e-13	4.58e-12	fbp	class 1 fructose-bisphosphatase
DBX24_RS04770	9.302	15.509	10.928	41.456	45.15	42.156	1.84905	up	1.6e-11	4.74e-10	DBX24_RS04770	hypothetical protein
DBX24_RS08300	11.196	11.779	9.881	34.372	50.519	33.034	1.84355	up	9.31e-13	3.36e-11	DBX24_RS08300	transporter
DBX24_RS06905	26.76	39.343	33.163	119.214	57.317	176.477	1.8303	up	1.46e-12	5.07e-11	DBX24_RS06905	hypothetical protein
DBX24_RS07065	62.542	64.035	50.995	212.608	71.585	307.872	1.73733	up	3.53e-12	1.18e-10	DBX24_RS07065	PorT family protein
DBX24_RS00720	785.602	841.412	849.58	2780.35	2776.13	2583.66	1.7167	up	3.35e-12	1.14e-10	ric	iron-sulfur cluster repair di-iron protein
DBX24_RS05475	2212.56	1928.41	1729.62	6012.23	5772.81	7245.62	1.69675	up	3.61e-12	1.19e-10	DBX24_RS05475	DNA starvation/stationary phase protection protein
DBX24_RS04405	16.659	23.536	19.701	48.934	114.219	30.248	1.69101	up	3.7e-12	1.2e-10	DBX24_RS04405	hypothetical protein
DBX24_RS04385	85.867	143.018	127.356	256.791	544.356	299.085	1.62687	up	6.58e-12	2.05e-10	DBX24_RS04385	hypothetical protein
DBX24_RS06410	1163.96	1424.32	1285.4	3672.72	4006.79	4228.72	1.62018	up	1.19e-11	3.6e-10	DBX24_RS06410	citrate synthase
DBX24_RS00775	1340.63	1779.71	2171.4	3568.23	5844.98	5744.28	1.51822	up	3.52e-11	9.82e-10	DBX24_RS00775	endonuclease
DBX24_RS01790	3144.21	3192.17	3162.29	7602.98	4354.02	15118.3	1.51118	up	5.57e-11	1.49e-09	odhB	2-oxoglutarate dehydrogenase complex dihydrolipoyllysine-residue succinyltransferase
DBX24_RS06870	86.1	98.441	86.492	239.047	263.457	269.78	1.51065	up	1.17e-10	2.96e-09	DBX24_RS06870	hypothetical protein
DBX24_RS02180	7.009	5.113	6.115	16.116	8.121	27.641	1.5081	up	2.61e-10	5.73e-09	DBX24_RS02180	T9SS type A sorting domain-containing protein
DBX24_RS09175	3.193	4.77	4.801	18.042	10.627	6.86	1.4767	up	5.88e-07	5.07e-06	DBX24_RS09175	type II toxin-antitoxin system HicA family toxin
DBX24_RS00915	818.483	856.047	716.913	2527.55	2113.03	1938.32	1.45996	up	2.24e-10	5.09e-09	recQ	DNA helicase RecQ
DBX24_RS04465	277.433	189.746	251.093	571.653	595.163	798.052	1.45183	up	1.29e-10	3.17e-09	DBX24_RS04465	S8 family serine peptidase
DBX24_RS04180	278.181	190.345	251.461	572.121	595.867	799.846	1.45056	up	1.31e-10	3.19e-09	DBX24_RS04180	S8 family serine peptidase
DBX24_RS00595	1249.35	1329	1313.63	3005.44	2538.17	5082.3	1.44901	up	1.4e-10	3.3e-09	DBX24_RS00595	DUF6261 family protein
DBX24_RS09380	239.39	153.179	184.829	408.063	601.483	540.673	1.42483	up	1.67e-10	3.84e-09	DBX24_RS09380	hypothetical protein
DBX24_RS07005	964.971	1048.88	936.052	2429.29	2159.35	3322.04	1.42313	up	2.36e-10	5.29e-09	gpmI	2,3-bisphosphoglycerate-independent phosphoglycerate mutase
DBX24_RS01220	145.113	169.616	146.364	356.173	425.267	442.274	1.40813	up	2.56e-10	5.68e-09	DBX24_RS01220	helicase-related protein
DBX24_RS01000	311.733	387.415	355.21	1092.74	508.245	1183.91	1.40126	up	6.52e-10	1.25e-08	DBX24_RS01000	hypothetical protein
DBX24_RS08330	688.73	805.281	748.746	1730.44	1746.48	2380.77	1.38506	up	3.85e-10	7.87e-09	DBX24_RS08330	flotillin family protein
DBX24_RS02910	218.183	179.258	188.855	492.676	328.009	705.688	1.3804	up	5.03e-10	9.75e-09	ribB	3,4-dihydroxy-2-butanone-4-phosphate synthase
DBX24_RS04855	464.08	442.382	446.502	953.877	1213.52	1350.99	1.37879	up	3.49e-10	7.37e-09	DBX24_RS04855	CCC motif membrane protein
DBX24_RS07790	207.495	278.689	227.192	670.173	392.814	754.435	1.34916	up	1.18e-09	2.11e-08	upp	uracil phosphoribosyltransferase
DBX24_RS01230	11.245	10.329	6.247	28.855	13.103	28.643	1.34342	up	2.42e-09	3.94e-08	DBX24_RS01230	hypothetical protein
DBX24_RS03740	290.98	297.409	196.275	570.965	666.602	736.215	1.33081	up	7.63e-10	1.45e-08	DBX24_RS03740	DUF6261 family protein
DBX24_RS02985	195.733	153.245	130.03	389.304	456.658	351.625	1.322	up	1.04e-09	1.89e-08	DBX24_RS02985	RagB/SusD family nutrient uptake outer membrane protein
DBX24_RS01805	512.069	593.335	576.346	1516.9	1031.3	1648.78	1.31939	up	1.67e-09	2.85e-08	DBX24_RS01805	T9SS type A sorting domain-containing protein
DBX24_RS08770	262.143	265.043	201.834	705.17	400.488	698.201	1.30705	up	2.34e-09	3.84e-08	DBX24_RS08770	alpha/beta hydrolase
DBX24_RS06405	1890.73	2359.17	2031.03	5455.62	5357.4	4714.82	1.30581	up	1.73e-09	2.93e-08	DBX24_RS06405	superoxide dismutase
DBX24_RS03880	852.982	928.075	895.988	1718.86	2504.05	2365.98	1.29939	up	1.02e-09	1.87e-08	DBX24_RS03880	universal stress protein
DBX24_RS03390	71.431	55.583	71.316	194.881	54.567	231.734	1.27867	up	4.24e-09	6.4e-08	DBX24_RS03390	outer membrane beta-barrel protein
DBX24_RS08775	402.957	468.771	401.014	1046.15	995.823	999.121	1.25665	up	3.31e-09	5.21e-08	DBX24_RS08775	M3 family metallopeptidase
DBX24_RS01985	154.825	139.462	143.88	428.562	99.054	504.933	1.23665	up	8.04e-09	1.15e-07	DBX24_RS01985	TolC family protein
DBX24_RS03345	318.392	367.681	375.981	733.689	833.265	924.846	1.23033	up	3.62e-09	5.51e-08	DBX24_RS03345	BspA family leucine-rich repeat surface protein
DBX24_RS06960	276.098	258.211	250.11	603.832	523.45	697.081	1.21769	up	5.59e-09	8.24e-08	cas2	CRISPR-associated endonuclease Cas2
DBX24_RS06400	876.575	1021.88	892.431	2341.88	2424.82	1686.42	1.20927	up	7.24e-09	1.04e-07	DBX24_RS06400	YHS domain-containing protein
DBX24_RS04235	3.951	1.506	0.707	6.836	6.654	0.758	1.20842	up	2.93e-06	2.08e-05	DBX24_RS04235	DUF2147 domain-containing protein
DBX24_RS05730	62.975	75.747	57.936	136.159	185.277	132.96	1.20825	up	6.87e-09	9.95e-08	DBX24_RS05730	hypothetical protein
DBX24_RS01475	683.867	714.796	694.48	1448.64	1342.89	2026.79	1.20286	up	5.41e-09	8.04e-08	DBX24_RS01475	pyridoxal phosphate-dependent aminotransferase
DBX24_RS05010	4.674	0	1.953	4.193	10.804	0	1.17788	up	0.00390283	0.00982915	DBX24_RS05010	tRNA-Val
DBX24_RS01365	33.488	21.021	15.373	46.744	51.659	57.956	1.16184	up	1.05e-08	1.46e-07	DBX24_RS01365	HlyD family efflux transporter periplasmic adaptor subunit
DBX24_RS04445	193.562	148.791	134.406	270.274	342.115	435.132	1.13564	up	9.72e-09	1.37e-07	DBX24_RS04445	T9SS type A sorting domain-containing protein
DBX24_RS00505	48.252	62.656	72.854	61.01	109.649	231.076	1.12839	up	1.44e-08	1.95e-07	DBX24_RS00505	DUF2892 domain-containing protein
DBX24_RS09045	512.452	626.964	599.276	958.889	1583.88	1235.56	1.11974	up	1.23e-08	1.68e-07	deoC	deoxyribose-phosphate aldolase
DBX24_RS05835	20.103	37.318	29.13	63.113	119.653	5.062	1.11776	up	3.1e-08	3.89e-07	DBX24_RS05835	hypothetical protein
DBX24_RS02400	856.903	636.867	624.065	1278.6	1048.42	2191.16	1.09315	up	2.16e-08	2.78e-07	DBX24_RS02400	hypothetical protein
DBX24_RS08425	54.349	86.994	59.407	153.157	213.979	55.953	1.07555	up	5.57e-08	6.49e-07	DBX24_RS08425	DsbA family protein
DBX24_RS01145	41.835	31.558	26.214	41.731	68.023	96.86	1.0526	up	1.14e-07	1.2e-06	DBX24_RS01145	hypothetical protein
DBX24_RS00780	183.765	231.976	223.898	498.831	375.665	447.045	1.04689	up	7.83e-08	8.68e-07	DBX24_RS00780	endonuclease
DBX24_RS04765	1.429	2.288	3.135	3.846	6.443	3.839	1.04363	up	2.76e-05	0.000138212	DBX24_RS04765	hypothetical protein
DBX24_RS09050	97.179	108.878	129.674	194.451	263.179	233.168	1.04095	up	4.62e-08	5.49e-07	DBX24_RS09050	endonuclease
DBX24_RS01610	77.559	80.029	79.856	172.619	78.895	236.287	1.0387	up	8.66e-08	9.49e-07	DBX24_RS01610	hypothetical protein
DBX24_RS09215	18.74	32.153	22.564	72.182	49.941	28.619	1.03708	up	3.9e-07	3.6e-06	trxA	thioredoxin
DBX24_RS01345	8.73	5.016	11.782	33.432	18.627	0	1.02798	up	1.18e-05	6.62e-05	DBX24_RS01345	hypothetical protein
DBX24_RS05830	69.79	80.324	56.972	157.373	137.026	127.309	1.026	up	9.88e-08	1.06e-06	DBX24_RS05830	hypothetical protein
DBX24_RS04380	67.554	116.899	105.061	131.835	300.687	156.504	1.02469	up	4.01e-08	4.83e-07	DBX24_RS04380	RsiV family protein
DBX24_RS07225	521.202	619.562	639.749	1147.04	853.487	1621.43	1.02448	up	7.33e-08	8.23e-07	DBX24_RS07225	hypothetical protein
DBX24_RS09340	4.806	3.239	6.973	14.293	6.665	9.51	1.02046	up	2.77e-06	1.99e-05	DBX24_RS09340	hypothetical protein
DBX24_RS02605	238.253	228.872	230.75	340.982	604.723	456.473	1.00663	up	5.65e-08	6.54e-07	DBX24_RS02605	hypothetical protein
DBX24_RS01875	998.314	954.647	927.127	983.37	2490.68	2308.72	1.00565	up	3.29e-08	4.09e-07	DBX24_RS01875	AsnC family transcriptional regulator
DBX24_RS03440	300.611	244.21	247.303	132.429	50.208	44.274	-1.80359	down	0.0240969	0.0490734	bshB1	bacillithiol biosynthesis deacetylase BshB1
DBX24_RS04725	197.313	179.746	176.41	80.908	32.695	41.752	-1.83291	down	0.0245852	0.0499022	tsaB	tRNA (adenosine(37)-N6)-threonylcarbamoyltransferase complex dimerization subunit type 1 TsaB
DBX24_RS07970	78.217	71.977	66.869	36.855	15.81	8.08	-1.83722	down	0.0200564	0.0414874	lptB	LPS export ABC transporter ATP-binding protein
DBX24_RS09270	248.901	217.812	223.313	114.856	41.972	36.084	-1.83869	down	0.0179514	0.0375979	lipA	lipoyl synthase
DBX24_RS03135	360.681	295.323	291.364	134.017	55.356	74.165	-1.8459	down	0.0229174	0.0467749	trpS	tryptophan--tRNA ligase
DBX24_RS03435	2490.98	2293.37	2315.25	1092.87	351.703	525.12	-1.84976	down	0.0181038	0.037831	DBX24_RS03435	hypothetical protein
DBX24_RS01080	63.737	48.685	57.688	28.219	11.144	7.681	-1.85432	down	0.0183773	0.0383155	DBX24_RS01080	YicC family protein
DBX24_RS07580	39.644	37.617	38.963	15.551	4.648	11.796	-1.86089	down	0.0244923	0.0497685	DBX24_RS07580	hypothetical protein
DBX24_RS07630	210.208	172.298	173.289	70.836	38.842	42.337	-1.87032	down	0.0226988	0.0463802	DBX24_RS07630	phosphoethanolamine transferase
DBX24_RS04590	70.884	62.298	65.948	31.226	15.345	7.731	-1.87458	down	0.01625	0.0343076	brnQ	branched-chain amino acid transport system II carrier protein
DBX24_RS01125	98.755	76.77	79.234	37.412	23.413	8.594	-1.87569	down	0.0188061	0.0390768	serC	3-phosphoserine/phosphohydroxythreonine transaminase
DBX24_RS07190	186.431	162.758	171.239	80.39	33.914	26.745	-1.88348	down	0.0145658	0.031181	DBX24_RS07190	mevalonate kinase
DBX24_RS01400	51.6	36.619	38.297	18.536	8.337	7.4	-1.88408	down	0.0194758	0.0403318	DBX24_RS01400	rRNA pseudouridine synthase
DBX24_RS06900	479.893	338.57	368.869	164.706	64.412	90.579	-1.89294	down	0.0161493	0.0341342	mltG	endolytic transglycosylase MltG
DBX24_RS03935	609.881	639.837	636.014	264.37	101.811	138.83	-1.90073	down	0.0142083	0.0306295	DBX24_RS03935	M48 family metallopeptidase
DBX24_RS08445	102.456	79.815	73.219	38.165	14.287	15.919	-1.90176	down	0.0144962	0.0310749	DBX24_RS08445	SAM-dependent chlorinase/fluorinase
DBX24_RS04355	54.797	68.56	66.16	27.616	11.254	11.538	-1.91054	down	0.0132895	0.0287835	DBX24_RS04355	3'-5' exonuclease
DBX24_RS08485	170.012	171.311	164.687	56.419	18.736	58.901	-1.91631	down	0.0187273	0.0389571	DBX24_RS08485	histidine kinase
DBX24_RS06270	71.058	55.044	63.324	29.036	18.249	2.827	-1.91834	down	0.020637	0.0424975	DBX24_RS06270	DUF2795 domain-containing protein
DBX24_RS00695	208.405	189.415	201.554	71.551	49.035	37.443	-1.92325	down	0.0168212	0.0354728	tatC	twin-arginine translocase subunit TatC
DBX24_RS05530	128.635	139.612	137.176	59.663	29.364	17.703	-1.92543	down	0.0118511	0.0260668	ruvA	Holliday junction branch migration protein RuvA
DBX24_RS02250	408.836	240.712	251.086	132.335	58.682	45.155	-1.93109	down	0.0114348	0.0253023	uraH	hydroxyisourate hydrolase
DBX24_RS06320	122.675	120.16	105.532	35.101	26.252	29.981	-1.93135	down	0.0202702	0.0418356	DBX24_RS06320	biotin/lipoyl-binding protein
DBX24_RS07830	207.681	238.157	227.255	77.799	46.11	52.412	-1.93258	down	0.015443	0.032927	DBX24_RS07830	HAMP domain-containing histidine kinase
DBX24_RS01510	27.339	22.452	21.362	9.75	4.968	3.87	-1.93638	down	0.0129991	0.0282542	uvrA	excinuclease ABC subunit UvrA
DBX24_RS08030	165.098	229.54	192.731	86.555	44.609	22.271	-1.93662	down	0.0104403	0.0235548	DBX24_RS08030	MarR family transcriptional regulator
DBX24_RS03635	1203.37	1090.98	1142.83	302.344	292.756	302.487	-1.9371	down	0.0216913	0.0445688	DBX24_RS03635	energy transducer TonB
DBX24_RS03995	329.221	306.122	323.867	103.981	118.754	27.397	-1.93914	down	0.0182233	0.0380375	rpsM	30S ribosomal protein S13
DBX24_RS07320	143.915	106.508	115.93	60.306	23.633	11.538	-1.93998	down	0.00810765	0.0187987	DBX24_RS07320	aminotransferase class IV
DBX24_RS06220	410.451	417.615	396.688	156.573	86.21	76.154	-1.94114	down	0.0121076	0.0265675	ileS	isoleucine--tRNA ligase
DBX24_RS02345	556.617	579.109	466.855	251.785	81.782	82.401	-1.94585	down	0.00767718	0.0179134	DBX24_RS02345	thioredoxin fold domain-containing protein
DBX24_RS07915	703.324	603.625	591.318	238.718	89.859	162.879	-1.94954	down	0.0115206	0.0254325	DBX24_RS07915	pyruvate dehydrogenase complex dihydrolipoamide acetyltransferase
DBX24_RS03110	1686.75	1367.41	1451.59	501.262	383.97	278.872	-1.95254	down	0.0143019	0.0307886	fabF	beta-ketoacyl-ACP synthase II
DBX24_RS00075	77.9	77.328	71.516	28.641	13.819	15.813	-1.96011	down	0.0159897	0.0338356	yidD	membrane protein insertion efficiency factor YidD
DBX24_RS07645	216.015	244.666	247.229	85.55	34.163	62.2	-1.9603	down	0.0115213	0.0254325	DBX24_RS07645	hypothetical protein
DBX24_RS03755	93.16	83.588	77.344	31.046	9.046	24.954	-1.96577	down	0.010812	0.0242151	DBX24_RS03755	putative porin
DBX24_RS07800	51.646	47.746	47.577	22.389	10.257	4.966	-1.96616	down	0.00858982	0.0198169	fmt	methionyl-tRNA formyltransferase
DBX24_RS03795	153.993	148.994	151.081	61.283	27.824	26.698	-1.97118	down	0.00869409	0.0200073	DBX24_RS03795	N-acetylmuramoyl-L-alanine amidase
DBX24_RS08560	33.978	26.751	23.368	10.593	7.471	3.339	-1.97409	down	0.0180106	0.037679	DBX24_RS08560	hypothetical protein
DBX24_RS09275	38.5	43.246	40.348	18.781	3.747	8.465	-1.97787	down	0.00897515	0.0206026	DBX24_RS09275	hypothetical protein
DBX24_RS04335	211.351	204.19	214.126	71.582	41.328	46.541	-1.98146	down	0.010665	0.0239736	miaB	tRNA (N6-isopentenyl adenosine(37)-C2)-methylthiotransferase MiaB
DBX24_RS05670	146.621	138.193	105.087	43.394	27.869	27.318	-1.98369	down	0.0125933	0.0275646	DBX24_RS05670	DinB family protein
DBX24_RS03115	143.123	118.824	114.853	39.253	23.09	32.818	-1.98532	down	0.0127154	0.027703	rnc	ribonuclease III
DBX24_RS02430	299.787	301.585	275.178	79.106	73.219	68.665	-1.98784	down	0.0143156	0.0307886	DBX24_RS02430	restriction endonuclease subunit S
DBX24_RS00995	35.856	35.737	31.249	14.448	7.068	4.399	-1.98845	down	0.0107289	0.0240877	DBX24_RS00995	uracil-DNA glycosylase
DBX24_RS05505	89.414	74.501	67.232	26.368	15.968	15.79	-1.9915	down	0.0126212	0.0275646	rnhA	ribonuclease HI
DBX24_RS08645	14.562	25.837	20.888	9.207	2.433	3.77	-1.9915	down	0.0105627	0.0237725	mtgA	monofunctional biosynthetic peptidoglycan transglycosylase
DBX24_RS06025	305.386	257.343	238.87	58.539	91.371	51.191	-1.99494	down	0.0194185	0.0402583	DBX24_RS06025	DUF3098 domain-containing protein
DBX24_RS00920	107.08	75.379	73.798	24.16	12.085	28.014	-1.99557	down	0.0135163	0.0292402	DBX24_RS00920	glycosyltransferase
DBX24_RS04645	126.515	114.504	120.086	46.181	24.694	19.506	-1.99829	down	0.00762627	0.0178172	uvrB	excinuclease ABC subunit UvrB
DBX24_RS00925	60.602	43.031	48.813	18.342	8.103	11.692	-1.99895	down	0.00978048	0.0221747	DBX24_RS00925	glycosyltransferase
DBX24_RS04695	328.75	243.039	253.458	103.074	44.577	58.784	-1.99912	down	0.00784294	0.0182309	accC	acetyl-CoA carboxylase biotin carboxylase subunit
DBX24_RS05520	3893.19	2702.72	3152.28	716.616	798.642	915.25	-2.00387	down	0.0158455	0.033569	fusA	elongation factor G
DBX24_RS03450	29.302	24.023	12.987	9.616	5.947	0.96	-2.0046	down	0.0206157	0.0424975	DBX24_RS03450	DNA-directed RNA polymerase subunit omega
DBX24_RS06665	277.296	248.24	258.393	52.887	72.85	69.099	-2.00845	down	0.0177763	0.0372735	nuoK	NADH-quinone oxidoreductase subunit NuoK
DBX24_RS06630	336.483	276.344	274.286	85.241	78.041	55.517	-2.0195	down	0.0104374	0.0235548	DBX24_RS06630	NADH-quinone oxidoreductase subunit D
DBX24_RS02440	687.366	675.946	721.435	160.662	183.035	169.092	-2.02343	down	0.0126219	0.0275646	DBX24_RS02440	type I restriction endonuclease subunit R
DBX24_RS06740	73.032	77.725	72.975	28.561	8.643	17.783	-2.02455	down	0.00692076	0.016293	DBX24_RS06740	YigZ family protein
DBX24_RS08200	626.059	514.839	568.178	147.262	136.306	135.991	-2.02626	down	0.0110808	0.024697	DBX24_RS08200	DUF3078 domain-containing protein
DBX24_RS00070	83.465	94.664	83.679	22.246	16.095	25.618	-2.03324	down	0.0113973	0.0252495	DBX24_RS00070	ABC transporter ATP-binding protein
DBX24_RS08650	187.237	230.043	229.361	68.013	54.749	34.515	-2.03964	down	0.00728398	0.0170826	DBX24_RS08650	aminopeptidase P family protein
DBX24_RS06030	271.235	204.948	209.983	65.174	51.857	49.832	-2.03987	down	0.00907407	0.020752	DBX24_RS06030	undecaprenyl-diphosphate phosphatase
DBX24_RS06720	496.896	363.708	407.568	152.667	74.711	79.68	-2.04616	down	0.0054472	0.013222	hisS	histidine--tRNA ligase
DBX24_RS00360	73.073	67.42	61.21	25.721	13.389	9.627	-2.04908	down	0.00495892	0.0121888	priA	primosomal protein N'
DBX24_RS01035	491.606	481.045	502.685	173.552	103.905	78.806	-2.05002	down	0.00538604	0.0131019	DBX24_RS01035	DUF4270 family protein
DBX24_RS01880	71.939	58.317	59.521	18.984	12.953	13.877	-2.05037	down	0.00930724	0.0212325	DBX24_RS01880	haloacid dehalogenase-like hydrolase
DBX24_RS06345	597.375	576.532	581.901	187.461	108.714	127.105	-2.05244	down	0.00621341	0.0147789	menD	2-succinyl-5-enolpyruvyl-6-hydroxy-3-cyclohexene-1-carboxylic-acid synthase
DBX24_RS01540	233.236	166.893	181.114	51.424	43.803	44.73	-2.05413	down	0.00868173	0.0200038	DBX24_RS01540	long-chain fatty acid--CoA ligase
DBX24_RS02805	2348.74	2878.94	2480.34	780.836	551.605	501.296	-2.07157	down	0.00565785	0.0136515	DBX24_RS02805	OmpA family protein
DBX24_RS04985	240.306	261.415	251.056	78.61	52.913	46.799	-2.07772	down	0.00530656	0.0129567	DBX24_RS04985	rod shape-determining protein
DBX24_RS08235	125.416	86.688	94.574	34.088	24.883	13.56	-2.08001	down	0.00518483	0.0126763	DBX24_RS08235	HAMP domain-containing histidine kinase
DBX24_RS01415	254.419	202.071	183.826	73.592	29.882	47.853	-2.08109	down	0.00504664	0.0123713	DBX24_RS01415	F0F1 ATP synthase subunit epsilon
DBX24_RS05105	16.141	16.85	7.036	8.97	0.487	0	-2.08117	down	0.00583976	0.0140169	ytxJ	bacillithiol system redox-active protein YtxJ
DBX24_RS06060	46.544	43.002	40.217	22.907	5.096	2.632	-2.08252	down	0.00187735	0.00530906	DBX24_RS06060	hypothetical protein
DBX24_RS04700	300.85	217.884	223.497	104.432	32.437	38.247	-2.08354	down	0.00268581	0.00710427	rocD	ornithine--oxo-acid transaminase
DBX24_RS05160	259.922	250.344	230.648	90.652	57.449	26.454	-2.08561	down	0.00364791	0.00930167	alaS	alanine--tRNA ligase
DBX24_RS08655	1813.29	1404.75	1550.29	395.526	362.615	363.656	-2.08767	down	0.00685269	0.0161534	rpsA	30S ribosomal protein S1
DBX24_RS05480	116.996	95.114	98.905	27.872	22.457	22.724	-2.08992	down	0.00674961	0.0160129	DBX24_RS05480	SDR family oxidoreductase
DBX24_RS04055	27.096	26.023	43.295	11.393	9.394	1.819	-2.09239	down	0.00968909	0.0219946	rplX	50S ribosomal protein L24
DBX24_RS08365	69.728	45.394	48.238	18.188	9.003	10.871	-2.10154	down	0.0043172	0.0107405	guaA	glutamine-hydrolyzing GMP synthase
DBX24_RS00240	178.809	149.069	158.589	43.783	32.821	36.194	-2.10857	down	0.00545113	0.013222	DBX24_RS00240	class I SAM-dependent methyltransferase
DBX24_RS01920	67.972	53.09	58.11	20.111	12.861	8.498	-2.11113	down	0.00411281	0.0103016	DBX24_RS01920	PorV/PorQ family protein
DBX24_RS07965	182.186	169.384	183.703	72.974	27.3	23.621	-2.11113	down	0.00236547	0.00644206	gldD	gliding motility lipoprotein GldD
DBX24_RS07240	221.281	251.187	221.173	65.063	50.535	44.762	-2.11285	down	0.00450725	0.011153	DBX24_RS07240	BamA/TamA family outer membrane protein
DBX24_RS07315	88.468	69.595	69.246	34.531	12.144	5.676	-2.1183	down	0.00253033	0.00678069	DBX24_RS07315	START-like domain-containing protein
DBX24_RS03565	135.826	144.23	136.216	44.568	30.241	21.011	-2.11909	down	0.00378806	0.00960581	DBX24_RS03565	NlpC/P60 family protein
DBX24_RS00265	934.803	805.265	876.443	264.498	126.847	208.232	-2.12562	down	0.00343734	0.00883288	DBX24_RS00265	aminotransferase class I/II-fold pyridoxal phosphate-dependent enzyme
DBX24_RS08845	87.272	83.336	80.008	21.015	15.163	21.236	-2.12595	down	0.00511701	0.0125271	DBX24_RS08845	efflux RND transporter periplasmic adaptor subunit
DBX24_RS07185	77.9	59.876	56.828	23.859	9.448	11.173	-2.12924	down	0.00250021	0.00674909	DBX24_RS07185	TonB-dependent receptor
DBX24_RS04085	2754.33	2162.26	2228.13	489.389	645.375	495.514	-2.13176	down	0.00607626	0.0144902	rplV	50S ribosomal protein L22
DBX24_RS03720	225.142	165.231	168.545	65.919	41.664	19.702	-2.13455	down	0.00259718	0.0069302	DBX24_RS03720	tetratricopeptide repeat protein
DBX24_RS04090	2384.34	1831.05	1929.93	447.99	534.373	413.935	-2.13788	down	0.00538736	0.0131019	rpsS	30S ribosomal protein S19
DBX24_RS05330	105.165	69.57	67.292	31.943	10.032	12.952	-2.13952	down	0.00198976	0.00559258	DBX24_RS05330	U32 family peptidase
DBX24_RS01965	37.547	24.339	28.584	10.387	7.3	2.827	-2.14067	down	0.00808389	0.0187673	DBX24_RS01965	2Fe-2S iron-sulfur cluster-binding protein
DBX24_RS06290	57.946	51.597	66.847	22.718	6.919	10.306	-2.14267	down	0.00250446	0.00675068	DBX24_RS06290	MarC family protein
DBX24_RS07825	22.971	26.004	21.778	11.019	4.986	0	-2.14406	down	0.00278402	0.00732196	DBX24_RS07825	riboflavin synthase
DBX24_RS02285	99.079	79.231	91.829	27.513	11.141	22.229	-2.14954	down	0.00344007	0.00883288	DBX24_RS02285	gliding motility lipoprotein GldH
DBX24_RS05575	329.656	273.735	250.035	94.208	62.788	35.198	-2.15069	down	0.00247938	0.00670269	metK	methionine adenosyltransferase
DBX24_RS03045	83.135	68.835	90.872	27.135	13.024	14.472	-2.15216	down	0.00269442	0.00711683	DBX24_RS03045	glycosyltransferase family 2 protein
DBX24_RS09150	116.398	109.903	99.214	31.078	26.695	15.448	-2.15235	down	0.00322237	0.00834372	DBX24_RS09150	DNA gyrase/topoisomerase IV subunit A
DBX24_RS07570	739.514	519.046	606.863	249.157	91.775	78.547	-2.15282	down	0.00147049	0.00431909	DBX24_RS07570	RNA polymerase sigma factor RpoD/SigA
DBX24_RS06600	254.023	243.661	267.761	65.318	43.058	63.675	-2.15344	down	0.0038213	0.00965022	DBX24_RS06600	hypothetical protein
DBX24_RS04070	3168.78	2714.39	3024.8	636.484	733.601	624.277	-2.15917	down	0.00446662	0.0110674	rpmC	50S ribosomal protein L29
DBX24_RS05195	25.71	16.593	13.698	5.178	3.63	3.721	-2.15991	down	0.00681108	0.0160965	DBX24_RS05195	TIGR00730 family Rossman fold protein
DBX24_RS07950	30.067	20.782	24.62	8.964	2.369	5.506	-2.16388	down	0.00337188	0.00871111	mnmD	tRNA (5-methylaminomethyl-2-thiouridine)(34)-methyltransferase MnmD
DBX24_RS00140	73.847	56.966	52.653	24.607	11.791	4.514	-2.16483	down	0.00161714	0.00468843	clpX	ATP-dependent Clp protease ATP-binding subunit ClpX
DBX24_RS05425	265.314	248.352	226.928	90.724	42.872	31.526	-2.16513	down	0.00158855	0.00462008	DBX24_RS05425	DUF2723 domain-containing protein
DBX24_RS05380	430.103	301.999	358.805	122.685	49.335	69.941	-2.17267	down	0.00180043	0.00512303	DBX24_RS05380	ribonuclease E/G
DBX24_RS03185	5.85	3.806	4.291	2.496	0.594	0	-2.17319	down	0.00902207	0.0206845	DBX24_RS03185	hypothetical protein
DBX24_RS08495	2245.32	2540.99	2433.75	595.675	366.608	638.48	-2.17325	down	0.00297599	0.00777133	dacB	D-alanyl-D-alanine carboxypeptidase/D-alanyl-D-alanine-endopeptidase
DBX24_RS07300	95.636	85.849	93.267	29.323	14.308	17.123	-2.17702	down	0.00215087	0.00594031	DBX24_RS07300	glycosyltransferase
DBX24_RS05660	66.341	75.083	71.172	19.61	12.546	14.848	-2.17719	down	0.00354004	0.00905169	nrdG	anaerobic ribonucleoside-triphosphate reductase activating protein
DBX24_RS02335	589.662	468.287	504.938	174.688	83.428	87.174	-2.17832	down	0.00177877	0.00508495	DBX24_RS02335	TlpA family protein disulfide reductase
DBX24_RS05975	88.59	80.003	68.264	25.612	21.323	5.112	-2.18606	down	0.00227449	0.00623116	DBX24_RS05975	DUF4129 domain-containing protein
DBX24_RS04010	1480.19	1248.27	1363.57	323.532	281.926	292.268	-2.18847	down	0.00290641	0.00762209	secY	preprotein translocase subunit SecY
DBX24_RS05115	503.671	412.442	398.207	145.974	67.14	74.962	-2.18978	down	0.00159673	0.00463655	DBX24_RS05115	uroporphyrinogen-III synthase
DBX24_RS00025	75.023	65.652	60.461	21.141	21.484	1.189	-2.19863	down	0.00256892	0.00687411	infC	translation initiation factor IF-3
DBX24_RS01045	250.707	207.966	219.656	71.597	38.041	37.939	-2.20049	down	0.00164587	0.00474185	panC	pantoate--beta-alanine ligase
DBX24_RS05210	722.979	493.643	688.724	162.962	146.515	104.609	-2.20204	down	0.00252559	0.00677787	DBX24_RS05210	DUF3820 family protein
DBX24_RS08020	159.268	165.075	155.035	41.389	22.917	39.823	-2.20276	down	0.00220344	0.00607265	DBX24_RS08020	S8 family serine peptidase
DBX24_RS02145	55.725	50.476	44.752	14.24	7.888	10.635	-2.20386	down	0.00215219	0.00594031	DBX24_RS02145	hypothetical protein
DBX24_RS01910	72.426	68.3	69.921	20.396	19.563	5.655	-2.2072	down	0.00259741	0.0069302	DBX24_RS01910	LemA family protein
DBX24_RS06365	393.118	390.154	361.515	85.452	111.589	50.787	-2.20765	down	0.00277223	0.0073014	DBX24_RS06365	G-D-S-L family lipolytic protein
DBX24_RS08840	88.907	78.303	81.881	18.449	16.396	18.911	-2.21211	down	0.00263774	0.00700732	DBX24_RS08840	efflux RND transporter permease subunit
DBX24_RS08145	47.138	34.075	31.662	10.859	6.489	6.911	-2.21799	down	0.00230623	0.00630872	DBX24_RS08145	EpsG family protein
DBX24_RS03560	140.515	152.429	158.495	52.928	20.23	23.756	-2.21972	down	0.000993388	0.00304804	DBX24_RS03560	thioredoxin-like domain-containing protein
DBX24_RS05100	159.748	153.197	151.715	46.918	21.352	31.453	-2.22014	down	0.00147098	0.00431909	DBX24_RS05100	bifunctional 5,10-methylenetetrahydrofolate dehydrogenase/5,10-methenyltetrahydrofolate cyclohydrolase
DBX24_RS04475	212.622	196.084	199.844	71.519	32.411	26.665	-2.22025	down	0.00105853	0.00322109	surE	5'/3'-nucleotidase SurE
DBX24_RS01420	699.321	577.681	590.311	195.56	84.84	119.166	-2.22445	down	0.00121195	0.00362765	atpD	F0F1 ATP synthase subunit beta
DBX24_RS08735	83.558	72.04	73.287	26.496	11.468	10.958	-2.226	down	0.00103005	0.00314481	DBX24_RS08735	DNA mismatch repair protein MutS
DBX24_RS08835	70.939	69.774	63.041	16.056	8.735	18.696	-2.22809	down	0.00214429	0.00593629	DBX24_RS08835	efflux transporter outer membrane subunit
DBX24_RS03895	412.667	442.783	396.477	140.107	63.94	62.521	-2.23156	down	0.000972236	0.00299312	DBX24_RS03895	glucosaminidase domain-containing protein
DBX24_RS00700	82.197	72.182	71.047	24.991	8.458	14.519	-2.23244	down	0.00120457	0.00361174	prmC	peptide chain release factor N(5)-glutamine methyltransferase
DBX24_RS00520	176.045	147.053	141.838	41.734	16.091	41.017	-2.2338	down	0.00157661	0.00459264	obgE	GTPase ObgE
DBX24_RS04570	2362.27	1406.99	1626.64	429.166	339.438	377.439	-2.2352	down	0.0020944	0.00581807	DBX24_RS04570	tRNA-Ala
DBX24_RS05175	2362.27	1406.99	1626.64	429.166	339.438	377.439	-2.2352	down	0.0020944	0.00581807	DBX24_RS05175	tRNA-Ala
DBX24_RS05610	2362.27	1406.99	1626.64	429.166	339.438	377.439	-2.2352	down	0.0020944	0.00581807	DBX24_RS05610	tRNA-Ala
DBX24_RS00305	264.171	254.405	242.077	96.099	27.397	38.039	-2.23537	down	0.000658415	0.0021303	DBX24_RS00305	M1 family metallopeptidase
DBX24_RS00665	174.59	158.353	147.984	42.626	34.427	25.047	-2.2358	down	0.0017091	0.00490866	lgt	prolipoprotein diacylglyceryl transferase
DBX24_RS00745	11.763	17.853	20.311	6.331	0.725	3.51	-2.24007	down	0.00318211	0.0082627	DBX24_RS00745	Rrf2 family transcriptional regulator
DBX24_RS08745	305.168	317.721	306.361	91.593	62.453	42.566	-2.2407	down	0.00118706	0.00357087	DBX24_RS08745	S9 family peptidase
DBX24_RS06005	459.612	426.81	444.499	122.664	78.833	79.764	-2.24243	down	0.00133826	0.00396099	DBX24_RS06005	GSCFA domain-containing protein
DBX24_RS04080	1634.61	1311.86	1346.82	309.416	339.414	258.034	-2.24312	down	0.00204813	0.00573912	rpsC	30S ribosomal protein S3
DBX24_RS07930	3.951	2.952	5.73	1.215	0.235	1.213	-2.24479	down	0.00348165	0.00891476	DBX24_RS07930	PKD domain-containing protein
DBX24_RS06895	305.972	232.823	228.237	96.624	45.367	19.614	-2.24679	down	0.000674418	0.00216433	dapF	diaminopimelate epimerase
DBX24_RS07345	320.355	258.455	249.389	86.035	44.253	42.934	-2.25734	down	0.000907011	0.00281112	DBX24_RS07345	ABC transporter ATP-binding protein/permease
DBX24_RS06435	25.511	14.584	18.84	7.049	2.211	3.059	-2.25796	down	0.00268037	0.00710008	DBX24_RS06435	nitroreductase
DBX24_RS07040	76.207	60.268	57.302	12.418	18.084	10.006	-2.25803	down	0.00244968	0.00663214	dgt	dNTP triphosphohydrolase
DBX24_RS08460	106.983	111.724	96.714	33.54	24.488	7.811	-2.26021	down	0.000951236	0.0029383	DBX24_RS08460	acyl-CoA dehydrogenase family protein
DBX24_RS04620	209.407	178.795	170.596	54.005	36.622	25.886	-2.26181	down	0.00109712	0.00331116	DBX24_RS04620	DUF6089 family protein
DBX24_RS05515	1938.69	1234.89	1236.58	294.333	330.904	288.167	-2.2715	down	0.00179617	0.0051188	rpsG	30S ribosomal protein S7
DBX24_RS06635	82.228	72.433	60.516	21.453	13.899	9.176	-2.27266	down	0.00133615	0.00396099	DBX24_RS06635	NAD(P)H-dependent oxidoreductase subunit E
DBX24_RS04165	522.883	482.073	485.194	159.172	76.61	71.905	-2.27591	down	0.000670784	0.00215894	asnS	asparagine--tRNA ligase
DBX24_RS05510	1978.19	1254.47	1470.29	283.868	374.035	313.033	-2.27612	down	0.00193858	0.00546533	rpsL	30S ribosomal protein S12
DBX24_RS05250	140.336	149.445	158.065	41.743	16.889	33.485	-2.28143	down	0.000865338	0.00269103	DBX24_RS05250	3-phosphoshikimate 1-carboxyvinyltransferase
DBX24_RS06610	30.487	28.398	34.118	8.506	4.525	6.025	-2.28685	down	0.00124942	0.00372198	bshA	N-acetyl-alpha-D-glucosaminyl L-malate synthase BshA
DBX24_RS08315	122.095	106.8	105.707	32.624	12.64	23.092	-2.29126	down	0.000748655	0.00236817	DBX24_RS08315	DUF6056 family protein
DBX24_RS08740	191.013	175.282	153.833	44.995	26.736	34.341	-2.29379	down	0.00100003	0.00306333	DBX24_RS08740	hypothetical protein
DBX24_RS07700	48.725	59.58	51.782	12.554	18.485	1.591	-2.29448	down	0.00162446	0.00470224	DBX24_RS07700	polysaccharide deacetylase family protein
DBX24_RS01450	60.589	41.735	52.428	19.41	6.002	6.027	-2.29922	down	0.000561676	0.00186988	DBX24_RS01450	shikimate dehydrogenase
DBX24_RS07890	148.28	143.024	143.858	44.311	32.389	11.694	-2.29949	down	0.000641443	0.00209059	proS	proline--tRNA ligase
DBX24_RS01425	69.833	44.792	46.127	19.504	7.692	5.417	-2.30121	down	0.000549457	0.00183584	DBX24_RS01425	bifunctional riboflavin kinase/FAD synthetase
DBX24_RS00735	326.297	472.124	421.075	82.161	80.335	84.683	-2.30264	down	0.00119264	0.0035818	DBX24_RS00735	formylglycine-generating enzyme family protein
DBX24_RS04595	65.502	48.678	66.989	22.977	10.869	2.827	-2.30445	down	0.000428854	0.00148966	DBX24_RS04595	glycosyltransferase
DBX24_RS05420	218.829	208.491	197.321	54.312	37.867	34.024	-2.30725	down	0.000785454	0.00246761	DBX24_RS05420	hypothetical protein
DBX24_RS01030	905.874	978.77	1053.65	225.907	195.182	172.147	-2.3083	down	0.000908673	0.00281154	glmS	glutamine--fructose-6-phosphate transaminase (isomerizing)
DBX24_RS04170	149.572	151.532	157.801	44.45	24.931	23.082	-2.31121	down	0.000598399	0.00196373	rpoN	RNA polymerase factor sigma-54
DBX24_RS06700	280.151	270.381	267.408	74.324	45.183	44.832	-2.3153	down	0.000642961	0.00209133	DBX24_RS06700	sodium:solute symporter
DBX24_RS07140	398.767	309.014	334.878	97.579	46.007	64.363	-2.32595	down	0.000529115	0.00177756	metG	methionine--tRNA ligase
DBX24_RS08515	248.724	215.776	256.475	67.829	34.109	41.843	-2.32605	down	0.00053596	0.00179727	queA	tRNA preQ1(34) S-adenosylmethionine ribosyltransferase-isomerase QueA
DBX24_RS03640	1014.38	828.821	828.5	181.732	187.031	163.662	-2.3271	down	0.000980595	0.00301382	DBX24_RS03640	biopolymer transporter ExbD
DBX24_RS04075	270.182	230.651	241.313	52.037	53.638	41.991	-2.32934	down	0.00102321	0.00312912	rplP	50S ribosomal protein L16
DBX24_RS03575	234.468	192.601	216.389	64.579	29.561	33.771	-2.33068	down	0.000463491	0.00160092	DBX24_RS03575	alpha/beta fold hydrolase
DBX24_RS05215	346.537	242.09	337.744	74.157	54.921	55.072	-2.33069	down	0.000717055	0.00227603	prfA	peptide chain release factor 1
DBX24_RS00035	23.561	24.307	17.215	8.773	2.291	1.868	-2.33107	down	0.000371337	0.00131975	DBX24_RS00035	GDSL-type esterase/lipase family protein
DBX24_RS00260	83.031	74.666	72.926	20.868	11.806	13.154	-2.33116	down	0.000669152	0.00215746	DBX24_RS00260	cysteine synthase family protein
DBX24_RS07810	228.562	316.54	299.994	70.967	33.886	62.959	-2.33225	down	0.000583601	0.00193382	DBX24_RS07810	T9SS type A sorting domain-containing protein
DBX24_RS07380	150.643	131.334	128.161	41.159	21.829	18.151	-2.3376	down	0.000434374	0.00150599	DBX24_RS07380	UDP-glucose/GDP-mannose dehydrogenase family protein
DBX24_RS02215	714.755	512.265	579.208	182.072	52.347	122.403	-2.33969	down	0.000383791	0.00135356	ribA	GTP cyclohydrolase II
DBX24_RS04850	146.552	139.427	135.581	38.647	20.054	24.49	-2.3412	down	0.00048408	0.00165957	DBX24_RS04850	DUF885 domain-containing protein
DBX24_RS04455	278.669	247.399	241.046	63.3	34.748	53.186	-2.34264	down	0.000588131	0.00194389	thiL	thiamine-phosphate kinase
DBX24_RS01720	296.529	359.438	323.86	87.496	66.936	38.66	-2.34322	down	0.000513551	0.00173796	clpP	ATP-dependent Clp endopeptidase proteolytic subunit ClpP
DBX24_RS04825	397.051	254.144	302.121	85.42	46.165	56.221	-2.34369	down	0.000521929	0.00175782	DBX24_RS04825	LysE family transporter
DBX24_RS04040	115.679	109.066	113.406	26.006	27.212	13.371	-2.34426	down	0.000968938	0.00298797	rpsH	30S ribosomal protein S8
DBX24_RS06925	188.606	190.165	200.937	43.884	36.318	33.515	-2.34985	down	0.000648422	0.00210537	DBX24_RS06925	MFS transporter
DBX24_RS08270	248.001	182.218	188.696	66.135	30.788	24.261	-2.35251	down	0.000292564	0.00106235	ccsA	cytochrome c biogenesis protein CcsA
DBX24_RS00675	93.635	81.935	78.984	27.881	14.906	6.928	-2.35615	down	0.000305044	0.00110331	hemN	oxygen-independent coproporphyrinogen III oxidase
DBX24_RS02025	48.064	55.896	46.047	15.877	9.447	3.865	-2.36141	down	0.000372994	0.00132309	DBX24_RS02025	HD domain-containing protein
DBX24_RS03235	83.436	64.35	85.236	18.09	13.436	13.806	-2.36179	down	0.00075116	0.00237202	DBX24_RS03235	hypothetical protein
DBX24_RS02280	706.958	527.455	570.072	147.908	86.872	115.808	-2.36373	down	0.000467005	0.00160702	ricT	regulatory iron-sulfur-containing complex subunit RicT
DBX24_RS02760	330.809	282.976	298.091	94.762	38.775	43.563	-2.36425	down	0.000272274	0.000996535	DBX24_RS02760	LptF/LptG family permease
DBX24_RS06640	355.992	304.126	331.838	70.998	72.224	48.709	-2.36967	down	0.000584032	0.00193382	nuoF	NADH-quinone oxidoreductase subunit NuoF
DBX24_RS06010	77.6	91.633	82.925	18.615	17.937	12.117	-2.37318	down	0.000661587	0.00213681	DBX24_RS06010	TatD family hydrolase
DBX24_RS04955	42.635	20.22	47.493	10.623	2.19	8.482	-2.37331	down	0.0113623	0.0252234	DBX24_RS04955	tRNA-Asn
DBX24_RS04015	382.49	351.631	327.369	70.574	68.423	65.555	-2.37553	down	0.000651636	0.00211208	rplO	50S ribosomal protein L15
DBX24_RS07385	147.724	125.526	125.051	36.632	23.938	16.094	-2.37719	down	0.000339325	0.00121301	DBX24_RS07385	ABC transporter ATP-binding protein/permease
DBX24_RS05580	196.176	125.706	125.008	37.387	21.739	26.79	-2.37888	down	0.000499965	0.00170451	DBX24_RS05580	hypothetical protein
DBX24_RS08415	124.896	101.116	95.384	28.523	18.065	15.091	-2.38144	down	0.000394773	0.00138698	DBX24_RS08415	glutaminase
DBX24_RS05635	58.075	59.11	82.864	13.494	14.394	10.336	-2.38771	down	0.000635645	0.00207855	DBX24_RS05635	VWA domain-containing protein
DBX24_RS07015	412.488	343.414	350.09	75.603	55.346	79.743	-2.39212	down	0.000522286	0.00175782	DBX24_RS07015	BatD family protein
DBX24_RS04290	175.19	183.101	171.596	45.711	34.267	20.737	-2.39537	down	0.000341612	0.00121882	DBX24_RS04290	MotA/TolQ/ExbB proton channel family protein
DBX24_RS07195	133.819	110.974	123.401	37.013	16.045	16.917	-2.3955	down	0.000235065	0.000879584	DBX24_RS07195	UbiA family prenyltransferase
DBX24_RS02385	116.85	141.02	129.876	30.882	21.221	21.482	-2.39758	down	0.00050747	0.0017269	DBX24_RS02385	arsenate reductase (glutaredoxin)
DBX24_RS08565	67.215	59.036	62.204	18.551	9.322	7.869	-2.39843	down	0.000333315	0.00119384	DBX24_RS08565	RNA methyltransferase
DBX24_RS01925	9.639	5.072	3.475	1.066	2.38	0	-2.39882	down	0.00493765	0.0121527	DBX24_RS01925	DMT family transporter
DBX24_RS05935	101.08	79.782	82.148	15.85	14.361	19.646	-2.39918	down	0.000610105	0.00199858	DBX24_RS05935	FtsX-like permease family protein
DBX24_RS08150	76.347	75.947	79.787	14.973	15.075	13.901	-2.40065	down	0.000596569	0.00196122	DBX24_RS08150	glycosyltransferase
DBX24_RS06670	534.997	496.476	496.12	94.827	114.076	80.227	-2.40146	down	0.000511968	0.00173579	nuoL	NADH-quinone oxidoreductase subunit L
DBX24_RS08260	61.267	69.421	68.916	14.256	9.687	13.831	-2.40158	down	0.000422782	0.00147274	DBX24_RS08260	TonB-dependent receptor
DBX24_RS08085	84.567	65.903	71.68	21.718	14.6	5.655	-2.40392	down	0.000477667	0.00164064	DBX24_RS08085	twin-arginine translocase TatA/TatE family subunit
DBX24_RS03810	2279.68	3804.11	4070.91	867.845	435.382	609.433	-2.40849	down	0.000225931	0.000852335	pckA	phosphoenolpyruvate carboxykinase (ATP)
DBX24_RS05110	47.411	45.993	42.811	15.464	7.084	3.001	-2.41441	down	0.000226654	0.000853311	DBX24_RS05110	YebC/PmpR family DNA-binding transcriptional regulator
DBX24_RS06660	396.347	363.747	359.733	64.158	91.34	54.523	-2.41465	down	0.000548504	0.00183584	DBX24_RS06660	NADH-quinone oxidoreductase subunit J
DBX24_RS00990	312.389	313.892	327.016	88.455	52.925	36.885	-2.41888	down	0.00019434	0.000745376	porQ	type IX secretion system protein PorQ
DBX24_RS07865	125.376	140.033	132.611	37.112	18.315	18.856	-2.42169	down	0.000215409	0.000814307	DBX24_RS07865	SAM-dependent methyltransferase
DBX24_RS03760	47.27	57.357	50.935	16.841	6.229	5.932	-2.42314	down	0.000147034	0.000584641	bshC	bacillithiol biosynthesis cysteine-adding enzyme BshC
DBX24_RS02350	626.448	577.524	596.404	176.456	74.918	84.06	-2.42419	down	0.000149381	0.000591419	DBX24_RS02350	peptide MFS transporter
DBX24_RS03665	75.516	58.529	51.801	5.348	9.922	19.214	-2.43001	down	0.00152681	0.0044759	DBX24_RS03665	hypothetical protein
DBX24_RS07230	58.609	43.912	44.86	12.929	6.918	7.486	-2.43071	down	0.00024719	0.000919347	DBX24_RS07230	peptide chain release factor 3
DBX24_RS05650	384.073	358.724	397.473	91.665	57.218	59.776	-2.45014	down	0.000186916	0.000721411	DBX24_RS05650	DUF58 domain-containing protein
DBX24_RS04030	848.651	846.425	750.389	171.431	149.237	126.771	-2.45034	down	0.000254688	0.00094342	rplR	50S ribosomal protein L18
DBX24_RS07470	245.959	169.842	168.738	43.894	43.598	19.116	-2.45495	down	0.000257035	0.000948301	DBX24_RS07470	hypothetical protein
DBX24_RS04685	192.038	125.519	144.252	50.581	21.231	11.97	-2.46254	down	9.24e-05	0.000390158	DBX24_RS04685	DUF502 domain-containing protein
DBX24_RS00740	59.151	121	122.801	24.326	20.431	10.191	-2.46289	down	0.000176963	0.000688771	nirK	copper-containing nitrite reductase
DBX24_RS01885	123.932	110.78	95.608	22.089	22.098	15.562	-2.46682	down	0.000289673	0.00105393	DBX24_RS01885	SDR family NAD(P)-dependent oxidoreductase
DBX24_RS07975	93.248	72.582	69.94	19.242	8.707	14.676	-2.46753	down	0.00018649	0.000721277	DBX24_RS07975	glycosyltransferase
DBX24_RS07010	33.821	28.393	25.109	5.392	8.67	1.722	-2.46767	down	0.000674809	0.00216433	DBX24_RS07010	tetratricopeptide repeat protein
DBX24_RS03785	265.948	191.774	197.747	50.213	33.165	35.032	-2.46871	down	0.000191373	0.000735529	DBX24_RS03785	NYN domain-containing protein
DBX24_RS01870	325.569	282.102	320.199	85.409	42.837	38.733	-2.47423	down	0.000102748	0.000428932	tsaD	tRNA (adenosine(37)-N6)-threonylcarbamoyltransferase complex transferase subunit TsaD
DBX24_RS04110	530.02	343.648	447.72	87.511	101.575	48.55	-2.47521	down	0.000229251	0.000861328	rplC	50S ribosomal protein L3
DBX24_RS05000	5.649	2.221	5.589	2	0.412	0	-2.4788	down	0.00952974	0.0216863	DBX24_RS05000	tetratricopeptide repeat protein
DBX24_RS00030	317.953	250.023	243.612	75.465	40.389	28.969	-2.48643	down	8.73e-05	0.000370153	thrS	threonine--tRNA ligase
DBX24_RS00420	26.116	20.702	24.687	7.429	2.898	2.405	-2.48931	down	0.000209414	0.000797677	DBX24_RS00420	TIGR02757 family protein
DBX24_RS07055	211.277	165.011	167.067	55.633	18.425	22.453	-2.49309	down	6e-05	0.000267466	typA	translational GTPase TypA
DBX24_RS07860	121.597	107.113	122.119	28.551	17.232	16.497	-2.49387	down	0.000129672	0.000530387	DBX24_RS07860	S1-like domain-containing RNA-binding protein
DBX24_RS07805	234.311	351.503	310.718	79.088	36.529	43.154	-2.49739	down	8.04e-05	0.00034576	DBX24_RS07805	T9SS type A sorting domain-containing protein
DBX24_RS00040	177.298	138.319	159.774	35.797	20.368	28.01	-2.49761	down	0.00015364	0.000606977	DBX24_RS00040	CopD family protein
DBX24_RS08070	134.973	118.63	119.319	28.387	18.381	18.888	-2.50582	down	0.000162964	0.000638334	DBX24_RS08070	DUF5606 domain-containing protein
DBX24_RS04105	653.249	454.63	473.714	115.044	94.146	69.241	-2.50597	down	0.000131153	0.000533006	rplD	50S ribosomal protein L4
DBX24_RS03255	93.03	106.143	90.364	26.42	18.304	6.052	-2.51146	down	0.000132251	0.000535153	DBX24_RS03255	FtsL-like putative cell division protein
DBX24_RS01570	8.569	8.728	9.763	3.93	0.81	0	-2.51245	down	0.000488565	0.00166994	DBX24_RS01570	HmuY family protein
DBX24_RS04675	121.9	124.846	122.031	39.402	19.607	5.424	-2.51682	down	4.85e-05	0.00022606	DBX24_RS04675	ATP-binding cassette domain-containing protein
DBX24_RS06315	123.106	110.362	103.269	35.686	10.063	12.992	-2.51912	down	4.1e-05	0.000194329	DBX24_RS06315	TolC family protein
DBX24_RS04190	62.7	46.633	46.035	16.617	8.783	1.701	-2.51914	down	0.00014135	0.000566941	rsfS	ribosome silencing factor
DBX24_RS04565	12741.4	7166.41	8697.2	1774.03	1585.51	1628.5	-2.51973	down	0.000147015	0.000584641	DBX24_RS04565	tRNA-Ile
DBX24_RS05170	12741.4	7166.41	8697.2	1774.03	1585.51	1628.5	-2.51973	down	0.000147015	0.000584641	DBX24_RS05170	tRNA-Ile
DBX24_RS05605	12741.4	7166.41	8697.2	1774.03	1585.51	1628.5	-2.51973	down	0.000147015	0.000584641	DBX24_RS05605	tRNA-Ile
DBX24_RS01580	1187.38	1158.02	1077.31	270.152	143.075	180.567	-2.5271	down	7.41e-05	0.000323234	DBX24_RS01580	S8 family serine peptidase
DBX24_RS04315	94.797	77.287	75.456	26.363	9.021	7.457	-2.53051	down	3.79e-05	0.00018265	DBX24_RS04315	hypothetical protein
DBX24_RS02840	205.879	150.766	178.878	45.896	24.493	22.091	-2.5337	down	7.74e-05	0.000334486	ribH	6,7-dimethyl-8-ribityllumazine synthase
DBX24_RS07285	35.039	23.536	25.484	5.893	5.64	2.941	-2.53769	down	0.000260948	0.000958892	DBX24_RS07285	hypothetical protein
DBX24_RS02355	238.767	173.257	195.146	50.619	20.156	33.457	-2.54227	down	5.84e-05	0.000262845	DBX24_RS02355	peptide MFS transporter
DBX24_RS02140	46.692	58.344	49.116	16.926	3.02	6.497	-2.54326	down	6.13e-05	0.000272155	DBX24_RS02140	YkgJ family cysteine cluster protein
DBX24_RS08320	24.246	22.159	20.256	4.833	3.269	3.316	-2.54522	down	0.000190651	0.000734286	DBX24_RS08320	acyltransferase family protein
DBX24_RS06995	4.494	5.435	1.877	2.016	0	0	-2.54817	down	0.00585586	0.014019	DBX24_RS06995	DUF2809 domain-containing protein
DBX24_RS06545	412.928	402.387	392.003	109.275	44.232	52.494	-2.55107	down	3.89e-05	0.000184918	DBX24_RS06545	ribonucleoside-diphosphate reductase subunit alpha
DBX24_RS04600	109.664	99.242	103.368	28.445	12.999	11.747	-2.55349	down	4.57e-05	0.000214061	DBX24_RS04600	EpsG family protein
DBX24_RS08015	48.122	39.149	42.991	13.302	7.268	1.6	-2.55457	down	5.33e-05	0.00024341	DBX24_RS08015	ketoacyl-ACP synthase III
DBX24_RS02975	269.423	255	240.632	59.866	40.197	29.969	-2.55667	down	5.71e-05	0.0002576	DBX24_RS02975	hypothetical protein
DBX24_RS07910	262.768	200.375	207.781	61.636	33.701	18.424	-2.56011	down	3.87e-05	0.000184813	pdhA	pyruvate dehydrogenase (acetyl-transferring) E1 component subunit alpha
DBX24_RS08440	27.734	18.715	20.701	7.683	3.677	0	-2.56311	down	0.000104728	0.000436208	DBX24_RS08440	1-acyl-sn-glycerol-3-phosphate acyltransferase
DBX24_RS06385	224.999	182.085	174.686	52.741	29.882	15.58	-2.56657	down	3.63e-05	0.000175572	rlmD	23S rRNA (uracil(1939)-C(5))-methyltransferase RlmD
DBX24_RS04100	749.79	612.202	614.733	145.755	102.409	84.994	-2.56882	down	6.19e-05	0.000273902	rplW	50S ribosomal protein L23
DBX24_RS00300	54.696	31.836	35.311	11.708	4.885	3.895	-2.572	down	8.54e-05	0.000364123	DBX24_RS00300	plasmid pRiA4b ORF-3 family protein
DBX24_RS00065	136.194	123.233	125.094	23.692	22.38	18.352	-2.57734	down	7.66e-05	0.000331907	DBX24_RS00065	FUSC family protein
DBX24_RS04990	181.538	136.882	146.782	30.555	18.897	28.462	-2.57786	down	7.25e-05	0.000318364	mreC	rod shape-determining protein MreC
DBX24_RS04035	1038.17	966.247	1018.09	228.342	157.306	119.553	-2.58081	down	4.51e-05	0.000211918	rplF	50S ribosomal protein L6
DBX24_RS06370	292.41	266.836	285.648	39.05	59.394	42.656	-2.58203	down	0.000113938	0.000470315	DBX24_RS06370	outer membrane protein transport protein
DBX24_RS08815	649.169	368.03	442.567	108.624	61.548	73.543	-2.58246	down	5.09e-05	0.000234138	rplI	50S ribosomal protein L9
DBX24_RS08065	295.491	214.566	216.462	71.887	39.877	8.763	-2.59161	down	2.28e-05	0.000115401	def	peptide deformylase
DBX24_RS03650	1135.51	896.8	907.099	167.591	169.745	148.559	-2.5968	down	6.78e-05	0.000298534	DBX24_RS03650	MotA/TolQ/ExbB proton channel family protein
DBX24_RS08310	141.009	119.036	119.56	32.008	17.436	13.242	-2.59823	down	3.31e-05	0.000162658	DBX24_RS08310	glycosyltransferase family 2 protein
DBX24_RS02015	1103.94	826.987	882.604	224.721	111.266	126.781	-2.60401	down	2.96e-05	0.000147711	DBX24_RS02015	30S ribosomal protein S16
DBX24_RS01430	89.698	70.539	76.739	16.629	8.31	13.579	-2.62104	down	5.29e-05	0.000242114	DBX24_RS01430	thiamine diphosphokinase
DBX24_RS07660	1000.05	862.235	1003.54	228.715	80.965	156.063	-2.62134	down	2.16e-05	0.000111176	tyrS	tyrosine--tRNA ligase
DBX24_RS00515	51.188	59.818	68.272	13.987	8.03	7.068	-2.62373	down	3.86e-05	0.000184784	DBX24_RS00515	GH25 family lysozyme
DBX24_RS00820	15.869	17.511	12.203	4.367	3.001	0	-2.62866	down	0.000130853	0.000532966	DBX24_RS00820	DUF3575 domain-containing protein
DBX24_RS01085	47.372	28.758	33.245	8.498	4.088	5.089	-2.6293	down	8.11e-05	0.000347586	gmk	guanylate kinase
DBX24_RS06655	134.632	137.116	122.827	19.652	28.477	15.35	-2.63589	down	7.53e-05	0.000327116	DBX24_RS06655	NADH-quinone oxidoreductase subunit I
DBX24_RS05255	82.858	75.193	63.013	27.632	7.857	0	-2.63892	down	1.31e-05	7.21e-05	DBX24_RS05255	nucleotide pyrophosphohydrolase
DBX24_RS00185	381.076	318.657	329.398	74.149	45.398	44.7	-2.64747	down	2.2e-05	0.000112719	lysS	lysine--tRNA ligase
DBX24_RS09145	296.24	224.797	222.521	63.97	22.571	30.941	-2.66197	down	1.26e-05	6.99e-05	DBX24_RS09145	rhomboid family intramembrane serine protease
DBX24_RS05665	409.798	465.591	483.714	107.338	53.042	54.195	-2.66308	down	1.34e-05	7.34e-05	DBX24_RS05665	MoxR family ATPase
DBX24_RS09170	164.104	100.027	110.82	37.663	11.397	10.116	-2.66356	down	7.45e-06	4.44e-05	DBX24_RS09170	MATE family efflux transporter
DBX24_RS06795	20.809	10.249	10.03	6.461	0	0	-2.66832	down	0.0127006	0.027703	DBX24_RS06795	tRNA-Lys
DBX24_RS03245	227.622	220.707	233.338	44.443	38.711	24.058	-2.66857	down	2.23e-05	0.000113786	DBX24_RS03245	UDP-N-acetylmuramoyl-L-alanyl-D-glutamate--2,6-diaminopimelate ligase
DBX24_RS08700	228.832	204.109	215.189	45.856	26.406	29.655	-2.66885	down	1.8e-05	9.57e-05	radA	DNA repair protein RadA
DBX24_RS01895	264.492	207.398	197.724	56.656	27.374	21.204	-2.66969	down	1.19e-05	6.68e-05	DBX24_RS01895	decaprenyl-phosphate phosphoribosyltransferase
DBX24_RS08010	95.892	63.717	65.331	21.37	6.764	7.08	-2.67522	down	8.13e-06	4.8e-05	DBX24_RS08010	long-chain fatty acid--CoA ligase
DBX24_RS04635	53.376	45.962	31.25	11.091	6.574	2.767	-2.67594	down	3.37e-05	0.00016517	DBX24_RS04635	OmpH family outer membrane protein
DBX24_RS03325	188.539	160.111	172.384	34.212	20.638	26.239	-2.68375	down	1.77e-05	9.42e-05	mutL	DNA mismatch repair endonuclease MutL
DBX24_RS07835	81.763	95.15	102.063	21.656	12.947	8.645	-2.68935	down	1.56e-05	8.4e-05	DBX24_RS07835	methyltransferase
DBX24_RS08975	128.159	93.184	103.661	29.866	13.65	6.749	-2.69276	down	1.03e-05	5.99e-05	DBX24_RS08975	RNA polymerase sigma factor
DBX24_RS05955	208.318	171.673	161.026	38.981	20.636	23.978	-2.69414	down	1.3e-05	7.15e-05	DBX24_RS05955	trigger factor
DBX24_RS00255	105.756	84.592	95.457	25.28	10.506	8.33	-2.69557	down	7.14e-06	4.3e-05	DBX24_RS00255	ATP-binding cassette domain-containing protein
DBX24_RS01090	166.696	122.367	146.779	30.784	19.643	16.825	-2.6961	down	1.99e-05	0.000102993	nadA	quinolinate synthase NadA
DBX24_RS04195	429.164	376.8	397.718	83.323	55.006	47.201	-2.69771	down	1.25e-05	6.94e-05	ftsH	ATP-dependent zinc metalloprotease FtsH
DBX24_RS02390	83.22	86.372	74.29	17.128	15.81	4.593	-2.69993	down	2.25e-05	0.00011454	DBX24_RS02390	deoxynucleoside kinase
DBX24_RS03370	103.804	112.473	124.442	19.447	9.502	23.442	-2.70112	down	1.94e-05	0.000101449	DBX24_RS03370	MFS transporter
DBX24_RS05985	79.538	88.495	93.96	16.367	13.14	10.681	-2.7046	down	1.98e-05	0.000102535	DBX24_RS05985	MoxR family ATPase
DBX24_RS04300	144.548	130.172	122.357	22.282	18.406	20.147	-2.70639	down	1.92e-05	0.000100893	DBX24_RS04300	penicillin-binding transpeptidase domain-containing protein
DBX24_RS03240	137.569	135.304	155.785	16.725	28.733	20.031	-2.71045	down	9.98e-05	0.000418679	DBX24_RS03240	hypothetical protein
DBX24_RS04960	236.367	197.064	198.428	43.92	29.038	23.402	-2.71306	down	1.08e-05	6.16e-05	lepA	translation elongation factor 4
DBX24_RS06650	384.674	350.659	344.3	56.835	64.365	43.317	-2.71421	down	1.97e-05	0.000102488	nuoH	NADH-quinone oxidoreductase subunit NuoH
DBX24_RS08470	82.846	80.819	95.301	23.292	8.574	7.472	-2.71867	down	1.14e-05	6.49e-05	DBX24_RS08470	DUF4258 domain-containing protein
DBX24_RS03260	44.126	32.174	28.055	10.795	5.025	0	-2.72145	down	7.34e-06	4.39e-05	rsmH	16S rRNA (cytosine(1402)-N(4))-methyltransferase RsmH
DBX24_RS05990	108.743	99.49	111.761	20.868	14.177	13.017	-2.735	down	1.05e-05	6.07e-05	DBX24_RS05990	DUF58 domain-containing protein
DBX24_RS01020	641.263	769.746	723.734	120.622	113.167	86.492	-2.73664	down	1.23e-05	6.83e-05	gldL	gliding motility protein GldL
DBX24_RS05040	129.032	114.087	114.298	23.723	18.673	11.193	-2.73753	down	1.21e-05	6.74e-05	DBX24_RS05040	tRNA threonylcarbamoyladenosine dehydratase
DBX24_RS01435	105.082	75.346	97.625	24.754	9.654	7.122	-2.74305	down	5.51e-06	3.47e-05	DBX24_RS01435	ATP-binding cassette domain-containing protein
DBX24_RS07815	47.963	44.312	50.023	12.993	0.446	7.781	-2.74525	down	1.57e-05	8.43e-05	DBX24_RS07815	hypothetical protein
DBX24_RS03140	119.479	106.077	88.342	32.794	12.593	1.284	-2.74962	down	3.2e-06	2.23e-05	DBX24_RS03140	hypothetical protein
DBX24_RS07275	49.724	41.343	31.676	6.969	11.206	0	-2.75541	down	3.54e-05	0.000171819	rdgB	RdgB/HAM1 family non-canonical purine NTP pyrophosphatase
DBX24_RS01725	144.184	138.838	141.128	28.686	12.841	21.013	-2.76166	down	5.53e-06	3.48e-05	mfd	transcription-repair coupling factor
DBX24_RS06230	65.973	54.093	56.753	12.788	11.631	1.502	-2.76994	down	1.13e-05	6.46e-05	DBX24_RS06230	TetR/AcrR family transcriptional regulator
DBX24_RS08060	131.35	86.769	57.72	27.542	7.492	5.345	-2.77206	down	3.85e-06	2.57e-05	ruvX	Holliday junction resolvase RuvX
DBX24_RS09185	247.605	227.707	220.336	61.561	22.154	18.009	-2.77366	down	2.19e-06	1.64e-05	DBX24_RS09185	sigma-54 dependent transcriptional regulator
DBX24_RS04840	181.823	142.786	155.695	37.046	10.012	22.996	-2.77736	down	3.98e-06	2.63e-05	DBX24_RS04840	CDP-alcohol phosphatidyltransferase family protein
DBX24_RS03425	51.934	33.304	30.664	10.75	2.77	3.353	-2.7799	down	1.18e-05	6.62e-05	DBX24_RS03425	DUF1573 domain-containing protein
DBX24_RS04625	164.025	158.638	148.966	26.516	27.547	13.337	-2.80678	down	6.52e-06	4e-05	DBX24_RS04625	isoprenyl transferase
DBX24_RS02650	1.343	2.389	4.769	1.205	0	0	-2.81552	down	0.00266678	0.00707428	DBX24_RS02650	hypothetical protein
DBX24_RS06675	355.06	331.018	318.109	44.666	55.528	42.177	-2.81827	down	7.05e-06	4.27e-05	DBX24_RS06675	NADH-quinone oxidoreductase subunit M
DBX24_RS04965	21.323	15.169	21.021	4.208	3.943	0	-2.81838	down	6.59e-05	0.000291121	DBX24_RS04965	hypothetical protein
DBX24_RS00195	191.73	162.015	206.208	35.936	16.757	26.472	-2.82232	down	3.34e-06	2.3e-05	truA	tRNA pseudouridine(38-40) synthase TruA
DBX24_RS06800	23.648	13.36	29.636	7.487	1.929	0	-2.82289	down	0.00236214	0.00644206	DBX24_RS06800	tRNA-Leu
DBX24_RS07640	228.916	191.606	185.466	44.726	19.325	20.967	-2.83341	down	1.76e-06	1.36e-05	DBX24_RS07640	arginine decarboxylase
DBX24_RS06820	66.512	44.03	52.949	10.659	7.782	4.433	-2.83727	down	6.05e-06	3.75e-05	DBX24_RS06820	SMUG2 DNA glycosylase family protein
DBX24_RS04295	238.869	190.459	204.125	39.015	19.245	30.329	-2.838	down	2.76e-06	1.99e-05	rodA	rod shape-determining protein RodA
DBX24_RS00105	202.367	180.42	183.524	49.479	22.332	7.013	-2.84484	down	1.15e-06	9.1e-06	DBX24_RS00105	thioredoxin family protein
DBX24_RS03155	267.565	232.043	198.204	62.921	13.074	20.988	-2.847	down	6.96e-07	5.85e-06	DBX24_RS03155	MlaD family protein
DBX24_RS04135	456.447	412.533	422.533	73.412	50.495	55.289	-2.84943	down	2.64e-06	1.93e-05	DBX24_RS04135	PepSY domain-containing protein
DBX24_RS00550	275.995	238.679	215.183	49.367	26.069	25.727	-2.8509	down	1.8e-06	1.38e-05	DBX24_RS00550	hypothetical protein
DBX24_RS08820	268.795	220.577	219.898	57.595	19.789	20.715	-2.85399	down	1.51e-06	1.17e-05	rpsR	30S ribosomal protein S18
DBX24_RS04285	247.758	224.07	237.823	51.224	28.024	18.877	-2.85438	down	1.97e-06	1.48e-05	DBX24_RS04285	biopolymer transporter ExbD
DBX24_RS07150	14.931	27.709	33.355	2.62	0.9	6.974	-2.85598	down	0.000259681	0.000956147	DBX24_RS07150	hypothetical protein
DBX24_RS03660	70.169	62.112	61.244	13.347	7.486	5.877	-2.85693	down	3.06e-06	2.14e-05	DBX24_RS03660	NAD(P)H-quinone oxidoreductase
DBX24_RS04280	81.011	78.221	65.761	18.743	6.002	6.175	-2.86315	down	1.27e-06	1e-05	DBX24_RS04280	ferric siderophore ABC transporter substrate-binding protein
DBX24_RS08345	42.822	21.147	28.545	7.049	3.791	1.835	-2.86739	down	9.58e-06	5.64e-05	DBX24_RS08345	dihydrofolate reductase
DBX24_RS07020	96.688	91.832	79.593	14.55	12.329	9.846	-2.86791	down	3.25e-06	2.25e-05	DBX24_RS07020	BatD family protein
DBX24_RS06975	20.423	12.357	21.636	1.7	2.92	2.827	-2.8688	down	8.12e-05	0.000347586	DBX24_RS06975	hypothetical protein
DBX24_RS06645	87.638	104.399	93.892	18.342	16.682	3.692	-2.88456	down	1.83e-06	1.4e-05	DBX24_RS06645	2Fe-2S iron-sulfur cluster-binding protein
DBX24_RS06390	41.687	34.037	32.19	6.657	5.11	2.827	-2.88618	down	3.6e-06	2.45e-05	lpxB	lipid-A-disaccharide synthase
DBX24_RS02415	36.68	23.253	25.715	8.063	1.511	1.951	-2.89333	down	8.88e-07	7.3e-06	DBX24_RS02415	site-specific integrase
DBX24_RS03430	30.723	24.966	22.231	8.129	1.961	0.345	-2.9002	down	9.53e-07	7.77e-06	nusB	transcription antitermination factor NusB
DBX24_RS06965	5.747	2.498	4.801	0.286	0.886	0.572	-2.90099	down	0.00233511	0.00637824	DBX24_RS06965	hypothetical protein
DBX24_RS00415	17.829	9.659	8.594	4.06	0.761	0	-2.9031	down	3.24e-05	0.000159869	DBX24_RS00415	DUF4268 domain-containing protein
DBX24_RS06680	447.161	401.028	413.094	57.327	63.572	47.508	-2.90485	down	2.17e-06	1.63e-05	DBX24_RS06680	NADH-quinone oxidoreductase subunit N
DBX24_RS01010	686.996	723.639	688.382	117.914	68.042	92.538	-2.91398	down	1.09e-06	8.73e-06	gldN	gliding motility protein GldN
DBX24_RS04530	78.949	62.01	70.371	13.078	7.468	7.324	-2.92258	down	1.08e-06	8.67e-06	DBX24_RS04530	ABC transporter ATP-binding protein/permease
DBX24_RS08335	203.929	147.982	152.188	29.516	13.505	23.146	-2.92947	down	9.71e-07	7.88e-06	DBX24_RS08335	polyketide cyclase
DBX24_RS08090	122.356	91.397	81.78	22.225	12.161	4.382	-2.93028	down	8.58e-07	7.08e-06	DBX24_RS08090	phosphatase PAP2 family protein
DBX24_RS07060	412.534	329.508	330.847	69.691	35.137	35.878	-2.93072	down	5.98e-07	5.09e-06	DBX24_RS07060	NADP-dependent malic enzyme
DBX24_RS09460	12.685	7.803	8.79	1.807	0.828	1.202	-2.93079	down	3.53e-05	0.000171819	DBX24_RS09460	S8 family serine peptidase
DBX24_RS02380	133.271	92.908	105.76	29.8	7.414	6.153	-2.93616	down	6.33e-07	5.37e-06	DBX24_RS02380	DUF493 domain-containing protein
DBX24_RS07960	80.691	68.506	64.712	17.241	6.51	4.089	-2.94163	down	4.83e-07	4.26e-06	DBX24_RS07960	PfkB family carbohydrate kinase
DBX24_RS04950	166.055	131.138	134.583	31.551	12.237	12.382	-2.94234	down	3.91e-07	3.6e-06	rseP	RIP metalloprotease RseP
DBX24_RS05315	218.17	206.504	198.339	53.401	20.171	7.283	-2.94581	down	2.71e-07	2.64e-06	DBX24_RS05315	copper resistance protein NlpE
DBX24_RS07565	1349.84	1480.82	1515.28	289.357	108.036	163.244	-2.95452	down	3.41e-07	3.22e-06	gldJ	gliding motility lipoprotein GldJ
DBX24_RS05340	49.758	31.336	37.312	4.939	1.98	8.215	-2.96763	down	4.44e-06	2.9e-05	DBX24_RS05340	5-formyltetrahydrofolate cyclo-ligase
DBX24_RS04845	118.665	90.679	85.877	22.704	11.24	3.736	-2.96982	down	2.32e-07	2.31e-06	DBX24_RS04845	LTA synthase family protein
DBX24_RS02765	187.725	158.208	169.873	28.497	16.048	21.088	-2.97428	down	5.82e-07	5.05e-06	tgt	tRNA guanosine(34) transglycosylase Tgt
DBX24_RS07750	206.398	136.102	154.334	25.689	17.212	19.999	-2.98157	down	8.47e-07	7.03e-06	DBX24_RS07750	hypothetical protein
DBX24_RS02750	44.443	25.578	31.603	7.391	2.078	3.353	-2.98625	down	2.66e-06	1.93e-05	rimP	ribosome assembly cofactor RimP
DBX24_RS05645	132.404	149.658	148.239	25.5	18.489	10.18	-2.98974	down	4.57e-07	4.08e-06	DBX24_RS05645	BatD family protein
DBX24_RS06035	68.539	42.634	55.307	12.146	8.346	0.449	-2.99077	down	5.78e-07	5.05e-06	truB	tRNA pseudouridine(55) synthase TruB
DBX24_RS03900	906.429	909.039	798.618	121.645	116.443	89.021	-2.99845	down	5.57e-07	4.88e-06	DBX24_RS03900	pyridoxal-phosphate dependent enzyme
DBX24_RS03645	1877.83	1543.09	1546.3	240.437	223.402	155.599	-3.0034	down	4.82e-07	4.26e-06	DBX24_RS03645	biopolymer transporter ExbD
DBX24_RS04265	327.751	268.645	246.444	58.158	26.35	20.411	-3.00595	down	3.25e-07	3.09e-06	DBX24_RS04265	uroporphyrinogen decarboxylase
DBX24_RS03570	254.618	278.055	283.61	49.495	32.261	19.372	-3.01285	down	2.63e-07	2.59e-06	DBX24_RS03570	O-methyltransferase
DBX24_RS06725	80.446	60.852	70.028	12.673	4.237	9.23	-3.01499	down	4.22e-07	3.84e-06	rsgA	ribosome small subunit-dependent GTPase A
DBX24_RS07465	34.815	29.963	30.675	6.371	2.497	2.866	-3.02377	down	3.16e-07	3.04e-06	DBX24_RS07465	mechanosensitive ion channel
DBX24_RS01600	52.925	52.661	52.165	7.639	6.17	5.571	-3.02481	down	3.89e-07	3.6e-06	DBX24_RS01600	cobaltochelatase subunit CobN
DBX24_RS00855	41.762	37.813	40.002	6.433	3.315	4.909	-3.02802	down	8.93e-07	7.31e-06	murI	glutamate racemase
DBX24_RS07955	389.673	340.568	339.967	69.49	23.202	35.945	-3.05648	down	8.84e-08	9.57e-07	DBX24_RS07955	peptidylprolyl isomerase
DBX24_RS08125	461.239	380.389	395.752	54.994	40.821	52.437	-3.06114	down	2.45e-07	2.43e-06	DBX24_RS08125	tyrosine-protein kinase
DBX24_RS03250	101.095	96.816	91.239	18.441	13.565	2.517	-3.06608	down	1.05e-07	1.11e-06	DBX24_RS03250	transpeptidase family protein
DBX24_RS01055	34.034	26.028	40.993	9.667	2.36	0	-3.07047	down	1.35e-07	1.4e-06	DBX24_RS01055	4'-phosphopantetheinyl transferase superfamily protein
DBX24_RS05675	88.667	90.224	77.386	12.569	13.614	4.252	-3.07378	down	3.75e-07	3.52e-06	rlmB	23S rRNA (guanosine(2251)-2'-O)-methyltransferase RlmB
DBX24_RS04630	388.042	376.071	369.18	48.295	52.121	33.93	-3.07647	down	2.23e-07	2.23e-06	DBX24_RS04630	BamA/TamA family outer membrane protein
DBX24_RS08980	147.971	102.761	111.606	25.545	11.129	5.257	-3.11116	down	6.24e-08	7.18e-07	DBX24_RS08980	WbqC family protein
DBX24_RS08055	1196.59	671.81	756.639	137.026	73.94	90.405	-3.12271	down	6.78e-08	7.75e-07	DBX24_RS08055	DEAD/DEAH box helicase
DBX24_RS09450	302.496	173.813	286.853	35.732	33.323	18.34	-3.12632	down	1.39e-07	1.43e-06	DBX24_RS09450	DUF6078 family protein
DBX24_RS01595	46.693	40.05	45.924	7.952	4.344	2.857	-3.12988	down	7.08e-08	8.04e-07	DBX24_RS01595	TonB-dependent receptor
DBX24_RS08705	395.038	319.939	338.864	73.975	24.107	21.786	-3.13611	down	1.79e-08	2.34e-07	DBX24_RS08705	TonB-dependent receptor
DBX24_RS06970	9.814	6.927	9.481	1.994	0.567	0.412	-3.1395	down	1.94e-07	1.95e-06	DBX24_RS06970	T9SS type A sorting domain-containing protein
DBX24_RS06530	26.323	18.727	13.946	2.592	2.374	1.724	-3.13997	down	3.78e-06	2.53e-05	DBX24_RS06530	sigma-70 family RNA polymerase sigma factor
DBX24_RS01015	693.238	671.515	676.123	99.422	71.818	58.78	-3.14934	down	5.21e-08	6.11e-07	DBX24_RS01015	gliding motility protein GldM
DBX24_RS00225	83.312	62.384	72.728	12.359	6.616	5.546	-3.15488	down	4.97e-08	5.86e-07	lnt	apolipoprotein N-acyltransferase
DBX24_RS02165	965.733	866.3	923.39	139.063	81.236	88.362	-3.15817	down	3.89e-08	4.78e-07	rpoC	DNA-directed RNA polymerase subunit beta'
DBX24_RS06235	596.277	432.005	428.611	58.855	59.215	44.933	-3.1599	down	8.03e-08	8.86e-07	DBX24_RS06235	TolC family protein
DBX24_RS04175	607.693	446.358	430.846	80.388	48.233	37.394	-3.16095	down	3.36e-08	4.16e-07	DBX24_RS04175	KUP/HAK/KT family potassium transporter
DBX24_RS04095	941.911	627.251	681.059	112.655	82.21	56.122	-3.16437	down	4.3e-08	5.14e-07	rplB	50S ribosomal protein L2
DBX24_RS05375	54.656	46.704	41.202	10.143	4.066	1.687	-3.16461	down	1.05e-07	1.11e-06	DBX24_RS05375	thioredoxin family protein
DBX24_RS01025	355.84	437.855	397.864	75.447	40.863	16.232	-3.1683	down	1.63e-08	2.18e-07	gldK	gliding motility lipoprotein GldK
DBX24_RS05535	810.7	890.59	870.631	135.817	55.161	93.807	-3.17489	down	2.43e-08	3.08e-07	sprA	cell surface protein SprA
DBX24_RS02170	962.166	765.311	830.311	112.423	88.956	79.729	-3.18569	down	3.95e-08	4.81e-07	rpoB	DNA-directed RNA polymerase subunit beta
DBX24_RS08825	348.16	209.278	223.082	35.397	35.538	14.682	-3.18842	down	7.59e-08	8.47e-07	rpsF	30S ribosomal protein S6
DBX24_RS07585	70.731	66.924	67.489	10.481	5.95	5.913	-3.1985	down	3.09e-08	3.89e-07	DBX24_RS07585	TonB-dependent receptor
DBX24_RS07760	35.11	25.465	28.875	6.643	2.282	0.737	-3.21029	down	3.22e-07	3.09e-06	DBX24_RS07760	SRPBCC family protein
DBX24_RS05490	165.895	166.841	155.788	26.572	13.39	12.671	-3.21432	down	1.72e-08	2.28e-07	aroC	chorismate synthase
DBX24_RS05335	57.161	43.723	52.616	5.445	4.209	6.793	-3.22211	down	1.65e-06	1.28e-05	DBX24_RS05335	ferredoxin
DBX24_RS01050	100.306	84.379	83.096	13.671	7.949	6.298	-3.26165	down	1.77e-08	2.33e-07	DBX24_RS01050	glycosyltransferase family 2 protein
DBX24_RS05045	144.72	137.233	137.18	11.294	13.97	18.036	-3.27488	down	8.74e-08	9.52e-07	rnpA	ribonuclease P protein component
DBX24_RS08220	100.676	66.573	73.908	10.067	5.646	9.161	-3.27711	down	2.34e-08	2.99e-07	rlmN	23S rRNA (adenine(2503)-C(2))-methyltransferase RlmN
DBX24_RS03320	130.588	131.935	123.753	22.833	10.759	6.077	-3.28345	down	6.41e-09	9.36e-08	DBX24_RS03320	rhomboid family intramembrane serine protease
DBX24_RS04705	76.593	59.406	62.976	10.431	4.016	5.77	-3.29875	down	8.43e-09	1.19e-07	DBX24_RS04705	NAD(P)/FAD-dependent oxidoreductase
DBX24_RS08215	53.138	44.563	48.813	7.204	3.341	4.314	-3.30137	down	2.05e-08	2.66e-07	DBX24_RS08215	DUF808 domain-containing protein
DBX24_RS02810	29.834	35.521	36.177	6.69	1.916	1.484	-3.33055	down	9.91e-09	1.38e-07	DBX24_RS02810	hypothetical protein
DBX24_RS05685	137.407	120.074	141.692	16.013	9.003	14.529	-3.33535	down	3.97e-08	4.81e-07	DBX24_RS05685	hypothetical protein
DBX24_RS08985	137.615	115.472	122.599	20.25	10.823	5.427	-3.36345	down	1.54e-09	2.65e-08	lepB	signal peptidase I
DBX24_RS00045	217.832	178.058	207.302	24.37	17.339	15.928	-3.38748	down	3.4e-09	5.3e-08	DBX24_RS00045	ABC transporter permease subunit
DBX24_RS08490	446.575	476.713	468.999	63.957	25.355	43.551	-3.38942	down	1.42e-09	2.52e-08	kdsB	3-deoxy-manno-octulosonate cytidylyltransferase
DBX24_RS01890	108.026	89.31	96.731	9.954	10.507	7.421	-3.3986	down	5.03e-09	7.54e-08	DBX24_RS01890	FAD-binding oxidoreductase
DBX24_RS08340	39.975	38.501	34.426	6.068	3.412	1.101	-3.41515	down	1.51e-08	2.03e-07	DBX24_RS08340	DUF2892 domain-containing protein
DBX24_RS03800	36.995	37.966	33.379	4.932	2.982	2.231	-3.41634	down	2.13e-09	3.53e-08	DBX24_RS03800	putative LPS assembly protein LptD
DBX24_RS09140	209.496	165.86	166.892	25.08	12.733	12.952	-3.41697	down	1.08e-09	1.94e-08	DBX24_RS09140	CinA family nicotinamide mononucleotide deamidase-related protein
DBX24_RS00010	210.372	146.748	173.622	21.293	12.015	16.305	-3.41914	down	1.51e-09	2.65e-08	DBX24_RS00010	ABC transporter ATP-binding protein/permease
DBX24_RS06165	61.765	47.396	49.03	6.77	2.647	5.359	-3.42007	down	2.89e-09	4.62e-08	DBX24_RS06165	sulfite exporter TauE/SafE family protein
DBX24_RS02740	408.137	268.195	269.731	51.616	15.309	20.967	-3.42809	down	3.65e-10	7.56e-09	infB	translation initiation factor IF-2
DBX24_RS03905	1303.79	1133.36	983.223	169.385	116.718	28.02	-3.44474	down	4.92e-10	9.64e-09	DBX24_RS03905	MmcQ/YjbR family DNA-binding protein
DBX24_RS08960	143.444	81.408	91.79	16.987	7.202	4.329	-3.47277	down	3.53e-10	7.38e-09	rimO	30S ribosomal protein S12 methylthiotransferase RimO
DBX24_RS08130	230.514	182.503	199.983	17.31	18.825	18.703	-3.48257	down	1.54e-09	2.65e-08	DBX24_RS08130	SDR family oxidoreductase
DBX24_RS07050	26.988	22.417	14.991	4.318	1.416	0	-3.48867	down	3.55e-09	5.49e-08	DBX24_RS07050	S1/P1 nuclease
DBX24_RS01845	65.559	114.69	101.084	11.911	8.088	5.035	-3.49016	down	3.97e-10	8.03e-09	DBX24_RS01845	nitric-oxide reductase large subunit
DBX24_RS08695	54.209	56.347	51.832	6.753	3.898	3.775	-3.49243	down	3.62e-09	5.51e-08	DBX24_RS08695	ACP phosphodiesterase
DBX24_RS08095	128.187	96.259	114.139	14.34	7.928	7.546	-3.50532	down	4.62e-10	9.15e-09	DBX24_RS08095	metallophosphoesterase
DBX24_RS02325	41.966	25.47	28.597	4.235	2.728	1.409	-3.51941	down	3.27e-09	5.19e-08	miaA	tRNA (adenosine(37)-N6)-dimethylallyltransferase MiaA
DBX24_RS06355	162.117	140.258	140.218	24.281	9.803	4.443	-3.52194	down	1.39e-10	3.3e-09	DBX24_RS06355	DUF4292 domain-containing protein
DBX24_RS02815	276.954	281.04	288.051	23.156	20.414	29.801	-3.5274	down	9.51e-10	1.77e-08	DBX24_RS02815	hypothetical protein
DBX24_RS02020	244.829	166.941	178.353	25.915	8.607	14.944	-3.57643	down	1.46e-10	3.4e-09	rimM	ribosome maturation factor RimM
DBX24_RS00100	154.011	124.026	133.296	16.125	7.618	10.394	-3.59078	down	8.47e-11	2.23e-09	uvrA	excinuclease ABC subunit UvrA
DBX24_RS02375	60.044	55.604	47.635	6.884	5.214	1.402	-3.59605	down	2.67e-10	5.79e-09	DBX24_RS02375	DUF3078 domain-containing protein
DBX24_RS01395	48.6	49.989	41.117	7.318	4.137	0	-3.608	down	3.19e-10	6.84e-09	DBX24_RS01395	DUF2807 domain-containing protein
DBX24_RS05495	37.907	21.895	27.021	5.147	1.929	0	-3.61651	down	1.31e-08	1.78e-07	DBX24_RS05495	multidrug efflux SMR transporter
DBX24_RS08135	122.129	93.422	99.336	9.918	7.446	7.821	-3.64404	down	1.24e-10	3.07e-09	DBX24_RS08135	nucleotide sugar dehydrogenase
DBX24_RS03890	342.58	312.793	281.523	35.709	22.235	16.056	-3.66224	down	2.79e-11	8.02e-10	hemL	glutamate-1-semialdehyde 2,1-aminomutase
DBX24_RS02560	0	3.464	2.712	0.485	0	0	-3.66242	down	0.00390283	0.00982915	DBX24_RS02560	hypothetical protein
DBX24_RS00200	247.225	181.457	202.256	29.6	10.504	9.686	-3.66349	down	2.07e-11	6.04e-10	DBX24_RS00200	HD domain-containing protein
DBX24_RS06170	143.505	113.675	108.564	9.85	7.94	10.839	-3.67515	down	1.01e-10	2.59e-09	DBX24_RS06170	GTP-binding protein
DBX24_RS09455	37.333	27.757	30.74	3.989	2.056	1.448	-3.67633	down	4.07e-10	8.15e-09	DBX24_RS09455	hypothetical protein
DBX24_RS06305	44.819	22.205	44.132	6.461	2.22	0	-3.67812	down	1.07e-05	6.14e-05	DBX24_RS06305	tRNA-Phe
DBX24_RS00205	112.191	76.167	76.839	12.537	4.652	3.504	-3.67966	down	4.96e-11	1.34e-09	DBX24_RS00205	DUF4241 domain-containing protein
DBX24_RS02185	3.682	1.551	1.579	0.521	0	0	-3.70107	down	4.44e-06	2.9e-05	DBX24_RS02185	DUF4876 domain-containing protein
DBX24_RS00290	39.947	61.691	58.229	6.19	3.19	2.883	-3.70416	down	3.38e-11	9.58e-10	DBX24_RS00290	BspA family leucine-rich repeat surface protein
DBX24_RS02370	73.431	56.554	72.285	8.305	4.133	2.858	-3.72479	down	9.22e-11	2.39e-09	DBX24_RS02370	L-threonylcarbamoyladenylate synthase
DBX24_RS01465	9.494	6.897	5.519	0.77	0.555	0.307	-3.74442	down	2.59e-09	4.18e-08	DBX24_RS01465	M3 family metallopeptidase
DBX24_RS05690	477.586	411.87	435	44.197	25.45	27.6	-3.76756	down	5.69e-12	1.81e-10	DBX24_RS05690	YfhO family protein
DBX24_RS02745	247.693	171.098	175.82	27.602	7.211	6.094	-3.86143	down	3.61e-13	1.33e-11	nusA	transcription termination factor NusA
DBX24_RS02615	1.867	0.569	3.009	0.359	0	0	-3.91167	down	0.00339629	0.0087571	DBX24_RS02615	hypothetical protein
DBX24_RS06180	161.341	103.372	99.939	17.393	5.588	0.902	-3.93229	down	2.5e-13	9.79e-12	DBX24_RS06180	phosphoadenylyl-sulfate reductase
DBX24_RS06730	20.99	15.009	18.983	1.892	1.35	0.291	-3.95885	down	4.58e-11	1.26e-09	DBX24_RS06730	bifunctional 3-deoxy-7-phosphoheptulonate synthase/chorismate mutase type II
DBX24_RS04835	25.65	17.91	13.89	2.556	0.878	0	-4.06316	down	2.02e-09	3.38e-08	DBX24_RS04835	YraN family protein
DBX24_RS00765	49.129	34.36	37.488	4.612	1.44	1.116	-4.07645	down	2.58e-13	9.88e-12	hemW	radical SAM family heme chaperone HemW
DBX24_RS00295	11.58	34.374	27.177	3.399	0.876	0	-4.09553	down	9.07e-12	2.78e-10	DBX24_RS00295	BspA family leucine-rich repeat surface protein
DBX24_RS05320	90.09	61.536	76.639	7.289	2.96	3.086	-4.09711	down	2.72e-14	1.19e-12	DBX24_RS05320	insulinase family protein
DBX24_RS00215	118.529	46.939	39.134	10.843	0.931	0	-4.1188	down	2.02e-13	8.09e-12	DBX24_RS00215	aspartate 1-decarboxylase
DBX24_RS04275	86.264	65.661	73.818	7.556	2.651	2.567	-4.14308	down	3.95e-14	1.69e-12	DBX24_RS04275	glycosyltransferase family 9 protein
DBX24_RS06260	726.845	427.657	495.862	43.747	22.105	23.615	-4.20524	down	3.74e-15	2.38e-13	DBX24_RS06260	efflux RND transporter permease subunit
DBX24_RS04270	144.672	112.816	92.046	12.727	4.63	1.494	-4.2125	down	2.4e-14	1.08e-12	DBX24_RS04270	SufE family protein
DBX24_RS08540	9.539	6.362	14.943	0	1.654	0	-4.21848	down	0.00153868	0.00450351	ffs	signal recognition particle sRNA small type
DBX24_RS04830	71.73	60.631	59.928	6.399	2.318	1.381	-4.25073	down	1.12e-14	5.72e-13	DBX24_RS04830	LD-carboxypeptidase
DBX24_RS06175	238.071	193.965	190.739	16.604	8.736	6.905	-4.27144	down	2.48e-15	1.63e-13	cysD	sulfate adenylyltransferase subunit CysD
DBX24_RS05095	44.857	48.458	41.872	5.713	0.256	0.992	-4.27893	down	2.17e-14	1.01e-12	DBX24_RS05095	7-carboxy-7-deazaguanine synthase QueE
DBX24_RS05680	81.451	68.444	62.997	5.076	4.001	1.49	-4.33209	down	5.5e-15	3.27e-13	DBX24_RS05680	DUF6263 family protein
DBX24_RS00050	74.566	70.863	67.306	6.205	2.46	1.715	-4.35678	down	5.63e-16	4.15e-14	gldG	gliding motility-associated ABC transporter substrate-binding protein GldG
DBX24_RS07840	203.722	195.677	207.453	15.457	6.069	7.64	-4.37884	down	3.05e-16	2.44e-14	DBX24_RS07840	RluA family pseudouridine synthase
DBX24_RS09425	32.576	19.9	22.483	3.494	0	0	-4.42197	down	3.16e-13	1.19e-11	DBX24_RS09425	MBL fold metallo-hydrolase
DBX24_RS06250	313.372	169.09	196.359	11.911	11.049	8.321	-4.43954	down	4.45e-15	2.73e-13	DBX24_RS06250	SemiSWEET family transporter
DBX24_RS00555	200.514	141.869	152.415	9.893	9.646	2.135	-4.51261	down	2.65e-16	2.21e-14	lptC	LPS export ABC transporter periplasmic protein LptC
DBX24_RS04720	25.352	39.842	28.594	2.791	0.959	0	-4.64333	down	2.19e-14	1.01e-12	DBX24_RS04720	hypothetical protein
DBX24_RS06240	237.906	163.54	144.773	9.231	10.435	2.08	-4.65047	down	1.22e-17	1.32e-15	DBX24_RS06240	efflux RND transporter periplasmic adaptor subunit
DBX24_RS07420	258.54	163.78	178.051	11.314	4.959	7.268	-4.67243	down	3.29e-18	3.78e-16	DBX24_RS07420	TCR/Tet family MFS transporter
DBX24_RS02645	5.458	2.647	1.555	0.334	0	0	-4.84165	down	6.62e-06	4.05e-05	DBX24_RS02645	hypothetical protein
DBX24_RS03315	60.603	73.06	69.732	3.418	2.013	1.624	-4.8489	down	3.06e-18	3.76e-16	DBX24_RS03315	endonuclease/exonuclease/phosphatase family protein
DBX24_RS08000	7.321	1.25	2.936	0.394	0	0	-4.85761	down	4.9e-06	3.13e-05	DBX24_RS08000	hypothetical protein
DBX24_RS06245	486.805	294.906	310.934	18.621	7.519	9.963	-4.91945	down	2.83e-20	4.34e-18	DBX24_RS06245	phospholipase A
DBX24_RS06255	303.185	164.376	156.249	15.274	3.529	1.577	-4.93568	down	1.37e-20	2.8e-18	DBX24_RS06255	nitroreductase family protein
DBX24_RS05695	118.911	103.8	100.208	4.437	4.859	1.107	-4.9557	down	1.35e-18	1.77e-16	DBX24_RS05695	aminodeoxychorismate/anthranilate synthase component II
DBX24_RS00220	181.42	101.188	105.034	5.771	2.572	3.425	-5.04143	down	2.01e-20	3.36e-18	DBX24_RS00220	flippase-like domain-containing protein
DBX24_RS09420	30.528	22.467	18.03	1.416	0	0	-5.64544	down	6.23e-15	3.47e-13	DBX24_RS09420	hypothetical protein
DBX24_RS00770	0.749	0.4	2.816	0	0	0	-10.3692	down	0.0120682	0.0265125	DBX24_RS00770	hypothetical protein
DBX24_RS07625	4.769	2.545	1.992	0	0	0	-11.5994	down	0.00456515	0.011266	DBX24_RS07625	hypothetical protein
DBX24_RS09430	4.994	6.394	1.877	0	0	0	-12.1107	down	2.44e-05	0.000123214	DBX24_RS09430	hypothetical protein
DBX24_RS02785	5.346	1.63	9.571	0	0	0	-12.4296	down	4.96e-05	0.00022988	DBX24_RS02785	hypothetical protein
DBX24_RS00825	3.951	9.036	4.245	0	0	0	-12.4881	down	5.66e-06	3.54e-05	DBX24_RS00825	hypothetical protein
DBX24_RS03420	18.04	4.813	3.597	0	0	0	-13.1062	down	9.09e-10	1.71e-08	yajC	preprotein translocase subunit YajC
DBX24_RS06805	19.208	17.081	22.066	0	0	0	-14.2477	down	7.1e-07	5.95e-06	DBX24_RS06805	tRNA-Lys

## Sheet: All expressed genes
GeneID	BC-1	BC-2	BC-3	BCV-1	BCV-2	BCV-3	logFC	type	pvalue	qvalue	Name
DBX24_RS00005	185.7	156.339	154.539	103.725	51.328	117.847	-0.863641	down	0.627029	0.712568	dnaA
DBX24_RS00010	210.372	146.748	173.622	21.293	12.015	16.305	-3.41914	down	1.51486e-09	2.65204e-08	DBX24_RS00010
DBX24_RS00015	4163.6	4164.35	4130.81	3170.81	1716.84	2728.01	-0.710119	down	0.395972	0.500763	rplT
DBX24_RS00020	15322.7	15736.4	15312.3	9653.09	6388.88	11816	-0.735146	down	0.38345	0.487521	rpmI
DBX24_RS00025	75.023	65.652	60.461	21.141	21.484	1.189	-2.19863	down	0.00256892	0.00687411	infC
DBX24_RS00030	317.953	250.023	243.612	75.465	40.389	28.969	-2.48643	down	8.72605e-05	0.000370153	thrS
DBX24_RS00035	23.561	24.307	17.215	8.773	2.291	1.868	-2.33107	down	0.000371337	0.00131975	DBX24_RS00035
DBX24_RS00040	177.298	138.319	159.774	35.797	20.368	28.01	-2.49761	down	0.00015364	0.000606977	DBX24_RS00040
DBX24_RS00045	217.832	178.058	207.302	24.37	17.339	15.928	-3.38748	down	3.40007e-09	5.30468e-08	DBX24_RS00045
DBX24_RS00050	74.566	70.863	67.306	6.205	2.46	1.715	-4.35678	down	5.63017e-16	4.14605e-14	gldG
DBX24_RS00060	111.569	96.865	87.697	56.848	23.805	28.368	-1.4416	down	0.234082	0.332775	DBX24_RS00060
DBX24_RS00065	136.194	123.233	125.094	23.692	22.38	18.352	-2.57734	down	7.66218e-05	0.000331907	DBX24_RS00065
DBX24_RS00070	83.465	94.664	83.679	22.246	16.095	25.618	-2.03324	down	0.0113973	0.0252495	DBX24_RS00070
DBX24_RS00075	77.9	77.328	71.516	28.641	13.819	15.813	-1.96011	down	0.0159897	0.0338356	yidD
DBX24_RS00080	64.121	53.621	51.115	24.102	16.18	15.05	-1.60956	down	0.125184	0.199536	DBX24_RS00080
DBX24_RS00085	747.559	987.559	1008.73	3066.63	6399.29	3654.45	2.25753	up	1.83678e-16	1.61025e-14	DBX24_RS00085
DBX24_RS00090	115.396	120.373	117.99	56.745	27.272	30.907	-1.62206	down	0.0942092	0.156959	DBX24_RS00090
DBX24_RS00095	18.804	16.196	12.792	6.144	6.519	5.772	-1.37418	down	0.454537	0.556015	DBX24_RS00095
DBX24_RS00100	154.011	124.026	133.296	16.125	7.618	10.394	-3.59078	down	8.46652e-11	2.2267e-09	uvrA
DBX24_RS00105	202.367	180.42	183.524	49.479	22.332	7.013	-2.84484	down	1.14672e-06	9.09962e-06	DBX24_RS00105
DBX24_RS00110	100.789	96.411	92.257	95.628	68.126	66.144	-0.332351	down	0.0642935	0.113267	DBX24_RS00110
DBX24_RS00115	67.014	63.379	61.091	36.945	38.417	32.162	-0.832547	down	0.533164	0.626392	DBX24_RS00115
DBX24_RS00120	160.003	176.086	139.551	78.066	110.502	40.368	-1.05492	down	0.956888	0.975875	lipB
DBX24_RS00125	61.256	69.837	58.32	32.754	52.919	5.778	-1.05044	down	0.956612	0.975875	ribD
DBX24_RS00130	82.627	111.429	88.74	143.44	145.06	216.504	0.836526	up	6.758e-07	5.7071e-06	DBX24_RS00130
DBX24_RS00135	184.859	231.735	197.962	315.894	282.095	337.072	0.605514	up	1.38693e-05	7.55425e-05	DBX24_RS00135
DBX24_RS00140	73.847	56.966	52.653	24.607	11.791	4.514	-2.16483	down	0.00161714	0.00468843	clpX
DBX24_RS00145	174.377	132.685	108.889	66.516	42.799	32.992	-1.54739	down	0.16354	0.247804	DBX24_RS00145
DBX24_RS00150	316.067	247.266	246.239	125.508	91.177	93.281	-1.38504	down	0.361204	0.464369	greA
DBX24_RS00155	34.081	29.532	41.426	25.169	17.058	9.635	-1.01813	down	0.985629	0.995513	DBX24_RS00155
DBX24_RS00160	29.305	37.21	29.288	21.961	7.717	0	-1.69058	down	0.0521791	0.0949227	DBX24_RS00160
DBX24_RS00165	72.336	53	59.143	32.165	26.009	22.139	-1.19972	down	0.687414	0.766523	DBX24_RS00165
DBX24_RS00170	1228.22	1265.88	1306.15	723.124	423.978	390.131	-1.30576	down	0.418874	0.52175	DBX24_RS00170
DBX24_RS00175	135.984	129.067	111.898	68.19	28.115	34.258	-1.5296	down	0.145005	0.22452	galE
DBX24_RS00180	54.801	45.478	42.574	21.503	9.084	12.314	-1.73538	down	0.0493871	0.0905594	metH
DBX24_RS00185	381.076	318.657	329.398	74.149	45.398	44.7	-2.64747	down	2.19805e-05	0.000112719	lysS
DBX24_RS00190	276.224	320.119	273.395	400.5	472.783	249.525	0.368457	up	0.000178187	0.000692073	DBX24_RS00190
DBX24_RS00195	191.73	162.015	206.208	35.936	16.757	26.472	-2.82232	down	3.34164e-06	2.29551e-05	truA
DBX24_RS00200	247.225	181.457	202.256	29.6	10.504	9.686	-3.66349	down	2.06853e-11	6.0447e-10	DBX24_RS00200
DBX24_RS00205	112.191	76.167	76.839	12.537	4.652	3.504	-3.67966	down	4.96461e-11	1.3441e-09	DBX24_RS00205
DBX24_RS00210	18109	17329.6	18517.6	12840.6	6119.65	8764.47	-0.960613	down	0.905584	0.939257	DBX24_RS00210
DBX24_RS00215	118.529	46.939	39.134	10.843	0.931	0	-4.1188	down	2.02121e-13	8.08922e-12	DBX24_RS00215
DBX24_RS00220	181.42	101.188	105.034	5.771	2.572	3.425	-5.04143	down	2.00929e-20	3.36282e-18	DBX24_RS00220
DBX24_RS00225	83.312	62.384	72.728	12.359	6.616	5.546	-3.15488	down	4.9655e-08	5.85993e-07	lnt
DBX24_RS00235	389.036	370.267	365.899	180.812	85.439	77.727	-1.70979	down	0.0515123	0.0938023	DBX24_RS00235
DBX24_RS00240	178.809	149.069	158.589	43.783	32.821	36.194	-2.10857	down	0.00545113	0.013222	DBX24_RS00240
DBX24_RS00245	629.352	670.218	656.721	582.331	387.367	463.856	-0.448524	down	0.119592	0.192119	DBX24_RS00245
DBX24_RS00250	31.277	29.213	29.988	9.711	6.132	10.828	-1.76218	down	0.0639053	0.113016	uvrC
DBX24_RS00255	105.756	84.592	95.457	25.28	10.506	8.33	-2.69557	down	7.14085e-06	4.29618e-05	DBX24_RS00255
DBX24_RS00260	83.031	74.666	72.926	20.868	11.806	13.154	-2.33116	down	0.000669152	0.00215746	DBX24_RS00260
DBX24_RS00265	934.803	805.265	876.443	264.498	126.847	208.232	-2.12562	down	0.00343734	0.00883288	DBX24_RS00265
DBX24_RS00270	507.688	490.21	451.276	243.792	157.288	131.273	-1.44477	down	0.250078	0.349981	DBX24_RS00270
DBX24_RS00275	52.917	58.567	47.087	28.453	18.825	14.529	-1.35924	down	0.36171	0.464696	trpB
DBX24_RS00280	301.345	282.217	274.823	159.39	89.977	71.183	-1.42107	down	0.254224	0.354297	DBX24_RS00280
DBX24_RS00285	188.009	246.32	209.487	298.817	289.655	213.911	0.317641	up	0.000330038	0.00118441	DBX24_RS00285
DBX24_RS00290	39.947	61.691	58.229	6.19	3.19	2.883	-3.70416	down	3.38072e-11	9.57525e-10	DBX24_RS00290
DBX24_RS00295	11.58	34.374	27.177	3.399	0.876	0	-4.09553	down	9.07387e-12	2.78416e-10	DBX24_RS00295
DBX24_RS00300	54.696	31.836	35.311	11.708	4.885	3.895	-2.572	down	8.54433e-05	0.000364123	DBX24_RS00300
DBX24_RS00305	264.171	254.405	242.077	96.099	27.397	38.039	-2.23537	down	0.000658415	0.0021303	DBX24_RS00305
DBX24_RS00310	22.362	17.414	17.364	200.615	326.938	227.927	3.72475	up	3.50966e-28	2.15376e-25	DBX24_RS00310
DBX24_RS00315	29.011	29.405	26.938	350.644	607.088	480.505	4.07465	up	3.2718e-31	3.01169e-28	DBX24_RS00315
DBX24_RS00320	207.748	214.952	208.28	92.988	67.58	66.378	-1.47523	down	0.239823	0.339105	polA
DBX24_RS00325	20.518	25.977	20.048	42.112	35.691	2.802	0.276571	up	0.00134167	0.00396471	DBX24_RS00325
DBX24_RS00330	151.78	113.429	124.078	159.924	182.965	132.954	0.289649	up	0.000362099	0.00128941	DBX24_RS00330
DBX24_RS00335	317.66	223.06	255.181	331.325	331.311	331.26	0.320505	up	0.000256873	0.000948301	DBX24_RS00335
DBX24_RS00340	121.307	96.362	105.396	180.163	158.561	180.072	0.683338	up	5.9834e-06	3.72143e-05	DBX24_RS00340
DBX24_RS00345	6.728	4.156	6.656	18.104	14.241	0.951	0.924583	up	9.8501e-06	5.77517e-05	DBX24_RS00345
DBX24_RS00350	1635.41	1244.01	1395.98	1071.83	458.638	1167.35	-0.664264	down	0.318877	0.425401	DBX24_RS00350
DBX24_RS00355	286.154	266.286	255.127	161.761	61.941	88.569	-1.37077	down	0.299617	0.405883	DBX24_RS00355
DBX24_RS00360	73.073	67.42	61.21	25.721	13.389	9.627	-2.04908	down	0.00495892	0.0121888	priA
DBX24_RS00365	189.312	199.664	154.542	129.335	77.256	49.344	-1.08654	down	0.798416	0.857575	DBX24_RS00365
DBX24_RS00370	137.524	138.76	152.445	102.797	60.251	52.304	-0.993359	down	0.985779	0.995513	DBX24_RS00370
DBX24_RS00375	145.194	120.204	123.521	114.654	74.56	48.621	-0.709502	down	0.436452	0.539629	DBX24_RS00375
DBX24_RS00380	437.947	457.824	438.584	766.019	557.113	893.596	0.732288	up	3.29107e-06	2.26923e-05	DBX24_RS00380
DBX24_RS00385	58.672	67.169	65.289	111.889	81.597	31.338	0.234238	up	0.00132091	0.00392858	DBX24_RS00385
DBX24_RS00390	40.375	64.035	50.995	98.209	88.274	64.211	0.689884	up	7.88917e-06	4.68515e-05	DBX24_RS00390
DBX24_RS00395	978.774	808.927	870.815	545.259	191.104	278.956	-1.38869	down	0.263675	0.364837	DBX24_RS00395
DBX24_RS00400	47.47	29.225	37.753	10.236	12.661	8.99	-1.84355	down	0.0601691	0.107091	DBX24_RS00400
DBX24_RS00405	283.368	281.047	272.829	128.487	108.591	89.787	-1.35695	down	0.404442	0.507206	DBX24_RS00405
DBX24_RS00410	720.399	747.96	752.787	689.456	648.714	534.559	-0.246162	down	0.031792	0.0628669	fsa
DBX24_RS00415	17.829	9.659	8.594	4.06	0.761	0	-2.9031	down	3.23906e-05	0.000159869	DBX24_RS00415
DBX24_RS00420	26.116	20.702	24.687	7.429	2.898	2.405	-2.48931	down	0.000209414	0.000797677	DBX24_RS00420
DBX24_RS00425	52.848	62.157	53.028	33.707	30.815	20.684	-0.979693	down	0.867421	0.910965	DBX24_RS00425
DBX24_RS00430	126.652	140.041	147.554	101.901	70.965	57.432	-0.846981	down	0.651631	0.732836	DBX24_RS00430
DBX24_RS00435	114.212	111.15	115.575	84.526	37.813	32.395	-1.1397	down	0.646053	0.729494	DBX24_RS00435
DBX24_RS00440	273.593	370.388	399.16	301.337	135.481	145.946	-0.839947	down	0.72163	0.794936	DBX24_RS00440
DBX24_RS00445	5261.07	6706.03	6238.14	5100.65	3033.16	4761.12	-0.49755	down	0.151488	0.233185	DBX24_RS00445
DBX24_RS00450	85.601	115.998	94.828	74.931	43.029	50.056	-0.819067	down	0.608472	0.697433	DBX24_RS00450
DBX24_RS00455	42.636	52.379	46.923	26.598	10.687	17.547	-1.37212	down	0.316678	0.423414	DBX24_RS00455
DBX24_RS00460	17.473	12.042	13.686	5.877	4.039	14.665	-0.813445	down	0.591025	0.680813	DBX24_RS00460
DBX24_RS00465	14.893	10.391	11.964	4.11	2.913	5.128	-1.61585	down	0.182879	0.274069	DBX24_RS00465
DBX24_RS00470	58.425	32.015	15.831	14.872	10.95	12.723	-1.46306	down	0.429956	0.532512	DBX24_RS00470
DBX24_RS00475	258.18	277.815	250.503	512.418	235.392	458.752	0.617385	up	1.96438e-05	0.000102448	DBX24_RS00475
DBX24_RS00480	863.227	1052.17	999.776	1846.51	1674.42	2306.24	0.999217	up	9.72917e-08	1.04745e-06	DBX24_RS00480
DBX24_RS00485	146.463	151.025	126.043	60.483	52.723	40.482	-1.46245	down	0.269719	0.371167	era
DBX24_RS00490	7.147	4.671	7.165	2.284	3.097	0.48	-1.69498	down	0.141846	0.220743	DBX24_RS00490
DBX24_RS00495	13.627	14.084	12.909	7.796	6.548	6.628	-0.953626	down	0.814354	0.869668	DBX24_RS00495
DBX24_RS00500	29.049	28.793	33.178	11.906	10.21	14.61	-1.30931	down	0.529204	0.622533	DBX24_RS00500
DBX24_RS00505	48.252	62.656	72.854	61.01	109.649	231.076	1.12839	up	1.44368e-08	1.95428e-07	DBX24_RS00505
DBX24_RS00510	204.727	199.507	215.118	83.666	52.502	62.031	-1.6438	down	0.102226	0.169091	DBX24_RS00510
DBX24_RS00515	51.188	59.818	68.272	13.987	8.03	7.068	-2.62373	down	3.86431e-05	0.000184784	DBX24_RS00515
DBX24_RS00520	176.045	147.053	141.838	41.734	16.091	41.017	-2.2338	down	0.00157662	0.00459264	obgE
DBX24_RS00525	8.88	8.184	4.552	4.345	4.758	0.542	-1.164	down	0.84523	0.893779	DBX24_RS00525
DBX24_RS00530	25.826	32.98	37.14	16.519	17.027	9.096	-1.16989	down	0.793687	0.85399	DBX24_RS00530
DBX24_RS00535	85.474	72.16	63.727	31.298	30.76	10.17	-1.61573	down	0.152576	0.234664	DBX24_RS00535
DBX24_RS00540	229.513	223.015	210.996	120.591	79.285	51.179	-1.40213	down	0.290272	0.394967	hpt
DBX24_RS00545	40.227	25.722	28.407	11.598	9.077	14.148	-1.438	down	0.34782	0.450963	DBX24_RS00545
DBX24_RS00550	275.995	238.679	215.183	49.367	26.069	25.727	-2.8509	down	1.80054e-06	1.38116e-05	DBX24_RS00550
DBX24_RS00555	200.514	141.869	152.415	9.893	9.646	2.135	-4.51261	down	2.64517e-16	2.21353e-14	lptC
DBX24_RS00560	77.285	83.565	87.606	73.093	81.88	58.085	-0.221741	down	0.0254764	0.0515974	DBX24_RS00560
DBX24_RS00565	137.35	114.483	131.451	85.965	99.507	108.279	-0.383817	down	0.0634432	0.112415	DBX24_RS00565
DBX24_RS00570	392.541	363.938	387.881	307.791	338.075	296.476	-0.280218	down	0.0348004	0.0677964	udk
DBX24_RS00575	143.533	182.947	159.505	222.005	116.118	108.727	-0.12112	down	0.0223426	0.0458047	DBX24_RS00575
DBX24_RS00580	18.822	20.921	14.414	11.607	6.888	12.637	-0.79869	down	0.565661	0.657853	DBX24_RS00580
DBX24_RS00585	103.348	110.837	90.14	56.948	39.433	55.791	-0.999896	down	0.896431	0.932917	DBX24_RS00585
DBX24_RS00590	57.95	59.474	53.178	34.085	18.006	12.757	-1.39546	down	0.280858	0.38443	DBX24_RS00590
DBX24_RS00595	1249.35	1329	1313.63	3005.44	2538.17	5082.3	1.44901	up	1.4001e-10	3.3046e-09	DBX24_RS00595
DBX24_RS00600	2.912	3.496	4.562	2.449	1.767	6.355	-0.0534368	down	0.0363588	0.0701641	DBX24_RS00600
DBX24_RS00605	10.642	15.214	12.818	11.538	11.463	4.995	-0.466101	down	0.139984	0.218955	DBX24_RS00605
DBX24_RS00610	173.509	171.934	162.129	68.652	46.452	50.803	-1.61322	down	0.122485	0.196253	DBX24_RS00610
DBX24_RS00615	145.951	140.298	139.144	226.693	98.516	231.261	0.387505	up	0.00020971	0.000797677	DBX24_RS00615
DBX24_RS00620	115.958	138.018	100.42	148.418	91.748	87.44	-0.1134	down	0.0176	0.0369881	DBX24_RS00620
DBX24_RS00625	195.984	187.32	190.17	82.522	48.396	68.398	-1.52466	down	0.189142	0.28146	DBX24_RS00625
DBX24_RS00630	770.084	815.474	843.246	1130.92	1071.74	1395.51	0.567018	up	1.81323e-05	9.62005e-05	DBX24_RS00630
DBX24_RS00635	34.979	41.075	38.284	38.226	39.825	22.563	-0.184469	down	0.0233867	0.0476798	DBX24_RS00635
DBX24_RS00640	1.425	0	5.357	3.835	1.976	0	-0.222818	down	0.617822	0.703408	DBX24_RS00640
DBX24_RS00645	83.172	70.627	70.099	111.117	62.141	71.574	0.128949	up	0.0029398	0.00769867	DBX24_RS00645
DBX24_RS00650	45.084	43.964	39.46	43.053	27.931	8.237	-0.697882	down	0.464133	0.565125	DBX24_RS00650
DBX24_RS00655	1.579	0	5.937	0	0	8.482	0.174374	up	0.617822	0.703408	DBX24_RS00655
DBX24_RS00660	50.943	70.682	70.461	52.406	27.772	26.3	-0.851179	down	0.716791	0.79066	DBX24_RS00660
DBX24_RS00665	174.59	158.353	147.984	42.626	34.427	25.047	-2.2358	down	0.0017091	0.00490866	lgt
DBX24_RS00670	132.144	137.186	129.668	75.555	43.082	37.544	-1.35315	down	0.346683	0.450418	DBX24_RS00670
DBX24_RS00675	93.635	81.935	78.984	27.881	14.906	6.928	-2.35615	down	0.000305044	0.00110331	hemN
DBX24_RS00680	15.181	14.891	18.064	15.268	8.932	7.413	-0.606551	down	0.315099	0.42312	DBX24_RS00680
DBX24_RS00685	916.055	1051.51	1001.38	1780.06	1271.04	1736.97	0.689491	up	6.25174e-06	3.84931e-05	DBX24_RS00685
DBX24_RS00690	770.697	739.135	727.701	1329.81	700.052	1275.3	0.562812	up	3.0748e-05	0.00015258	DBX24_RS00690
DBX24_RS00695	208.405	189.415	201.554	71.551	49.035	37.443	-1.92325	down	0.0168212	0.0354728	tatC
DBX24_RS00700	82.197	72.182	71.047	24.991	8.458	14.519	-2.23244	down	0.00120457	0.00361174	prmC
DBX24_RS00705	138.866	127.977	128.495	62.97	35.229	38.039	-1.53694	down	0.163543	0.247804	DBX24_RS00705
DBX24_RS00710	230.646	247.142	231.142	184.707	103.005	75.38	-0.965302	down	0.957842	0.975875	DBX24_RS00710
DBX24_RS00715	559.466	659.791	510.654	1089.17	415.524	1198.24	0.643831	up	1.32038e-05	7.2346e-05	DBX24_RS00715
DBX24_RS00720	785.602	841.412	849.58	2780.35	2776.13	2583.66	1.7167	up	3.34847e-12	1.14158e-10	ric
DBX24_RS00725	47.542	87.101	75.731	63.196	27.009	51.535	-0.569699	down	0.259618	0.360333	DBX24_RS00725
DBX24_RS00730	28.646	61.356	60.951	32.719	19.721	27.121	-0.92394	down	0.806225	0.863947	DBX24_RS00730
DBX24_RS00735	326.297	472.124	421.075	82.161	80.335	84.683	-2.30264	down	0.00119263	0.0035818	DBX24_RS00735
DBX24_RS00740	59.151	121	122.801	24.326	20.431	10.191	-2.46289	down	0.000176963	0.000688771	nirK
DBX24_RS00745	11.763	17.853	20.311	6.331	0.725	3.51	-2.24007	down	0.00318211	0.0082627	DBX24_RS00745
DBX24_RS00750	1887.35	1723.52	1854.33	1100.24	454.953	322.543	-1.54128	down	0.112499	0.183122	DBX24_RS00750
DBX24_RS00755	4451.01	5675.15	5260.53	5892.04	6601.5	7082.46	0.347403	up	0.000174481	0.000680551	gap
DBX24_RS00760	219.183	240.315	214.331	163.413	148.795	96.05	-0.722897	down	0.396734	0.501296	pfkA
DBX24_RS00765	49.129	34.36	37.488	4.612	1.44	1.116	-4.07645	down	2.57518e-13	9.87688e-12	hemW
DBX24_RS00770	0.749	0.4	2.816	0	0	0	-10.3692	down	0.0120682	0.0265125	DBX24_RS00770
DBX24_RS00775	1340.63	1779.71	2171.4	3568.23	5844.98	5744.28	1.51822	up	3.52203e-11	9.82433e-10	DBX24_RS00775
DBX24_RS00780	183.765	231.976	223.898	498.831	375.665	447.045	1.04689	up	7.83022e-08	8.684e-07	DBX24_RS00780
DBX24_RS00785	1467.28	1261.11	1170.31	4213.6	2836.61	8881.52	2.03084	up	1.19258e-14	5.9339e-13	DBX24_RS00785
DBX24_RS00790	57.216	71.089	58.07	45.178	22.911	32.465	-0.890218	down	0.752792	0.822486	DBX24_RS00790
DBX24_RS00795	15.359	21.896	18.632	9.258	6.305	8.91	-1.19122	down	0.701918	0.777984	DBX24_RS00795
DBX24_RS00800	77.393	71.755	54.377	29.532	17.068	22.489	-1.55864	down	0.163355	0.247804	DBX24_RS00800
DBX24_RS00805	217.689	233.569	250.409	181.969	129.623	189.415	-0.485953	down	0.13146	0.207944	DBX24_RS00805
DBX24_RS00810	11.569	10.905	11.116	4.929	2.139	3.625	-1.65109	down	0.138515	0.216842	DBX24_RS00810
DBX24_RS00815	1.601	1.708	2.006	0	0	0	-10.7917	down	0.262295	0.363345	DBX24_RS00815
DBX24_RS00820	15.869	17.511	12.203	4.367	3.001	0	-2.62866	down	0.000130853	0.000532966	DBX24_RS00820
DBX24_RS00825	3.951	9.036	4.245	0	0	0	-12.4881	down	5.66101e-06	3.54487e-05	DBX24_RS00825
DBX24_RS00830	293.996	309.442	300.306	148.382	59.458	60.756	-1.75047	down	0.0363084	0.0701404	DBX24_RS00830
DBX24_RS00835	90.394	120.509	104.379	75.643	29.727	54.936	-0.975801	down	0.958269	0.975875	DBX24_RS00835
DBX24_RS00840	313.099	334.75	278.231	188.663	60.667	104.609	-1.38763	down	0.268324	0.369749	DBX24_RS00840
DBX24_RS00845	669.026	547.387	536.035	386.574	130.098	376.766	-0.97193	down	0.897439	0.933438	rho
DBX24_RS00850	569.327	663.21	585.446	862.011	730.676	678.163	0.320893	up	0.000326313	0.00117792	DBX24_RS00850
DBX24_RS00855	41.762	37.813	40.002	6.433	3.315	4.909	-3.02802	down	8.93091e-07	7.30747e-06	murI
DBX24_RS00860	108.136	105.713	104.98	84.472	55.991	63.052	-0.64764	down	0.311114	0.418073	DBX24_RS00860
DBX24_RS00865	663.768	711.567	654.807	680.317	537.443	670.073	-0.104849	down	0.0117322	0.025867	DBX24_RS00865
DBX24_RS00870	130.997	136.651	116.736	55.373	47.393	41.449	-1.41431	down	0.335324	0.440951	rsmG
DBX24_RS00875	111.736	106.592	104.692	42.172	24.008	25.594	-1.81543	down	0.0329803	0.064799	DBX24_RS00875
DBX24_RS00880	63.079	55.933	66.933	21.157	30.832	24.028	-1.29045	down	0.615058	0.702432	DBX24_RS00880
DBX24_RS00885	1320.68	1277.4	1332.09	817.702	377.29	773.616	-0.997414	down	0.936396	0.961619	gyrB
DBX24_RS00890	118.013	124.149	105.821	70.103	37.188	49.182	-1.15309	down	0.711571	0.785956	DBX24_RS00890
DBX24_RS00895	79.26	53.571	45.713	33.939	13.033	16.272	-1.49723	down	0.17368	0.262086	trxB
DBX24_RS00900	156.808	106.776	102.254	165.351	34.46	149.698	-0.0658748	down	0.0144994	0.0310749	secG
DBX24_RS00905	736.439	746.131	689.414	4087.08	1067	9463.76	2.75064	up	5.08668e-20	7.20353e-18	DBX24_RS00905
DBX24_RS00910	291.859	294.459	297.779	446.531	154.655	223.547	-0.100277	down	0.0220017	0.0451563	DBX24_RS00910
DBX24_RS00915	818.483	856.047	716.913	2527.55	2113.03	1938.32	1.45996	up	2.2399e-10	5.09093e-09	recQ
DBX24_RS00920	107.08	75.379	73.798	24.16	12.085	28.014	-1.99557	down	0.0135163	0.0292402	DBX24_RS00920
DBX24_RS00925	60.602	43.031	48.813	18.342	8.103	11.692	-1.99895	down	0.00978048	0.0221747	DBX24_RS00925
DBX24_RS00930	84.63	65.828	67.469	32.377	25.595	30.671	-1.29774	down	0.527082	0.621228	DBX24_RS00930
DBX24_RS00935	40.987	27.03	33.977	13.701	14.122	9.572	-1.44749	down	0.321051	0.427681	DBX24_RS00935
DBX24_RS00945	28.201	24.426	27.1	7.146	6.138	9.51	-1.80628	down	0.0614152	0.109031	DBX24_RS00945
DBX24_RS00950	47.347	35.194	41.079	11.026	9.401	14.401	-1.8275	down	0.0510794	0.0931062	DBX24_RS00950
DBX24_RS00955	44.936	33.652	38.96	11.539	13.133	14.396	-1.58912	down	0.192557	0.285256	DBX24_RS00955
DBX24_RS00960	172.81	199.928	171.771	66.005	73.506	29.131	-1.69097	down	0.0916103	0.153173	DBX24_RS00960
DBX24_RS00965	1187.86	1365.82	1340.12	730.195	752.98	362.643	-1.07692	down	0.929014	0.957107	DBX24_RS00965
DBX24_RS00970	527.907	552.034	522.246	385.67	377.078	303.669	-0.58727	down	0.209876	0.305199	DBX24_RS00970
DBX24_RS00975	416.21	567.249	412.814	594.937	648.732	206.228	0.0543693	up	0.0039704	0.00995844	DBX24_RS00975
DBX24_RS00980	190.985	188.984	181.388	92.147	44.879	56.887	-1.53349	down	0.157525	0.241333	dusB
DBX24_RS00985	162.06	199.47	202.005	47.259	44.613	61.177	-1.88049	down	0.0344907	0.0674069	cmk
DBX24_RS00990	312.389	313.892	327.016	88.455	52.925	36.885	-2.41888	down	0.00019434	0.000745376	porQ
DBX24_RS00995	35.856	35.737	31.249	14.448	7.068	4.399	-1.98845	down	0.0107289	0.0240877	DBX24_RS00995
DBX24_RS01000	311.733	387.415	355.21	1092.74	508.245	1183.91	1.40126	up	6.51555e-10	1.24949e-08	DBX24_RS01000
DBX24_RS01005	253.815	228.602	225.776	146.581	65.628	109.761	-1.13721	down	0.734261	0.803671	DBX24_RS01005
DBX24_RS01010	686.996	723.639	688.382	117.914	68.042	92.538	-2.91398	down	1.09492e-06	8.72616e-06	gldN
DBX24_RS01015	693.238	671.515	676.123	99.422	71.818	58.78	-3.14934	down	5.2105e-08	6.10989e-07	DBX24_RS01015
DBX24_RS01020	641.263	769.746	723.734	120.622	113.167	86.492	-2.73664	down	1.22863e-05	6.83356e-05	gldL
DBX24_RS01025	355.84	437.855	397.864	75.447	40.863	16.232	-3.1683	down	1.63375e-08	2.17951e-07	gldK
DBX24_RS01030	905.874	978.77	1053.65	225.907	195.182	172.147	-2.3083	down	0.000908673	0.00281154	glmS
DBX24_RS01035	491.606	481.045	502.685	173.552	103.905	78.806	-2.05002	down	0.00538604	0.0131019	DBX24_RS01035
DBX24_RS01040	781.559	683.318	663.775	588.408	428.808	408.337	-0.578417	down	0.223561	0.320791	DBX24_RS01040
DBX24_RS01045	250.707	207.966	219.656	71.597	38.041	37.939	-2.20049	down	0.00164587	0.00474185	panC
DBX24_RS01050	100.306	84.379	83.096	13.671	7.949	6.298	-3.26165	down	1.77061e-08	2.32836e-07	DBX24_RS01050
DBX24_RS01055	34.034	26.028	40.993	9.667	2.36	0	-3.07047	down	1.34564e-07	1.39962e-06	DBX24_RS01055
DBX24_RS01060	120.195	132.354	118.333	101.769	88.257	102.231	-0.34372	down	0.0566833	0.101809	DBX24_RS01060
DBX24_RS01065	31.868	28.854	27.432	10.828	25	0	-1.29887	down	0.632017	0.717352	rbfA
DBX24_RS01070	28.541	28.068	29.175	18.222	5.122	15.331	-1.14925	down	0.688667	0.766991	DBX24_RS01070
DBX24_RS01075	32.66	39.24	41.839	35.48	28.519	17.543	-0.480097	down	0.161041	0.245022	DBX24_RS01075
DBX24_RS01080	63.737	48.685	57.688	28.219	11.144	7.681	-1.85432	down	0.0183773	0.0383155	DBX24_RS01080
DBX24_RS01085	47.372	28.758	33.245	8.498	4.088	5.089	-2.6293	down	8.11294e-05	0.000347586	gmk
DBX24_RS01090	166.696	122.367	146.779	30.784	19.643	16.825	-2.6961	down	1.99161e-05	0.000102993	nadA
DBX24_RS01095	114.231	84.586	98.624	40.76	28.431	36.093	-1.49829	down	0.232813	0.331484	DBX24_RS01095
DBX24_RS01100	269.285	238.351	253.403	396.93	271.758	417.143	0.512756	up	4.45146e-05	0.000209594	DBX24_RS01100
DBX24_RS01105	53.969	67.806	56.879	53.517	27.009	0.887	-1.13381	down	0.568898	0.660367	pyrH
DBX24_RS01110	303.39	314.313	278.099	559.757	321.773	559.797	0.686144	up	7.30149e-06	4.37852e-05	frr
DBX24_RS01115	626.018	544.538	605.393	643.272	406.893	797.545	0.0571481	up	0.00314807	0.00818588	DBX24_RS01115
DBX24_RS01120	376.559	321.436	316.899	185.147	107.19	88.54	-1.41392	down	0.269757	0.371167	DBX24_RS01120
DBX24_RS01125	98.755	76.77	79.234	37.412	23.413	8.594	-1.87569	down	0.0188061	0.0390768	serC
DBX24_RS01130	48.523	50.018	43.849	68.395	62.258	36.347	0.229996	up	0.00108981	0.00329449	DBX24_RS01130
DBX24_RS01135	114.718	94.866	105.784	165.223	99.007	128.726	0.317329	up	0.000423184	0.00147274	DBX24_RS01135
DBX24_RS01140	223.297	246.081	228.761	397.964	242.426	444.759	0.636305	up	1.14571e-05	6.49002e-05	pyrF
DBX24_RS01145	41.835	31.558	26.214	41.731	68.023	96.86	1.0526	up	1.13716e-07	1.19629e-06	DBX24_RS01145
DBX24_RS01150	55.736	47.7	43.931	76.488	77.297	80.698	0.670059	up	6.14288e-06	3.79498e-05	DBX24_RS01150
DBX24_RS01155	202.951	183.955	166.289	230.688	347.887	306.818	0.678527	up	3.64323e-06	2.46588e-05	DBX24_RS01155
DBX24_RS01160	1.129	0.904	1.061	1.899	0.783	0	-0.205949	down	0.274163	0.376667	DBX24_RS01160
DBX24_RS01165	3.588	2.188	1.927	1.379	2.132	0	-1.13287	down	1	1	DBX24_RS01165
DBX24_RS01170	5.872	3.968	0.736	1.58	1.629	0.526	-1.50086	down	0.452203	0.554239	DBX24_RS01170
DBX24_RS01175	1.23	5.25	0	0	0	3.303	-0.971575	down	0.77178	0.838346	DBX24_RS01175
DBX24_RS01180	7.524	4.723	2.219	5.955	0.614	1.189	-0.898651	down	1	1	DBX24_RS01180
DBX24_RS01185	16.878	10.218	7.322	15.067	6.527	5.666	-0.336345	down	0.107817	0.176751	DBX24_RS01185
DBX24_RS01190	22.891	16.758	14.788	20.652	9.229	15.727	-0.255285	down	0.0490215	0.0900685	DBX24_RS01190
DBX24_RS01195	16.935	14.457	7.782	11.393	8.612	4.548	-0.673931	down	0.428515	0.531243	DBX24_RS01195
DBX24_RS01200	22.197	18.324	21.257	36.065	12.488	29.245	0.332625	up	0.000724741	0.00229647	DBX24_RS01200
DBX24_RS01205	5.491	7.69	6.021	12.467	6.901	15.668	0.86748	up	3.87429e-06	2.57494e-05	DBX24_RS01205
DBX24_RS01210	226.569	214.406	196.797	383.083	355.873	466.687	0.918687	up	2.71066e-07	2.64039e-06	DBX24_RS01210
DBX24_RS01215	314.926	346.197	239.896	420.529	573.778	113.539	0.298127	up	0.000382616	0.00135201	DBX24_RS01215
DBX24_RS01220	145.113	169.616	146.364	356.173	425.267	442.274	1.40813	up	2.56289e-10	5.68467e-09	DBX24_RS01220
DBX24_RS01225	35.038	30.311	15.134	59.958	27.835	31.52	0.567978	up	5.98631e-05	0.000267466	DBX24_RS01225
DBX24_RS01230	11.245	10.329	6.247	28.855	13.103	28.643	1.34342	up	2.41974e-09	3.94224e-08	DBX24_RS01230
DBX24_RS01235	25.193	23.877	11.424	37.465	18.619	28.044	0.475774	up	0.000136529	0.000548798	DBX24_RS01235
DBX24_RS01240	125.722	113.154	59.235	230.327	70.358	171.245	0.662718	up	1.64796e-05	8.81947e-05	DBX24_RS01240
DBX24_RS01245	39.975	49.767	32.113	79.989	47.621	16.517	0.24217	up	0.00200314	0.00562162	DBX24_RS01245
DBX24_RS01250	307.501	309.323	280.03	565.989	390.637	559.38	0.757328	up	2.95819e-06	2.08888e-05	DBX24_RS01250
DBX24_RS01255	57.391	47.619	37.554	58.689	31.64	72.543	0.192125	up	0.00104695	0.00319113	DBX24_RS01255
DBX24_RS01260	15.064	16.655	12.416	10.408	8.846	6.196	-0.794186	down	0.534545	0.627614	traN
DBX24_RS01265	9.148	8.152	6.264	6.725	3.401	1.773	-0.985564	down	1	1	DBX24_RS01265
DBX24_RS01270	3.387	2.891	0.849	0.911	2.349	0	-1.1277	down	1	1	DBX24_RS01270
DBX24_RS01275	19.475	13.72	14.928	11.448	6.556	6.602	-0.96763	down	0.921959	0.952155	traK
DBX24_RS01280	6.825	6.312	3.992	6.245	4.67	2.2	-0.385146	down	0.11626	0.187585	DBX24_RS01280
DBX24_RS01285	26.212	20.39	22.718	25.379	21.064	30.922	0.158403	up	0.00183894	0.00520933	DBX24_RS01285
DBX24_RS01290	9.738	4.948	5.811	7.487	9.646	6.227	0.188602	up	0.00613179	0.0146037	DBX24_RS01290
DBX24_RS01295	11.792	13.346	5.598	9.616	3.469	7.198	-0.599586	down	0.33869	0.444108	DBX24_RS01295
DBX24_RS09365	14.838	9.896	11.622	7.986	1.543	0.996	-1.78808	down	0.066771	0.117183	DBX24_RS09365
DBX24_RS01310	17.311	20.992	5.424	8.999	4.911	5.283	-1.18782	down	0.700926	0.777352	DBX24_RS01310
DBX24_RS01315	138.78	156.476	77.116	144.888	62.189	124.827	-0.165977	down	0.0251575	0.0510077	DBX24_RS01315
DBX24_RS01320	24.987	23.788	13.508	34.608	19.365	36.185	0.533596	up	7.297e-05	0.000319852	DBX24_RS01320
DBX24_RS01325	16.753	20.112	6.823	31.557	10.455	7.874	0.191386	up	0.0057869	0.0139082	DBX24_RS01325
DBX24_RS01330	164.518	129.64	64.851	253.048	110.351	248.072	0.768259	up	3.09661e-06	2.15942e-05	DBX24_RS01330
DBX24_RS01335	62.401	63.246	28.885	133.771	60.478	90.804	0.883312	up	1.08399e-06	8.67664e-06	DBX24_RS01335
DBX24_RS01340	31.896	43.855	13.068	52.819	23.819	31.3	0.281254	up	0.00116653	0.00351486	DBX24_RS01340
DBX24_RS01345	8.73	5.016	11.782	33.432	18.627	0	1.02798	up	1.1754e-05	6.61745e-05	DBX24_RS01345
DBX24_RS01350	27.646	13.37	18.433	31.7	17.565	18.654	0.192154	up	0.00191461	0.00540613	DBX24_RS01350
DBX24_RS01355	7.99	3.853	3.851	7.959	6.925	3.301	0.212498	up	0.00163997	0.00473227	DBX24_RS01355
DBX24_RS01360	3.445	1.47	1.793	4.278	3.454	2.135	0.556522	up	8.71448e-05	0.000370153	DBX24_RS01360
DBX24_RS01365	33.488	21.021	15.373	46.744	51.659	57.956	1.16184	up	1.05385e-08	1.45875e-07	DBX24_RS01365
DBX24_RS01370	33.086	26.713	22.925	128.131	103.666	202.635	2.39271	up	3.30374e-17	3.37899e-15	DBX24_RS01370
DBX24_RS01375	49.263	42.419	22.085	53.484	26.523	66.691	0.366759	up	0.00021348	0.000808677	DBX24_RS01375
DBX24_RS01380	13.747	16.137	0	7.399	1.907	0	-1.68282	down	0.3008	0.407187	DBX24_RS01380
DBX24_RS01385	354.108	341.811	332.326	278.543	181.047	220.681	-0.596	down	0.244248	0.344041	DBX24_RS01385
DBX24_RS01390	189	207.241	209.663	138.826	94.344	141.615	-0.693022	down	0.343163	0.448377	DBX24_RS01390
DBX24_RS01395	48.6	49.989	41.117	7.318	4.137	0	-3.608	down	3.1931e-10	6.83546e-09	DBX24_RS01395
DBX24_RS01400	51.6	36.619	38.297	18.536	8.337	7.4	-1.88408	down	0.0194758	0.0403318	DBX24_RS01400
DBX24_RS01405	158.759	159.022	179.649	247.438	268.894	250.928	0.625219	up	9.9182e-06	5.79664e-05	DBX24_RS01405
DBX24_RS01410	84.803	99.701	91.446	92.209	87.865	109.905	0.0715408	up	0.00272791	0.00719495	DBX24_RS01410
DBX24_RS01415	254.419	202.071	183.826	73.592	29.882	47.853	-2.08109	down	0.00504664	0.0123713	DBX24_RS01415
DBX24_RS01420	699.321	577.681	590.311	195.56	84.84	119.166	-2.22445	down	0.00121195	0.00362765	atpD
DBX24_RS01425	69.833	44.792	46.127	19.504	7.692	5.417	-2.30121	down	0.000549457	0.00183584	DBX24_RS01425
DBX24_RS01430	89.698	70.539	76.739	16.629	8.31	13.579	-2.62104	down	5.2868e-05	0.000242114	DBX24_RS01430
DBX24_RS01435	105.082	75.346	97.625	24.754	9.654	7.122	-2.74305	down	5.50937e-06	3.47355e-05	DBX24_RS01435
DBX24_RS01440	155.355	151.799	132.14	105.412	60.199	61.281	-0.953172	down	0.884321	0.9224	ahcY
DBX24_RS01445	6.716	5.733	1.683	7.228	0	0	-0.967005	down	1	1	DBX24_RS01445
DBX24_RS01450	60.589	41.735	52.428	19.41	6.002	6.027	-2.29922	down	0.000561676	0.00186988	DBX24_RS01450
DBX24_RS01455	137.869	174.456	143.227	186.736	139.281	120.132	-0.0300899	down	0.00829204	0.0191539	DBX24_RS01455
DBX24_RS01460	1994.76	2237.81	1998.71	4203.42	2678.54	4846.94	0.912468	up	3.84871e-07	3.59669e-06	purD
DBX24_RS01465	9.494	6.897	5.519	0.77	0.555	0.307	-3.74442	down	2.59087e-09	4.18403e-08	DBX24_RS01465
DBX24_RS01470	114.104	127.623	115.594	91.064	44.875	54.001	-0.911666	down	0.820436	0.872865	DBX24_RS01470
DBX24_RS01475	683.867	714.796	694.48	1448.64	1342.89	2026.79	1.20286	up	5.4142e-09	8.03833e-08	DBX24_RS01475
DBX24_RS01480	149.488	98.899	98.397	51.371	28.183	24.808	-1.73241	down	0.054679	0.0989813	DBX24_RS01480
DBX24_RS01485	30.75	36.095	23.978	28.502	16.111	18.352	-0.528486	down	0.224758	0.321757	DBX24_RS01485
DBX24_RS01490	192.989	147.249	168.268	131.411	85.506	197.127	-0.296479	down	0.0394852	0.0750952	DBX24_RS01490
DBX24_RS01495	350.062	388.069	376.519	223.451	114.144	111.179	-1.31252	down	0.387371	0.491488	kbl
DBX24_RS01500	318.344	307.711	291.437	210.011	188.715	122.718	-0.81518	down	0.546626	0.638945	DBX24_RS01500
DBX24_RS01505	504.894	446.883	459.402	757.218	645.094	827.973	0.660326	up	7.05176e-06	4.27049e-05	DBX24_RS01505
DBX24_RS01510	27.339	22.452	21.362	9.75	4.968	3.87	-1.93638	down	0.0129991	0.0282542	uvrA
DBX24_RS01515	74.85	64.474	59.839	27.94	28.148	21.111	-1.36726	down	0.423852	0.526527	DBX24_RS01515
DBX24_RS01520	113.562	113.286	108.315	80.338	42.188	38.366	-1.05876	down	0.856157	0.901192	DBX24_RS01520
DBX24_RS01525	78.34	63.127	65.879	41.373	47.317	31.461	-0.787176	down	0.452483	0.554239	DBX24_RS01525
DBX24_RS01530	396.184	297.264	307.71	269.995	223.487	301.006	-0.333571	down	0.0506225	0.0925481	recR
DBX24_RS01535	259.744	186.3	199.294	64.035	56.096	63.136	-1.81609	down	0.0477226	0.0883875	DBX24_RS01535
DBX24_RS01540	233.236	166.893	181.114	51.424	43.803	44.73	-2.05413	down	0.00868173	0.0200038	DBX24_RS01540
DBX24_RS01545	144.092	128.032	128.278	95.61	64.79	64.135	-0.8345	down	0.607605	0.697382	DBX24_RS01545
DBX24_RS01550	199.392	228.279	246.592	237.05	134.905	157.726	-0.348186	down	0.0788274	0.134997	DBX24_RS01550
DBX24_RS01555	904.327	1190.77	1094.6	1176.29	741.091	1480.67	0.0912893	up	0.00242574	0.006577	DBX24_RS01555
DBX24_RS01560	263.843	232.326	234.006	76.898	35.288	86.385	-1.87857	down	0.0266858	0.0537459	yidC
DBX24_RS01565	86.389	81.707	72.384	63.604	27.009	41.575	-0.863311	down	0.724871	0.796709	DBX24_RS01565
DBX24_RS01570	8.569	8.728	9.763	3.93	0.81	0	-2.51245	down	0.000488565	0.00166994	DBX24_RS01570
DBX24_RS01575	293.483	263.054	274.17	157.917	107.815	91.104	-1.21907	down	0.59466	0.684231	DBX24_RS01575
DBX24_RS01580	1187.38	1158.02	1077.31	270.152	143.075	180.567	-2.5271	down	7.40927e-05	0.000323234	DBX24_RS01580
DBX24_RS01585	903.212	970.209	984.734	519.575	258.933	363.363	-1.32368	down	0.399624	0.503909	sucC
DBX24_RS01590	167.504	159.621	176.917	89.558	33.983	33.887	-1.67883	down	0.0561069	0.101168	DBX24_RS01590
DBX24_RS01595	46.693	40.05	45.924	7.952	4.344	2.857	-3.12988	down	7.07922e-08	8.04497e-07	DBX24_RS01595
DBX24_RS01600	52.925	52.661	52.165	7.639	6.17	5.571	-3.02481	down	3.88966e-07	3.60016e-06	DBX24_RS01600
DBX24_RS01605	17.442	15.415	9.521	5.327	2.82	5.173	-1.6695	down	0.112849	0.183367	DBX24_RS01605
DBX24_RS01610	77.559	80.029	79.856	172.619	78.895	236.287	1.0387	up	8.66378e-08	9.49406e-07	DBX24_RS01610
DBX24_RS01615	1511.64	1379.35	1358.72	2059.05	1183.02	1900.61	0.275159	up	0.000559769	0.00186691	DBX24_RS01615
DBX24_RS01620	505.521	481.663	447.743	366.509	323.303	190.927	-0.704189	down	0.377096	0.481438	DBX24_RS01620
DBX24_RS01625	25.611	21.636	24.295	9.452	17.266	5.493	-1.15116	down	0.901992	0.936058	DBX24_RS01625
DBX24_RS01630	10.876	13.36	8.558	5.105	9.12	3.057	-0.924043	down	0.664421	0.74412	DBX24_RS01630
DBX24_RS01635	138.534	125.12	123.164	127.369	160.941	125.908	0.0987346	up	0.00180437	0.0051263	nhaA
DBX24_RS01640	177.369	194.135	215.771	233.369	271.12	246.079	0.353945	up	0.000170859	0.000667838	DBX24_RS01640
DBX24_RS09315	10.87	11.116	6.243	6.703	7.537	2.433	-0.759558	down	0.488433	0.585802	DBX24_RS09315
DBX24_RS09320	60.094	65.909	72.87	95.08	67.137	70.984	0.229723	up	0.00106045	0.00322159	DBX24_RS09320
DBX24_RS01650	33.129	39.079	36.278	22.572	23.706	19.472	-0.72242	down	0.362784	0.46575	DBX24_RS01650
DBX24_RS01655	5.71	9.095	4.166	4.128	2.837	0.687	-1.30955	down	0.458438	0.560042	DBX24_RS01655
DBX24_RS01660	12.966	15.27	10.552	5.977	5.445	1.387	-1.59823	down	0.137684	0.215908	DBX24_RS01660
DBX24_RS01665	63.471	50.019	47.036	29.514	17.929	8.736	-1.51465	down	0.164086	0.248424	mnmE
DBX24_RS01670	82.876	106.656	87.626	72.376	46.046	48.848	-0.72852	down	0.438506	0.540716	dacB
DBX24_RS01675	46.078	56.24	51.958	36.333	23.389	16.985	-1.00806	down	0.991546	0.999692	DBX24_RS01675
DBX24_RS01680	331.555	338.555	336.446	228.618	418.127	307.039	-0.0776927	down	0.00593203	0.0141829	DBX24_RS01680
DBX24_RS01685	687.172	637.025	626.936	465.106	287.159	650.534	-0.476003	down	0.114621	0.185427	atpG
DBX24_RS01690	433.265	443.928	416.762	158.813	151.271	164.868	-1.44593	down	0.317632	0.424046	atpA
DBX24_RS01695	361.866	347.14	322.599	153.706	133.386	104.024	-1.39922	down	0.347665	0.450963	atpH
DBX24_RS01700	217.177	158.699	158.863	97.19	94.286	43.745	-1.18481	down	0.708519	0.783884	DBX24_RS01700
DBX24_RS01705	622.089	663.242	732.188	263.529	313.305	210.711	-1.35714	down	0.449692	0.551554	atpE
DBX24_RS01710	279.694	234.58	261.582	176.315	124.464	105.468	-0.933427	down	0.808503	0.864878	atpB
DBX24_RS01715	9.335	2.748	5.244	4.764	0.446	5.187	-0.736688	down	0.705399	0.780901	DBX24_RS01715
DBX24_RS01720	296.529	359.438	323.86	87.496	66.936	38.66	-2.34322	down	0.000513551	0.00173796	clpP
DBX24_RS01725	144.184	138.838	141.128	28.686	12.841	21.013	-2.76166	down	5.53171e-06	3.47572e-05	mfd
DBX24_RS01730	98.674	92.462	91.887	57.371	35.823	36.338	-1.12759	down	0.772317	0.838346	recJ
DBX24_RS01735	94.479	99.114	92.869	58.588	30.749	29.505	-1.26928	down	0.469723	0.56967	nadD
DBX24_RS01740	69.7	66.356	68.081	40.454	27.009	42.21	-0.896311	down	0.700352	0.777184	DBX24_RS01740
DBX24_RS01745	832.109	794.409	766.968	594.548	548.39	437.551	-0.598741	down	0.225594	0.322703	guaB
DBX24_RS01750	120.009	97.057	108.971	72.802	46.718	42.974	-1.00464	down	0.973185	0.986582	ruvC
DBX24_RS01755	148.691	141.64	158.285	61.259	41.012	31.89	-1.74149	down	0.0534258	0.0969989	DBX24_RS01755
DBX24_RS01760	881.566	805.868	844.094	345.562	465.17	361.79	-1.11039	down	0.963647	0.980152	DBX24_RS01760
DBX24_RS01765	133.988	125.431	123.008	49.146	41.294	16.737	-1.83516	down	0.0320671	0.0632749	trmB
DBX24_RS01770	38.95	15.693	17.433	9.626	6.063	3.202	-1.93165	down	0.0369465	0.0710376	DBX24_RS01770
DBX24_RS01775	4.869	1.732	10.169	0	2.251	4.359	-1.34276	down	0.847568	0.895736	DBX24_RS01775
DBX24_RS01780	127.053	142.421	138.489	60.569	95.034	44.25	-1.02949	down	0.871819	0.9135	DBX24_RS01780
DBX24_RS01785	24.344	34.142	36.609	18.249	22.668	0.934	-1.18405	down	0.730074	0.800993	DBX24_RS01785
DBX24_RS01790	3144.21	3192.17	3162.29	7602.98	4354.02	15118.3	1.51118	up	5.57236e-11	1.48677e-09	odhB
DBX24_RS01795	2580.28	2832.11	2839.58	2157.96	1977.39	1909.44	-0.449042	down	0.104217	0.171768	DBX24_RS01795
DBX24_RS01800	523.415	638.276	585.16	709.782	291.47	1028.39	0.216466	up	0.000827976	0.00258795	hemB
DBX24_RS01805	512.069	593.335	576.346	1516.9	1031.3	1648.78	1.31939	up	1.67047e-09	2.84753e-08	DBX24_RS01805
DBX24_RS01810	29.962	23.802	25.449	28.667	12.927	11.623	-0.573823	down	0.308035	0.415148	DBX24_RS01810
DBX24_RS01815	0.721	0	0	0.485	0	0	-0.569109	down	1	1	DBX24_RS01815
DBX24_RS01820	201.882	199.624	193.05	272.513	220.79	281.706	0.382399	up	0.000157715	0.000621743	DBX24_RS01820
DBX24_RS01825	119.116	115.826	114.527	144.299	116.117	91.858	0.0115334	up	0.00574919	0.0138356	DBX24_RS01825
DBX24_RS01830	114.141	108.428	101.87	142.181	148.667	95.967	0.253694	up	0.000589621	0.00194533	DBX24_RS01830
DBX24_RS01835	181.646	166.45	158.527	208.401	197.646	267.876	0.411669	up	9.63426e-05	0.000404947	DBX24_RS01835
DBX24_RS01840	4208.51	5217.55	4796.42	7836.36	9749.14	9656.14	0.937641	up	1.74702e-07	1.76718e-06	DBX24_RS01840
DBX24_RS01845	65.559	114.69	101.084	11.911	8.088	5.035	-3.49016	down	3.97089e-10	8.03342e-09	DBX24_RS01845
DBX24_RS01850	143.618	132.386	132.521	54.525	34.939	48.298	-1.56823	down	0.161376	0.245328	DBX24_RS01850
DBX24_RS01855	3231.15	3052.72	3327.79	1884.88	1401.77	1679.34	-0.952703	down	0.79892	0.857616	DBX24_RS01855
DBX24_RS01860	341.588	316.512	325.144	465.298	256.304	688.053	0.519719	up	3.48466e-05	0.000170166	DBX24_RS01860
DBX24_RS01865	135.759	137.185	121.795	52.677	41.762	32.052	-1.64184	down	0.105618	0.173921	DBX24_RS01865
DBX24_RS01870	325.569	282.102	320.199	85.409	42.837	38.733	-2.47423	down	0.000102748	0.000428932	tsaD
DBX24_RS01875	998.314	954.647	927.127	983.37	2490.68	2308.72	1.00565	up	3.28718e-08	4.08898e-07	DBX24_RS01875
DBX24_RS01880	71.939	58.317	59.521	18.984	12.953	13.877	-2.05037	down	0.00930724	0.0212325	DBX24_RS01880
DBX24_RS01885	123.932	110.78	95.608	22.089	22.098	15.562	-2.46682	down	0.000289673	0.00105393	DBX24_RS01885
DBX24_RS01890	108.026	89.31	96.731	9.954	10.507	7.421	-3.3986	down	5.03494e-09	7.53604e-08	DBX24_RS01890
DBX24_RS01895	264.492	207.398	197.724	56.656	27.374	21.204	-2.66969	down	1.1945e-05	6.6841e-05	DBX24_RS01895
DBX24_RS01900	159.753	170.562	159.44	67.031	84.054	78.733	-1.09156	down	0.999665	1	DBX24_RS01900
DBX24_RS01905	524.731	554.879	568.284	194.722	210.586	203.006	-1.43773	down	0.336624	0.441714	DBX24_RS01905
DBX24_RS01910	72.426	68.3	69.921	20.396	19.563	5.655	-2.2072	down	0.00259741	0.0069302	DBX24_RS01910
DBX24_RS01915	420.913	328.489	392.075	127.635	88.869	94.485	-1.87596	down	0.0281253	0.0562812	DBX24_RS01915
DBX24_RS01920	67.972	53.09	58.11	20.111	12.861	8.498	-2.11113	down	0.00411281	0.0103016	DBX24_RS01920
DBX24_RS01925	9.639	5.072	3.475	1.066	2.38	0	-2.39882	down	0.00493765	0.0121527	DBX24_RS01925
DBX24_RS01930	12.863	8.893	6.357	3.656	8.542	0	-1.20439	down	0.852374	0.897787	pdxH
DBX24_RS01935	158.369	196.401	203.832	156.931	128.813	100.585	-0.531987	down	0.183284	0.274108	DBX24_RS01935
DBX24_RS09325	15.446	11.466	6.733	5.421	4.657	0	-1.73888	down	0.199264	0.292494	DBX24_RS09325
DBX24_RS01940	181.322	165.464	155.549	69.775	71.201	53.799	-1.36683	down	0.41971	0.522086	DBX24_RS01940
DBX24_RS01945	465.287	506.666	388.844	421.978	312.132	324.949	-0.361668	down	0.07104	0.123849	DBX24_RS01945
DBX24_RS01950	350.919	325.846	317.895	144.035	109.905	90.792	-1.52872	down	0.187294	0.279196	DBX24_RS01950
DBX24_RS01955	377.067	349.617	320.285	171.53	106.79	101.792	-1.46171	down	0.235658	0.333985	DBX24_RS01955
DBX24_RS01960	131.899	124.456	140.613	60.744	34.682	38.039	-1.57254	down	0.137152	0.215441	DBX24_RS01960
DBX24_RS01965	37.547	24.339	28.584	10.387	7.3	2.827	-2.14067	down	0.00808389	0.0187673	DBX24_RS01965
DBX24_RS01970	6.583	3.512	2.063	0	0	0	-11.985	down	0.0536222	0.0972595	DBX24_RS01970
DBX24_RS01975	117.069	122.59	117.095	47.548	27.768	26.74	-1.80554	down	0.035305	0.0686342	DBX24_RS01975
DBX24_RS01980	94.991	66.163	73.717	45.187	11.575	23.484	-1.54933	down	0.124187	0.19829	DBX24_RS01980
DBX24_RS01985	154.825	139.462	143.88	428.562	99.054	504.933	1.23665	up	8.03981e-09	1.14739e-07	DBX24_RS01985
DBX24_RS01990	616.345	636.045	641.609	651.942	769.949	573.505	0.0752394	up	0.0023871	0.00649137	DBX24_RS01990
DBX24_RS01995	448.42	501.661	498.011	419.914	328.212	259.204	-0.523616	down	0.177306	0.267021	DBX24_RS01995
DBX24_RS02000	384.633	427.944	447.662	190.663	184.444	121.126	-1.3446	down	0.430125	0.532512	DBX24_RS02000
DBX24_RS02005	78.992	76.524	91.923	30.121	13.883	23.952	-1.86435	down	0.0267124	0.0537459	DBX24_RS02005
DBX24_RS02010	66.067	65.24	57.463	57.05	34.872	11.917	-0.862262	down	0.767836	0.836937	DBX24_RS02010
DBX24_RS02015	1103.94	826.987	882.604	224.721	111.266	126.781	-2.60401	down	2.96064e-05	0.000147711	DBX24_RS02015
DBX24_RS02020	244.829	166.941	178.353	25.915	8.607	14.944	-3.57643	down	1.46043e-10	3.40335e-09	rimM
DBX24_RS02025	48.064	55.896	46.047	15.877	9.447	3.865	-2.36141	down	0.000372994	0.00132309	DBX24_RS02025
DBX24_RS02030	124.934	115.057	109.861	72.747	87.798	41.167	-0.794439	down	0.472029	0.571715	prfB
DBX24_RS02035	46.153	49.82	43.129	58.508	59.198	37.258	0.155787	up	0.00176252	0.00504633	DBX24_RS02035
DBX24_RS02040	3307.28	4005.97	3453.19	1586.85	1102.87	541.723	-1.73629	down	0.0487494	0.0897476	DBX24_RS02040
DBX24_RS02045	12098.1	13936.5	13084.7	6079.81	4385.12	3505.5	-1.4855	down	0.21523	0.311508	DBX24_RS02045
DBX24_RS02050	155.45	195.21	157.516	178.535	91.77	101.788	-0.449662	down	0.145957	0.225664	DBX24_RS02050
DBX24_RS02055	66.645	76.49	68.486	32.48	14.583	19.888	-1.66026	down	0.0818556	0.139404	folP
DBX24_RS02060	608.131	489.995	504.314	366.318	216.616	170.843	-1.08806	down	0.814399	0.869668	DBX24_RS02060
DBX24_RS02065	136.282	135.243	135.016	75.197	37.801	62.58	-1.21127	down	0.614432	0.702432	DBX24_RS02065
DBX24_RS02070	6.322	3.699	5.622	11.25	3.394	0	-0.0951887	down	0.0645334	0.113581	DBX24_RS02070
DBX24_RS02075	823.779	828.631	890.389	449.591	449.802	769.351	-0.607654	down	0.190983	0.283716	gcvT
DBX24_RS02080	144.956	148.544	131.738	56.277	62.919	44.577	-1.37656	down	0.419633	0.522086	idi
DBX24_RS02085	203.35	188.747	186.586	94.831	75.064	56.606	-1.35324	down	0.396041	0.500763	DBX24_RS02085
DBX24_RS02090	53.252	51.522	51.355	24.565	24.196	13.076	-1.33615	down	0.446558	0.549174	DBX24_RS02090
DBX24_RS02095	111.075	102.926	96.701	68.029	55.552	52.139	-0.822242	down	0.549008	0.640509	DBX24_RS02095
DBX24_RS02100	1135.66	893.582	895.426	650.863	657.679	689.01	-0.55004	down	0.15863	0.242557	DBX24_RS02100
DBX24_RS02105	335.351	227.419	245.385	195.707	162.201	157.621	-0.648575	down	0.279582	0.383405	DBX24_RS02105
DBX24_RS02110	18.266	15.192	16.495	21.324	10.059	12.986	-0.171008	down	0.0383912	0.0733176	folK
DBX24_RS02115	101.577	86.188	95.953	195.088	50.041	136.493	0.427683	up	0.000231613	0.00086843	sppA
DBX24_RS02120	188.243	191.443	193.911	253.929	158.283	260.347	0.229622	up	0.000799654	0.00250368	DBX24_RS02120
DBX24_RS02125	125.021	117.645	105.69	70.026	38.418	31.713	-1.3135	down	0.391992	0.496325	DBX24_RS02125
DBX24_RS02130	1297.19	1311.59	1284.8	977.311	611.663	841.152	-0.680067	down	0.342145	0.447615	lpdA
DBX24_RS02135	163.22	183.126	166.582	76.768	48.629	74.483	-1.35961	down	0.400094	0.504088	DBX24_RS02135
DBX24_RS02140	46.692	58.344	49.116	16.926	3.02	6.497	-2.54326	down	6.13494e-05	0.000272155	DBX24_RS02140
DBX24_RS02145	55.725	50.476	44.752	14.24	7.888	10.635	-2.20386	down	0.00215219	0.00594031	DBX24_RS02145
DBX24_RS02150	58.67	42.955	37.58	24.339	30.286	17.508	-0.948451	down	0.729871	0.800993	DBX24_RS02150
DBX24_RS02155	23.889	14.901	20.61	6.289	13.364	9.608	-1.02141	down	0.771873	0.838346	DBX24_RS02155
DBX24_RS02160	171.612	195.062	171.085	168.115	87.713	75.608	-0.698224	down	0.448137	0.550381	DBX24_RS02160
DBX24_RS02165	965.733	866.3	923.39	139.063	81.236	88.362	-3.15817	down	3.89248e-08	4.77737e-07	rpoC
DBX24_RS02170	962.166	765.311	830.311	112.423	88.956	79.729	-3.18569	down	3.95052e-08	4.80728e-07	rpoB
DBX24_RS02175	0.755	0.805	0.578	0.395	0.465	0.45	-0.705418	down	0.481944	0.579529	DBX24_RS02175
DBX24_RS02180	7.009	5.113	6.115	16.116	8.121	27.641	1.5081	up	2.61298e-10	5.72678e-09	DBX24_RS02180
DBX24_RS02185	3.682	1.551	1.579	0.521	0	0	-3.70107	down	4.44385e-06	2.90111e-05	DBX24_RS02185
DBX24_RS02190	8.241	11.034	8.671	3.347	1.833	2.506	-1.86193	down	0.0377898	0.0723945	DBX24_RS02190
DBX24_RS02195	27.822	31.2	25.611	15.518	8.559	8.423	-1.3807	down	0.328499	0.434771	DBX24_RS02195
DBX24_RS02200	150.244	164.08	159.727	112.495	89.936	146.644	-0.441502	down	0.093278	0.155548	DBX24_RS02200
DBX24_RS02205	231.352	212.206	196.844	172.757	117.673	150.342	-0.538942	down	0.179672	0.269801	mnmA
DBX24_RS02210	142.078	134.951	129.24	74.408	34.759	33.325	-1.51153	down	0.157568	0.241333	DBX24_RS02210
DBX24_RS02215	714.755	512.265	579.208	182.072	52.347	122.403	-2.33969	down	0.000383791	0.00135356	ribA
DBX24_RS02220	661.906	516.129	618.189	429.865	146.67	148.306	-1.30923	down	0.32785	0.434225	DBX24_RS02220
DBX24_RS02225	448.214	381.037	375.592	226.922	96.86	61.322	-1.64552	down	0.0640919	0.113129	DBX24_RS02225
DBX24_RS02230	87.775	52.687	52.25	33.215	19.781	27.994	-1.2506	down	0.598515	0.688237	DBX24_RS02230
DBX24_RS02235	1934.65	1294.6	1495.84	660.533	439	439.674	-1.61816	down	0.117032	0.188665	DBX24_RS02235
DBX24_RS02240	60.55	46.476	38.606	33.349	14.732	0	-1.59873	down	0.0836276	0.141733	DBX24_RS02240
DBX24_RS02245	510.787	333.2	339.161	187.274	108.596	119.769	-1.50922	down	0.19242	0.285256	sufB
DBX24_RS02250	408.836	240.712	251.086	132.335	58.682	45.155	-1.93109	down	0.0114348	0.0253023	uraH
DBX24_RS02255	262.913	197.261	190.92	104.179	59.899	26.996	-1.76872	down	0.0360677	0.0697486	sufC
DBX24_RS02260	465.03	353.731	355.52	258.473	86.657	172.714	-1.18118	down	0.608786	0.697433	sufD
DBX24_RS02265	53.488	45.076	39.875	19.56	10.271	11.05	-1.75967	down	0.057587	0.103331	DBX24_RS02265
DBX24_RS02270	110.275	109.668	111.418	46.06	28.347	21.306	-1.79158	down	0.0365643	0.0704131	DBX24_RS02270
DBX24_RS02275	23.166	20.103	27.756	7.878	1.765	10.939	-1.78679	down	0.0584687	0.104607	DBX24_RS02275
DBX24_RS02280	706.958	527.455	570.072	147.908	86.872	115.808	-2.36373	down	0.000467005	0.00160702	ricT
DBX24_RS02285	99.079	79.231	91.829	27.513	11.141	22.229	-2.14954	down	0.00344007	0.00883288	DBX24_RS02285
DBX24_RS02290	325.787	289.049	269.646	135.206	81.439	99.166	-1.48576	down	0.22087	0.318669	DBX24_RS02290
DBX24_RS02295	44.306	23.899	28.067	33.409	49.292	3.923	-0.152344	down	0.0201951	0.0417276	DBX24_RS02295
DBX24_RS02300	464.805	491.378	490.295	602.091	330.511	599.755	0.0832079	up	0.00313499	0.00816338	DBX24_RS02300
DBX24_RS02305	399.324	389.279	367.526	256.863	118.085	186.624	-1.04176	down	0.929033	0.957107	pheT
DBX24_RS02310	2315	2630.21	2615.29	2832.45	2658.35	4284.51	0.370659	up	0.000132787	0.000536098	dnaN
DBX24_RS02315	146.499	148.679	153.116	124.367	97.958	84.572	-0.546686	down	0.192809	0.285339	DBX24_RS02315
DBX24_RS02320	520.801	561.337	510.169	509.694	392.067	521.355	-0.162065	down	0.0177253	0.0372089	DBX24_RS02320
DBX24_RS02325	41.966	25.47	28.597	4.235	2.728	1.409	-3.51941	down	3.27072e-09	5.19085e-08	miaA
DBX24_RS02330	515.34	467.195	521.449	393.048	110.114	288.679	-0.925504	down	0.874597	0.915889	DBX24_RS02330
DBX24_RS02335	589.662	468.287	504.938	174.688	83.428	87.174	-2.17832	down	0.00177877	0.00508495	DBX24_RS02335
DBX24_RS02340	218.991	247.615	203.039	115.127	43.674	36.724	-1.77603	down	0.0285072	0.0568599	DBX24_RS02340
DBX24_RS02345	556.617	579.109	466.855	251.785	81.782	82.401	-1.94585	down	0.00767718	0.0179134	DBX24_RS02345
DBX24_RS02350	626.448	577.524	596.404	176.456	74.918	84.06	-2.42419	down	0.000149381	0.000591419	DBX24_RS02350
DBX24_RS02355	238.767	173.257	195.146	50.619	20.156	33.457	-2.54227	down	5.8394e-05	0.000262845	DBX24_RS02355
DBX24_RS02360	403.043	537.409	501.663	912.608	570.356	728.991	0.617135	up	1.84313e-05	9.75058e-05	DBX24_RS02360
DBX24_RS02365	276.486	237.746	228.292	132.87	47.037	96.562	-1.42531	down	0.254999	0.354841	DBX24_RS02365
DBX24_RS02370	73.431	56.554	72.285	8.305	4.133	2.858	-3.72479	down	9.21807e-11	2.39021e-09	DBX24_RS02370
DBX24_RS02375	60.044	55.604	47.635	6.884	5.214	1.402	-3.59605	down	2.67338e-10	5.79023e-09	DBX24_RS02375
DBX24_RS02380	133.271	92.908	105.76	29.8	7.414	6.153	-2.93616	down	6.33201e-07	5.372e-06	DBX24_RS02380
DBX24_RS02385	116.85	141.02	129.876	30.882	21.221	21.482	-2.39758	down	0.00050747	0.0017269	DBX24_RS02385
DBX24_RS02390	83.22	86.372	74.29	17.128	15.81	4.593	-2.69993	down	2.25223e-05	0.00011454	DBX24_RS02390
DBX24_RS02395	1370.65	1148.88	1068.98	1526.87	1573.91	1517.3	0.363908	up	0.000159364	0.000626901	DBX24_RS02395
DBX24_RS02400	856.903	636.867	624.065	1278.6	1048.42	2191.16	1.09315	up	2.15876e-08	2.77922e-07	DBX24_RS02400
DBX24_RS02405	653.457	554.927	561.003	526.745	395.212	638.112	-0.181639	down	0.0186259	0.0387899	DBX24_RS02405
DBX24_RS02410	63.162	50.551	31.662	40.367	21.899	33.927	-0.59576	down	0.339401	0.444724	DBX24_RS02410
DBX24_RS02415	36.68	23.253	25.715	8.063	1.511	1.951	-2.89333	down	8.87683e-07	7.29565e-06	DBX24_RS02415
DBX24_RS02420	2120.14	2078.68	2318.88	905.635	955.472	1032.7	-1.17139	down	0.808188	0.864878	DBX24_RS02420
DBX24_RS02425	332.026	306.914	298.977	101.138	131.587	79.732	-1.58579	down	0.180097	0.270218	DBX24_RS02425
DBX24_RS02430	299.787	301.585	275.178	79.106	73.219	68.665	-1.98784	down	0.0143156	0.0307886	DBX24_RS02430
DBX24_RS02435	433.758	441.235	447.692	153.078	152.34	76.105	-1.79362	down	0.0461998	0.0861741	DBX24_RS02435
DBX24_RS02440	687.366	675.946	721.435	160.662	183.035	169.092	-2.02343	down	0.0126219	0.0275646	DBX24_RS02440
DBX24_RS09370	0	0	0	1.139	0	0	8.57238	up	0.508197	0.603607	DBX24_RS09370
DBX24_RS02450	244.786	273.933	244.538	302.894	230.604	173.124	-0.11123	down	0.015453	0.032927	DBX24_RS02450
DBX24_RS02455	302.155	299.285	280.599	215.117	166.259	164.116	-0.693281	down	0.352199	0.454379	DBX24_RS02455
DBX24_RS02460	26.056	30.671	25.08	23.493	18.999	7.936	-0.697966	down	0.41143	0.514916	DBX24_RS02460
DBX24_RS02465	34.951	28.605	36.749	66.355	36.971	68.015	0.772459	up	3.41705e-06	2.32992e-05	DBX24_RS02465
DBX24_RS02470	15.086	21.66	17.875	22.144	12.554	47.147	0.583412	up	3.80705e-05	0.000182997	DBX24_RS02470
DBX24_RS02475	8.526	8.685	5.343	10.951	13.169	4.164	0.326564	up	0.00068293	0.00218656	DBX24_RS02475
DBX24_RS02480	13.29	21.624	16.985	14.341	7.482	8.128	-0.793041	down	0.608501	0.697433	DBX24_RS02480
DBX24_RS02485	2.486	0.884	1.558	2.788	0	0	-0.821098	down	1	1	DBX24_RS02485
DBX24_RS02490	8.491	13.088	12.161	11.787	6.916	7.601	-0.359142	down	0.102481	0.16936	DBX24_RS02490
DBX24_RS02495	7.335	5.938	6.973	6.125	4.56	4.076	-0.455767	down	0.193457	0.286068	DBX24_RS02495
DBX24_RS02500	9.267	6.45	11.446	3.434	4.284	0	-1.81494	down	0.0646234	0.113631	DBX24_RS02500
DBX24_RS02510	11.229	4.868	13.632	2.361	8.76	2.827	-1.09165	down	0.908702	0.94196	DBX24_RS02510
DBX24_RS02515	4.869	7.793	6.102	5.241	4.051	2.615	-0.656025	down	0.502244	0.598633	DBX24_RS02515
DBX24_RS02520	2.566	2.738	3.215	3.452	0.647	0.626	-0.849962	down	0.880649	0.920133	DBX24_RS02520
DBX24_RS02525	1.202	0.385	1.507	1.132	0	0	-1.44818	down	0.352151	0.454379	DBX24_RS02525
DBX24_RS02530	0.811	0.52	0.814	0.873	0	0.872	-0.297289	down	0.476687	0.576597	DBX24_RS02530
DBX24_RS02535	9.246	8.633	7.749	4.665	6.332	3.88	-0.784515	down	0.438245	0.540716	DBX24_RS02535
DBX24_RS02540	2593.54	2307.51	2338.79	6102.63	15257.3	13207.7	2.25539	up	1.14088e-16	1.10545e-14	DBX24_RS02540
DBX24_RS09375	28.5	34.468	16.668	14.06	15.81	5.103	-1.18711	down	0.840515	0.890327	DBX24_RS09375
DBX24_RS02545	11.924	19.51	15.939	8.021	9.37	14.944	-0.550926	down	0.224624	0.321757	DBX24_RS02545
DBX24_RS02550	0.278	1.781	1.046	0	0.386	0.747	-1.45202	down	0.708993	0.783938	DBX24_RS02550
DBX24_RS02555	7.868	8.81	9.982	8.103	7.948	9.391	-0.0674569	down	0.0110379	0.0246313	DBX24_RS02555
DBX24_RS02560	0	3.464	2.712	0.485	0	0	-3.66242	down	0.00390283	0.00982915	DBX24_RS02560
DBX24_RS02565	6.65	8.11	5.556	6.391	0.878	0	-1.48241	down	0.226221	0.323348	DBX24_RS02565
DBX24_RS02570	14.526	10.288	13.049	10.032	11.41	2.417	-0.666188	down	0.333969	0.440113	DBX24_RS02570
DBX24_RS02575	11.427	11.8	10.779	18.681	12.44	28.71	0.815049	up	2.21767e-06	1.65293e-05	DBX24_RS02575
DBX24_RS02580	1.036	3.316	1.298	1.115	1.724	0	-0.99211	down	1	1	DBX24_RS02580
DBX24_RS02585	2.891	2.192	2.288	2.149	1.794	6.129	0.450261	up	0.000278239	0.00101635	DBX24_RS02585
DBX24_RS02590	1.29	2.202	2.586	2.429	0.715	0.693	-0.663202	down	0.613155	0.702002	DBX24_RS02590
DBX24_RS02595	24.499	22.365	23.267	14.679	12.21	14.136	-0.773505	down	0.459043	0.56041	DBX24_RS02595
DBX24_RS02600	8.016	7.85	13.237	5.71	3.401	2.786	-1.29036	down	0.479503	0.577348	DBX24_RS02600
DBX24_RS02605	238.253	228.872	230.75	340.982	604.723	456.473	1.00663	up	5.65205e-08	6.5443e-07	DBX24_RS02605
DBX24_RS02610	1.49	0.454	0.267	1.718	0	0	-0.363408	down	0.606625	0.696692	DBX24_RS02610
DBX24_RS02615	1.867	0.569	3.009	0.359	0	0	-3.91167	down	0.00339629	0.0087571	DBX24_RS02615
DBX24_RS02620	14.714	12.931	15.186	25.039	16.205	27.896	0.690827	up	3.01956e-05	0.000150244	DBX24_RS02620
DBX24_RS02625	0	0	2.055	0	0	0	-9.42206	down	0.0393022	0.0748246	DBX24_RS02625
DBX24_RS02630	0.699	0	0.657	0.47	0	0	-1.52263	down	0.617822	0.703408	DBX24_RS02630
DBX24_RS02635	2.217	2.703	4.365	5.113	0.878	0	-0.631849	down	0.664981	0.74412	DBX24_RS02635
DBX24_RS02645	5.458	2.647	1.555	0.334	0	0	-4.84165	down	6.62385e-06	4.05133e-05	DBX24_RS02645
DBX24_RS02650	1.343	2.389	4.769	1.205	0	0	-2.81552	down	0.00266678	0.00707428	DBX24_RS02650
DBX24_RS02655	50.103	69.806	56.948	62.037	63.021	118.914	0.464126	up	5.04917e-05	0.000233556	DBX24_RS02655
DBX24_RS02660	0.433	2.309	1.085	2.329	0.6	0	-0.385459	down	0.586243	0.677085	DBX24_RS02660
DBX24_RS02665	3.138	6.304	4.164	1.739	1.536	0	-2.05367	down	0.0389525	0.0742356	DBX24_RS02665
DBX24_RS02670	7.737	8.256	8.191	6.461	4.255	4.657	-0.653552	down	0.368977	0.473041	DBX24_RS02670
DBX24_RS02675	8.171	8.54	8.416	8.207	4.579	7.214	-0.329194	down	0.0719348	0.125172	DBX24_RS02675
DBX24_RS02680	17.74	20.37	10.874	16.085	14.708	7.25	-0.364654	down	0.0864338	0.145452	DBX24_RS02680
DBX24_RS02685	1.718	1.222	1.436	0	2.383	0	-0.876007	down	0.825664	0.877119	DBX24_RS02685
DBX24_RS02690	144.747	141.542	126.869	170.203	103.413	92.828	-0.1731	down	0.0273223	0.0547934	DBX24_RS02690
DBX24_RS02695	385.787	359.296	389.469	141.583	59.28	123.136	-1.80805	down	0.0355964	0.068978	DBX24_RS02695
DBX24_RS02700	120.531	119.455	109.924	279.776	91.448	7.413	0.113831	up	0.00991659	0.0224557	DBX24_RS02700
DBX24_RS02705	218.302	170.315	183.898	145.519	48.993	79.794	-1.06152	down	0.815449	0.870262	DBX24_RS02705
DBX24_RS02710	288.302	252.272	238.901	148.194	112.606	133.052	-0.984844	down	0.85799	0.902605	DBX24_RS02710
DBX24_RS02715	110.282	123.714	112.173	56.928	43.003	31.998	-1.39169	down	0.333192	0.439718	DBX24_RS02715
DBX24_RS02720	182.908	180.859	151.715	112.603	77.742	72.802	-0.970045	down	0.880279	0.920133	DBX24_RS02720
DBX24_RS02725	20.208	25.217	25.938	18.858	14.239	6.565	-0.84737	down	0.684711	0.763972	DBX24_RS02725
DBX24_RS02730	12.448	10.896	9.633	8.336	9.467	6.471	-0.442001	down	0.101361	0.167812	DBX24_RS02730
DBX24_RS02735	2.366	4.661	3.421	3.673	3.029	0	-0.640332	down	0.466397	0.567198	DBX24_RS02735
DBX24_RS02740	408.137	268.195	269.731	51.616	15.309	20.967	-3.42809	down	3.65406e-10	7.55857e-09	infB
DBX24_RS02745	247.693	171.098	175.82	27.602	7.211	6.094	-3.86143	down	3.61169e-13	1.32982e-11	nusA
DBX24_RS02750	44.443	25.578	31.603	7.391	2.078	3.353	-2.98625	down	2.6561e-06	1.93276e-05	rimP
DBX24_RS02755	47.781	75.724	66.006	102.903	91.634	66.492	0.461922	up	9.56168e-05	0.000402816	DBX24_RS02755
DBX24_RS02760	330.809	282.976	298.091	94.762	38.775	43.563	-2.36425	down	0.000272274	0.000996535	DBX24_RS02760
DBX24_RS02765	187.725	158.208	169.873	28.497	16.048	21.088	-2.97428	down	5.81655e-07	5.05107e-06	tgt
DBX24_RS02770	102.295	89.744	85.633	35.361	29.906	33.301	-1.49416	down	0.250712	0.350464	DBX24_RS02770
DBX24_RS02775	391.951	440.473	428.261	545.158	513.003	424.355	0.233839	up	0.000714675	0.00227239	DBX24_RS02775
DBX24_RS02780	97.91	126.974	128.061	74.396	56.772	31.588	-1.11672	down	0.780455	0.844193	DBX24_RS02780
DBX24_RS02785	5.346	1.63	9.571	0	0	0	-12.4296	down	4.95722e-05	0.00022988	DBX24_RS02785
DBX24_RS02790	544.626	528.903	488.973	158.357	145.638	160.319	-1.75068	down	0.0698375	0.121984	DBX24_RS02790
DBX24_RS02795	226.234	233.449	192.287	64.461	70.759	45.453	-1.85141	down	0.0376467	0.0721953	DBX24_RS02795
DBX24_RS02800	76.289	97.747	103.348	81.561	44.084	51.463	-0.647246	down	0.344412	0.449053	tilS
DBX24_RS02805	2348.74	2878.94	2480.34	780.836	551.605	501.296	-2.07157	down	0.00565785	0.0136515	DBX24_RS02805
DBX24_RS02810	29.834	35.521	36.177	6.69	1.916	1.484	-3.33055	down	9.909e-09	1.382e-07	DBX24_RS02810
DBX24_RS02815	276.954	281.04	288.051	23.156	20.414	29.801	-3.5274	down	9.50926e-10	1.76834e-08	DBX24_RS02815
DBX24_RS02820	124.257	130.761	135.913	182.577	172.326	191.279	0.482465	up	5.12461e-05	0.000235272	DBX24_RS02820
DBX24_RS02825	785.7	1101.35	1242.84	1587.84	1410.83	1003.01	0.354492	up	0.000263521	0.00096642	DBX24_RS02825
DBX24_RS02830	1884.64	2885.5	3346.17	3093.85	2739.31	2586.22	0.0528888	up	0.00362928	0.00926699	DBX24_RS02830
DBX24_RS02835	990.775	1329.72	1366.37	2409.45	1429.78	2330.63	0.742845	up	3.9023e-06	2.58422e-05	DBX24_RS02835
DBX24_RS02840	205.879	150.766	178.878	45.896	24.493	22.091	-2.5337	down	7.73986e-05	0.000334486	ribH
DBX24_RS02845	959.315	684.909	776.792	595.445	310.372	444.135	-0.842703	down	0.635796	0.720752	DBX24_RS02845
DBX24_RS02850	125.481	105.799	122.031	65.508	49.107	19.02	-1.40262	down	0.293157	0.398468	DBX24_RS02850
DBX24_RS02855	182.009	144.7	155.135	117.914	69.678	80.126	-0.847845	down	0.645917	0.729494	DBX24_RS02855
DBX24_RS02860	177.181	198.102	181.357	88.698	47.223	50.377	-1.57912	down	0.123245	0.1973	DBX24_RS02860
DBX24_RS02865	203.213	185.909	197.901	132.774	56.779	98.258	-1.02829	down	0.952245	0.975015	DBX24_RS02865
DBX24_RS02870	320.758	305.386	304.864	830.962	2408.07	513.499	2.011	up	9.34413e-15	4.91501e-13	DBX24_RS02870
DBX24_RS02875	80.335	71.347	61.512	362.807	807.681	509.206	2.97794	up	3.3482e-22	1.02734e-19	DBX24_RS02875
DBX24_RS02880	218.136	164.972	197.229	120.292	110.643	95.925	-0.828212	down	0.540003	0.632408	DBX24_RS02880
DBX24_RS02885	26.976	25.556	20.284	10.623	15.694	1.414	-1.39266	down	0.406984	0.509699	DBX24_RS02885
DBX24_RS02890	2503.96	1903.85	1953.99	1925.43	2437.41	2071.41	0.0163383	up	0.00337372	0.00871111	DBX24_RS02890
DBX24_RS02895	237.382	195.021	200.161	137.886	225.789	78.456	-0.516735	down	0.126486	0.201436	DBX24_RS02895
DBX24_RS02900	386.081	343.297	340.811	325.212	150.841	224.251	-0.61181	down	0.293278	0.398468	gltX
DBX24_RS02905	1751.01	1957.57	1706.24	3392.91	4155.9	3091.41	0.974543	up	1.25277e-07	1.31043e-06	DBX24_RS02905
DBX24_RS02910	218.183	179.258	188.855	492.676	328.009	705.688	1.3804	up	5.03278e-10	9.753e-09	ribB
DBX24_RS02915	104.996	83.128	62.607	48.419	27.596	23.878	-1.32766	down	0.413006	0.516539	DBX24_RS02915
DBX24_RS02920	3567.75	4031.26	3618.42	5405.18	3482.72	4402.56	0.244649	up	0.000770461	0.0024288	fumC
DBX24_RS02925	504.157	575.005	618.274	305.24	343.364	302.832	-0.835177	down	0.519916	0.614355	DBX24_RS02925
DBX24_RS02930	276.38	350.64	368.344	201.449	286.948	168.041	-0.600563	down	0.197969	0.291102	DBX24_RS02930
DBX24_RS02935	487.06	472.448	447.575	429.272	178.819	358.751	-0.541354	down	0.208217	0.303335	DBX24_RS02935
DBX24_RS02940	14.479	20.673	13.034	35.395	6.788	32.314	0.628537	up	4.94354e-05	0.000229825	DBX24_RS02940
DBX24_RS02945	4.124	6.846	5.168	11.098	2.542	4.923	0.201933	up	0.0158384	0.033569	DBX24_RS02945
DBX24_RS02950	1.256	1.639	1.662	4.884	2.517	0.937	0.871187	up	1.40693e-05	7.64059e-05	DBX24_RS02950
DBX24_RS02955	1.043	0.557	1.09	2.34	0.965	0.467	0.487262	up	0.00745046	0.0174508	DBX24_RS02955
DBX24_RS02960	184.801	204.507	180.04	103.673	47.657	61.211	-1.42156	down	0.254149	0.354297	recN
DBX24_RS02965	212.798	215.578	222.748	100.446	58.52	79.154	-1.45123	down	0.25848	0.359141	DBX24_RS02965
DBX24_RS02970	111.3	107.235	87.13	45.069	33.221	21.968	-1.6082	down	0.120141	0.192834	coaBC
DBX24_RS02975	269.423	255	240.632	59.866	40.197	29.969	-2.55667	down	5.70889e-05	0.0002576	DBX24_RS02975
DBX24_RS02980	309.642	213.805	235.974	390.203	502.708	370.852	0.734752	up	2.24994e-06	1.66351e-05	DBX24_RS02980
DBX24_RS09380	239.39	153.179	184.829	408.063	601.483	540.673	1.42483	up	1.66848e-10	3.83959e-09	DBX24_RS09380
DBX24_RS02985	195.733	153.245	130.03	389.304	456.658	351.625	1.322	up	1.03762e-09	1.89134e-08	DBX24_RS02985
DBX24_RS02990	32.291	26.95	29.288	16.398	12.546	6.749	-1.31044	down	0.454991	0.556201	DBX24_RS02990
DBX24_RS02995	27.438	21.294	20.078	8.519	7.85	4.38	-1.72943	down	0.0795206	0.136008	DBX24_RS02995
DBX24_RS03000	5.352	8.249	5.962	3.6	3.299	0	-1.50326	down	0.325753	0.432068	DBX24_RS03000
DBX24_RS03005	29.479	28.326	24.072	105.71	205.158	92.786	2.30155	up	1.45774e-16	1.34185e-14	DBX24_RS03005
DBX24_RS03010	308.06	338.244	363.722	553.799	364.58	931.311	0.872889	up	4.72066e-07	4.19842e-06	ftsY
DBX24_RS03015	20.621	11.41	19.142	11.303	6.355	2.051	-1.37639	down	0.500209	0.597588	DBX24_RS03015
DBX24_RS03020	93.225	93.349	92.024	109.108	52.247	10.289	-0.698756	down	0.542949	0.635454	rpmG
DBX24_RS03025	18.736	18.941	12.358	18.574	12.992	0	-0.664516	down	0.4708	0.570601	rpmB
DBX24_RS03030	27.365	24.512	22.279	16.394	6.371	2.146	-1.57367	down	0.112448	0.183122	DBX24_RS03030
DBX24_RS03035	57.387	51.124	50.44	54.153	23.588	32.08	-0.533416	down	0.227146	0.324217	DBX24_RS03035
DBX24_RS03040	26.624	45.247	37.691	60.367	25.983	13.242	-0.137642	down	0.0413091	0.0780001	DBX24_RS03040
DBX24_RS03045	83.135	68.835	90.872	27.135	13.024	14.472	-2.15216	down	0.00269442	0.00711683	DBX24_RS03045
DBX24_RS03050	258.326	216.312	243.711	99.396	55.447	95.304	-1.5219	down	0.198654	0.291878	DBX24_RS03050
DBX24_RS03055	347.804	291.465	304.42	188.097	121.037	94.191	-1.22636	down	0.563915	0.656238	DBX24_RS03055
DBX24_RS03060	293.159	250.219	252.629	141.219	71.794	58.328	-1.55266	down	0.128596	0.204262	pgi
DBX24_RS03065	49.137	48.598	44.307	21.769	19.114	4.828	-1.63564	down	0.141585	0.22071	DBX24_RS03065
DBX24_RS03070	57.478	51.562	45.646	38.384	30.367	16.681	-0.856471	down	0.662927	0.743269	DBX24_RS03070
DBX24_RS03075	566.978	656.996	617.663	1014.69	936.469	1108.04	0.732165	up	2.96142e-06	2.08888e-05	DBX24_RS03075
DBX24_RS03080	11.456	12.225	7.896	9.248	1.589	0	-1.54265	down	0.212128	0.307744	rpmF
DBX24_RS03085	762.532	446.04	488.683	403.08	209.59	270.787	-0.941969	down	0.842077	0.890956	DBX24_RS03085
DBX24_RS03090	1319.54	1228.68	1287.95	601.71	459.595	592.212	-1.21413	down	0.672615	0.751843	cysS
DBX24_RS03095	117.379	121.683	109.994	70.428	40.819	34.081	-1.26413	down	0.484397	0.582098	folE
DBX24_RS03100	37.316	23.083	15.889	9.233	6.254	8.249	-1.68425	down	0.0998438	0.165746	DBX24_RS03100
DBX24_RS03105	2106.72	1859.47	1798.13	1082.85	868.342	815.946	-1.05876	down	0.972905	0.986582	DBX24_RS03105
DBX24_RS03110	1686.75	1367.41	1451.59	501.262	383.97	278.872	-1.95254	down	0.0143019	0.0307886	fabF
DBX24_RS03115	143.123	118.824	114.853	39.253	23.09	32.818	-1.98532	down	0.0127154	0.027703	rnc
DBX24_RS03120	53.177	56.995	51.735	48.327	19.731	34.452	-0.659385	down	0.379034	0.483089	DBX24_RS03120
DBX24_RS03125	410.269	426.332	411.463	318.896	169.787	298.199	-0.665471	down	0.327466	0.434028	pyk
DBX24_RS03130	84.204	102.108	86.903	181.15	63.073	191.681	0.673968	up	1.15101e-05	6.50001e-05	DBX24_RS03130
DBX24_RS03135	360.681	295.323	291.364	134.017	55.356	74.165	-1.8459	down	0.0229174	0.0467749	trpS
DBX24_RS03140	119.479	106.077	88.342	32.794	12.593	1.284	-2.74962	down	3.20324e-06	2.22535e-05	DBX24_RS03140
DBX24_RS03145	40.598	37.567	32.104	16.125	8.934	8.047	-1.73577	down	0.0601813	0.107091	DBX24_RS03145
DBX24_RS03150	213.965	214.963	218.131	102.707	60.047	55.106	-1.57048	down	0.132031	0.208643	DBX24_RS03150
DBX24_RS03155	267.565	232.043	198.204	62.921	13.074	20.988	-2.847	down	6.96491e-07	5.85498e-06	DBX24_RS03155
DBX24_RS03160	641.163	518.741	534.022	343.262	172.483	289.417	-1.07302	down	0.899678	0.934536	DBX24_RS03160
DBX24_RS03165	265.652	209.21	221.017	140.4	172.564	169.292	-0.529035	down	0.131476	0.207944	lon
DBX24_RS03170	529.453	447.457	561.512	415.998	692.923	730.817	0.258049	up	0.000295344	0.00107033	DBX24_RS03170
DBX24_RS03175	180.939	175.492	154.515	162.175	113.4	50.449	-0.648188	down	0.355203	0.457613	serS
DBX24_RS03180	1318.61	901.281	1094.71	812.145	608.731	744.494	-0.614222	down	0.241132	0.340486	DBX24_RS03180
DBX24_RS03185	5.85	3.806	4.291	2.496	0.594	0	-2.17319	down	0.00902207	0.0206845	DBX24_RS03185
DBX24_RS03190	348.277	260.609	256.177	191.264	85.956	68.721	-1.32227	down	0.347836	0.450963	DBX24_RS03190
DBX24_RS03195	720.159	732.075	751.632	430.252	367.324	466.848	-0.801555	down	0.479419	0.577348	ftsZ
DBX24_RS03200	230.321	240.277	229.451	116.863	195.45	105.289	-0.745323	down	0.342337	0.447615	ftsA
DBX24_RS03205	378.168	357.255	387.725	153.363	267.381	200.47	-0.854383	down	0.486504	0.584249	DBX24_RS03205
DBX24_RS03210	736.183	856.419	855.566	390.792	497.85	496.486	-0.821682	down	0.466452	0.567198	murC
DBX24_RS03215	470.176	431.126	452.82	146.02	205.565	144.732	-1.44802	down	0.345643	0.450168	murG
DBX24_RS03220	331.358	323.074	336.146	118.611	145.875	91.217	-1.47759	down	0.283634	0.387674	DBX24_RS03220
DBX24_RS03225	364.061	318.75	339.159	143.527	139.79	83.64	-1.47766	down	0.252577	0.352535	murD
DBX24_RS03230	127.011	146.076	132.407	67.09	60.412	48.767	-1.20189	down	0.684686	0.763972	mraY
DBX24_RS03235	83.436	64.35	85.236	18.09	13.436	13.806	-2.36179	down	0.00075116	0.00237202	DBX24_RS03235
DBX24_RS03240	137.569	135.304	155.785	16.725	28.733	20.031	-2.71045	down	9.98371e-05	0.000418679	DBX24_RS03240
DBX24_RS03245	227.622	220.707	233.338	44.443	38.711	24.058	-2.66857	down	2.22504e-05	0.000113786	DBX24_RS03245
DBX24_RS03250	101.095	96.816	91.239	18.441	13.565	2.517	-3.06608	down	1.05328e-07	1.11442e-06	DBX24_RS03250
DBX24_RS03255	93.03	106.143	90.364	26.42	18.304	6.052	-2.51146	down	0.000132251	0.000535153	DBX24_RS03255
DBX24_RS03260	44.126	32.174	28.055	10.795	5.025	0	-2.72145	down	7.34235e-06	4.38872e-05	rsmH
DBX24_RS03265	160.077	171.309	160.603	108.923	95.114	73.021	-0.828431	down	0.567617	0.659296	DBX24_RS03265
DBX24_RS03270	213.387	243.219	220.007	149.697	150.424	91.094	-0.790365	down	0.490402	0.587257	yihA
DBX24_RS03275	122.415	152.359	138.574	126.795	122.649	83.623	-0.311542	down	0.0508535	0.0928782	DBX24_RS03275
DBX24_RS03280	142.959	167.502	147.901	112.809	129.82	116.295	-0.352806	down	0.0537236	0.0973475	DBX24_RS03280
DBX24_RS03285	143.897	159.17	148.873	89.123	106.127	118.745	-0.525385	down	0.13089	0.207374	DBX24_RS03285
DBX24_RS03290	100.442	90.026	93.471	97.231	70.339	75.229	-0.225816	down	0.0319941	0.0631987	DBX24_RS03290
DBX24_RS03295	410.064	402.98	409.083	197.388	124.214	124.256	-1.45473	down	0.245565	0.344905	DBX24_RS03295
DBX24_RS03300	99.573	100.918	103.323	34.054	43.088	27.271	-1.54086	down	0.223415	0.320791	DBX24_RS03300
DBX24_RS03305	209.567	184.348	181.851	99.675	58.89	73.431	-1.31137	down	0.447249	0.549656	DBX24_RS03305
DBX24_RS03310	781.443	802.734	815.882	453.54	296.035	439.793	-1.01287	down	0.931207	0.958504	DBX24_RS03310
DBX24_RS03315	60.603	73.06	69.732	3.418	2.013	1.624	-4.8489	down	3.06151e-18	3.7575e-16	DBX24_RS03315
DBX24_RS03320	130.588	131.935	123.753	22.833	10.759	6.077	-3.28345	down	6.40855e-09	9.3636e-08	DBX24_RS03320
DBX24_RS03325	188.539	160.111	172.384	34.212	20.638	26.239	-2.68375	down	1.76563e-05	9.42183e-05	mutL
DBX24_RS03330	292.489	274.683	266.195	276.68	248.282	135.146	-0.336249	down	0.0642613	0.113267	DBX24_RS03330
DBX24_RS03335	247.659	288.82	237.732	186.552	188.418	127.101	-0.624832	down	0.252266	0.352368	rfbD
DBX24_RS03340	251.185	277.647	268.143	254.345	211.751	375.196	0.0780719	up	0.00226807	0.00622282	DBX24_RS03340
DBX24_RS03345	318.392	367.681	375.981	733.689	833.265	924.846	1.23033	up	3.61581e-09	5.5116e-08	DBX24_RS03345
DBX24_RS03350	223.232	227.698	230.75	176.69	234.221	206.736	-0.142311	down	0.0118184	0.0260259	DBX24_RS03350
DBX24_RS03355	109.54	104.55	106.786	87.784	111.97	97.576	-0.10995	down	0.00962415	0.0218742	DBX24_RS03355
DBX24_RS03360	135.645	177.867	160.694	141.414	174.916	156.083	-0.00546522	down	0.00440262	0.0109235	DBX24_RS03360
DBX24_RS03365	42.293	71.341	52.82	55.535	57.848	51.914	-0.0100628	down	0.00567767	0.0136814	DBX24_RS03365
DBX24_RS03370	103.804	112.473	124.442	19.447	9.502	23.442	-2.70112	down	1.9397e-05	0.000101449	DBX24_RS03370
DBX24_RS03375	352.936	423.556	396.145	334.046	238.856	184.31	-0.630985	down	0.303641	0.410429	DBX24_RS03375
DBX24_RS03380	677.991	659.602	656.41	632.361	417.501	351.014	-0.509337	down	0.178416	0.268134	DBX24_RS03380
DBX24_RS03385	1132.63	1308.93	1145.11	1873.01	1565.65	1827.13	0.554006	up	2.5875e-05	0.000130509	eno
DBX24_RS03390	71.431	55.583	71.316	194.881	54.567	231.734	1.27867	up	4.23949e-09	6.39745e-08	DBX24_RS03390
DBX24_RS09385	42.358	40.525	47.592	77.954	29.035	5.23	-0.217451	down	0.0795659	0.136008	DBX24_RS09385
DBX24_RS03395	1161.02	1025.54	1081.17	802.073	345.189	691.118	-0.829852	down	0.615028	0.702432	DBX24_RS03395
DBX24_RS03400	82.944	71.765	63.562	75.405	37.308	33.866	-0.574432	down	0.280351	0.384022	DBX24_RS03400
DBX24_RS03405	52.229	56.048	43.266	52.009	20.461	18.227	-0.740581	down	0.577748	0.6683	DBX24_RS03405
DBX24_RS03410	1671.86	1518.97	1441.85	1168.7	515.25	528.163	-1.06642	down	0.807684	0.864878	DBX24_RS03410
DBX24_RS03415	3329.25	3236.46	3069.94	1892.93	858.137	1165.26	-1.29888	down	0.418727	0.52175	DBX24_RS03415
DBX24_RS03420	18.04	4.813	3.597	0	0	0	-13.1062	down	9.09468e-10	1.7085e-08	yajC
DBX24_RS03425	51.934	33.304	30.664	10.75	2.77	3.353	-2.7799	down	1.17997e-05	6.62294e-05	DBX24_RS03425
DBX24_RS03430	30.723	24.966	22.231	8.129	1.961	0.345	-2.9002	down	9.53295e-07	7.76556e-06	nusB
DBX24_RS03435	2490.98	2293.37	2315.25	1092.87	351.703	525.12	-1.84976	down	0.0181038	0.037831	DBX24_RS03435
DBX24_RS03440	300.611	244.21	247.303	132.429	50.208	44.274	-1.80359	down	0.0240969	0.0490734	bshB1
DBX24_RS03445	36.318	20.22	25.726	6.374	4.38	8.482	-2.09628	down	0.0564244	0.101542	DBX24_RS03445
DBX24_RS03450	29.302	24.023	12.987	9.616	5.947	0.96	-2.0046	down	0.0206157	0.0424975	DBX24_RS03450
DBX24_RS03455	240.011	270.878	249.841	114.935	53.345	56.704	-1.75755	down	0.0400541	0.0758637	bamD
DBX24_RS03460	31.235	40.158	30.891	40.507	41.231	31.332	0.144632	up	0.00183925	0.00520933	DBX24_RS03460
DBX24_RS03465	78.176	91.94	99.867	96.109	93.148	86.126	0.0285706	up	0.00418083	0.0104294	DBX24_RS03465
DBX24_RS03470	280.163	365.763	312.168	378.948	317.292	250.811	-0.016725	down	0.00694867	0.0163378	pepT
DBX24_RS03475	175.894	162.957	159.222	110.428	115.324	46.493	-0.871444	down	0.648118	0.73067	DBX24_RS03475
DBX24_RS03480	42.184	55.994	46.234	43.705	31.596	30.79	-0.444878	down	0.124153	0.19829	DBX24_RS03480
DBX24_RS03485	79.523	70.139	65.693	45.2	39.838	68.867	-0.484669	down	0.113006	0.18346	DBX24_RS03485
DBX24_RS03490	104.371	85.953	96.203	61.904	47.375	31.484	-1.02539	down	0.998732	1	DBX24_RS03490
DBX24_RS03495	1305.48	952.902	968.388	471.305	311.783	289.253	-1.58933	down	0.133035	0.209869	rplK
DBX24_RS03500	2529.06	1714.2	1806.7	792.448	644.944	644.407	-1.53909	down	0.196323	0.289144	rplA
DBX24_RS03505	3010.64	2282.52	2469.66	1175.28	908.642	1141.33	-1.26716	down	0.577911	0.6683	rplJ
DBX24_RS03510	482.479	382.455	390.106	185.958	128.075	156.913	-1.41409	down	0.325674	0.432068	rplL
DBX24_RS03515	179.266	209.442	195.25	82.955	37.022	51.539	-1.7675	down	0.0405378	0.0766222	DBX24_RS03515
DBX24_RS03520	112.399	84.019	109.479	52.781	28.167	59.029	-1.12784	down	0.827868	0.878475	DBX24_RS03520
DBX24_RS03530	47.227	77.932	56.134	42.253	28.697	20.922	-0.980603	down	0.944692	0.968902	DBX24_RS03530
DBX24_RS03535	35.704	46.454	57.426	31.084	36.012	35.895	-0.438604	down	0.0948057	0.157809	DBX24_RS03535
DBX24_RS03540	33.386	23.341	25.488	15.748	15.434	14.944	-0.83378	down	0.550104	0.641381	DBX24_RS03540
DBX24_RS03545	42.546	32.74	34.394	25.478	11.801	13.841	-1.1013	down	0.781907	0.845154	DBX24_RS03545
DBX24_RS03550	290.571	248.69	236.965	303.257	143.898	289.263	-0.0759516	down	0.0113694	0.0252234	topA
DBX24_RS03555	145.46	211.988	201.154	136.04	106.284	110.163	-0.664246	down	0.316658	0.423414	DBX24_RS03555
DBX24_RS03560	140.515	152.429	158.495	52.928	20.23	23.756	-2.21972	down	0.000993388	0.00304804	DBX24_RS03560
DBX24_RS03565	135.826	144.23	136.216	44.568	30.241	21.011	-2.11909	down	0.00378806	0.00960581	DBX24_RS03565
DBX24_RS03570	254.618	278.055	283.61	49.495	32.261	19.372	-3.01285	down	2.63254e-07	2.59171e-06	DBX24_RS03570
DBX24_RS03575	234.468	192.601	216.389	64.579	29.561	33.771	-2.33068	down	0.000463491	0.00160092	DBX24_RS03575
DBX24_RS03580	73.373	70.185	80.391	92.975	54.61	47.487	-0.199161	down	0.0341188	0.066751	DBX24_RS03580
DBX24_RS03585	138.067	145.981	147.231	161.622	165.129	169.812	0.203354	up	0.000794506	0.0024918	DBX24_RS03585
DBX24_RS03590	199.321	201.67	201.725	165.775	115.753	138.233	-0.521907	down	0.169517	0.256224	DBX24_RS03590
DBX24_RS03595	38.196	69.988	61.567	41.08	24.221	19.234	-1.00577	down	0.972482	0.986582	DBX24_RS03595
DBX24_RS03600	234.871	234.399	230.131	142.599	102.009	161.402	-0.7846	down	0.462781	0.563852	DBX24_RS03600
DBX24_RS03605	2858.85	3107.12	2858.23	5054.07	3748.61	6246.48	0.770145	up	1.93882e-06	1.46887e-05	DBX24_RS03605
DBX24_RS03610	177.085	147.631	163.242	242.272	136.669	290.389	0.455958	up	8.28412e-05	0.000353853	DBX24_RS03610
DBX24_RS03615	71.384	60.414	73.491	68.187	46.187	47.832	-0.339824	down	0.0693959	0.121443	DBX24_RS03615
DBX24_RS03620	140.485	151.325	145.964	69.96	49.298	44.687	-1.41696	down	0.302048	0.408574	DBX24_RS03620
DBX24_RS03625	308.243	284.785	311.727	350.58	196.701	362.523	0.00802858	up	0.00553466	0.013407	DBX24_RS03625
DBX24_RS03630	509.69	461.36	489.52	700.748	408.223	862.273	0.432574	up	0.000102225	0.000427717	DBX24_RS03630
DBX24_RS03635	1203.37	1090.98	1142.83	302.344	292.756	302.487	-1.9371	down	0.0216913	0.0445688	DBX24_RS03635
DBX24_RS03640	1014.38	828.821	828.5	181.732	187.031	163.662	-2.3271	down	0.000980595	0.00301382	DBX24_RS03640
DBX24_RS03645	1877.83	1543.09	1546.3	240.437	223.402	155.599	-3.0034	down	4.82115e-07	4.2588e-06	DBX24_RS03645
DBX24_RS03650	1135.51	896.8	907.099	167.591	169.745	148.559	-2.5968	down	6.77823e-05	0.000298534	DBX24_RS03650
DBX24_RS03655	343.695	341.9	333.354	256.474	250.614	275.887	-0.380042	down	0.064829	0.113884	leuS
DBX24_RS03660	70.169	62.112	61.244	13.347	7.486	5.877	-2.85693	down	3.06122e-06	2.14286e-05	DBX24_RS03660
DBX24_RS03665	75.516	58.529	51.801	5.348	9.922	19.214	-2.43001	down	0.00152681	0.0044759	DBX24_RS03665
DBX24_RS03670	656.588	761.044	781.199	230.802	287.288	282.656	-1.45732	down	0.329461	0.435731	DBX24_RS03670
DBX24_RS03675	1233.33	1268.4	1135.79	383.024	425.982	371.395	-1.62368	down	0.1464	0.226109	DBX24_RS03675
DBX24_RS03680	1437.86	1429.46	1386.17	413.308	655.012	442.807	-1.49302	down	0.299223	0.405647	ccoG
DBX24_RS03685	1458.98	1565.34	1412.75	1277.47	1529.36	1264.88	-0.123975	down	0.0111153	0.0247439	DBX24_RS03685
DBX24_RS03690	957.844	1128.08	846.313	472.395	788.97	160.596	-1.04412	down	0.920667	0.951683	DBX24_RS03690
DBX24_RS03695	3375.39	3657.3	3685.89	2623.61	4338.8	3620.72	-0.0183471	down	0.00381831	0.00965022	ccoN
DBX24_RS03700	139.199	117.197	103.226	99.658	93.868	18.864	-0.759757	down	0.498425	0.596122	ccoS
DBX24_RS03705	320.062	307.916	311.34	368.022	306.508	358.098	0.136635	up	0.0016331	0.00471983	DBX24_RS03705
DBX24_RS03710	187.657	189.894	187.282	106.794	63.021	52.125	-1.34764	down	0.353292	0.45547	aspS
DBX24_RS03715	66.439	66.216	61.38	90.958	51.286	56.513	0.0346882	up	0.00596258	0.0142375	DBX24_RS03715
DBX24_RS03720	225.142	165.231	168.545	65.919	41.664	19.702	-2.13455	down	0.00259718	0.0069302	DBX24_RS03720
DBX24_RS03725	66.35	77.01	71	50.138	29.815	25.586	-1.02224	down	0.956598	0.975875	glmM
DBX24_RS03730	53.615	42.713	45.44	24.71	30.881	28.185	-0.758902	down	0.376286	0.480937	DBX24_RS03730
DBX24_RS03735	106.792	95.23	92.126	57.583	101.577	90.105	-0.238859	down	0.0192623	0.0399796	DBX24_RS03735
DBX24_RS03740	290.98	297.409	196.275	570.965	666.602	736.215	1.33081	up	7.62951e-10	1.44803e-08	DBX24_RS03740
DBX24_RS03745	103.379	85.69	89.771	40.349	22.501	34.135	-1.52357	down	0.191096	0.283716	feoB
DBX24_RS03750	20.234	16.194	17.116	8.167	5.612	1.359	-1.82235	down	0.0836846	0.141733	DBX24_RS03750
DBX24_RS03755	93.16	83.588	77.344	31.046	9.046	24.954	-1.96577	down	0.010812	0.0242151	DBX24_RS03755
DBX24_RS03760	47.27	57.357	50.935	16.841	6.229	5.932	-2.42314	down	0.000147034	0.000584641	bshC
DBX24_RS03765	7.508	7.261	6.763	7.893	4.23	0	-0.82858	down	0.779992	0.844189	DBX24_RS03765
DBX24_RS03770	53.944	67.495	52.7	35.247	20.078	28.235	-1.05933	down	0.928975	0.957107	DBX24_RS03770
DBX24_RS03775	1554.45	1495.13	1487.15	1063.02	507.96	1222.63	-0.699522	down	0.357619	0.460403	accD
DBX24_RS03780	179.216	160.595	166.19	104.201	61.27	71.231	-1.09606	down	0.838072	0.888513	DBX24_RS03780
DBX24_RS03785	265.948	191.774	197.747	50.213	33.165	35.032	-2.46871	down	0.000191373	0.000735529	DBX24_RS03785
DBX24_RS03790	38.95	41.564	60.528	18.866	17.286	12.553	-1.53392	down	0.319134	0.425434	DBX24_RS03790
DBX24_RS03795	153.993	148.994	151.081	61.283	27.824	26.698	-1.97118	down	0.00869409	0.0200073	DBX24_RS03795
DBX24_RS03800	36.995	37.966	33.379	4.932	2.982	2.231	-3.41634	down	2.1266e-09	3.52709e-08	DBX24_RS03800
DBX24_RS03805	76.526	82.883	75.133	97.003	71.706	69.329	0.0213453	up	0.00537257	0.0131005	DBX24_RS03805
DBX24_RS03810	2279.68	3804.11	4070.91	867.845	435.382	609.433	-2.40849	down	0.000225931	0.000852335	pckA
DBX24_RS03815	295.372	268.128	262.846	164.284	83.146	58.97	-1.43132	down	0.222721	0.320514	DBX24_RS03815
DBX24_RS03820	126.267	81.529	87.433	34.842	25.228	42.533	-1.52473	down	0.232499	0.331292	nusG
DBX24_RS03825	5384.15	3124.52	3100.66	1247.12	1013.04	1108.24	-1.78515	down	0.0548274	0.0991525	secE
DBX24_RS03830	439.423	238.846	268.125	124.004	61.626	92.822	-1.765	down	0.0603135	0.107179	DBX24_RS03830
DBX24_RS03835	6843.91	5533.78	5855.16	4481.14	3801.6	4025.31	-0.566938	down	0.189271	0.28146	tuf
DBX24_RS03840	34.081	10.391	22.372	6.551	6.752	4.359	-1.91997	down	0.177385	0.267021	DBX24_RS03840
DBX24_RS03845	302.531	175.935	210.629	101.223	73.258	103.176	-1.31139	down	0.519344	0.614074	DBX24_RS03845
DBX24_RS03850	9277.35	5940.56	6224.5	3876.13	2832.95	2983.28	-1.14555	down	0.789338	0.850305	DBX24_RS03850
DBX24_RS03855	1498.53	990.794	1029.02	820.089	862.831	737.914	-0.539391	down	0.155376	0.238572	DBX24_RS03855
DBX24_RS03860	842.447	1289.34	992.353	1407.41	3050.63	982.457	0.80028	up	7.9237e-07	6.60069e-06	DBX24_RS03860
DBX24_RS03865	34.593	47.341	42.028	50.275	26.368	38.652	-0.104565	down	0.0172403	0.0362735	DBX24_RS03865
DBX24_RS03870	83.802	107.059	114.635	219.948	105.581	99.854	0.477605	up	0.000181541	0.000703613	rpsU
DBX24_RS03875	34.911	45.479	43.889	34.505	22.306	22.892	-0.640857	down	0.315583	0.423152	DBX24_RS03875
DBX24_RS03880	852.982	928.075	895.988	1718.86	2504.05	2365.98	1.29939	up	1.01644e-09	1.87127e-08	DBX24_RS03880
DBX24_RS03885	303.141	272.55	295.076	428.701	217.401	212.218	-0.020771	down	0.0104542	0.023557	DBX24_RS03885
DBX24_RS03890	342.58	312.793	281.523	35.709	22.235	16.056	-3.66224	down	2.7871e-11	8.01725e-10	hemL
DBX24_RS03895	412.667	442.783	396.477	140.107	63.94	62.521	-2.23156	down	0.000972236	0.00299312	DBX24_RS03895
DBX24_RS03900	906.429	909.039	798.618	121.645	116.443	89.021	-2.99845	down	5.57194e-07	4.88473e-06	DBX24_RS03900
DBX24_RS03905	1303.79	1133.36	983.223	169.385	116.718	28.02	-3.44474	down	4.91964e-10	9.63518e-09	DBX24_RS03905
DBX24_RS03910	2509.7	2689.64	2468.08	1046.9	836.437	822.975	-1.50241	down	0.222845	0.320514	DBX24_RS03910
DBX24_RS03915	360.347	435.063	432.45	615.697	491.726	466.699	0.358401	up	0.000243027	0.000905695	DBX24_RS03915
DBX24_RS03920	146.295	164.591	161.222	189.686	190.314	264.598	0.44928	up	6.0002e-05	0.000267466	DBX24_RS03920
DBX24_RS03925	116.965	124.448	112.655	77.15	39.286	26.996	-1.30364	down	0.379177	0.483089	ruvB
DBX24_RS03930	4859.03	4736.4	4855.73	3401.05	1642.34	2117.73	-1.01293	down	0.971767	0.986582	DBX24_RS03930
DBX24_RS03935	609.881	639.837	636.014	264.37	101.811	138.83	-1.90073	down	0.0142083	0.0306295	DBX24_RS03935
DBX24_RS03940	1560.37	1205.35	1360.34	951.255	354.665	1067.22	-0.797968	down	0.527484	0.621304	DBX24_RS03940
DBX24_RS03945	62.525	57.971	71.934	45.281	48.806	43.128	-0.487886	down	0.124376	0.19842	DBX24_RS03945
DBX24_RS03950	282.675	262.678	251.42	281.877	370.382	205.756	0.106834	up	0.00178862	0.00510519	panB
DBX24_RS03955	353.345	415.639	387.205	503.941	597.847	580.423	0.54098	up	2.24011e-05	0.00011424	DBX24_RS03955
DBX24_RS03960	146.165	175.524	158.626	137.985	98.061	128.543	-0.397707	down	0.0847186	0.14322	mutS
DBX24_RS03965	20.37	27.709	21.32	20.481	11.176	3.607	-0.976658	down	0.990608	0.999293	DBX24_RS03965
DBX24_RS03970	92.689	93.352	97.886	76.788	47.085	67.128	-0.571932	down	0.223333	0.320791	DBX24_RS03970
DBX24_RS03975	1545.82	1317.04	1532.35	1105.68	487.82	1144.92	-0.682591	down	0.349892	0.452231	rplQ
DBX24_RS03980	1698.44	1460	1690.94	792.409	542.785	799.373	-1.18385	down	0.724111	0.796709	DBX24_RS03980
DBX24_RS03985	1841.98	1609.53	1756.77	638.944	577.702	591.064	-1.52664	down	0.216654	0.313322	rpsD
DBX24_RS03990	2496.4	2097.06	2359.52	838.099	826.062	697.658	-1.55773	down	0.188333	0.280519	rpsK
DBX24_RS03995	329.221	306.122	323.867	103.981	118.754	27.397	-1.93914	down	0.0182233	0.0380375	rpsM
DBX24_RS04000	9.987	1.066	3.755	0	6.925	0	-1.09616	down	1	1	rpmJ
DBX24_RS04005	185.013	136.237	141.692	77.882	42.764	61.022	-1.34951	down	0.40107	0.504088	infA
DBX24_RS04010	1480.19	1248.27	1363.57	323.532	281.926	292.268	-2.18847	down	0.00290641	0.00762209	secY
DBX24_RS04015	382.49	351.631	327.369	70.574	68.423	65.555	-2.37553	down	0.000651636	0.00211208	rplO
DBX24_RS04020	3016.99	2548.78	2826.99	785.207	743.436	1015.94	-1.72171	down	0.0898275	0.150612	rpmD
DBX24_RS04025	3036.32	2704.76	2900.14	858.38	728.314	835.064	-1.83518	down	0.0399766	0.0758061	rpsE
DBX24_RS04030	848.651	846.425	750.389	171.431	149.237	126.771	-2.45034	down	0.000254688	0.00094342	rplR
DBX24_RS04035	1038.17	966.247	1018.09	228.342	157.306	119.553	-2.58081	down	4.51232e-05	0.000211918	rplF
DBX24_RS04040	115.679	109.066	113.406	26.006	27.212	13.371	-2.34426	down	0.000968938	0.00298797	rpsH
DBX24_RS04045	1206.59	1139.31	1162.28	318.514	385.33	380.078	-1.69446	down	0.109522	0.179067	rpsN
DBX24_RS04050	1141.62	985.788	1056.63	300.197	333.503	283.125	-1.79614	down	0.0563807	0.101542	rplE
DBX24_RS04055	27.096	26.023	43.295	11.393	9.394	1.819	-2.09239	down	0.00968909	0.0219946	rplX
DBX24_RS04060	1409.17	1146.56	1345.72	440.554	438.294	478.818	-1.52288	down	0.235267	0.333945	rplN
DBX24_RS04065	309.768	224.445	255.548	84.467	85.794	76.303	-1.67944	down	0.111038	0.181386	rpsQ
DBX24_RS04070	3168.78	2714.39	3024.8	636.484	733.601	624.277	-2.15917	down	0.00446662	0.0110674	rpmC
DBX24_RS04075	270.182	230.651	241.313	52.037	53.638	41.991	-2.32934	down	0.00102321	0.00312912	rplP
DBX24_RS04080	1634.61	1311.86	1346.82	309.416	339.414	258.034	-2.24312	down	0.00204813	0.00573912	rpsC
DBX24_RS04085	2754.33	2162.26	2228.13	489.389	645.375	495.514	-2.13176	down	0.00607626	0.0144902	rplV
DBX24_RS04090	2384.34	1831.05	1929.93	447.99	534.373	413.935	-2.13788	down	0.00538737	0.0131019	rpsS
DBX24_RS04095	941.911	627.251	681.059	112.655	82.21	56.122	-3.16437	down	4.29998e-08	5.14043e-07	rplB
DBX24_RS04100	749.79	612.202	614.733	145.755	102.409	84.994	-2.56882	down	6.1892e-05	0.000273902	rplW
DBX24_RS04105	653.249	454.63	473.714	115.044	94.146	69.241	-2.50597	down	0.000131153	0.000533006	rplD
DBX24_RS04110	530.02	343.648	447.72	87.511	101.575	48.55	-2.47521	down	0.000229251	0.000861328	rplC
DBX24_RS04115	294.011	344.243	290.907	248.508	181.876	108.827	-0.785075	down	0.548366	0.640509	fabG
DBX24_RS04120	92.961	118.042	125.394	112.033	56.659	69.739	-0.496588	down	0.184315	0.275195	rsmI
DBX24_RS04125	918.77	1063.89	1036.73	477.971	303.5	313.615	-1.46321	down	0.235638	0.333985	DBX24_RS04125
DBX24_RS04130	3036.18	3026.68	2889.34	2559.45	1154.18	3096.02	-0.394661	down	0.083105	0.141401	DBX24_RS04130
DBX24_RS04135	456.447	412.533	422.533	73.412	50.495	55.289	-2.84943	down	2.6412e-06	1.92955e-05	DBX24_RS04135
DBX24_RS04140	963.472	890.656	942.294	264.473	149.64	452.221	-1.69058	down	0.103893	0.171387	DBX24_RS04140
DBX24_RS04145	194.751	110.837	140.336	106.996	58.52	183.065	-0.355301	down	0.0739119	0.127647	DBX24_RS04145
DBX24_RS04150	156.717	96.331	107.388	83.85	53.383	135.376	-0.402906	down	0.0783182	0.134374	rpsT
DBX24_RS04155	129.216	130.63	125.13	97.326	66.451	41.511	-0.907109	down	0.794813	0.854703	DBX24_RS04155
DBX24_RS04160	462.706	459.856	484.663	286.191	220.287	241.119	-0.912518	down	0.721963	0.794936	DBX24_RS04160
DBX24_RS04165	522.883	482.073	485.194	159.172	76.61	71.905	-2.27591	down	0.000670784	0.00215894	asnS
DBX24_RS04170	149.572	151.532	157.801	44.45	24.931	23.082	-2.31121	down	0.000598399	0.00196373	rpoN
DBX24_RS04175	607.693	446.358	430.846	80.388	48.233	37.394	-3.16095	down	3.36336e-08	4.15567e-07	DBX24_RS04175
DBX24_RS04180	278.181	190.345	251.461	572.121	595.867	799.846	1.45056	up	1.31483e-10	3.18501e-09	DBX24_RS04180
DBX24_RS04185	18.166	18.337	21.74	11.67	12.937	5.714	-0.941699	down	0.774033	0.83922	DBX24_RS04185
DBX24_RS04190	62.7	46.633	46.035	16.617	8.783	1.701	-2.51914	down	0.00014135	0.000566941	rsfS
DBX24_RS04195	429.164	376.8	397.718	83.323	55.006	47.201	-2.69771	down	1.25121e-05	6.93817e-05	ftsH
DBX24_RS04200	96.676	75.028	91.117	107.769	125.488	83.15	0.267698	up	0.000467001	0.00160702	DBX24_RS04200
DBX24_RS04205	121.854	99.725	113.218	77.882	88.155	100.976	-0.326373	down	0.0429816	0.0807441	DBX24_RS04205
DBX24_RS04210	197.774	177.643	179.425	170.859	113.463	157.152	-0.329747	down	0.0584104	0.104605	DBX24_RS04210
DBX24_RS04215	492.906	462.214	467.764	923.285	421.379	1303.02	0.895912	up	4.54593e-07	4.08247e-06	DBX24_RS04215
DBX24_RS04220	441.604	483.473	462.486	720.304	453.581	402.131	0.183729	up	0.00165653	0.00476511	pta
DBX24_RS04225	187.484	180.627	168.537	355.242	223.06	245.648	0.618578	up	1.90951e-05	0.00010044	DBX24_RS04225
DBX24_RS04230	160.357	154.099	164.249	79.777	42.658	43.563	-1.52795	down	0.159004	0.242587	rnr
DBX24_RS04235	3.951	1.506	0.707	6.836	6.654	0.758	1.20842	up	2.93014e-06	2.08278e-05	DBX24_RS04235
DBX24_RS04240	111.286	48.986	54.042	26.203	15.434	22.416	-1.74234	down	0.107979	0.176858	DBX24_RS04240
DBX24_RS04245	308.933	128.108	136.408	88.301	77.697	111.773	-1.04576	down	0.934977	0.961079	DBX24_RS04245
DBX24_RS04250	125.4	59.305	62.504	42.181	45.454	65.061	-0.695058	down	0.349086	0.451946	DBX24_RS04250
DBX24_RS04255	576.224	632.978	581.651	943.714	603.272	911.132	0.456907	up	8.80444e-05	0.00037262	DBX24_RS04255
DBX24_RS04260	366.777	317.044	326.745	268.134	142.86	221.649	-0.675697	down	0.349526	0.452198	DBX24_RS04260
DBX24_RS04265	327.751	268.645	246.444	58.158	26.35	20.411	-3.00595	down	3.2547e-07	3.09145e-06	DBX24_RS04265
DBX24_RS04270	144.672	112.816	92.046	12.727	4.63	1.494	-4.2125	down	2.40322e-14	1.07911e-12	DBX24_RS04270
DBX24_RS04275	86.264	65.661	73.818	7.556	2.651	2.567	-4.14308	down	3.94628e-14	1.68956e-12	DBX24_RS04275
DBX24_RS04280	81.011	78.221	65.761	18.743	6.002	6.175	-2.86315	down	1.27379e-06	1.00215e-05	DBX24_RS04280
DBX24_RS04285	247.758	224.07	237.823	51.224	28.024	18.877	-2.85438	down	1.96616e-06	1.48348e-05	DBX24_RS04285
DBX24_RS04290	175.19	183.101	171.596	45.711	34.267	20.737	-2.39537	down	0.000341612	0.00121881	DBX24_RS04290
DBX24_RS04295	238.869	190.459	204.125	39.015	19.245	30.329	-2.838	down	2.76384e-06	1.98759e-05	rodA
DBX24_RS04300	144.548	130.172	122.357	22.282	18.406	20.147	-2.70639	down	1.9236e-05	0.000100893	DBX24_RS04300
DBX24_RS04305	368.017	369.609	333.785	503.717	530.663	534.732	0.550435	up	2.17367e-05	0.00011178	DBX24_RS04305
DBX24_RS04310	34.83	31.772	33.089	15.117	7.012	6.035	-1.8235	down	0.0334719	0.0656249	DBX24_RS04310
DBX24_RS04315	94.797	77.287	75.456	26.363	9.021	7.457	-2.53051	down	3.78991e-05	0.00018265	DBX24_RS04315
DBX24_RS04320	270.23	314.43	340.584	135.605	93.387	86.287	-1.5532	down	0.159045	0.242587	lptE
DBX24_RS04325	370.852	433.251	407.667	222.949	170.523	146.275	-1.16676	down	0.719162	0.792801	DBX24_RS04325
DBX24_RS04330	183.357	196.039	174.22	137.017	68.594	62.386	-1.04666	down	0.866048	0.910042	DBX24_RS04330
DBX24_RS04335	211.351	204.19	214.126	71.582	41.328	46.541	-1.98146	down	0.010665	0.0239736	miaB
DBX24_RS04340	113.352	104.905	117.647	61.821	51.107	69.843	-0.878001	down	0.617311	0.703408	DBX24_RS04340
DBX24_RS04345	46.086	46.165	39.125	37.405	35.875	20.363	-0.488445	down	0.144321	0.223649	DBX24_RS04345
DBX24_RS04350	150.137	169.119	170.221	94.118	45.199	45.9	-1.40201	down	0.265301	0.36668	pncB
DBX24_RS04355	54.797	68.56	66.16	27.616	11.254	11.538	-1.91054	down	0.0132895	0.0287835	DBX24_RS04355
DBX24_RS04360	665.881	805.838	742.147	855.53	775.167	821.585	0.147557	up	0.00144014	0.00424887	DBX24_RS04360
DBX24_RS04365	16.996	18.439	17.04	10.481	11.786	7.608	-0.812629	down	0.518372	0.613713	DBX24_RS04365
DBX24_RS04370	23.115	12.042	15.739	12.979	11.107	5.866	-0.76484	down	0.490603	0.587257	DBX24_RS04370
DBX24_RS04375	61.404	60.706	61.703	41.182	42.971	33.185	-0.647555	down	0.268243	0.369749	mnmG
DBX24_RS04380	67.554	116.899	105.061	131.835	300.687	156.504	1.02469	up	4.01391e-08	4.82981e-07	DBX24_RS04380
DBX24_RS04385	85.867	143.018	127.356	256.791	544.356	299.085	1.62687	up	6.57889e-12	2.05284e-10	DBX24_RS04385
DBX24_RS04390	46.472	83.988	78.437	227.335	805.802	412.663	2.79099	up	1.08561e-20	2.49825e-18	DBX24_RS04390
DBX24_RS04395	327.347	424.041	447.102	1158.52	4331.22	3367.5	2.88564	up	1.06197e-21	2.79297e-19	DBX24_RS04395
DBX24_RS04400	57.763	91.469	88.161	223.529	518.868	329.481	2.17478	up	6.93892e-16	4.91329e-14	DBX24_RS04400
DBX24_RS04405	16.659	23.536	19.701	48.934	114.219	30.248	1.69101	up	3.70031e-12	1.19513e-10	DBX24_RS04405
DBX24_RS04410	12.336	12.067	11.022	63.472	162.847	74.852	3.08764	up	1.09365e-22	4.02681e-20	DBX24_RS04410
DBX24_RS04415	52.981	48.511	46.14	516.814	853.394	1334.29	4.19525	up	1.96966e-32	3.62615e-29	DBX24_RS04415
DBX24_RS04420	276.014	255.364	251.788	308.783	163.998	541.857	0.373574	up	0.000148863	0.00059064	ybeY
DBX24_RS04425	101.421	109.551	101.479	107.789	65.166	158.072	0.0833182	up	0.00239611	0.00650625	DBX24_RS04425
DBX24_RS04430	108.974	110.226	117.066	114.767	82.616	84.61	-0.253941	down	0.0384318	0.0733192	DBX24_RS04430
DBX24_RS04435	67.564	50.155	45.54	84.172	64.128	118.926	0.710888	up	3.69225e-06	2.4899e-05	DBX24_RS04435
DBX24_RS04440	55.659	42.908	39.544	52.112	45.433	66.061	0.244393	up	0.000519725	0.00175562	DBX24_RS04440
DBX24_RS04445	193.562	148.791	134.406	270.274	342.115	435.132	1.13564	up	9.72227e-09	1.36631e-07	DBX24_RS04445
DBX24_RS04455	278.669	247.399	241.046	63.3	34.748	53.186	-2.34264	down	0.000588131	0.00194389	thiL
DBX24_RS04460	138.981	176.883	163.91	148.584	64.147	68.947	-0.768302	down	0.590804	0.680813	DBX24_RS04460
DBX24_RS04465	277.433	189.746	251.093	571.653	595.163	798.052	1.45183	up	1.2922e-10	3.17191e-09	DBX24_RS04465
DBX24_RS04470	164.499	182.543	168.307	107.462	58.419	62.295	-1.17539	down	0.643979	0.728234	DBX24_RS04470
DBX24_RS04475	212.622	196.084	199.844	71.519	32.411	26.665	-2.22025	down	0.00105853	0.00322109	surE
DBX24_RS04480	21.958	18.69	20.966	22.158	16.677	16.148	-0.164264	down	0.0281904	0.0562891	bcp
DBX24_RS04485	79.029	86.14	90.551	114.686	81.68	133.414	0.366935	up	0.000204535	0.000781222	nth
DBX24_RS04490	21.786	19.725	12.41	20.43	10.987	30.141	0.191089	up	0.00417598	0.0104294	DBX24_RS04490
DBX24_RS04495	2.864	2.852	1.914	5.909	4.766	0	0.484319	up	0.00108122	0.00327389	coaE
DBX24_RS04500	2828.19	2862.17	2702.99	4503.17	2537.82	5293.42	0.555368	up	2.73589e-05	0.000137617	DBX24_RS04500
DBX24_RS04505	951.203	768.386	764.622	902.63	534.851	580.164	-0.300115	down	0.0565665	0.101698	DBX24_RS04505
DBX24_RS04510	1141.61	954.981	964.192	1019.74	572.818	973.544	-0.254322	down	0.0369658	0.0710376	DBX24_RS04510
DBX24_RS04515	183.336	168.39	172.097	166.085	117.665	114.406	-0.395743	down	0.0915052	0.153147	DBX24_RS04515
DBX24_RS04520	181.737	171.985	201.409	126.241	99.075	94.588	-0.795183	down	0.512663	0.607735	DBX24_RS04520
DBX24_RS04525	30.354	30.958	26.931	39.395	21.98	10.1	-0.304032	down	0.0861752	0.145452	rpiB
DBX24_RS04530	78.949	62.01	70.371	13.078	7.468	7.324	-2.92258	down	1.07817e-06	8.66772e-06	DBX24_RS04530
DBX24_RS04535	167.731	221.674	179.419	199.711	115.336	133.823	-0.341683	down	0.0763839	0.131546	DBX24_RS04535
DBX24_RS04540	309.643	316.722	277.331	314.145	234.783	193.438	-0.283706	down	0.048103	0.0889255	DBX24_RS04540
DBX24_RS04545	256.571	230.89	221.224	281.023	190.055	191.942	-0.0960917	down	0.0136894	0.0295801	DBX24_RS04545
DBX24_RS04550	483.116	530.012	534.918	561.29	509.447	529.175	0.0475441	up	0.00342164	0.00881012	DBX24_RS04550
DBX24_RS04555	2132.11	2617.95	2404.66	1680.97	931.775	732.846	-1.09664	down	0.766783	0.836284	fbaA
DBX24_RS04565	12741.4	7166.41	8697.2	1774.03	1585.51	1628.5	-2.51973	down	0.000147015	0.000584641	DBX24_RS04565
DBX24_RS04570	2362.27	1406.99	1626.64	429.166	339.438	377.439	-2.2352	down	0.0020944	0.00581807	DBX24_RS04570
DBX24_RS04585	7.073	8.582	7.164	3.911	2.016	1.301	-1.65816	down	0.106996	0.175718	hflX
DBX24_RS04590	70.884	62.298	65.948	31.226	15.345	7.731	-1.87458	down	0.01625	0.0343076	brnQ
DBX24_RS04595	65.502	48.678	66.989	22.977	10.869	2.827	-2.30445	down	0.000428854	0.00148966	DBX24_RS04595
DBX24_RS04600	109.664	99.242	103.368	28.445	12.999	11.747	-2.55349	down	4.56959e-05	0.000214061	DBX24_RS04600
DBX24_RS04605	162.643	108.403	144.591	107.362	53.288	134.577	-0.493495	down	0.136982	0.215441	DBX24_RS04605
DBX24_RS04610	125.138	94.919	105.934	63.557	44.824	42.659	-1.10989	down	0.83832	0.888513	DBX24_RS04610
DBX24_RS04615	212.187	148	162.297	61.803	41.212	51.864	-1.75423	down	0.0590591	0.105459	DBX24_RS04615
DBX24_RS04620	209.407	178.795	170.596	54.005	36.622	25.886	-2.26181	down	0.00109712	0.00331116	DBX24_RS04620
DBX24_RS04625	164.025	158.638	148.966	26.516	27.547	13.337	-2.80678	down	6.52301e-06	4.00295e-05	DBX24_RS04625
DBX24_RS04630	388.042	376.071	369.18	48.295	52.121	33.93	-3.07647	down	2.23091e-07	2.23212e-06	DBX24_RS04630
DBX24_RS04635	53.376	45.962	31.25	11.091	6.574	2.767	-2.67594	down	3.37338e-05	0.00016517	DBX24_RS04635
DBX24_RS04640	1581.8	1566.24	1434.27	732.748	474.842	176.018	-1.72764	down	0.0466209	0.0867836	DBX24_RS04640
DBX24_RS04645	126.515	114.504	120.086	46.181	24.694	19.506	-1.99829	down	0.00762627	0.0178172	uvrB
DBX24_RS04650	26.338	30.084	23.709	39.43	50.931	34.87	0.64414	up	1.54605e-05	8.37139e-05	DBX24_RS04650
DBX24_RS04655	3801.98	3251.79	3380.85	2946.66	952.748	3346.1	-0.526219	down	0.178313	0.268134	DBX24_RS04655
DBX24_RS04660	204.527	197.553	199.334	174.34	120.734	96.69	-0.61837	down	0.288019	0.392482	DBX24_RS04660
DBX24_RS04665	45.192	58.349	61.954	57.109	54.018	10.059	-0.449555	down	0.142174	0.221066	DBX24_RS04665
DBX24_RS04670	851.71	1023.46	884.669	851.728	273.949	386.055	-0.868381	down	0.823769	0.875611	DBX24_RS04670
DBX24_RS04675	121.9	124.846	122.031	39.402	19.607	5.424	-2.51682	down	4.85029e-05	0.00022606	DBX24_RS04675
DBX24_RS04680	128.334	125.851	124.657	61.384	29.269	30.007	-1.65062	down	0.0798039	0.136178	DBX24_RS04680
DBX24_RS04685	192.038	125.519	144.252	50.581	21.231	11.97	-2.46254	down	9.24004e-05	0.000390158	DBX24_RS04685
DBX24_RS04690	3245.44	2511.39	2865.39	3169.12	2158.71	3914.7	0.100229	up	0.00209315	0.00581807	accB
DBX24_RS04695	328.75	243.039	253.458	103.074	44.577	58.784	-1.99912	down	0.00784294	0.0182309	accC
DBX24_RS04700	300.85	217.884	223.497	104.432	32.437	38.247	-2.08354	down	0.00268581	0.00710426	rocD
DBX24_RS04705	76.593	59.406	62.976	10.431	4.016	5.77	-3.29875	down	8.42671e-09	1.19335e-07	DBX24_RS04705
DBX24_RS04710	23.677	20.665	23.445	32.053	27.668	20.019	0.234285	up	0.000887887	0.00275649	DBX24_RS04710
DBX24_RS04715	1497.34	1359.31	1429.1	731.24	410.269	623.415	-1.27994	down	0.505109	0.600715	tsf
DBX24_RS04720	25.352	39.842	28.594	2.791	0.959	0	-4.64333	down	2.18817e-14	1.00711e-12	DBX24_RS04720
DBX24_RS04725	197.313	179.746	176.41	80.908	32.695	41.752	-1.83291	down	0.0245852	0.0499022	tsaB
DBX24_RS04730	231.033	203.834	215.31	85.43	117.656	86.696	-1.16586	down	0.849713	0.896973	DBX24_RS04730
DBX24_RS04735	72.896	52.245	64.083	31.327	34.704	21.623	-1.11018	down	0.916258	0.948724	xrtF
DBX24_RS04740	195.318	196.005	186.071	90.909	78.98	53.372	-1.37081	down	0.375661	0.480605	DBX24_RS04740
DBX24_RS04745	43.551	51.382	48.044	17.331	17.014	6.59	-1.8043	down	0.05519	0.0996126	DBX24_RS04745
DBX24_RS04750	637.417	752.984	692.369	826.502	598.645	637.382	-0.0140891	down	0.00683962	0.0161433	DBX24_RS04750
DBX24_RS04755	295.994	315.003	263.454	318.745	211.448	82.755	-0.512611	down	0.210532	0.305911	fabD
DBX24_RS04760	394.258	396.984	367.785	352.316	195.927	153.633	-0.723624	down	0.479264	0.577348	DBX24_RS04760
DBX24_RS04765	1.429	2.288	3.135	3.846	6.443	3.839	1.04363	up	2.7597e-05	0.000138212	DBX24_RS04765
DBX24_RS04770	9.302	15.509	10.928	41.456	45.15	42.156	1.84905	up	1.59586e-11	4.73869e-10	DBX24_RS04770
DBX24_RS04775	196.117	240.998	212.805	174.688	87.661	77.998	-0.93325	down	0.900017	0.934536	DBX24_RS04775
DBX24_RS04780	121.6	166.932	135.723	151.68	167.325	81.646	-0.082585	down	0.0108695	0.0243145	DBX24_RS04780
DBX24_RS04785	483.552	538.811	452.26	423.884	496.539	284.165	-0.291806	down	0.0397711	0.075561	DBX24_RS04785
DBX24_RS04790	416.622	419.642	372.421	350.54	350.118	633.075	0.142031	up	0.00107893	0.00327235	DBX24_RS04790
DBX24_RS04795	157.601	137.964	131.876	57.911	61.281	20.658	-1.61182	down	0.132782	0.20965	DBX24_RS04795
DBX24_RS04800	398.82	393.07	383.939	379.101	309.878	441.212	-0.0571115	down	0.00746431	0.017461	dprA
DBX24_RS04810	356.661	385.602	358.095	200.964	115.753	123.801	-1.32069	down	0.406813	0.509699	DBX24_RS04810
DBX24_RS04815	12.983	11.084	13.017	11.646	0	23.246	-0.0878932	down	0.0901491	0.151014	DBX24_RS04815
DBX24_RS04820	463.369	428.833	385.845	297.303	201.133	159.621	-0.957653	down	0.875679	0.91598	DBX24_RS04820
DBX24_RS04825	397.051	254.144	302.121	85.42	46.165	56.221	-2.34369	down	0.000521929	0.00175782	DBX24_RS04825
DBX24_RS04830	71.73	60.631	59.928	6.399	2.318	1.381	-4.25073	down	1.11879e-14	5.72136e-13	DBX24_RS04830
DBX24_RS04835	25.65	17.91	13.89	2.556	0.878	0	-4.06316	down	2.02152e-09	3.38329e-08	DBX24_RS04835
DBX24_RS04840	181.823	142.786	155.695	37.046	10.012	22.996	-2.77736	down	3.98132e-06	2.6271e-05	DBX24_RS04840
DBX24_RS04845	118.665	90.679	85.877	22.704	11.24	3.736	-2.96982	down	2.31781e-07	2.30654e-06	DBX24_RS04845
DBX24_RS04850	146.552	139.427	135.581	38.647	20.054	24.49	-2.3412	down	0.00048408	0.00165957	DBX24_RS04850
DBX24_RS04855	464.08	442.382	446.502	953.877	1213.52	1350.99	1.37879	up	3.4852e-10	7.375e-09	DBX24_RS04855
DBX24_RS04860	103.867	141.675	151.686	193.847	95.839	167.599	0.203125	up	0.00146063	0.00430244	DBX24_RS04860
DBX24_RS04865	1001.5	1256.49	1079.14	1784.08	1936.88	1663.2	0.690115	up	4.80033e-06	3.09e-05	DBX24_RS04865
DBX24_RS04870	336.282	352.882	375.035	355.429	599.548	387.88	0.335537	up	0.000160633	0.000630544	DBX24_RS04870
DBX24_RS04875	1028.47	842.43	700.519	1679.82	1239.52	2080.43	0.959293	up	1.71734e-07	1.74675e-06	DBX24_RS04875
DBX24_RS04880	9.861	8.937	9.005	14.135	9.553	14.241	0.448019	up	0.000115632	0.000475176	DBX24_RS04880
DBX24_RS04885	9.183	8.786	9.128	28.973	17.128	58.683	1.95109	up	1.34578e-12	4.76459e-11	DBX24_RS04885
DBX24_RS04890	912.376	1111.47	1102.25	1242.88	1263.38	1145.46	0.22421	up	0.000687429	0.00219715	DBX24_RS04890
DBX24_RS04895	991.454	1137.28	1214.47	944.536	1092.27	639.287	-0.321107	down	0.0486312	0.0896196	DBX24_RS04895
DBX24_RS04900	243.832	289.268	299.531	373.461	231.76	246.728	0.0330897	up	0.0055707	0.0134589	DBX24_RS04900
DBX24_RS04905	338.668	471.762	344.997	661.741	374.77	281.911	0.190386	up	0.00194151	0.00546533	DBX24_RS04905
DBX24_RS04910	399.729	371.347	373.09	293.567	304.606	149.016	-0.614749	down	0.248548	0.348546	DBX24_RS04910
DBX24_RS04915	920.414	886.108	929.468	791.924	866.224	703.123	-0.212499	down	0.0225109	0.0460474	DBX24_RS04915
DBX24_RS04920	1141.95	1103.9	1163.21	888.09	1383.91	903.233	-0.102511	down	0.0082387	0.0190546	nrfD
DBX24_RS04925	1609.49	1416.04	1336.45	1103.85	1450.73	673.342	-0.434381	down	0.0883474	0.148401	DBX24_RS04925
DBX24_RS04930	1102.34	1115.51	1084.32	931.872	1245.25	805.348	-0.146908	down	0.0129608	0.0282042	DBX24_RS04930
DBX24_RS04935	1681.02	1663.39	1822.48	2025.99	2426.85	3329.3	0.590871	up	1.03009e-05	5.98577e-05	DBX24_RS04935
DBX24_RS04940	121.841	101.312	102.811	33.573	24.983	34.652	-1.80615	down	0.0491903	0.0902885	metF
DBX24_RS04945	177.136	164.037	147.534	88.62	43.245	44.958	-1.46665	down	0.206233	0.301091	DBX24_RS04945
DBX24_RS04950	166.055	131.138	134.583	31.551	12.237	12.382	-2.94234	down	3.91109e-07	3.60016e-06	rseP
DBX24_RS04955	42.635	20.22	47.493	10.623	2.19	8.482	-2.37331	down	0.0113623	0.0252234	DBX24_RS04955
DBX24_RS04960	236.367	197.064	198.428	43.92	29.038	23.402	-2.71306	down	1.07683e-05	6.15669e-05	lepA
DBX24_RS04965	21.323	15.169	21.021	4.208	3.943	0	-2.81838	down	6.59411e-05	0.000291121	DBX24_RS04965
DBX24_RS04970	244.088	207.82	205.861	112.104	91.283	62.765	-1.30532	down	0.46958	0.56967	hemH
DBX24_RS04975	143.082	120.733	96.961	72.549	47.404	14.232	-1.42686	down	0.236634	0.334852	DBX24_RS04975
DBX24_RS04980	93.567	128.871	114.532	87.246	136.403	60.194	-0.247525	down	0.0270729	0.0543525	DBX24_RS04980
DBX24_RS04985	240.306	261.415	251.056	78.61	52.913	46.799	-2.07772	down	0.00530656	0.0129567	DBX24_RS04985
DBX24_RS04990	181.538	136.882	146.782	30.555	18.897	28.462	-2.57786	down	7.24577e-05	0.000318364	mreC
DBX24_RS04995	235.545	204.868	259.082	103.572	53.379	145.462	-1.20979	down	0.689664	0.767636	DBX24_RS04995
DBX24_RS05000	5.649	2.221	5.589	2	0.412	0	-2.4788	down	0.00952974	0.0216863	DBX24_RS05000
DBX24_RS05005	234.546	197.604	215.834	145.601	101.138	98.307	-0.909164	down	0.747992	0.817727	DBX24_RS05005
DBX24_RS05010	4.674	0	1.953	4.193	10.804	0	1.17788	up	0.00390283	0.00982915	DBX24_RS05010
DBX24_RS05015	1.498	0	1.877	0	2.078	0	-0.698892	down	1	1	DBX24_RS05015
DBX24_RS05020	61.077	39.808	40.448	24.235	13.695	2.701	-1.79837	down	0.027926	0.0559431	hemA
DBX24_RS05025	167.408	129.371	140.296	53.795	37.383	42.952	-1.70423	down	0.0798131	0.136178	hemC
DBX24_RS05030	62.457	67.747	58.704	21.701	20.941	22.12	-1.54442	down	0.215113	0.311508	DBX24_RS05030
DBX24_RS05035	516.83	446.265	514.529	134.081	245.451	232.769	-1.27096	down	0.702595	0.778266	hemE
DBX24_RS05040	129.032	114.087	114.298	23.723	18.673	11.193	-2.73753	down	1.20838e-05	6.74131e-05	DBX24_RS05040
DBX24_RS05045	144.72	137.233	137.18	11.294	13.97	18.036	-3.27488	down	8.7385e-08	9.51927e-07	rnpA
DBX24_RS05050	278.441	339.954	293.535	571.867	471.564	491.943	0.751593	up	3.00755e-06	2.11332e-05	DBX24_RS05050
DBX24_RS05055	81.173	75.56	82.448	57.251	28.144	13.772	-1.27015	down	0.403352	0.506184	DBX24_RS05055
DBX24_RS05060	114.037	100.793	106.574	99.718	42.914	65.671	-0.625697	down	0.323222	0.429951	DBX24_RS05060
DBX24_RS05065	435.29	408.342	381.185	818.499	322.872	836.07	0.691067	up	8.1023e-06	4.79625e-05	DBX24_RS05065
DBX24_RS05070	461.799	539.762	464.053	302.593	200.163	344.635	-0.790403	down	0.48064	0.578339	DBX24_RS05070
DBX24_RS05075	366.332	258.569	260.243	154.999	82.967	106.535	-1.3614	down	0.359984	0.463124	DBX24_RS05075
DBX24_RS05080	19.857	23.634	15.314	24.662	31.775	8.888	0.151689	up	0.00205916	0.00576128	smpB
DBX24_RS05085	14986.2	15112.5	16553.6	18417.9	27701.7	25517.6	0.618758	up	7.12625e-06	4.29618e-05	DBX24_RS05085
DBX24_RS05090	639.911	636.591	572.026	854.451	649.784	795.631	0.315172	up	0.00032995	0.00118441	recA
DBX24_RS05095	44.857	48.458	41.872	5.713	0.256	0.992	-4.27893	down	2.17175e-14	1.00711e-12	DBX24_RS05095
DBX24_RS05100	159.748	153.197	151.715	46.918	21.352	31.453	-2.22014	down	0.00147098	0.00431909	DBX24_RS05100
DBX24_RS05105	16.141	16.85	7.036	8.97	0.487	0	-2.08117	down	0.00583976	0.0140169	ytxJ
DBX24_RS05110	47.411	45.993	42.811	15.464	7.084	3.001	-2.41441	down	0.000226654	0.000853311	DBX24_RS05110
DBX24_RS05115	503.671	412.442	398.207	145.974	67.14	74.962	-2.18978	down	0.00159673	0.00463655	DBX24_RS05115
DBX24_RS05120	193.664	156.976	179.812	126.019	75.877	91.958	-0.852116	down	0.646641	0.729494	DBX24_RS05120
DBX24_RS05125	695.236	600.155	635.992	301.94	277.323	365.911	-1.03098	down	0.899608	0.934536	DBX24_RS05125
DBX24_RS05130	16.524	14.799	19.599	7.146	2.865	3.962	-1.86542	down	0.0458512	0.0856106	DBX24_RS05130
DBX24_RS05135	744.921	559.914	591.852	330.059	176.598	234.363	-1.35589	down	0.369931	0.473606	rplU
DBX24_RS05140	1215.61	955.004	917.221	640.454	309.662	373.428	-1.22219	down	0.553791	0.645272	rpmA
DBX24_RS05145	407.409	363.087	356.275	173.282	114.038	136.272	-1.41144	down	0.316928	0.423414	DBX24_RS05145
DBX24_RS05150	525.827	459.438	475.003	262.877	177.737	206.405	-1.17435	down	0.713894	0.787937	DBX24_RS05150
DBX24_RS05155	34.427	36.469	41.254	66.607	42.169	13.498	0.124685	up	0.00453966	0.0112181	DBX24_RS05155
DBX24_RS05160	259.922	250.344	230.648	90.652	57.449	26.454	-2.08561	down	0.00364791	0.00930167	alaS
DBX24_RS05170	12741.4	7166.41	8697.2	1774.03	1585.51	1628.5	-2.51973	down	0.000147015	0.000584641	DBX24_RS05170
DBX24_RS05175	2362.27	1406.99	1626.64	429.166	339.438	377.439	-2.2352	down	0.0020944	0.00581807	DBX24_RS05175
DBX24_RS05190	3.371	1.199	3.755	4.031	0	3.018	-0.239938	down	0.290154	0.394967	DBX24_RS05190
DBX24_RS05195	25.71	16.593	13.698	5.178	3.63	3.721	-2.15991	down	0.00681108	0.0160965	DBX24_RS05195
DBX24_RS05200	1061.58	938.763	992.417	644.899	594.544	536.368	-0.752996	down	0.414242	0.517381	DBX24_RS05200
DBX24_RS05205	746.708	491.665	630.597	201.698	174.462	170.831	-1.77265	down	0.057935	0.103854	DBX24_RS05205
DBX24_RS05210	722.979	493.643	688.724	162.962	146.515	104.609	-2.20204	down	0.0025256	0.00677787	DBX24_RS05210
DBX24_RS05215	346.537	242.09	337.744	74.157	54.921	55.072	-2.33069	down	0.000717055	0.00227603	prfA
DBX24_RS05220	198.912	216.878	230.295	106.268	113.807	114.667	-0.948668	down	0.731489	0.801696	DBX24_RS05220
DBX24_RS05225	377.178	340.672	390.649	400.538	166.231	238.695	-0.460714	down	0.160311	0.244113	DBX24_RS05225
DBX24_RS05230	320.314	225.867	219.335	77.575	94.887	72.262	-1.64526	down	0.140709	0.219903	rplM
DBX24_RS05235	918.801	627.325	698.889	226.688	223.191	187.322	-1.8169	down	0.0470336	0.0873752	rpsI
DBX24_RS05240	647.526	496.053	501.872	269.946	214.75	335.174	-1.00501	down	0.852414	0.897787	rpsB
DBX24_RS05245	12.659	21.821	19.22	18.342	28.697	28.767	0.497366	up	5.90247e-05	0.000265035	DBX24_RS05245
DBX24_RS05250	140.336	149.445	158.065	41.743	16.889	33.485	-2.28143	down	0.000865338	0.00269103	DBX24_RS05250
DBX24_RS05255	82.858	75.193	63.013	27.632	7.857	0	-2.63892	down	1.31198e-05	7.21002e-05	DBX24_RS05255
DBX24_RS05260	69.502	47.214	80.541	23.747	19.666	49.199	-1.09078	down	0.980495	0.992353	DBX24_RS05260
DBX24_RS05265	118.48	120.692	138.677	50.871	21.924	45.52	-1.67515	down	0.0833937	0.1415	DBX24_RS05265
DBX24_RS05270	342.033	393.666	323.033	592.826	412.878	766.463	0.743175	up	2.70728e-06	1.95713e-05	DBX24_RS05270
DBX24_RS05275	244.915	302.06	284.468	266.478	258.287	238.26	-0.123887	down	0.0130305	0.0282737	DBX24_RS05275
DBX24_RS05280	355.188	207.82	249.292	321.925	117.682	186.801	-0.374908	down	0.106921	0.175718	DBX24_RS05280
DBX24_RS05285	17.363	11.017	12.518	14.522	7.252	17.825	-0.0465628	down	0.00928696	0.0212125	DBX24_RS05285
DBX24_RS05290	8.828	5.825	5.067	5.893	3.364	9.954	-0.0377211	down	0.00907236	0.020752	DBX24_RS05290
DBX24_RS05295	674.289	707.792	602.198	1336.74	490.274	1434.96	0.717129	up	5.77105e-06	3.60153e-05	prmA
DBX24_RS05300	379.514	393.614	329.589	427.537	193.219	246.769	-0.346084	down	0.086355	0.145452	DBX24_RS05300
DBX24_RS05305	118.082	134.385	114.217	119.105	57.007	46.722	-0.71856	down	0.502166	0.598633	tpiA
DBX24_RS05310	0	1.63	0.957	0	0	0	-9.75377	down	0.137393	0.215635	DBX24_RS05310
DBX24_RS05315	218.17	206.504	198.339	53.401	20.171	7.283	-2.94581	down	2.70512e-07	2.64039e-06	DBX24_RS05315
DBX24_RS05320	90.09	61.536	76.639	7.289	2.96	3.086	-4.09711	down	2.71705e-14	1.19097e-12	DBX24_RS05320
DBX24_RS05325	35.327	24.648	17.595	31.688	43.34	30.409	0.442796	up	0.000135417	0.000545519	DBX24_RS05325
DBX24_RS05330	105.165	69.57	67.292	31.943	10.032	12.952	-2.13952	down	0.00198975	0.00559258	DBX24_RS05330
DBX24_RS05335	57.161	43.723	52.616	5.445	4.209	6.793	-3.22211	down	1.65096e-06	1.27707e-05	DBX24_RS05335
DBX24_RS05340	49.758	31.336	37.312	4.939	1.98	8.215	-2.96763	down	4.43938e-06	2.90111e-05	DBX24_RS05340
DBX24_RS05345	92.407	105.394	106.342	121.925	236.743	118.485	0.649697	up	5.22636e-06	3.30644e-05	DBX24_RS05345
DBX24_RS05350	25.829	28.003	16.702	20.851	12.752	12.209	-0.62256	down	0.304328	0.411043	DBX24_RS05350
DBX24_RS05355	271.05	230.594	203.943	131.375	108.036	106.042	-1.03033	down	0.955934	0.975875	DBX24_RS05355
DBX24_RS05360	966.422	1094.35	925.715	345.265	718.124	632.574	-0.816346	down	0.397271	0.50163	DBX24_RS05360
DBX24_RS05365	166.545	176.515	163.712	156.744	92.35	78.409	-0.629824	down	0.324307	0.430771	DBX24_RS05365
DBX24_RS05370	22.38	21.356	15.102	32.139	12.833	19.65	0.135271	up	0.00424292	0.01057	DBX24_RS05370
DBX24_RS05375	54.656	46.704	41.202	10.143	4.066	1.687	-3.16461	down	1.05293e-07	1.11442e-06	DBX24_RS05375
DBX24_RS05380	430.103	301.999	358.805	122.685	49.335	69.941	-2.17267	down	0.00180043	0.00512303	DBX24_RS05380
DBX24_RS05385	3384.24	2732.51	3080.22	2473.36	2815.07	3081.1	-0.136012	down	0.0113718	0.0252234	DBX24_RS05385
DBX24_RS05390	40.282	59.208	48.534	68.083	68.946	105.205	0.710559	up	3.41087e-06	2.32992e-05	mutY
DBX24_RS05395	46.74	43.075	38.606	21.915	12.768	8.559	-1.57031	down	0.158445	0.242475	gldC
DBX24_RS05400	77.661	63.493	66.331	40.35	25.518	44.924	-0.905135	down	0.695448	0.772674	DBX24_RS05400
DBX24_RS05405	86.393	89.281	87.902	63.762	30.317	30.974	-1.07566	down	0.805381	0.863544	DBX24_RS05405
DBX24_RS05410	3124.73	2640.19	3112.5	1271.11	411.706	901.491	-1.78037	down	0.0356318	0.068978	DBX24_RS05410
DBX24_RS05415	27.883	28.527	28.099	18.178	9.767	3.474	-1.42738	down	0.235032	0.333869	kdsA
DBX24_RS05420	218.829	208.491	197.321	54.312	37.867	34.024	-2.30725	down	0.000785454	0.00246761	DBX24_RS05420
DBX24_RS05425	265.314	248.352	226.928	90.724	42.872	31.526	-2.16513	down	0.00158855	0.00462008	DBX24_RS05425
DBX24_RS05430	243.869	252.142	265.013	297.626	375.617	402.696	0.499581	up	3.11296e-05	0.000154058	DBX24_RS05430
DBX24_RS05435	40.633	34.914	36.16	17.944	9.939	7.03	-1.6778	down	0.0703063	0.122686	DBX24_RS05435
DBX24_RS05440	707.036	711.133	685.663	647.914	238.44	846.675	-0.279723	down	0.0421273	0.0793821	DBX24_RS05440
DBX24_RS05445	940.833	893.712	906.197	425.39	253.14	319.078	-1.45802	down	0.248583	0.348546	DBX24_RS05445
DBX24_RS05450	387.521	354.853	360.362	161.787	74.422	81.559	-1.79503	down	0.0316738	0.0627679	DBX24_RS05450
DBX24_RS05455	12921.1	13349.5	12989.5	41314	54607.7	84763.2	2.20234	up	4.7559e-16	3.64817e-14	DBX24_RS05455
DBX24_RS05460	2309.58	2757.85	2853.54	2295.18	1941.35	1982.22	-0.349052	down	0.0618485	0.109695	DBX24_RS05460
DBX24_RS05465	3499.04	4826.3	4864.36	4021.63	2979.64	3104.29	-0.384262	down	0.0832296	0.141483	nosZ
DBX24_RS05470	693.581	810.927	870.209	653.453	385.578	489.856	-0.635273	down	0.304543	0.411043	DBX24_RS05470
DBX24_RS05475	2212.56	1928.41	1729.62	6012.23	5772.81	7245.62	1.69675	up	3.60627e-12	1.18556e-10	DBX24_RS05475
DBX24_RS05480	116.996	95.114	98.905	27.872	22.457	22.724	-2.08992	down	0.00674961	0.0160129	DBX24_RS05480
DBX24_RS05485	129.177	134.655	139.49	44.555	36.012	57.789	-1.54353	down	0.211277	0.306751	DBX24_RS05485
DBX24_RS05490	165.895	166.841	155.788	26.572	13.39	12.671	-3.21432	down	1.72444e-08	2.28396e-07	aroC
DBX24_RS05495	37.907	21.895	27.021	5.147	1.929	0	-3.61651	down	1.30779e-08	1.78343e-07	DBX24_RS05495
DBX24_RS05500	405.994	319.626	304.501	159.101	98.948	127.745	-1.4169	down	0.309444	0.416728	dnaB
DBX24_RS05505	89.414	74.501	67.232	26.368	15.968	15.79	-1.9915	down	0.0126212	0.0275646	rnhA
DBX24_RS05510	1978.19	1254.47	1470.29	283.868	374.035	313.033	-2.27612	down	0.00193858	0.00546533	rpsL
DBX24_RS05515	1938.69	1234.89	1236.58	294.333	330.904	288.167	-2.2715	down	0.00179617	0.0051188	rpsG
DBX24_RS05520	3893.19	2702.72	3152.28	716.616	798.642	915.25	-2.00387	down	0.0158455	0.033569	fusA
DBX24_RS05525	649.933	597.787	601.064	346.293	231.431	488.173	-0.794507	down	0.461184	0.562478	rpsJ
DBX24_RS05530	128.635	139.612	137.176	59.663	29.364	17.703	-1.92543	down	0.0118511	0.0260668	ruvA
DBX24_RS05535	810.7	890.59	870.631	135.817	55.161	93.807	-3.17489	down	2.42517e-08	3.07913e-07	sprA
DBX24_RS05540	325.042	310.12	310.578	815.066	2400.95	493.944	1.97189	up	1.76662e-14	8.55882e-13	DBX24_RS05540
DBX24_RS05545	121.882	101.044	96.562	505.428	1130.31	985.051	3.03615	up	9.53858e-23	4.02681e-20	DBX24_RS05545
DBX24_RS05550	83.685	122.771	116.312	64.168	52.948	27.619	-1.15707	down	0.711672	0.785956	xerD
DBX24_RS05555	96.246	127.704	116.372	70.635	56.367	37.144	-1.05191	down	0.945956	0.969215	DBX24_RS05555
DBX24_RS05560	2225.35	2647.07	2529.14	1719.28	1908.28	1880.86	-0.42619	down	0.0818334	0.139404	DBX24_RS05560
DBX24_RS05565	521.055	646.03	635.748	534.128	416.405	392.571	-0.424694	down	0.102942	0.169969	DBX24_RS05565
DBX24_RS05570	480.138	480.426	441.017	424.907	280.894	213.534	-0.608391	down	0.28467	0.388494	DBX24_RS05570
DBX24_RS05575	329.656	273.735	250.035	94.208	62.788	35.198	-2.15069	down	0.00247938	0.0067027	metK
DBX24_RS05580	196.176	125.706	125.008	37.387	21.739	26.79	-2.37888	down	0.000499965	0.00170451	DBX24_RS05580
DBX24_RS05585	955.564	948.164	964.357	623.822	241.025	627.12	-0.942871	down	0.827895	0.878475	DBX24_RS05585
DBX24_RS09390	580.79	732.449	608.529	461.176	202.868	732.26	-0.46082	down	0.112262	0.183122	DBX24_RS09390
DBX24_RS05590	361.575	428.971	382.948	186.685	150.232	139.346	-1.30097	down	0.490421	0.587257	DBX24_RS05590
DBX24_RS05595	14.544	14.271	13.338	9.147	3.632	2.843	-1.43188	down	0.217329	0.314053	DBX24_RS05595
DBX24_RS05605	12741.4	7166.41	8697.2	1774.03	1585.51	1628.5	-2.51973	down	0.000147015	0.000584641	DBX24_RS05605
DBX24_RS05610	2362.27	1406.99	1626.64	429.166	339.438	377.439	-2.2352	down	0.0020944	0.00581807	DBX24_RS05610
DBX24_RS05625	3.371	1.599	4.224	5.543	1.558	3.018	0.138259	up	0.0422447	0.079522	DBX24_RS05625
DBX24_RS05630	213.442	245.266	282.448	276.472	148.843	362.729	0.0884986	up	0.00260567	0.00694216	DBX24_RS05630
DBX24_RS05635	58.075	59.11	82.864	13.494	14.394	10.336	-2.38771	down	0.000635645	0.00207855	DBX24_RS05635
DBX24_RS05645	132.404	149.658	148.239	25.5	18.489	10.18	-2.98974	down	4.56904e-07	4.0833e-06	DBX24_RS05645
DBX24_RS05650	384.073	358.724	397.473	91.665	57.218	59.776	-2.45014	down	0.000186916	0.000721411	DBX24_RS05650
DBX24_RS05655	3008.31	3399.82	3465.93	2112.63	1252.36	2252.79	-0.81364	down	0.535818	0.628306	nrdD
DBX24_RS05660	66.341	75.083	71.172	19.61	12.546	14.848	-2.17719	down	0.00354004	0.00905169	nrdG
DBX24_RS05665	409.798	465.591	483.714	107.338	53.042	54.195	-2.66308	down	1.34288e-05	7.33605e-05	DBX24_RS05665
DBX24_RS05670	146.621	138.193	105.087	43.394	27.869	27.318	-1.98369	down	0.0125933	0.0275646	DBX24_RS05670
DBX24_RS05675	88.667	90.224	77.386	12.569	13.614	4.252	-3.07378	down	3.7511e-07	3.52336e-06	rlmB
DBX24_RS05680	81.451	68.444	62.997	5.076	4.001	1.49	-4.33209	down	5.49933e-15	3.26589e-13	DBX24_RS05680
DBX24_RS05685	137.407	120.074	141.692	16.013	9.003	14.529	-3.33535	down	3.96908e-08	4.80728e-07	DBX24_RS05685
DBX24_RS05690	477.586	411.87	435	44.197	25.45	27.6	-3.76756	down	5.69333e-12	1.80714e-10	DBX24_RS05690
DBX24_RS05695	118.911	103.8	100.208	4.437	4.859	1.107	-4.9557	down	1.34874e-18	1.7736e-16	DBX24_RS05695
DBX24_RS05700	753.442	606.054	596.809	410.489	434.677	364.986	-0.692942	down	0.30966	0.416728	DBX24_RS05700
DBX24_RS05705	934.109	1011.96	918.995	1022.09	549.524	868.996	-0.231323	down	0.0346401	0.0676271	gcvP
DBX24_RS05710	23.175	20.574	31.484	63.412	39.973	38.182	0.912021	up	1.03635e-06	8.36805e-06	DBX24_RS05710
DBX24_RS05715	8.243	8.796	8.304	3.479	4.931	0.868	-1.44941	down	0.3985	0.502837	DBX24_RS05715
DBX24_RS05720	7.327	6.584	6.283	7.005	8.557	7.25	0.175842	up	0.00262597	0.00698613	DBX24_RS05720
DBX24_RS05725	11.053	12.357	15.831	20.538	18.249	8.482	0.268514	up	0.00209526	0.00581807	DBX24_RS05725
DBX24_RS05730	62.975	75.747	57.936	136.159	185.277	132.96	1.20825	up	6.86572e-09	9.95259e-08	DBX24_RS05730
DBX24_RS09395	36.673	19.055	33.343	55.954	49.697	43.775	0.746384	up	3.7369e-06	2.51081e-05	DBX24_RS09395
DBX24_RS05740	0.339	0.361	0	0.456	0.47	0	0.402154	up	0.478773	0.577348	DBX24_RS05740
DBX24_RS09400	6.385	1.931	2.934	3.15	2.214	0	-1.06812	down	0.895583	0.932561	DBX24_RS09400
DBX24_RS09340	4.806	3.239	6.973	14.293	6.665	9.51	1.02046	up	2.77491e-06	1.98778e-05	DBX24_RS09340
DBX24_RS05755	5.879	1.83	3.07	6.592	2.378	9.211	0.754045	up	0.000113706	0.000470315	DBX24_RS05755
DBX24_RS05760	13.257	9.917	9.077	11.401	8.529	7.341	-0.241952	down	0.0444551	0.0831726	DBX24_RS05760
DBX24_RS05765	3.185	7.058	4.298	9.229	6.455	0.658	0.168425	up	0.00774504	0.0180261	DBX24_RS05765
DBX24_RS05770	0.764	0.815	0	2.055	0	0	0.379493	up	0.478773	0.577348	DBX24_RS05770
DBX24_RS05775	0	0	0	0.663	0	0	7.79442	up	0.508197	0.603607	DBX24_RS05775
DBX24_RS05780	12.726	16.187	14.015	31.651	15.332	12.774	0.47716	up	0.000211016	0.000800992	DBX24_RS05780
DBX24_RS05785	2.032	1.084	0.849	3.19	0.939	0	0.0584282	up	0.128875	0.204358	DBX24_RS05785
DBX24_RS05790	12.287	8.26	6.159	18.516	16.018	6.93	0.634638	up	2.76273e-05	0.000138212	DBX24_RS05790
DBX24_RS05795	13.162	16.626	10.436	22.047	30.548	15.872	0.767308	up	4.75596e-06	3.083e-05	DBX24_RS05795
DBX24_RS05800	7.656	5.719	4.438	10.043	8.627	6.426	0.494456	up	0.00011917	0.000488622	DBX24_RS05800
DBX24_RS05805	32.394	34.568	26.098	56.817	57.762	44.536	0.773817	up	2.82586e-06	2.01644e-05	DBX24_RS05805
DBX24_RS09405	43.054	44.761	46.364	77.646	59.167	55.628	0.520248	up	5.07068e-05	0.000233963	DBX24_RS09405
DBX24_RS05815	13.193	18.1	14.171	65.649	31.075	87.736	2.02044	up	1.11895e-13	4.57777e-12	DBX24_RS05815
DBX24_RS05825	0	0.327	0.384	0.413	0	0	-0.779341	down	1	1	DBX24_RS05825
DBX24_RS05830	69.79	80.324	56.972	157.373	137.026	127.309	1.026	up	9.87854e-08	1.05735e-06	DBX24_RS05830
DBX24_RS05835	20.103	37.318	29.13	63.113	119.653	5.062	1.11776	up	3.10424e-08	3.88769e-07	DBX24_RS05835
DBX24_RS05840	14.263	10.537	16.5	73.074	39.563	95.768	2.33509	up	8.53668e-16	5.82075e-14	DBX24_RS05840
DBX24_RS09410	4.148	2.267	2.155	4.492	3.508	1.902	0.208357	up	0.00321443	0.00833488	DBX24_RS09410
DBX24_RS05850	17.542	11.422	16.395	36.004	20.205	24.755	0.83585	up	4.78327e-06	3.08982e-05	DBX24_RS05850
DBX24_RS05860	1.826	0.974	0.763	1.228	0.844	0	-0.781195	down	0.870712	0.9135	DBX24_RS05860
DBX24_RS05865	12.282	13.231	13.339	29.272	14.275	7.225	0.386018	up	0.000596505	0.00196122	DBX24_RS05865
DBX24_RS05870	0	0	0	2.11	0.725	0	9.8857	up	5.58813e-05	0.000253393	DBX24_RS05870
DBX24_RS09355	5.336	7.212	5.572	12.922	8.633	0.955	0.312937	up	0.00173834	0.00498487	DBX24_RS09355
DBX24_RS05880	0.726	1.549	4.245	5.208	1.007	0	-0.069085	down	0.113313	0.183796	DBX24_RS05880
DBX24_RS05885	18.888	18.307	19.119	15.714	7.518	10.056	-0.758438	down	0.525425	0.619872	DBX24_RS05885
DBX24_RS05890	48.393	56.93	46.446	107.671	65.149	47.549	0.538035	up	7.49984e-05	0.000326411	DBX24_RS05890
DBX24_RS05895	44.888	35.481	38.098	25.564	16.469	8.93	-1.21691	down	0.58765	0.678285	DBX24_RS05895
DBX24_RS05900	5.079	5.982	5.5	4.286	2.765	2.223	-0.836321	down	0.651355	0.732836	DBX24_RS05900
DBX24_RS05905	21.697	23.715	26.532	14.085	12.896	7.382	-1.06595	down	0.941567	0.966235	DBX24_RS05905
DBX24_RS05910	37.785	49.024	58.825	32.25	17.314	13.858	-1.19925	down	0.575939	0.667277	DBX24_RS05910
DBX24_RS05915	12.705	16.412	13.198	11.246	3.941	4.49	-1.10454	down	0.732413	0.802126	DBX24_RS05915
DBX24_RS05925	39.51	49.208	52.179	93.518	90.962	93.486	0.980252	up	1.59098e-07	1.62722e-06	DBX24_RS05925
DBX24_RS05930	143.348	204.123	181.169	106.45	58.433	67.643	-1.18488	down	0.632562	0.717527	DBX24_RS05930
DBX24_RS05935	101.08	79.782	82.148	15.85	14.361	19.646	-2.39918	down	0.000610105	0.00199858	DBX24_RS05935
DBX24_RS05940	326.842	264.744	252.198	325.071	228.599	287.673	-0.00417964	down	0.00585403	0.014019	DBX24_RS05940
DBX24_RS05945	198.995	188.103	173.66	99.102	80.508	55.657	-1.25307	down	0.558001	0.649766	cysK
DBX24_RS05950	2381.59	1240.91	1430.75	686.523	397.934	865.926	-1.37345	down	0.414003	0.517381	rpsO
DBX24_RS05955	208.318	171.673	161.026	38.981	20.636	23.978	-2.69414	down	1.29628e-05	7.14509e-05	DBX24_RS05955
DBX24_RS05960	79.308	78.955	75.473	44.619	38.398	22.686	-1.14484	down	0.770361	0.838346	DBX24_RS05960
DBX24_RS05965	146.803	151.601	139.316	56.707	31.524	40.063	-1.77053	down	0.0467726	0.0869782	DBX24_RS05965
DBX24_RS05970	96.337	89.512	86.302	38.607	20.998	17.052	-1.82788	down	0.0281839	0.0562891	DBX24_RS05970
DBX24_RS05975	88.59	80.003	68.264	25.612	21.323	5.112	-2.18606	down	0.00227449	0.00623116	DBX24_RS05975
DBX24_RS05980	48.46	49.229	47.671	18.376	12.066	9.51	-1.86321	down	0.026833	0.0539295	DBX24_RS05980
DBX24_RS05985	79.538	88.495	93.96	16.367	13.14	10.681	-2.7046	down	1.97717e-05	0.000102535	DBX24_RS05985
DBX24_RS05990	108.743	99.49	111.761	20.868	14.177	13.017	-2.735	down	1.05142e-05	6.06791e-05	DBX24_RS05990
DBX24_RS05995	29.1	28.642	32.617	21.643	8.272	15.534	-0.991372	down	0.995298	1	DBX24_RS05995
DBX24_RS06000	224.324	222.059	219.958	129.884	73.858	50.69	-1.38897	down	0.283648	0.387674	DBX24_RS06000
DBX24_RS06005	459.612	426.81	444.499	122.664	78.833	79.764	-2.24243	down	0.00133826	0.00396099	DBX24_RS06005
DBX24_RS06010	77.6	91.633	82.925	18.615	17.937	12.117	-2.37318	down	0.000661587	0.00213681	DBX24_RS06010
DBX24_RS06015	130.09	124.199	114.603	122.42	131.736	113.705	-0.00403774	down	0.00485103	0.0119555	rsmA
DBX24_RS06020	315.095	242.065	220.548	143.813	73.759	62.209	-1.47492	down	0.195323	0.288133	DBX24_RS06020
DBX24_RS06025	305.386	257.343	238.87	58.539	91.371	51.191	-1.99494	down	0.0194185	0.0402583	DBX24_RS06025
DBX24_RS06030	271.235	204.948	209.983	65.174	51.857	49.832	-2.03987	down	0.00907407	0.020752	DBX24_RS06030
DBX24_RS06035	68.539	42.634	55.307	12.146	8.346	0.449	-2.99077	down	5.78247e-07	5.04528e-06	truB
DBX24_RS06040	78.612	83.792	85.032	52.765	26.269	40.363	-1.05127	down	0.922157	0.952155	DBX24_RS06040
DBX24_RS06045	36.241	40.118	38.201	30.532	9.864	3.639	-1.37932	down	0.24554	0.344905	DBX24_RS06045
DBX24_RS06050	114.513	120.743	136.431	41.139	31.331	30.336	-1.85413	down	0.0326313	0.0642506	DBX24_RS06050
DBX24_RS06055	281.709	347.977	309.029	200.344	110.839	108.725	-1.16061	down	0.664515	0.74412	DBX24_RS06055
DBX24_RS06060	46.544	43.002	40.217	22.907	5.096	2.632	-2.08252	down	0.00187735	0.00530906	DBX24_RS06060
DBX24_RS06065	134.756	113.277	122.396	57.569	41.925	29.353	-1.52352	down	0.18311	0.274069	DBX24_RS06065
DBX24_RS06070	502.56	496.315	437.297	1929.91	1308.23	2253.87	1.9351	up	1.11515e-13	4.57777e-12	fbp
DBX24_RS06075	495.085	576.227	518.582	977.53	919.871	702.865	0.709728	up	4.87028e-06	3.12411e-05	DBX24_RS06075
DBX24_RS06080	280.499	347.09	303.439	625.356	478.907	453.564	0.742637	up	4.05236e-06	2.66442e-05	DBX24_RS06080
DBX24_RS06085	7.934	6.158	1.808	16.498	8.003	1.937	0.733478	up	0.000511831	0.00173579	DBX24_RS06085
DBX24_RS06090	83.37	90.072	95.734	65.476	32.829	52.937	-0.831678	down	0.622537	0.707901	DBX24_RS06090
DBX24_RS06095	556.649	586.521	551.238	704.269	342.852	837.895	0.153795	up	0.00155703	0.00454997	DBX24_RS06095
DBX24_RS06100	24.655	16.913	22.329	26.203	10.775	22.814	-0.0957911	down	0.016859	0.035512	DBX24_RS06100
DBX24_RS06105	1822.19	1743.54	1741.88	1560.32	1570.31	1160.13	-0.30683	down	0.0454289	0.0849083	groL
DBX24_RS06110	83.345	110.837	75.581	33.811	45.886	1.125	-1.73884	down	0.0773782	0.13301	DBX24_RS06110
DBX24_RS06115	278.567	245.701	277.737	127.367	82.737	38.401	-1.69032	down	0.0637809	0.112905	DBX24_RS06115
DBX24_RS06120	122.714	123.798	108.122	157.219	119.072	98.984	0.0816167	up	0.00368487	0.00936995	DBX24_RS06120
DBX24_RS06125	30.688	47.074	34.76	47.642	29.464	12.284	-0.332012	down	0.0916877	0.153173	nadE
DBX24_RS06130	35.189	34.899	40.986	30.811	15.833	23.627	-0.660497	down	0.349026	0.451946	DBX24_RS06130
DBX24_RS06135	33.646	36.671	38.565	28.768	35.093	23.889	-0.311285	down	0.0436886	0.0818218	DBX24_RS06135
DBX24_RS06140	74.671	103.694	81.312	49.691	86.485	46.884	-0.504395	down	0.112616	0.18315	DBX24_RS06140
DBX24_RS06145	104.233	132.692	119.625	109.98	162.054	148.318	0.237492	up	0.000451466	0.00156231	DBX24_RS06145
DBX24_RS06150	151.84	206.763	172.085	158.107	145.574	82.446	-0.458785	down	0.127683	0.203167	DBX24_RS06150
DBX24_RS06155	291.85	313.319	321.637	211.407	230.763	176.323	-0.583508	down	0.197068	0.29001	DBX24_RS06155
DBX24_RS06160	32.991	24.984	22.406	14.319	10.036	8.574	-1.28742	down	0.525595	0.619872	DBX24_RS06160
DBX24_RS06165	61.765	47.396	49.03	6.77	2.647	5.359	-3.42007	down	2.88561e-09	4.61948e-08	DBX24_RS06165
DBX24_RS06170	143.505	113.675	108.564	9.85	7.94	10.839	-3.67515	down	1.01179e-10	2.58708e-09	DBX24_RS06170
DBX24_RS06175	238.071	193.965	190.739	16.604	8.736	6.905	-4.27144	down	2.48316e-15	1.63267e-13	cysD
DBX24_RS06180	161.341	103.372	99.939	17.393	5.588	0.902	-3.93229	down	2.4984e-13	9.78627e-12	DBX24_RS06180
DBX24_RS06185	305.26	272.582	212.278	324.798	136.302	49.871	-0.628827	down	0.430406	0.532512	DBX24_RS06185
DBX24_RS06190	3609.75	3007.65	2296.51	3577.11	1718.81	2595.29	-0.175813	down	0.0259208	0.0523247	DBX24_RS06190
DBX24_RS06195	2843.36	2052.39	1728.56	1480.79	741.918	923.133	-1.07433	down	0.861204	0.905469	DBX24_RS06195
DBX24_RS06200	92.478	124.327	103.762	89.336	96.19	61.175	-0.377858	down	0.071643	0.124782	DBX24_RS06200
DBX24_RS06205	40.207	70.055	58.851	68.889	64.909	46.399	0.0915859	up	0.00297548	0.00777133	DBX24_RS06205
DBX24_RS06210	139.394	152.905	135.492	106.083	56.801	82.102	-0.804199	down	0.567073	0.65908	DBX24_RS06210
DBX24_RS06215	141.773	126.581	126.981	58.636	33.62	46.452	-1.511	down	0.200931	0.294284	DBX24_RS06215
DBX24_RS06220	410.451	417.615	396.688	156.573	86.21	76.154	-1.94114	down	0.0121076	0.0265675	ileS
DBX24_RS06225	162.07	179.525	163.438	124.033	93.926	59.067	-0.866349	down	0.688301	0.766991	DBX24_RS06225
DBX24_RS06230	65.973	54.093	56.753	12.788	11.631	1.502	-2.76994	down	1.13262e-05	6.45561e-05	DBX24_RS06230
DBX24_RS06235	596.277	432.005	428.611	58.855	59.215	44.933	-3.1599	down	8.03384e-08	8.85647e-07	DBX24_RS06235
DBX24_RS06240	237.906	163.54	144.773	9.231	10.435	2.08	-4.65047	down	1.22165e-17	1.32298e-15	DBX24_RS06240
DBX24_RS06245	486.805	294.906	310.934	18.621	7.519	9.963	-4.91945	down	2.83044e-20	4.34236e-18	DBX24_RS06245
DBX24_RS06250	313.372	169.09	196.359	11.911	11.049	8.321	-4.43954	down	4.45413e-15	2.73335e-13	DBX24_RS06250
DBX24_RS06255	303.185	164.376	156.249	15.274	3.529	1.577	-4.93568	down	1.36811e-20	2.79854e-18	DBX24_RS06255
DBX24_RS06260	726.845	427.657	495.862	43.747	22.105	23.615	-4.20524	down	3.74326e-15	2.37632e-13	DBX24_RS06260
DBX24_RS06265	610.346	548.571	607.725	350.263	159.944	309.841	-1.10723	down	0.820342	0.872865	secA
DBX24_RS06270	71.058	55.044	63.324	29.036	18.249	2.827	-1.91834	down	0.020637	0.0424975	DBX24_RS06270
DBX24_RS06275	92.535	83.248	84.223	51.952	31.693	30.536	-1.1872	down	0.646678	0.729494	DBX24_RS06275
DBX24_RS06280	119.809	136.617	115.132	93.757	33.505	48.552	-1.07952	down	0.771476	0.838346	DBX24_RS06280
DBX24_RS06285	5.243	4.796	1.877	5.039	0	0	-1.2412	down	0.641369	0.726175	rpmH
DBX24_RS06290	57.946	51.597	66.847	22.718	6.919	10.306	-2.14267	down	0.00250446	0.00675068	DBX24_RS06290
DBX24_RS06295	114.479	121.966	117.402	84.317	33.524	44.587	-1.12331	down	0.696945	0.773869	DBX24_RS06295
DBX24_RS06300	271.294	271.716	282.554	119.022	58.452	79.888	-1.68157	down	0.0728028	0.126205	DBX24_RS06300
DBX24_RS06305	44.819	22.205	44.132	6.461	2.22	0	-3.67812	down	1.06983e-05	6.1357e-05	DBX24_RS06305
DBX24_RS09420	30.528	22.467	18.03	1.416	0	0	-5.64544	down	6.22676e-15	3.47378e-13	DBX24_RS09420
DBX24_RS09425	32.576	19.9	22.483	3.494	0	0	-4.42197	down	3.16297e-13	1.18837e-11	DBX24_RS09425
DBX24_RS09430	4.994	6.394	1.877	0	0	0	-12.1107	down	2.43617e-05	0.000123214	DBX24_RS09430
DBX24_RS06315	123.106	110.362	103.269	35.686	10.063	12.992	-2.51912	down	4.10211e-05	0.000194329	DBX24_RS06315
DBX24_RS06320	122.675	120.16	105.532	35.101	26.252	29.981	-1.93135	down	0.0202702	0.0418356	DBX24_RS06320
DBX24_RS06325	196.926	155.707	173.693	59.057	38.389	88.413	-1.50173	down	0.257853	0.358541	DBX24_RS06325
DBX24_RS06330	182.868	223.083	201.593	169.062	163.58	169.028	-0.276249	down	0.0364238	0.0702159	DBX24_RS06330
DBX24_RS06335	123.537	146.455	153.351	70.85	69.319	48.488	-1.16605	down	0.761109	0.830588	DBX24_RS06335
DBX24_RS06340	264.432	273.407	240.032	121.16	99.611	64.301	-1.44819	down	0.271197	0.37287	DBX24_RS06340
DBX24_RS06345	597.375	576.532	581.901	187.461	108.714	127.105	-2.05244	down	0.00621341	0.0147789	menD
DBX24_RS06350	268.859	273.415	265.661	103.731	36.809	83.934	-1.84768	down	0.0255388	0.051667	DBX24_RS06350
DBX24_RS06355	162.117	140.258	140.218	24.281	9.803	4.443	-3.52194	down	1.386e-10	3.3046e-09	DBX24_RS06355
DBX24_RS06360	49.865	64.779	53.965	20.922	18.455	14.256	-1.65243	down	0.109294	0.178854	DBX24_RS06360
DBX24_RS06365	393.118	390.154	361.515	85.452	111.589	50.787	-2.20765	down	0.00277223	0.0073014	DBX24_RS06365
DBX24_RS06370	292.41	266.836	285.648	39.05	59.394	42.656	-2.58203	down	0.000113938	0.000470315	DBX24_RS06370
DBX24_RS06375	250.781	314.508	276.691	224.198	141.834	119.153	-0.795247	down	0.574031	0.665485	DBX24_RS06375
DBX24_RS06380	673.039	914.407	768.266	588.514	300.958	239.105	-1.06166	down	0.818267	0.871776	DBX24_RS06380
DBX24_RS06385	224.999	182.085	174.686	52.741	29.882	15.58	-2.56657	down	3.6335e-05	0.000175572	rlmD
DBX24_RS06390	41.687	34.037	32.19	6.657	5.11	2.827	-2.88618	down	3.60492e-06	2.44895e-05	lpxB
DBX24_RS06395	489.065	515.813	467.01	582.947	520.152	615.31	0.223405	up	0.000692567	0.00220973	azu
DBX24_RS06400	876.575	1021.88	892.431	2341.88	2424.82	1686.42	1.20927	up	7.23864e-09	1.04112e-07	DBX24_RS06400
DBX24_RS06405	1890.73	2359.17	2031.03	5455.62	5357.4	4714.82	1.30581	up	1.73407e-09	2.92883e-08	DBX24_RS06405
DBX24_RS06410	1163.96	1424.32	1285.4	3672.72	4006.79	4228.72	1.62018	up	1.19434e-11	3.60454e-10	DBX24_RS06410
DBX24_RS06415	85.179	90.214	85.142	88.489	89.617	93.633	0.0607438	up	0.00286711	0.00752975	DBX24_RS06415
DBX24_RS06420	598.073	446.391	477.966	203.409	119.391	170.03	-1.62721	down	0.114535	0.185427	secD
DBX24_RS06425	480.072	411.383	354.332	468.5	340.054	222.451	-0.273005	down	0.0482045	0.0890115	tpx
DBX24_RS06430	107.323	106.751	85.334	82.568	30.312	50.423	-0.874549	down	0.773932	0.83922	DBX24_RS06430
DBX24_RS06435	25.511	14.584	18.84	7.049	2.211	3.059	-2.25796	down	0.00268037	0.00710008	DBX24_RS06435
DBX24_RS06440	87.004	74.397	83.039	41.243	17.42	18.879	-1.65639	down	0.0730278	0.126296	DBX24_RS06440
DBX24_RS06445	819.328	447.424	565.077	227.505	123.924	158.759	-1.84418	down	0.0326699	0.0642577	DBX24_RS06445
DBX24_RS06450	576.462	344.149	331.925	165.604	79.947	108.793	-1.82162	down	0.0383852	0.0733176	DBX24_RS06450
DBX24_RS06455	107.376	52.236	51.451	29.744	13.14	29.686	-1.54019	down	0.241355	0.340486	DBX24_RS06455
DBX24_RS06460	0	0	0	0	0.287	0.555	8.13785	up	0.0012339	0.0036817	DBX24_RS06460
DBX24_RS06465	5.564	6.477	4.438	4.764	5.612	1.359	-0.489705	down	0.245403	0.344905	DBX24_RS06465
DBX24_RS06470	38.355	26.493	26.828	17.002	10.515	15.971	-1.07587	down	0.936547	0.961619	DBX24_RS06470
DBX24_RS06475	2256.74	3111.05	2960.97	1881.62	1824.24	2571.24	-0.408004	down	0.0729192	0.126288	DBX24_RS06475
DBX24_RS06480	1423.84	2171.81	2090.44	1261.21	1440.16	1065.56	-0.594044	down	0.206782	0.301652	DBX24_RS06480
DBX24_RS06485	123.96	232.56	203.385	109.804	102.463	71.399	-0.980981	down	0.875256	0.91598	DBX24_RS06485
DBX24_RS06490	131.392	159.883	117.801	130.667	133.245	68.344	-0.300071	down	0.0488905	0.0899174	DBX24_RS06490
DBX24_RS06495	149.594	139.079	138.66	106.828	87.557	18.393	-1.006	down	0.983717	0.994873	rfbC
DBX24_RS06500	362.344	381.118	357.416	342.097	377.977	269.367	-0.153969	down	0.0155097	0.0330097	rfbB
DBX24_RS06505	447.518	461.854	443.921	649.582	688.448	733.723	0.614377	up	1.04074e-05	6.02517e-05	rfbA
DBX24_RS06510	50.171	41.839	39.761	19.262	8.407	16.28	-1.58407	down	0.1412	0.220296	DBX24_RS06510
DBX24_RS06515	187.354	117.898	129.189	245.529	246.328	314.831	0.892846	up	3.25769e-07	3.09145e-06	DBX24_RS06515
DBX24_RS06520	357.341	219.005	205.55	333.349	306.103	465.78	0.499299	up	3.31108e-05	0.000162658	msrA
DBX24_RS06525	260.727	126.106	123.526	211.408	148.091	172.924	0.0610601	up	0.00348089	0.00891476	DBX24_RS06525
DBX24_RS06530	26.323	18.727	13.946	2.592	2.374	1.724	-3.13997	down	3.77806e-06	2.52924e-05	DBX24_RS06530
DBX24_RS06540	25.299	19.228	19.616	13.469	6.311	6.355	-1.29521	down	0.449172	0.551284	DBX24_RS06540
DBX24_RS06545	412.928	402.387	392.003	109.275	44.232	52.494	-2.55107	down	3.8872e-05	0.000184918	DBX24_RS06545
DBX24_RS06550	356.967	328.111	310.677	185.58	108.036	121.838	-1.2611	down	0.519307	0.614074	DBX24_RS06550
DBX24_RS06555	202.259	178.775	199.367	121.861	39.049	47.893	-1.47489	down	0.168599	0.255046	DBX24_RS06555
DBX24_RS06560	1357.25	1247.05	1373.5	889.754	372.012	642.125	-1.06302	down	0.871042	0.9135	DBX24_RS06560
DBX24_RS06565	256.732	234.565	250.854	262.487	100.286	161.006	-0.502752	down	0.199392	0.292494	DBX24_RS06565
DBX24_RS06570	160.86	137.833	149.787	105.583	32.305	48.202	-1.26903	down	0.401134	0.504088	DBX24_RS06570
DBX24_RS06575	79.005	70.354	82.162	60.459	15.069	20.031	-1.27665	down	0.343989	0.449053	DBX24_RS06575
DBX24_RS06580	177.019	212.816	207.36	205.202	76.952	149.555	-0.46814	down	0.161548	0.245388	DBX24_RS06580
DBX24_RS06585	87.82	111.193	110.626	137.995	103.24	121.229	0.227248	up	0.000848538	0.00264773	DBX24_RS06585
DBX24_RS06590	451.611	430.243	466.357	259.907	142.345	155.499	-1.27335	down	0.478895	0.577348	DBX24_RS06590
DBX24_RS06595	218.479	188.232	187.115	113.848	40.358	66.132	-1.43031	down	0.233858	0.332714	DBX24_RS06595
DBX24_RS06600	254.023	243.661	267.761	65.318	43.058	63.675	-2.15344	down	0.0038213	0.00965022	DBX24_RS06600
DBX24_RS06605	174.932	175.791	174.002	68.282	40.672	51.997	-1.70492	down	0.0722355	0.125577	murB
DBX24_RS06610	30.487	28.398	34.118	8.506	4.525	6.025	-2.28685	down	0.00124942	0.00372198	bshA
DBX24_RS06615	340.5	205.473	264.139	166.094	145.065	134.979	-0.860627	down	0.600303	0.689862	DBX24_RS06615
DBX24_RS06620	446.88	396.869	412.282	165.108	194.582	140.04	-1.32965	down	0.501528	0.598633	DBX24_RS06620
DBX24_RS06625	201.124	160.21	167.738	74.004	69.405	45.013	-1.48948	down	0.245611	0.344905	DBX24_RS06625
DBX24_RS06630	336.483	276.344	274.286	85.241	78.041	55.517	-2.0195	down	0.0104374	0.0235548	DBX24_RS06630
DBX24_RS06635	82.228	72.433	60.516	21.453	13.899	9.176	-2.27266	down	0.00133615	0.00396099	DBX24_RS06635
DBX24_RS06640	355.992	304.126	331.838	70.998	72.224	48.709	-2.36967	down	0.000584032	0.00193382	nuoF
DBX24_RS06645	87.638	104.399	93.892	18.342	16.682	3.692	-2.88456	down	1.83369e-06	1.40076e-05	DBX24_RS06645
DBX24_RS06650	384.674	350.659	344.3	56.835	64.365	43.317	-2.71421	down	1.97071e-05	0.000102488	nuoH
DBX24_RS06655	134.632	137.116	122.827	19.652	28.477	15.35	-2.63589	down	7.53381e-05	0.000327116	DBX24_RS06655
DBX24_RS06660	396.347	363.747	359.733	64.158	91.34	54.523	-2.41465	down	0.000548504	0.00183584	DBX24_RS06660
DBX24_RS06665	277.296	248.24	258.393	52.887	72.85	69.099	-2.00845	down	0.0177763	0.0372735	nuoK
DBX24_RS06670	534.997	496.476	496.12	94.827	114.076	80.227	-2.40146	down	0.000511968	0.00173579	nuoL
DBX24_RS06675	355.06	331.018	318.109	44.666	55.528	42.177	-2.81827	down	7.04844e-06	4.27049e-05	DBX24_RS06675
DBX24_RS06680	447.161	401.028	413.094	57.327	63.572	47.508	-2.90485	down	2.16777e-06	1.62892e-05	DBX24_RS06680
DBX24_RS06685	500.059	559.741	548.22	231.441	168.106	166.905	-1.50525	down	0.208265	0.303335	gyrA
DBX24_RS06690	145.68	166.982	152.193	124.723	88.812	79.713	-0.664654	down	0.336592	0.441714	DBX24_RS06690
DBX24_RS06695	220.368	216.932	225.288	263.644	152.29	387.454	0.277984	up	0.000417977	0.00146014	mazG
DBX24_RS06700	280.151	270.381	267.408	74.324	45.183	44.832	-2.3153	down	0.000642961	0.00209133	DBX24_RS06700
DBX24_RS06705	175.837	179.045	190.791	160.998	121.021	107.123	-0.487737	down	0.14902	0.229578	pncA
DBX24_RS06710	1342.41	1394.38	1210.05	865.206	405.652	337.812	-1.29483	down	0.386507	0.490731	DBX24_RS06710
DBX24_RS06715	4509.41	3903.4	3670.49	3398.21	1448.86	2268.64	-0.763934	down	0.52821	0.621762	DBX24_RS06715
DBX24_RS06720	496.896	363.708	407.568	152.667	74.711	79.68	-2.04616	down	0.0054472	0.013222	hisS
DBX24_RS06725	80.446	60.852	70.028	12.673	4.237	9.23	-3.01499	down	4.21882e-07	3.84497e-06	rsgA
DBX24_RS06730	20.99	15.009	18.983	1.892	1.35	0.291	-3.95885	down	4.57629e-11	1.25746e-09	DBX24_RS06730
DBX24_RS06735	429.931	329.004	390.088	199.675	62.451	71.946	-1.78217	down	0.0257799	0.0520976	DBX24_RS06735
DBX24_RS06740	73.032	77.725	72.975	28.561	8.643	17.783	-2.02455	down	0.00692076	0.016293	DBX24_RS06740
DBX24_RS06745	94.79	126.286	116.92	59.363	36.809	33.635	-1.38062	down	0.323802	0.430412	DBX24_RS06745
DBX24_RS06750	145.388	173.252	197.666	171.099	186.122	191.61	0.0881351	up	0.00213273	0.00591317	sbcD
DBX24_RS06755	20.567	26.401	20.351	20.509	21.565	7.509	-0.441145	down	0.114778	0.185519	DBX24_RS06755
DBX24_RS06760	327.815	261.515	270.454	150.7	115.015	120.625	-1.1541	down	0.775681	0.840511	DBX24_RS06760
DBX24_RS06765	239.012	202.53	196.138	79.086	68.996	78.932	-1.49004	down	0.261434	0.362424	DBX24_RS06765
DBX24_RS06770	406.905	470.911	463.459	233.041	262.908	460.166	-0.488348	down	0.0994488	0.165239	pth
DBX24_RS06780	96.529	90.13	74.81	44.147	27.596	30.132	-1.35981	down	0.381342	0.485513	DBX24_RS06780
DBX24_RS06785	104.626	69.587	76.015	67.165	65.428	104.733	-0.0763721	down	0.00697092	0.0163692	DBX24_RS06785
DBX24_RS06790	55.402	65.722	50.046	85.515	80.345	47.584	0.318423	up	0.000387267	0.00136321	DBX24_RS06790
DBX24_RS06795	20.809	10.249	10.03	6.461	0	0	-2.66832	down	0.0127006	0.027703	DBX24_RS06795
DBX24_RS06800	23.648	13.36	29.636	7.487	1.929	0	-2.82289	down	0.00236214	0.00644206	DBX24_RS06800
DBX24_RS06805	19.208	17.081	22.066	0	0	0	-14.2477	down	7.10496e-07	5.94556e-06	DBX24_RS06805
DBX24_RS06810	5.239	7.049	7.136	8.581	7.581	4.282	0.0738261	up	0.00891037	0.0204794	DBX24_RS06810
DBX24_RS06815	20.39	13.39	12.121	5.979	2.175	5.617	-1.73667	down	0.0925437	0.154463	DBX24_RS06815
DBX24_RS06820	66.512	44.03	52.949	10.659	7.782	4.433	-2.83727	down	6.04591e-06	3.74765e-05	DBX24_RS06820
DBX24_RS06825	268.069	275.579	251.446	98.647	67.182	63.293	-1.795	down	0.0431171	0.080916	DBX24_RS06825
DBX24_RS06830	165.693	194.295	159.997	111.883	98.605	29.058	-1.11816	down	0.783636	0.846143	gcvH
DBX24_RS06835	23.312	28.585	25.767	15.391	8.233	10.5	-1.18639	down	0.655498	0.736285	DBX24_RS06835
DBX24_RS06840	151.958	211.92	178.395	199.285	194.514	103.201	-0.125773	down	0.0158136	0.033569	DBX24_RS06840
DBX24_RS06845	0.903	1.178	0.755	1.351	1.253	0	-0.122992	down	0.0730608	0.126296	DBX24_RS06845
DBX24_RS06850	6.947	3.177	5.596	6.676	3.441	3.998	-0.155341	down	0.0597109	0.106519	DBX24_RS06850
DBX24_RS06855	1.391	1.856	1.743	0.468	0.482	0	-2.38936	down	0.199797	0.292855	DBX24_RS06855
DBX24_RS06865	2043.05	1916.01	2022.18	1989.92	2067.96	1740.44	-0.0448087	down	0.00676015	0.0160173	DBX24_RS06865
DBX24_RS06870	86.1	98.441	86.492	239.047	263.457	269.78	1.51065	up	1.17311e-10	2.95848e-09	DBX24_RS06870
DBX24_RS06875	234.406	237.253	222.638	202.156	167.187	104.135	-0.552253	down	0.204786	0.299453	DBX24_RS06875
DBX24_RS06880	287.398	313.247	290.637	239.61	202.316	119.705	-0.666257	down	0.334842	0.440947	argS
DBX24_RS06885	261.598	247.886	215.479	134.557	130.666	122.043	-0.904577	down	0.665303	0.74412	pnuC
DBX24_RS06890	1376.6	1305.24	1217.62	831.842	361.116	425.947	-1.26825	down	0.444389	0.547237	DBX24_RS06890
DBX24_RS06895	305.972	232.823	228.237	96.624	45.367	19.614	-2.24679	down	0.000674418	0.00216433	dapF
DBX24_RS06900	479.893	338.57	368.869	164.706	64.412	90.579	-1.89294	down	0.0161493	0.0341342	mltG
DBX24_RS06905	26.76	39.343	33.163	119.214	57.317	176.477	1.8303	up	1.4598e-12	5.07072e-11	DBX24_RS06905
DBX24_RS06910	22.761	25.315	28.323	23.723	19.784	35.73	0.0526185	up	0.00368074	0.00936995	DBX24_RS06910
DBX24_RS06915	2.811	5.142	7.045	3.242	2.228	1.078	-1.19527	down	0.812421	0.868564	DBX24_RS06915
DBX24_RS06920	198.722	205.607	197.659	124.346	76.152	55.972	-1.23093	down	0.532942	0.626392	dnaE
DBX24_RS06925	188.606	190.165	200.937	43.884	36.318	33.515	-2.34985	down	0.000648422	0.00210537	DBX24_RS06925
DBX24_RS06930	57.304	67.242	42.935	19.481	19.797	12.049	-1.70615	down	0.0949244	0.157864	DBX24_RS06930
DBX24_RS06935	57.442	69.693	59.167	32.82	41.468	34.87	-0.771209	down	0.420237	0.522388	DBX24_RS06935
DBX24_RS06940	185.562	162.001	153.752	85.996	50.652	65.031	-1.31364	down	0.444958	0.547572	DBX24_RS06940
DBX24_RS06945	10.433	4.082	4.794	4.679	1.929	0.934	-1.3559	down	0.544703	0.637102	DBX24_RS06945
DBX24_RS06950	111.044	131.795	119.011	117.196	167.259	87.615	0.040182	up	0.00302829	0.00789673	cas9
DBX24_RS06955	181.942	183.411	178.215	307.755	274.079	301.89	0.701132	up	4.74054e-06	3.083e-05	cas1
DBX24_RS06960	276.098	258.211	250.11	603.832	523.45	697.081	1.21769	up	5.59283e-09	8.23713e-08	cas2
DBX24_RS06965	5.747	2.498	4.801	0.286	0.886	0.572	-2.90099	down	0.00233511	0.00637824	DBX24_RS06965
DBX24_RS06970	9.814	6.927	9.481	1.994	0.567	0.412	-3.1395	down	1.93717e-07	1.94882e-06	DBX24_RS06970
DBX24_RS06975	20.423	12.357	21.636	1.7	2.92	2.827	-2.8688	down	8.11851e-05	0.000347586	DBX24_RS06975
DBX24_RS09440	10.955	4.268	9.152	2.807	3.617	1.401	-1.63886	down	0.213409	0.309359	DBX24_RS09440
DBX24_RS06985	41.369	39.391	33.499	30.485	61.609	52.646	0.341148	up	0.000132262	0.000535153	DBX24_RS06985
DBX24_RS06990	110.372	121.657	107.229	107.47	119.432	116.915	0.0192579	up	0.00371528	0.00943426	DBX24_RS06990
DBX24_RS06995	4.494	5.435	1.877	2.016	0	0	-2.54817	down	0.00585586	0.014019	DBX24_RS06995
DBX24_RS07000	13.606	9.834	12.203	5.79	4.883	6.188	-1.07979	down	0.974325	0.987195	DBX24_RS07000
DBX24_RS07005	964.971	1048.88	936.052	2429.29	2159.35	3322.04	1.42313	up	2.35596e-10	5.28942e-09	gpmI
DBX24_RS07010	33.821	28.393	25.109	5.392	8.67	1.722	-2.46767	down	0.000674809	0.00216433	DBX24_RS07010
DBX24_RS07015	412.488	343.414	350.09	75.603	55.346	79.743	-2.39212	down	0.000522286	0.00175782	DBX24_RS07015
DBX24_RS07020	96.688	91.832	79.593	14.55	12.329	9.846	-2.86791	down	3.24922e-06	2.24881e-05	DBX24_RS07020
DBX24_RS07025	178.746	152.264	138.222	126.087	111.245	94.769	-0.498676	down	0.141739	0.220743	DBX24_RS07025
DBX24_RS07030	142.617	99.753	76.598	32.25	33.242	19.312	-1.91117	down	0.0331961	0.0651535	DBX24_RS07030
DBX24_RS07035	165.978	129.653	121.559	46.659	55.412	22.609	-1.74245	down	0.0727495	0.126205	menA
DBX24_RS07040	76.207	60.268	57.302	12.418	18.084	10.006	-2.25803	down	0.00244968	0.00663214	dgt
DBX24_RS07045	39.766	38.082	39.357	18.521	20.646	19.717	-0.99305	down	0.820711	0.872865	DBX24_RS07045
DBX24_RS07050	26.988	22.417	14.991	4.318	1.416	0	-3.48867	down	3.54862e-09	5.48992e-08	DBX24_RS07050
DBX24_RS07055	211.277	165.011	167.067	55.633	18.425	22.453	-2.49309	down	5.99841e-05	0.000267466	typA
DBX24_RS07060	412.534	329.508	330.847	69.691	35.137	35.878	-2.93072	down	5.97624e-07	5.09363e-06	DBX24_RS07060
DBX24_RS07065	62.542	64.035	50.995	212.608	71.585	307.872	1.73733	up	3.52912e-12	1.18129e-10	DBX24_RS07065
DBX24_RS07070	8.115	5.195	1.356	12.374	4.502	0	0.202459	up	0.0261881	0.0528065	DBX24_RS07070
DBX24_RS07075	19.719	23.192	21.575	29.16	14.14	5.739	-0.395035	down	0.148475	0.22893	DBX24_RS07075
DBX24_RS07080	30.975	28.897	28.59	40.178	28.038	16.438	-0.0634774	down	0.0143784	0.0308876	DBX24_RS07080
DBX24_RS07085	367.884	378.34	341.446	445.486	308.885	264.948	-0.093635	down	0.0139374	0.0300806	DBX24_RS07085
DBX24_RS07090	1026.11	817.712	868.486	497.472	217.195	397.636	-1.28597	down	0.469178	0.56967	pheS
DBX24_RS07095	603.455	771.113	669.551	1007.81	1034.84	862.472	0.507123	up	4.10614e-05	0.000194329	DBX24_RS07095
DBX24_RS07100	374.051	454.834	401.167	428.089	482.442	428.125	0.122066	up	0.0015757	0.00459264	murF
DBX24_RS07105	65.898	44.766	76.437	22.515	18.726	46.648	-1.09004	down	0.978613	0.990994	DBX24_RS07105
DBX24_RS07110	118.48	120.692	138.677	50.871	21.924	45.52	-1.67515	down	0.0833937	0.1415	DBX24_RS07110
DBX24_RS07115	163.72	194.104	159.454	80.356	52.758	67.298	-1.36796	down	0.378629	0.48306	DBX24_RS07115
DBX24_RS07120	971.682	1037.77	998.579	865.82	578.971	856.899	-0.386126	down	0.0785328	0.134617	efp
DBX24_RS07125	258.285	240.217	224.018	106.606	58.537	42.162	-1.80127	down	0.0311315	0.0617597	lpxA
DBX24_RS07130	343.614	339.201	329.642	128.204	81.027	79.467	-1.81022	down	0.0355978	0.068978	DBX24_RS07130
DBX24_RS07135	137.525	119.694	107.502	63.625	33.583	30.677	-1.51192	down	0.170796	0.257945	lpxD
DBX24_RS07140	398.767	309.014	334.878	97.579	46.007	64.363	-2.32595	down	0.000529115	0.00177755	metG
DBX24_RS07145	256.793	274.872	268.407	405.116	248.236	447.448	0.460349	up	7.88197e-05	0.000339829	DBX24_RS07145
DBX24_RS07150	14.931	27.709	33.355	2.62	0.9	6.974	-2.85598	down	0.000259681	0.000956147	DBX24_RS07150
DBX24_RS07155	2017.93	2336.93	2213.37	2137.86	2410.45	3074.8	0.214878	up	0.000576681	0.00191637	DBX24_RS07155
DBX24_RS07160	1138.54	1253.11	1307.38	1055.94	1007.65	1041.56	-0.252488	down	0.0307253	0.0610856	DBX24_RS07160
DBX24_RS07165	150.734	181.462	168.264	109.499	93.983	39.972	-1.0396	down	0.958383	0.975875	folB
DBX24_RS07170	185.993	222.699	207.237	131.171	86.621	56.018	-1.16958	down	0.651591	0.732836	DBX24_RS07170
DBX24_RS07175	697.09	545.767	656.201	1229.73	1172.08	1321.05	0.971126	up	1.41946e-07	1.4599e-06	clpB
DBX24_RS07180	16.693	22.651	19.499	20.935	22.722	19.925	0.111742	up	0.00223367	0.00613759	DBX24_RS07180
DBX24_RS07185	77.9	59.876	56.828	23.859	9.448	11.173	-2.12924	down	0.00250021	0.00674909	DBX24_RS07185
DBX24_RS07190	186.431	162.758	171.239	80.39	33.914	26.745	-1.88348	down	0.0145658	0.031181	DBX24_RS07190
DBX24_RS07195	133.819	110.974	123.401	37.013	16.045	16.917	-2.3955	down	0.000235065	0.000879584	DBX24_RS07195
DBX24_RS07200	283.521	309.635	311.795	143.61	109.711	115.556	-1.29469	down	0.502384	0.598633	DBX24_RS07200
DBX24_RS07205	88.936	121.228	115.116	39.305	36.687	30.075	-1.61668	down	0.137074	0.215441	DBX24_RS07205
DBX24_RS07210	15.357	28.501	19.525	13.476	10.495	2.989	-1.23318	down	0.576635	0.667664	DBX24_RS07210
DBX24_RS07215	328.857	419.097	400.386	592.58	329.579	545.364	0.353832	up	0.000280419	0.00102228	DBX24_RS07215
DBX24_RS07220	268.387	277.221	297.584	183.665	103.927	114.312	-1.069	down	0.871806	0.9135	DBX24_RS07220
DBX24_RS07225	521.202	619.562	639.749	1147.04	853.487	1621.43	1.02448	up	7.33276e-08	8.23148e-07	DBX24_RS07225
DBX24_RS07230	58.609	43.912	44.86	12.929	6.918	7.486	-2.43071	down	0.00024719	0.000919347	DBX24_RS07230
DBX24_RS07235	154.281	177.914	156.795	98.294	62.582	17.605	-1.45402	down	0.196206	0.289144	DBX24_RS07235
DBX24_RS07240	221.281	251.187	221.173	65.063	50.535	44.762	-2.11285	down	0.00450725	0.011153	DBX24_RS07240
DBX24_RS07245	62.771	83.471	72.21	67.782	79.911	35.014	-0.257781	down	0.0354923	0.0689255	DBX24_RS07245
DBX24_RS07250	1174.85	1349.43	1295.18	1233.02	1959.22	1549.73	0.312122	up	0.000198885	0.000761222	DBX24_RS07250
DBX24_RS07255	28.387	47.904	25.647	57.736	33.876	23.049	0.169678	up	0.00381642	0.00965022	DBX24_RS07255
DBX24_RS07260	561.995	518.065	631.512	513.769	517.031	412.83	-0.24562	down	0.0306992	0.0610856	DBX24_RS07260
DBX24_RS07265	12.983	15.313	12.417	10.114	6.634	6.423	-0.813089	down	0.628739	0.714071	DBX24_RS07265
DBX24_RS07270	188.001	182.761	157.011	49.001	61.429	44.185	-1.77122	down	0.0695204	0.121545	DBX24_RS07270
DBX24_RS07275	49.724	41.343	31.676	6.969	11.206	0	-2.75541	down	3.53717e-05	0.000171819	rdgB
DBX24_RS07280	395.866	388.82	403.794	189.351	168.316	256.408	-0.952627	down	0.731585	0.801696	DBX24_RS07280
DBX24_RS07285	35.039	23.536	25.484	5.893	5.64	2.941	-2.53769	down	0.000260948	0.000958892	DBX24_RS07285
DBX24_RS07290	1.601	5.124	4.012	0	0	0	-11.8057	down	0.08863	0.14874	DBX24_RS07290
DBX24_RS07295	1.601	1.708	4.012	0	4.44	0	-0.721098	down	0.772297	0.838346	DBX24_RS07295
DBX24_RS07300	95.636	85.849	93.267	29.323	14.308	17.123	-2.17702	down	0.00215087	0.00594031	DBX24_RS07300
DBX24_RS07305	124.194	120.922	109.741	91.43	51.182	13.482	-1.18481	down	0.535026	0.627778	DBX24_RS07305
DBX24_RS07310	248.222	224.226	227.792	134.694	78.658	75.704	-1.27649	down	0.475401	0.575419	trmD
DBX24_RS07315	88.468	69.595	69.246	34.531	12.144	5.676	-2.1183	down	0.00253033	0.00678069	DBX24_RS07315
DBX24_RS07320	143.915	106.508	115.93	60.306	23.633	11.538	-1.93998	down	0.00810765	0.0187987	DBX24_RS07320
DBX24_RS07325	540.984	506.217	508.157	303.314	175.304	172.209	-1.2569	down	0.504352	0.600201	DBX24_RS07325
DBX24_RS07330	15.275	4.075	8.614	11.303	1.059	0	-1.17746	down	0.615647	0.70267	DBX24_RS07330
DBX24_RS07340	75.216	78.208	79.773	39.073	26.627	20.515	-1.43551	down	0.263769	0.364837	DBX24_RS07340
DBX24_RS07345	320.355	258.455	249.389	86.035	44.253	42.934	-2.25734	down	0.000907011	0.00281112	DBX24_RS07345
DBX24_RS07350	490.687	460.366	496.084	306.178	397.797	212.628	-0.658831	down	0.267015	0.368774	DBX24_RS07350
DBX24_RS07355	168.246	199.95	220.956	109.774	114.429	79.849	-0.954315	down	0.785503	0.847661	DBX24_RS07355
DBX24_RS07360	200.457	239.588	214.215	80.445	92.897	9.994	-1.83536	down	0.0340335	0.0666549	DBX24_RS07360
DBX24_RS07365	217.073	269.072	295.444	88.263	114.986	36.093	-1.70732	down	0.0863795	0.145452	DBX24_RS07365
DBX24_RS07370	642.126	808.144	798.959	416.779	250.216	209.217	-1.36008	down	0.335249	0.440951	DBX24_RS07370
DBX24_RS07375	756.58	791.24	786.374	309.27	241.595	305.668	-1.44634	down	0.298117	0.404446	murA
DBX24_RS07380	150.643	131.334	128.161	41.159	21.829	18.151	-2.3376	down	0.000434374	0.00150599	DBX24_RS07380
DBX24_RS07385	147.724	125.526	125.051	36.632	23.938	16.094	-2.37719	down	0.000339325	0.00121301	DBX24_RS07385
DBX24_RS07390	808.583	993.821	856.987	630.137	575.637	327.845	-0.794155	down	0.52028	0.614391	sucD
DBX24_RS07395	264.616	301.012	302.725	203.75	142.676	143.074	-0.826969	down	0.59132	0.680813	DBX24_RS07395
DBX24_RS07405	14.438	16.602	13.466	14.156	6.364	12.926	-0.412134	down	0.120766	0.193667	DBX24_RS07405
DBX24_RS07410	159.012	159.837	154.78	79.906	55.881	63.361	-1.2499	down	0.572047	0.663603	ligA
DBX24_RS07415	77.158	72.44	76.24	90.838	142.505	111.582	0.610988	up	1.0568e-05	6.0799e-05	DBX24_RS07415
DBX24_RS07420	258.54	163.78	178.051	11.314	4.959	7.268	-4.67243	down	3.28586e-18	3.78079e-16	DBX24_RS07420
DBX24_RS07425	187506	198242	176833	195922	272248	526237	0.821773	up	4.53938e-07	4.08247e-06	rnpB
DBX24_RS07430	350.996	355.666	308.366	228.051	216.936	138.045	-0.799869	down	0.509398	0.604643	DBX24_RS07430
DBX24_RS07435	316.44	338.449	327.286	131.504	127.496	66.923	-1.59144	down	0.14331	0.222644	DBX24_RS07435
DBX24_RS07440	59.424	99.647	70.716	67.86	64.406	44.257	-0.380435	down	0.0862418	0.145452	DBX24_RS07440
DBX24_RS07445	81.507	94.738	87.38	36.555	36.012	25.184	-1.43128	down	0.315355	0.423152	dnaG
DBX24_RS07450	48.786	61.086	46.101	44.731	46.925	19.548	-0.488076	down	0.144299	0.223649	DBX24_RS07450
DBX24_RS07455	301.622	295.642	254.551	229.115	202.233	107.49	-0.660686	down	0.322962	0.429916	dnaX
DBX24_RS07460	314.162	287.178	261.772	129.412	90.03	108.404	-1.39652	down	0.346071	0.450259	mgtE
DBX24_RS07465	34.815	29.963	30.675	6.371	2.497	2.866	-3.02377	down	3.15537e-07	3.04138e-06	DBX24_RS07465
DBX24_RS07470	245.959	169.842	168.738	43.894	43.598	19.116	-2.45495	down	0.000257035	0.000948301	DBX24_RS07470
DBX24_RS07475	941.39	1041.76	970.558	1276.7	666.014	1276.04	0.123973	up	0.0022157	0.00609733	DBX24_RS07475
DBX24_RS07480	814.006	995.52	901.204	1161.94	958.287	1088.94	0.24352	up	0.0006416	0.00209059	DBX24_RS07480
DBX24_RS07485	31.717	43.939	33.82	33.128	57.684	14.944	-0.0498737	down	0.00666936	0.015843	DBX24_RS07485
DBX24_RS07490	202.918	195.082	193.675	270.062	297.1	308.764	0.566002	up	1.84911e-05	9.75417e-05	crcB
DBX24_RS07495	18.432	23.132	15.254	16.221	14.951	9.029	-0.499085	down	0.160042	0.243905	DBX24_RS07495
DBX24_RS07500	196.082	215.28	203.427	120.848	96.586	90.124	-0.999226	down	0.909409	0.942162	DBX24_RS07500
DBX24_RS07505	133.08	161.06	181.013	72.059	76.526	61.022	-1.18069	down	0.777322	0.841794	DBX24_RS07505
DBX24_RS07510	18.295	15.114	22.927	15.484	3.274	7.925	-1.07805	down	0.771681	0.838346	DBX24_RS07510
DBX24_RS07515	1.826	4.546	6.102	3.275	3.376	0	-0.906977	down	1	1	DBX24_RS07515
DBX24_RS07520	49.547	42.786	43.788	48.553	31.378	35.382	-0.239329	down	0.0414317	0.0781514	DBX24_RS07520
DBX24_RS07525	240.855	264.369	241.738	256.684	327.049	264.724	0.183806	up	0.00085326	0.00265796	DBX24_RS07525
DBX24_RS07530	69.184	135.446	91.822	58.636	86.505	2.195	-1.00867	down	0.919373	0.950879	DBX24_RS07530
DBX24_RS07535	2.921	16.106	7.322	10.481	6.752	2.615	-0.408701	down	0.219194	0.316499	DBX24_RS07535
DBX24_RS07540	5.843	9.203	12.203	10.481	4.63	0	-0.850477	down	0.893772	0.931202	DBX24_RS07540
DBX24_RS07545	720.578	660.867	639.851	324.119	228.527	216.917	-1.39317	down	0.332889	0.439633	DBX24_RS07545
DBX24_RS07550	156.602	115.113	105.459	61.033	47.572	32.717	-1.41623	down	0.310286	0.417266	DBX24_RS07550
DBX24_RS07555	3184.43	3469.59	3500.01	1044.9	770.409	1244.95	-1.73032	down	0.0760494	0.131093	porV
DBX24_RS07560	283.831	301.155	287.63	134.978	90.998	112.878	-1.36468	down	0.383415	0.487521	porU
DBX24_RS07565	1349.84	1480.82	1515.28	289.357	108.036	163.244	-2.95452	down	3.41474e-07	3.22386e-06	gldJ
DBX24_RS07570	739.514	519.046	606.863	249.157	91.775	78.547	-2.15282	down	0.00147049	0.00431909	DBX24_RS07570
DBX24_RS07575	148.978	128.839	124.142	63.445	20.721	48.709	-1.59696	down	0.112409	0.183122	DBX24_RS07575
DBX24_RS07580	39.644	37.617	38.963	15.551	4.648	11.796	-1.86089	down	0.0244923	0.0497685	DBX24_RS07580
DBX24_RS07585	70.731	66.924	67.489	10.481	5.95	5.913	-3.1985	down	3.09007e-08	3.88769e-07	DBX24_RS07585
DBX24_RS07590	139.368	148.396	130.802	65.508	34.605	44.949	-1.52877	down	0.176499	0.266122	DBX24_RS07590
DBX24_RS07595	85.74	69.913	68.588	36.953	19.322	31.919	-1.34627	down	0.400315	0.504088	DBX24_RS07595
DBX24_RS07600	207.253	179.939	171.246	68.905	46.794	40.896	-1.83434	down	0.0317567	0.0628646	DBX24_RS07600
DBX24_RS07605	316.194	270.754	219.426	160.185	100.647	46.876	-1.38988	down	0.284567	0.388494	DBX24_RS07605
DBX24_RS07610	421.559	402.943	391.506	256.251	228.186	228.998	-0.769296	down	0.437588	0.540309	DBX24_RS07610
DBX24_RS07615	2148.23	1935.47	1886.26	1464.19	697.949	1974.56	-0.529243	down	0.158982	0.242587	DBX24_RS07615
DBX24_RS07620	1901.06	1797.98	1687.12	1125.14	565.542	705.248	-1.16867	down	0.660063	0.740509	DBX24_RS07620
DBX24_RS07625	4.769	2.545	1.992	0	0	0	-11.5994	down	0.00456515	0.011266	DBX24_RS07625
DBX24_RS07630	210.208	172.298	173.289	70.836	38.842	42.337	-1.87032	down	0.0226988	0.0463802	DBX24_RS07630
DBX24_RS07635	168.13	165.957	135.902	198.692	101.041	104.609	-0.217049	down	0.040219	0.0760979	DBX24_RS07635
DBX24_RS07640	228.916	191.606	185.466	44.726	19.325	20.967	-2.83341	down	1.76409e-06	1.35886e-05	DBX24_RS07640
DBX24_RS07645	216.015	244.666	247.229	85.55	34.163	62.2	-1.9603	down	0.0115213	0.0254325	DBX24_RS07645
DBX24_RS07650	388.525	452.456	424.492	177.51	89.378	112.185	-1.73912	down	0.0503982	0.0922297	DBX24_RS07650
DBX24_RS07655	1265.63	1135.1	1138.41	990.677	276.419	532.234	-0.975939	down	0.966551	0.982563	DBX24_RS07655
DBX24_RS07660	1000.05	862.235	1003.54	228.715	80.965	156.063	-2.62134	down	2.15588e-05	0.000111176	tyrS
DBX24_RS07665	1708.7	1703.84	1640.65	1520.98	1028.5	1093.92	-0.471908	down	0.136834	0.215441	DBX24_RS07665
DBX24_RS09445	911.57	912.219	792.133	1158.46	693.707	877.243	0.0612674	up	0.004148	0.0103756	DBX24_RS09445
DBX24_RS07670	1282.7	1306.69	1244.92	1399.92	705.584	1165.61	-0.229185	down	0.0351641	0.0684326	DBX24_RS07670
DBX24_RS07675	127.736	99.826	104.872	292.697	113.226	185.463	0.831026	up	2.4981e-06	1.83228e-05	DBX24_RS07675
DBX24_RS07680	77.322	76.543	75.635	199.248	116.059	130.502	0.957922	up	4.10133e-07	3.75649e-06	DBX24_RS07680
DBX24_RS07685	18.796	19.815	18.447	15.234	10.992	10.035	-0.653967	down	0.332474	0.4394	DBX24_RS07685
DBX24_RS07690	26.004	23.305	16.929	10.905	11.241	6.047	-1.23223	down	0.657887	0.738518	DBX24_RS07690
DBX24_RS07695	34.242	36.882	34.732	9.934	19.292	10.346	-1.41948	down	0.427886	0.531178	DBX24_RS07695
DBX24_RS07700	48.725	59.58	51.782	12.554	18.485	1.591	-2.29448	down	0.00162446	0.00470224	DBX24_RS07700
DBX24_RS07705	292.711	352.847	328.908	176.787	246.907	197.544	-0.649463	down	0.236137	0.334406	DBX24_RS07705
DBX24_RS07710	71.429	68.521	60.353	27.961	39.176	19.05	-1.21661	down	0.727531	0.799156	DBX24_RS07710
DBX24_RS07715	100.372	82.808	96.624	67.86	80.473	69.739	-0.359608	down	0.0550146	0.0993934	DBX24_RS07715
DBX24_RS07720	187.852	242.022	216.504	138.848	149.497	103.45	-0.722275	down	0.367283	0.471198	DBX24_RS07720
DBX24_RS07725	470.279	670.455	697.242	457.96	472.966	348.299	-0.522847	down	0.155798	0.239019	DBX24_RS07725
DBX24_RS07730	125.679	181.219	124.96	307.451	996.815	467.251	2.03635	up	6.44133e-15	3.48779e-13	DBX24_RS07730
DBX24_RS07735	153.966	178	175.238	102.635	123.748	78.529	-0.734168	down	0.369932	0.473606	DBX24_RS07735
DBX24_RS07740	613.944	749.575	755.705	1066.53	937.51	1012.93	0.509566	up	4.23396e-05	0.000199865	lpdA
DBX24_RS07745	3005.69	2542.31	2723	1307.59	1336.61	1042.78	-1.16562	down	0.78774	0.84908	dnaK
DBX24_RS07750	206.398	136.102	154.334	25.689	17.212	19.999	-2.98157	down	8.47199e-07	7.02565e-06	DBX24_RS07750
DBX24_RS09450	302.496	173.813	286.853	35.732	33.323	18.34	-3.12632	down	1.38509e-07	1.43256e-06	DBX24_RS09450
DBX24_RS07760	35.11	25.465	28.875	6.643	2.282	0.737	-3.21029	down	3.21743e-07	3.08505e-06	DBX24_RS07760
DBX24_RS07765	319.62	355.389	333.791	372.349	260.445	312.946	-0.0931244	down	0.0121887	0.0267136	purB
DBX24_RS07770	145.366	108.307	118.131	80.325	40.452	80.725	-0.883738	down	0.679611	0.759201	DBX24_RS07770
DBX24_RS07775	28.999	34.283	40.261	71.533	36.669	46.578	0.579975	up	5.56537e-05	0.000252984	DBX24_RS07775
DBX24_RS07780	192.947	205.017	193.466	274.889	215.107	330.821	0.472851	up	5.67361e-05	0.000256637	DBX24_RS07780
DBX24_RS07785	119.416	98.891	111.168	110.043	59.733	100.015	-0.288324	down	0.0483534	0.089197	DBX24_RS07785
DBX24_RS07790	207.495	278.689	227.192	670.173	392.814	754.435	1.34916	up	1.18152e-09	2.11183e-08	upp
DBX24_RS07795	277.642	196.311	190	138.271	73.054	88.81	-1.14546	down	0.724582	0.796709	der
DBX24_RS07800	51.646	47.746	47.577	22.389	10.257	4.966	-1.96616	down	0.00858982	0.0198169	fmt
DBX24_RS07805	234.311	351.503	310.718	79.088	36.529	43.154	-2.49739	down	8.03831e-05	0.00034576	DBX24_RS07805
DBX24_RS07810	228.562	316.54	299.994	70.967	33.886	62.959	-2.33225	down	0.000583601	0.00193382	DBX24_RS07810
DBX24_RS07815	47.963	44.312	50.023	12.993	0.446	7.781	-2.74525	down	1.56531e-05	8.42615e-05	DBX24_RS07815
DBX24_RS07820	123.469	119.135	107.551	98.828	28.89	56.238	-0.928622	down	0.919353	0.950879	pdxA
DBX24_RS07825	22.971	26.004	21.778	11.019	4.986	0	-2.14406	down	0.00278402	0.00732196	DBX24_RS07825
DBX24_RS07830	207.681	238.157	227.255	77.799	46.11	52.412	-1.93258	down	0.015443	0.032927	DBX24_RS07830
DBX24_RS07835	81.763	95.15	102.063	21.656	12.947	8.645	-2.68935	down	1.55638e-05	8.40265e-05	DBX24_RS07835
DBX24_RS07840	203.722	195.677	207.453	15.457	6.069	7.64	-4.37884	down	3.04523e-16	2.43751e-14	DBX24_RS07840
DBX24_RS07845	212.17	184.267	196.335	86.616	37.813	52.885	-1.74115	down	0.0481096	0.0889255	DBX24_RS07845
DBX24_RS07850	354.839	471.058	415.578	538.808	530.6	448.185	0.289729	up	0.000398469	0.0013973	DBX24_RS07850
DBX24_RS07855	262.722	398.253	386.353	267.17	312.105	224.942	-0.381055	down	0.0681243	0.119331	coaD
DBX24_RS07860	121.597	107.113	122.119	28.551	17.232	16.497	-2.49387	down	0.000129672	0.000530387	DBX24_RS07860
DBX24_RS07865	125.376	140.033	132.611	37.112	18.315	18.856	-2.42169	down	0.000215409	0.000814307	DBX24_RS07865
DBX24_RS07870	432.126	415.465	424.884	207.098	135.555	176.979	-1.29207	down	0.498657	0.596122	DBX24_RS07870
DBX24_RS07875	157.073	154.574	150.585	110.978	85.087	42.39	-0.954891	down	0.881175	0.920161	DBX24_RS07875
DBX24_RS07880	158.736	148.787	158.322	192.157	88.934	154.639	-0.0964149	down	0.01514	0.0323726	holA
DBX24_RS07885	30.792	37.913	28.364	24.433	17.884	5.655	-1.01677	down	0.984065	0.994873	DBX24_RS07885
DBX24_RS07890	148.28	143.024	143.858	44.311	32.389	11.694	-2.29949	down	0.000641443	0.00209059	proS
DBX24_RS07895	602.514	686.73	688.734	844.1	1249.31	509.695	0.396207	up	0.000111968	0.000464263	DBX24_RS07895
DBX24_RS07900	4160.26	3921.22	3751.37	4751.96	6016.79	3496.56	0.269714	up	0.00040424	0.00141484	DBX24_RS07900
DBX24_RS07905	297.74	261.46	274.296	163.711	165.461	165.866	-0.751632	down	0.389417	0.493405	DBX24_RS07905
DBX24_RS07910	262.768	200.375	207.781	61.636	33.701	18.424	-2.56011	down	3.87495e-05	0.000184813	pdhA
DBX24_RS07915	703.324	603.625	591.318	238.718	89.859	162.879	-1.94954	down	0.0115206	0.0254325	DBX24_RS07915
DBX24_RS07920	75.636	61.863	64.705	57.586	18.215	17.029	-1.12312	down	0.621984	0.707708	DBX24_RS07920
DBX24_RS09455	37.333	27.757	30.74	3.989	2.056	1.448	-3.67633	down	4.07172e-10	8.14787e-09	DBX24_RS09455
DBX24_RS09460	12.685	7.803	8.79	1.807	0.828	1.202	-2.93079	down	3.53342e-05	0.000171819	DBX24_RS09460
DBX24_RS07930	3.951	2.952	5.73	1.215	0.235	1.213	-2.24479	down	0.00348165	0.00891476	DBX24_RS07930
DBX24_RS07935	18.21	8.907	23.455	11.911	4.209	6.793	-1.14207	down	0.69465	0.772252	DBX24_RS07935
DBX24_RS07940	54.252	54.81	53.506	41.32	23.744	3.161	-1.25263	down	0.416891	0.519984	ychF
DBX24_RS07945	1947.4	2313.14	2141.82	3511.97	2949.18	2779.51	0.529392	up	3.84109e-05	0.000184152	DBX24_RS07945
DBX24_RS07950	30.067	20.782	24.62	8.964	2.369	5.506	-2.16388	down	0.00337188	0.00871111	mnmD
DBX24_RS07955	389.673	340.568	339.967	69.49	23.202	35.945	-3.05648	down	8.83578e-08	9.56863e-07	DBX24_RS07955
DBX24_RS07960	80.691	68.506	64.712	17.241	6.51	4.089	-2.94163	down	4.83482e-07	4.2588e-06	DBX24_RS07960
DBX24_RS07965	182.186	169.384	183.703	72.974	27.3	23.621	-2.11113	down	0.00236547	0.00644206	gldD
DBX24_RS07970	78.217	71.977	66.869	36.855	15.81	8.08	-1.83722	down	0.0200564	0.0414874	lptB
DBX24_RS07975	93.248	72.582	69.94	19.242	8.707	14.676	-2.46753	down	0.00018649	0.000721277	DBX24_RS07975
DBX24_RS07980	41.5	37.853	34.866	16.533	12.218	11.208	-1.51514	down	0.224115	0.321336	DBX24_RS07980
DBX24_RS07985	35.173	29.725	34.021	16.198	14.077	6.974	-1.40897	down	0.346561	0.450418	DBX24_RS07985
DBX24_RS07990	22.015	20.99	15.346	31.724	11.382	57.727	0.789107	up	2.38848e-06	1.75888e-05	DBX24_RS07990
DBX24_RS07995	5.861	2.02	2.599	2.305	1.375	2.421	-0.780225	down	0.548736	0.640509	DBX24_RS07995
DBX24_RS08000	7.321	1.25	2.936	0.394	0	0	-4.85761	down	4.8951e-06	3.12762e-05	DBX24_RS08000
DBX24_RS08010	95.892	63.717	65.331	21.37	6.764	7.08	-2.67522	down	8.13349e-06	4.79928e-05	DBX24_RS08010
DBX24_RS08015	48.122	39.149	42.991	13.302	7.268	1.6	-2.55457	down	5.32832e-05	0.00024341	DBX24_RS08015
DBX24_RS08020	159.268	165.075	155.035	41.389	22.917	39.823	-2.20276	down	0.00220344	0.00607265	DBX24_RS08020
DBX24_RS08025	360.199	345.286	349.972	137.987	78.549	105.088	-1.71441	down	0.0671478	0.117732	DBX24_RS08025
DBX24_RS08030	165.098	229.54	192.731	86.555	44.609	22.271	-1.93662	down	0.0104403	0.0235548	DBX24_RS08030
DBX24_RS08035	1.594	1.337	1.285	0.46	1.579	1.835	-0.12196	down	0.0510067	0.0930658	DBX24_RS08035
DBX24_RS08040	1.105	1.769	1.731	1.858	1.149	3.71	0.544321	up	0.00941855	0.0214598	DBX24_RS08040
DBX24_RS08045	3.387	6.024	5.659	6.836	2.349	18.193	0.861209	up	0.000252546	0.000937375	DBX24_RS08045
DBX24_RS09465	1.812	1.933	9.081	3.656	0	12.164	0.302614	up	0.100097	0.166017	DBX24_RS09465
DBX24_RS08050	731.742	753.066	768.577	876.089	392.569	617.432	-0.256695	down	0.0473137	0.0877185	DBX24_RS08050
DBX24_RS08055	1196.59	671.81	756.639	137.026	73.94	90.405	-3.12271	down	6.77957e-08	7.75229e-07	DBX24_RS08055
DBX24_RS08060	131.35	86.769	57.72	27.542	7.492	5.345	-2.77206	down	3.849e-06	2.56739e-05	ruvX
DBX24_RS08065	295.491	214.566	216.462	71.887	39.877	8.763	-2.59161	down	2.27542e-05	0.000115401	def
DBX24_RS08070	134.973	118.63	119.319	28.387	18.381	18.888	-2.50582	down	0.000162964	0.000638334	DBX24_RS08070
DBX24_RS08075	110.683	102.063	120.675	50.514	37.062	28.186	-1.52616	down	0.182991	0.274069	DBX24_RS08075
DBX24_RS08080	60.395	63.28	59.233	21.198	22.457	8.228	-1.81772	down	0.0471188	0.0874452	DBX24_RS08080
DBX24_RS08085	84.567	65.903	71.68	21.718	14.6	5.655	-2.40392	down	0.000477667	0.00164064	DBX24_RS08085
DBX24_RS08090	122.356	91.397	81.78	22.225	12.161	4.382	-2.93028	down	8.57638e-07	7.08032e-06	DBX24_RS08090
DBX24_RS08095	128.187	96.259	114.139	14.34	7.928	7.546	-3.50532	down	4.62217e-10	9.14992e-09	DBX24_RS08095
DBX24_RS08100	60.31	54.704	52.906	53.759	19.168	20.247	-0.849754	down	0.787418	0.84908	DBX24_RS08100
DBX24_RS08105	139.787	99.004	106.559	72.702	41.123	19.146	-1.37693	down	0.285282	0.389041	dnaJ
DBX24_RS08110	51.216	39.727	32.632	23.453	24.472	0.578	-1.34919	down	0.401876	0.504675	DBX24_RS08110
DBX24_RS08115	79.931	96.005	99.946	77.404	63.049	45.405	-0.569843	down	0.221569	0.319427	DBX24_RS08115
DBX24_RS08120	516.602	412.358	467.205	190.515	170.584	129.777	-1.50803	down	0.221851	0.319584	DBX24_RS08120
DBX24_RS08125	461.239	380.389	395.752	54.994	40.821	52.437	-3.06114	down	2.45196e-07	2.42691e-06	DBX24_RS08125
DBX24_RS08130	230.514	182.503	199.983	17.31	18.825	18.703	-3.48257	down	1.5389e-09	2.65204e-08	DBX24_RS08130
DBX24_RS08135	122.129	93.422	99.336	9.918	7.446	7.821	-3.64404	down	1.23582e-10	3.07452e-09	DBX24_RS08135
DBX24_RS08140	150.451	100.61	112.709	45.434	31.994	52.529	-1.48497	down	0.267318	0.368915	DBX24_RS08140
DBX24_RS08145	47.138	34.075	31.662	10.859	6.489	6.911	-2.21799	down	0.00230623	0.00630871	DBX24_RS08145
DBX24_RS08150	76.347	75.947	79.787	14.973	15.075	13.901	-2.40065	down	0.000596569	0.00196122	DBX24_RS08150
DBX24_RS08155	113.572	119.548	120.098	125.568	72.47	52.304	-0.496653	down	0.192598	0.285256	DBX24_RS08155
DBX24_RS08160	106.112	123.138	98.765	103.588	75.726	58.17	-0.465926	down	0.141144	0.220296	DBX24_RS08160
DBX24_RS08165	21.246	21.052	25.991	16.334	16.135	2.717	-0.956592	down	0.841968	0.890956	DBX24_RS08165
DBX24_RS08170	232.258	234.108	249.903	171.702	144.048	149.909	-0.621224	down	0.250177	0.349981	DBX24_RS08170
DBX24_RS08175	464.131	532.082	505.638	325.239	270.916	263.518	-0.80488	down	0.51727	0.612802	DBX24_RS08175
DBX24_RS08180	353.877	363.192	358.175	188.146	175.585	160.188	-1.03724	down	0.952771	0.975015	DBX24_RS08180
DBX24_RS08185	201.153	206.681	201.268	103.377	110.996	111.773	-0.90116	down	0.643299	0.727912	DBX24_RS08185
DBX24_RS08190	309.559	316.925	306.85	132.706	127.64	66.646	-1.51313	down	0.2091	0.304311	DBX24_RS08190
DBX24_RS08195	696.145	699.57	667.147	249.1	241.468	186.937	-1.60634	down	0.143663	0.223004	DBX24_RS08195
DBX24_RS08200	626.059	514.839	568.178	147.262	136.306	135.991	-2.02626	down	0.0110808	0.024697	DBX24_RS08200
DBX24_RS08205	518.514	450.796	474.62	206.311	367.879	429.184	-0.52514	down	0.105859	0.174162	DBX24_RS08205
DBX24_RS08210	393.661	466.162	392.964	186.322	145.692	141.78	-1.4028	down	0.335566	0.440955	DBX24_RS08210
DBX24_RS08215	53.138	44.563	48.813	7.204	3.341	4.314	-3.30137	down	2.04849e-08	2.65582e-07	DBX24_RS08215
DBX24_RS08220	100.676	66.573	73.908	10.067	5.646	9.161	-3.27711	down	2.33511e-08	2.98537e-07	rlmN
DBX24_RS08225	1.663	0.253	0.298	0	0.329	0	-2.73935	down	0.227181	0.324217	DBX24_RS08225
DBX24_RS08230	510.639	484.312	491.326	399.859	308.043	405.45	-0.416792	down	0.087838	0.14768	DBX24_RS08230
DBX24_RS08235	125.416	86.688	94.574	34.088	24.883	13.56	-2.08001	down	0.00518484	0.0126763	DBX24_RS08235
DBX24_RS08240	195.098	157.72	140.772	97.326	46.06	49.969	-1.35205	down	0.339708	0.444809	DBX24_RS08240
DBX24_RS08245	240.34	296.93	247.206	407.936	430.508	523.835	0.796219	up	1.15969e-06	9.16308e-06	DBX24_RS08245
DBX24_RS08250	108.206	127.296	120.693	154.893	148.656	137.93	0.309675	up	0.000328497	0.00118349	DBX24_RS08250
DBX24_RS08255	140.261	152.619	131.576	107.289	103.358	70.014	-0.596781	down	0.228021	0.325164	DBX24_RS08255
DBX24_RS08260	61.267	69.421	68.916	14.256	9.687	13.831	-2.40158	down	0.000422782	0.00147274	DBX24_RS08260
DBX24_RS08265	19.675	21.385	21.781	9.854	6.417	6.948	-1.43628	down	0.279692	0.383405	DBX24_RS08265
DBX24_RS08270	248.001	182.218	188.696	66.135	30.788	24.261	-2.35251	down	0.000292564	0.00106235	ccsA
DBX24_RS08275	406.419	434.252	315.391	412.193	346.662	236.69	-0.21566	down	0.02957	0.0589161	DBX24_RS08275
DBX24_RS08280	444.609	427.172	349.197	354.031	314.76	263.82	-0.388689	down	0.0775208	0.13313	carA
DBX24_RS08285	190.819	181.596	150.749	118.038	95.938	76.229	-0.850184	down	0.614526	0.702432	DBX24_RS08285
DBX24_RS08290	57.24	39.395	28.014	306.235	225.232	367.039	2.84963	up	1.61896e-20	2.98051e-18	DBX24_RS08290
DBX24_RS08295	13.982	9.805	9.262	47.3	66.207	35.942	2.17687	up	5.83076e-15	3.35451e-13	DBX24_RS08295
DBX24_RS08300	11.196	11.779	9.881	34.372	50.519	33.034	1.84355	up	9.31284e-13	3.36175e-11	DBX24_RS08300
DBX24_RS08305	642.055	719.009	655.528	351.132	230.136	223.768	-1.32479	down	0.415862	0.519052	carB
DBX24_RS08310	141.009	119.036	119.56	32.008	17.436	13.242	-2.59823	down	3.31323e-05	0.000162658	DBX24_RS08310
DBX24_RS08315	122.095	106.8	105.707	32.624	12.64	23.092	-2.29126	down	0.000748655	0.00236817	DBX24_RS08315
DBX24_RS08320	24.246	22.159	20.256	4.833	3.269	3.316	-2.54522	down	0.000190651	0.000734286	DBX24_RS08320
DBX24_RS08325	441.367	547.331	569.308	678.524	722.706	659.584	0.403513	up	0.000114942	0.000473396	DBX24_RS08325
DBX24_RS08330	688.73	805.281	748.746	1730.44	1746.48	2380.77	1.38506	up	3.84688e-10	7.86901e-09	DBX24_RS08330
DBX24_RS08335	203.929	147.982	152.188	29.516	13.505	23.146	-2.92947	down	9.71226e-07	7.87677e-06	DBX24_RS08335
DBX24_RS08340	39.975	38.501	34.426	6.068	3.412	1.101	-3.41515	down	1.51172e-08	2.03144e-07	DBX24_RS08340
DBX24_RS09360	1.59	0	0	1.07	2.205	0	1.04107	up	0.138098	0.216372	DBX24_RS09360
DBX24_RS08345	42.822	21.147	28.545	7.049	3.791	1.835	-2.86739	down	9.58109e-06	5.6354e-05	DBX24_RS08345
DBX24_RS08350	35.809	24.134	26.926	13.186	6.099	7.086	-1.71977	down	0.0640448	0.113129	queG
DBX24_RS08355	731.699	613.509	623.364	621.427	292.318	525.651	-0.451685	down	0.128704	0.204262	DBX24_RS08355
DBX24_RS08360	779.003	478.338	579.545	239.382	142.828	162.232	-1.75441	down	0.0533458	0.0969493	rplS
DBX24_RS08365	69.728	45.394	48.238	18.188	9.003	10.871	-2.10154	down	0.0043172	0.0107405	guaA
DBX24_RS08370	45.63	33.558	36.448	18.805	13.113	14.353	-1.32135	down	0.461348	0.562478	DBX24_RS08370
DBX24_RS08375	89.513	70.865	76.099	31.9	22.815	11.695	-1.83218	down	0.0308371	0.0612417	DBX24_RS08375
DBX24_RS08380	222.27	199.01	213.555	74.052	74.862	58.558	-1.61345	down	0.145989	0.225664	DBX24_RS08380
DBX24_RS08385	88.109	80.878	91.089	50.017	24.931	23.842	-1.39647	down	0.279113	0.383181	DBX24_RS08385
DBX24_RS08390	71.761	76.803	75.606	48.419	37.284	22.457	-1.05141	down	0.93143	0.958504	DBX24_RS08390
DBX24_RS08395	72.407	63.412	51.629	39.977	36.358	40.569	-0.681152	down	0.305362	0.411847	DBX24_RS08395
DBX24_RS08400	205.137	215.786	209.08	155.472	288.547	173.476	-0.0289311	down	0.00434362	0.0107916	DBX24_RS08400
DBX24_RS08405	136.582	131.093	115.577	59.681	35.027	30.842	-1.61001	down	0.107152	0.175818	DBX24_RS08405
DBX24_RS08410	37.159	63.063	44.885	22.89	16.143	4.81	-1.72663	down	0.0740504	0.127766	DBX24_RS08410
DBX24_RS08415	124.896	101.116	95.384	28.523	18.065	15.091	-2.38144	down	0.000394773	0.00138698	DBX24_RS08415
DBX24_RS08420	214.016	176.535	206.01	91.288	34.27	82.674	-1.51846	down	0.183597	0.274353	rlmJ
DBX24_RS08425	54.349	86.994	59.407	153.157	213.979	55.953	1.07555	up	5.57055e-08	6.49074e-07	DBX24_RS08425
DBX24_RS08430	166.872	113.589	117.183	82.199	30.709	25.436	-1.5232	down	0.128021	0.203529	DBX24_RS08430
DBX24_RS08435	152.821	111.269	117.814	74.972	29.381	43.859	-1.36553	down	0.316777	0.423414	DBX24_RS08435
DBX24_RS08440	27.734	18.715	20.701	7.683	3.677	0	-2.56311	down	0.000104728	0.000436208	DBX24_RS08440
DBX24_RS08445	102.456	79.815	73.219	38.165	14.287	15.919	-1.90176	down	0.0144962	0.0310749	DBX24_RS08445
DBX24_RS08450	46.895	42.184	40.07	47.192	12.631	15.613	-0.775688	down	0.693776	0.771747	DBX24_RS08450
DBX24_RS08455	19.404	22.52	18.105	27.251	12.179	14.075	-0.165977	down	0.0347261	0.0677233	DBX24_RS08455
DBX24_RS08460	106.983	111.724	96.714	33.54	24.488	7.811	-2.26021	down	0.000951236	0.0029383	DBX24_RS08460
DBX24_RS08465	412.597	428.276	422.265	147.475	97.314	118.802	-1.79662	down	0.0432406	0.081065	DBX24_RS08465
DBX24_RS08470	82.846	80.819	95.301	23.292	8.574	7.472	-2.71867	down	1.14319e-05	6.49002e-05	DBX24_RS08470
DBX24_RS08475	88.999	77.541	73.481	31.134	14.376	23.621	-1.79571	down	0.0399825	0.0758061	DBX24_RS08475
DBX24_RS08480	116.523	111.769	105.008	46.021	23.832	26.372	-1.79231	down	0.0381362	0.0729821	DBX24_RS08480
DBX24_RS08485	170.012	171.311	164.687	56.419	18.736	58.901	-1.91631	down	0.0187273	0.0389571	DBX24_RS08485
DBX24_RS08490	446.575	476.713	468.999	63.957	25.355	43.551	-3.38942	down	1.42137e-09	2.51609e-08	kdsB
DBX24_RS08495	2245.32	2540.99	2433.75	595.675	366.608	638.48	-2.17325	down	0.00297599	0.00777133	dacB
DBX24_RS08500	49.29	64.488	47.806	24.177	16.567	9.706	-1.6793	down	0.0768558	0.132235	DBX24_RS08500
DBX24_RS08505	108.159	121.429	121.628	158.518	131.474	261.521	0.651032	up	6.75366e-06	4.11705e-05	DBX24_RS08505
DBX24_RS08510	348.167	435.149	352.147	491.443	359.386	212.419	-0.0948023	down	0.0157063	0.0333894	DBX24_RS08510
DBX24_RS08515	248.724	215.776	256.475	67.829	34.109	41.843	-2.32605	down	0.00053596	0.00179727	queA
DBX24_RS08520	39.286	46.58	45.166	31.323	11.099	21.192	-1.04247	down	0.882669	0.921198	recG
DBX24_RS08525	108.429	97.544	89.709	74.36	47.205	28.744	-0.976101	down	0.955517	0.975875	DBX24_RS08525
DBX24_RS08530	735.819	760.123	762.165	890.481	643.08	798.208	0.046311	up	0.00391053	0.00983508	DBX24_RS08530
DBX24_RS08535	691.253	677.444	645.784	886.089	560.671	731.057	0.112474	up	0.00252364	0.00677787	DBX24_RS08535
DBX24_RS08540	9.539	6.362	14.943	0	1.654	0	-4.21848	down	0.00153868	0.00450351	ffs
DBX24_RS08545	61.796	44.162	45.292	55.934	41.812	50.293	-0.0309572	down	0.00770816	0.0179629	DBX24_RS08545
DBX24_RS08550	215.013	198.313	188.51	196.542	131.391	181.934	-0.239248	down	0.0323481	0.063761	DBX24_RS08550
DBX24_RS08555	461.674	297.53	303.477	148.327	105.714	124.962	-1.48742	down	0.243195	0.34282	mtaB
DBX24_RS08560	33.978	26.751	23.368	10.593	7.471	3.339	-1.97409	down	0.0180106	0.037679	DBX24_RS08560
DBX24_RS08565	67.215	59.036	62.204	18.551	9.322	7.869	-2.39843	down	0.000333315	0.00119384	DBX24_RS08565
DBX24_RS08570	276.561	242.664	247.054	128.044	71.555	74.74	-1.4819	down	0.205843	0.30076	DBX24_RS08570
DBX24_RS08575	321.308	368.175	334.142	439.75	249.301	415.794	0.110156	up	0.00252225	0.00677787	DBX24_RS08575
DBX24_RS08580	408.585	434.168	415.2	326.224	229.74	113.011	-0.911051	down	0.817274	0.871223	DBX24_RS08580
DBX24_RS08585	292.216	322.935	273.08	781.99	593.951	371.674	0.976378	up	2.83593e-07	2.74787e-06	rpe
DBX24_RS08590	412.819	500.284	435.619	825.683	737.275	414.052	0.551726	up	3.58427e-05	0.000173649	DBX24_RS08590
DBX24_RS08595	48.634	46.901	36.543	72.452	49.295	37.442	0.269345	up	0.000785017	0.00246761	DBX24_RS08595
DBX24_RS08600	72.379	52.074	48.064	44.375	23.18	17.234	-1.02476	down	0.922812	0.952296	DBX24_RS08600
DBX24_RS08605	147.847	123.169	125.737	95.758	93.895	33.409	-0.830788	down	0.591021	0.680813	DBX24_RS08605
DBX24_RS08610	397.454	356.064	348.806	209.844	158.903	167.374	-1.03991	down	0.990153	0.999293	ubiE
DBX24_RS08615	615.694	648.831	567.127	281.816	231.258	184.01	-1.39374	down	0.344255	0.449053	DBX24_RS08615
DBX24_RS08620	6.556	9.054	12.082	7.783	4.279	1.036	-1.07995	down	0.891329	0.929183	DBX24_RS08620
DBX24_RS08625	36.464	40.68	37.908	29.548	25.86	15.58	-0.696616	down	0.388725	0.492867	DBX24_RS08625
DBX24_RS08630	198.855	156.86	171.405	100.797	45.946	67.134	-1.30134	down	0.428186	0.531193	rny
DBX24_RS08635	26.615	12.448	10.67	21.017	16.735	44.112	0.718992	up	2.71086e-06	1.95713e-05	DBX24_RS08635
DBX24_RS08640	45.721	23.894	22.348	34.276	36.446	108.93	0.966057	up	7.1569e-08	8.08335e-07	DBX24_RS08640
DBX24_RS08645	14.562	25.837	20.888	9.207	2.433	3.77	-1.9915	down	0.0105627	0.0237725	mtgA
DBX24_RS08650	187.237	230.043	229.361	68.013	54.749	34.515	-2.03964	down	0.00728398	0.0170826	DBX24_RS08650
DBX24_RS08655	1813.29	1404.75	1550.29	395.526	362.615	363.656	-2.08767	down	0.00685269	0.0161534	rpsA
DBX24_RS08660	91.712	124.987	96.933	101.839	201.131	71.965	0.257565	up	0.000376837	0.00133415	DBX24_RS08660
DBX24_RS08665	200.14	200.892	190.492	153.099	226.774	194.743	-0.0418383	down	0.00501556	0.0123115	DBX24_RS08665
DBX24_RS08670	335.694	360.078	352.758	284.903	147.019	110.72	-0.950292	down	0.946051	0.969215	dapA
DBX24_RS08680	37.121	35.479	32.227	45.313	64.762	65.597	0.744857	up	1.86555e-06	1.4192e-05	DBX24_RS08680
DBX24_RS08685	110.405	134.56	134.147	245.443	176.952	203.447	0.72317	up	4.90974e-06	3.12762e-05	DBX24_RS08685
DBX24_RS08690	264.457	284.768	278.293	186.546	174.555	189.117	-0.588785	down	0.202019	0.295641	DBX24_RS08690
DBX24_RS08695	54.209	56.347	51.832	6.753	3.898	3.775	-3.49243	down	3.62251e-09	5.5116e-08	DBX24_RS08695
DBX24_RS08700	228.832	204.109	215.189	45.856	26.406	29.655	-2.66885	down	1.79896e-05	9.57193e-05	radA
DBX24_RS08705	395.038	319.939	338.864	73.975	24.107	21.786	-3.13611	down	1.79443e-08	2.34294e-07	DBX24_RS08705
DBX24_RS08710	1022.62	1018.27	888.069	664.419	637.326	789.784	-0.485831	down	0.113861	0.184523	purF
DBX24_RS08715	54.53	64.251	44.745	34.719	34.662	5.666	-1.12362	down	0.79117	0.851781	DBX24_RS08715
DBX24_RS08720	201.554	203.464	183.846	211.113	144.481	94.102	-0.388982	down	0.100441	0.166437	ffh
DBX24_RS08730	400.983	422.44	405.991	314.586	215.463	224.857	-0.7036	down	0.384014	0.487902	DBX24_RS08730
DBX24_RS08735	83.558	72.04	73.287	26.496	11.468	10.958	-2.226	down	0.00103005	0.00314481	DBX24_RS08735
DBX24_RS08740	191.013	175.282	153.833	44.995	26.736	34.341	-2.29379	down	0.00100003	0.00306333	DBX24_RS08740
DBX24_RS08745	305.168	317.721	306.361	91.593	62.453	42.566	-2.2407	down	0.00118706	0.00357087	DBX24_RS08745
DBX24_RS08750	473.498	512.14	510.621	233.778	225.937	179.199	-1.22766	down	0.64909	0.731318	DBX24_RS08750
DBX24_RS08755	75.222	77.153	67.422	61.25	19.582	25.498	-1.0476	down	0.803308	0.861824	DBX24_RS08755
DBX24_RS08760	49.268	44.041	47.196	39.565	22.895	13.855	-0.880557	down	0.782261	0.845154	DBX24_RS08760
DBX24_RS08765	1032.69	1133	1071.03	888.135	440.148	412.346	-0.894927	down	0.8159	0.870262	DBX24_RS08765
DBX24_RS08770	262.143	265.043	201.834	705.17	400.488	698.201	1.30705	up	2.33543e-09	3.83887e-08	DBX24_RS08770
DBX24_RS08775	402.957	468.771	401.014	1046.15	995.823	999.121	1.25665	up	3.30991e-09	5.20816e-08	DBX24_RS08775
DBX24_RS08780	294.379	329.022	283.768	288.528	286.72	179.357	-0.265649	down	0.0372714	0.0715502	DBX24_RS08780
DBX24_RS08785	454.149	525.672	514.962	611.154	681.727	723.578	0.431887	up	7.37213e-05	0.000322378	DBX24_RS08785
DBX24_RS08790	54.423	82.938	73.107	93.326	105.076	69.261	0.346812	up	0.000242404	0.000905205	DBX24_RS08790
DBX24_RS08795	73.495	58.882	62.468	125.089	56.912	141.969	0.733524	up	5.12215e-06	3.25168e-05	DBX24_RS08795
DBX24_RS08800	1029.49	978.104	936.168	842.336	352.875	771.381	-0.581961	down	0.241271	0.340486	DBX24_RS08800
DBX24_RS08805	29.467	28.914	33.744	10.481	8.455	10.461	-1.64782	down	0.133414	0.210286	recO
DBX24_RS08810	72.56	89.608	76.893	131.861	87.852	106.858	0.450013	up	0.000108407	0.000450514	DBX24_RS08810
DBX24_RS08815	649.169	368.03	442.567	108.624	61.548	73.543	-2.58246	down	5.08719e-05	0.000234138	rplI
DBX24_RS08820	268.795	220.577	219.898	57.595	19.789	20.715	-2.85399	down	1.50713e-06	1.17073e-05	rpsR
DBX24_RS08825	348.16	209.278	223.082	35.397	35.538	14.682	-3.18842	down	7.59413e-08	8.47321e-07	rpsF
DBX24_RS08830	1166.65	1024.34	1105.15	711.456	431.21	318.807	-1.17335	down	0.639165	0.724125	DBX24_RS08830
DBX24_RS08835	70.939	69.774	63.041	16.056	8.735	18.696	-2.22809	down	0.00214429	0.00593629	DBX24_RS08835
DBX24_RS08840	88.907	78.303	81.881	18.449	16.396	18.911	-2.21211	down	0.00263774	0.00700732	DBX24_RS08840
DBX24_RS08845	87.272	83.336	80.008	21.015	15.163	21.236	-2.12595	down	0.00511701	0.0125271	DBX24_RS08845
DBX24_RS08850	25.625	24.337	17.662	13.791	4.62	4.129	-1.58492	down	0.124004	0.19829	DBX24_RS08850
DBX24_RS08855	8.013	15.913	9.763	7.786	3.704	0	-1.55165	down	0.146992	0.226834	DBX24_RS08855
DBX24_RS08860	59.38	77.016	58.384	44.186	32.57	18.46	-1.03255	down	0.959569	0.976543	DBX24_RS08860
DBX24_RS08865	485.245	649.93	582.205	1187.78	513.927	1356.99	0.832706	up	1.34839e-06	1.05633e-05	DBX24_RS08865
DBX24_RS08870	82.108	78.125	77.738	40.275	20.173	30.027	-1.39517	down	0.315892	0.423258	DBX24_RS08870
DBX24_RS08875	164.771	162.225	144.367	160.236	145.849	134.723	-0.0966875	down	0.0110378	0.0246313	purM
DBX24_RS08880	68.42	71.033	40.548	46.029	42.3	21.032	-0.718891	down	0.401127	0.504088	DBX24_RS08880
DBX24_RS08885	82.195	68.588	63.475	86.082	55.251	81.141	0.0542869	up	0.0039209	0.00984772	DBX24_RS08885
DBX24_RS08890	13.619	10.9	15.19	5.497	7.744	2.195	-1.363	down	0.487067	0.584544	DBX24_RS08890
DBX24_RS08895	31.22	30.618	28.878	42.605	51.132	33.938	0.493033	up	5.35514e-05	0.00024403	DBX24_RS08895
DBX24_RS08900	33.03	24.163	25.252	42.344	36.876	16.458	0.214748	up	0.00121381	0.00362765	DBX24_RS08900
DBX24_RS08905	10.359	15.476	9.607	28.154	28.733	7.79	0.867738	up	2.23592e-06	1.65981e-05	purN
DBX24_RS08910	18.116	21.749	15.703	23.766	29.312	15.002	0.292962	up	0.000488917	0.00166994	DBX24_RS08910
DBX24_RS08915	7.377	10.234	9.06	10.918	6.957	0.792	-0.514712	down	0.25973	0.360333	DBX24_RS08915
DBX24_RS08920	19.621	18.751	5.872	20.096	35.335	13.371	0.636934	up	1.60244e-05	8.60087e-05	DBX24_RS08920
DBX24_RS08925	20.758	22.649	22.214	26.674	20.702	16.913	-0.0295843	down	0.0107586	0.0241249	DBX24_RS08925
DBX24_RS08930	12.411	9.169	9.093	14.643	12.975	2.564	-0.0232786	down	0.0130388	0.0282737	DBX24_RS08930
DBX24_RS08935	84.779	86.302	70.481	49.279	48.088	41.694	-0.796662	down	0.478642	0.577348	DBX24_RS08935
DBX24_RS08940	228.921	236.741	214.941	113.844	80.04	68.692	-1.37407	down	0.350043	0.452231	DBX24_RS08940
DBX24_RS08945	11.478	12.65	16.271	7.342	4.436	3.032	-1.44756	down	0.297272	0.403597	DBX24_RS08945
DBX24_RS08950	567.284	564.2	565.258	531.016	387.861	330.19	-0.441915	down	0.11913	0.191544	purH
DBX24_RS08955	61.583	55.231	52.77	80.97	39.905	116.86	0.487347	up	6.05655e-05	0.000269326	DBX24_RS08955
DBX24_RS08960	143.444	81.408	91.79	16.987	7.202	4.329	-3.47277	down	3.52529e-10	7.37507e-09	rimO
DBX24_RS08965	37.223	39.385	39.365	17.751	16.336	0	-1.76641	down	0.0465616	0.086761	DBX24_RS08965
DBX24_RS08970	533.015	508.601	517.228	389.493	248.109	320.095	-0.702834	down	0.376442	0.480937	DBX24_RS08970
DBX24_RS08975	128.159	93.184	103.661	29.866	13.65	6.749	-2.69276	down	1.03068e-05	5.98577e-05	DBX24_RS08975
DBX24_RS08980	147.971	102.761	111.606	25.545	11.129	5.257	-3.11116	down	6.23599e-08	7.17529e-07	DBX24_RS08980
DBX24_RS08985	137.615	115.472	122.599	20.25	10.823	5.427	-3.36345	down	1.54138e-09	2.65204e-08	lepB
DBX24_RS08990	7.192	3.887	8.077	3.519	7.643	2.509	-0.486587	down	0.115194	0.186028	DBX24_RS08990
DBX24_RS08995	17.496	13.632	10.789	13.265	21.761	19.02	0.366629	up	0.000129932	0.000530387	DBX24_RS08995
DBX24_RS09000	14.538	14.027	11.767	16.953	24.195	27.82	0.773958	up	1.38854e-06	1.08318e-05	DBX24_RS09000
DBX24_RS09005	186.428	203.024	182.943	91.151	51.941	53.198	-1.54401	down	0.15508	0.238316	dapB
DBX24_RS09010	166.477	174.273	164.773	87.521	45.792	27.612	-1.65137	down	0.0726497	0.126177	DBX24_RS09010
DBX24_RS09015	334.814	385.691	365.026	252.503	173.695	147.227	-0.920721	down	0.795439	0.854876	DBX24_RS09015
DBX24_RS09020	895.086	898.043	847.301	731.626	475.53	597.998	-0.54865	down	0.194651	0.287372	DBX24_RS09020
DBX24_RS09025	89.389	72.064	94.113	75.97	34.004	20.32	-0.971909	down	0.955657	0.975875	DBX24_RS09025
DBX24_RS09030	889.96	1429.89	1336.85	855.906	715.392	608.351	-0.746446	down	0.437204	0.540197	DBX24_RS09030
DBX24_RS09035	124.147	113.313	108.035	96.053	68.651	63.006	-0.601461	down	0.254893	0.354841	lpxK
DBX24_RS09040	36.848	32.708	36.471	24.268	50.182	15.751	-0.233209	down	0.0212623	0.0437362	aroB
DBX24_RS09045	512.452	626.964	599.276	958.889	1583.88	1235.56	1.11974	up	1.22638e-08	1.6849e-07	deoC
DBX24_RS09050	97.179	108.878	129.674	194.451	263.179	233.168	1.04095	up	4.61941e-08	5.48666e-07	DBX24_RS09050
DBX24_RS09055	129.325	96.168	97.306	79.808	52.959	60.167	-0.74252	down	0.440957	0.543375	DBX24_RS09055
DBX24_RS09060	195.659	243.377	222.103	191.302	119.243	89.246	-0.725703	down	0.467339	0.567902	DBX24_RS09060
DBX24_RS09065	27.303	29.747	27.038	40.075	21.448	36.408	0.219858	up	0.00132574	0.00393659	DBX24_RS09065
DBX24_RS09070	867.169	1064.55	963.763	1123.28	998.289	783.347	0.00469341	up	0.00555457	0.0134375	DBX24_RS09070
DBX24_RS09075	888.994	1083.67	1010.33	965.727	946.507	786.209	-0.144632	down	0.0154091	0.0329097	DBX24_RS09075
DBX24_RS09080	1.14	0.608	0.476	1.534	0	0	-0.534984	down	0.738346	0.807662	DBX24_RS09080
DBX24_RS09085	2.513	0	0.787	0	0.871	0	-1.91807	down	0.537897	0.630343	DBX24_RS09085
DBX24_RS09485	2.948	3.37	2.639	1.133	1.752	0	-1.63343	down	0.345756	0.450168	DBX24_RS09485
DBX24_RS09095	6.897	4.979	5.085	5.459	1.969	0	-1.19085	down	0.580241	0.670574	DBX24_RS09095
DBX24_RS09100	3.521	5.166	3.585	3.849	2.441	4.728	-0.155468	down	0.0590356	0.105459	DBX24_RS09100
DBX24_RS09105	6.232	5.403	4.881	13.626	3.241	3.138	0.276451	up	0.00815359	0.0188815	DBX24_RS09105
DBX24_RS09110	12.003	8.916	9.143	6.491	1.958	6.953	-0.964686	down	0.933201	0.95979	moaA
DBX24_RS09115	194658	208588	177667	222819	444740	361758	0.825293	up	4.50063e-07	4.08161e-06	ssrA
DBX24_RS09120	200.153	196.383	195.687	116.302	148.278	71.143	-0.818864	down	0.502752	0.598685	DBX24_RS09120
DBX24_RS09125	344.667	325.41	294.28	187.192	236.961	320.975	-0.372078	down	0.0496294	0.0909132	DBX24_RS09125
DBX24_RS09130	291.982	254.464	244.966	231.558	72.024	203.018	-0.643579	down	0.333814	0.440113	map
DBX24_RS09135	643.759	595.75	568.801	312.618	145.924	150.375	-1.57032	down	0.119086	0.191544	DBX24_RS09135
DBX24_RS09140	209.496	165.86	166.892	25.08	12.733	12.952	-3.41697	down	1.07611e-09	1.94227e-08	DBX24_RS09140
DBX24_RS09145	296.24	224.797	222.521	63.97	22.571	30.941	-2.66197	down	1.26496e-05	6.99335e-05	DBX24_RS09145
DBX24_RS09150	116.398	109.903	99.214	31.078	26.695	15.448	-2.15235	down	0.00322237	0.00834372	DBX24_RS09150
DBX24_RS09155	167.848	147.214	161.422	92.503	78.892	58.143	-1.05368	down	0.972652	0.986582	DBX24_RS09155
DBX24_RS09160	4.47	7.722	7.202	5.727	1.181	0	-1.48887	down	0.18446	0.275195	DBX24_RS09160
DBX24_RS09165	115.588	123.277	109.808	102.265	46.051	44.081	-0.857778	down	0.760615	0.830541	DBX24_RS09165
DBX24_RS09170	164.104	100.027	110.82	37.663	11.397	10.116	-2.66356	down	7.44637e-06	4.4365e-05	DBX24_RS09170
DBX24_RS09175	3.193	4.77	4.801	18.042	10.627	6.86	1.4767	up	5.8828e-07	5.06635e-06	DBX24_RS09175
DBX24_RS09180	44.068	34.586	35.986	88.364	80.042	49.632	0.927451	up	5.88918e-07	5.06635e-06	DBX24_RS09180
DBX24_RS09185	247.605	227.707	220.336	61.561	22.154	18.009	-2.77366	down	2.18831e-06	1.63767e-05	DBX24_RS09185
DBX24_RS09190	30.645	22.921	20.817	16.57	11.916	6.153	-1.10251	down	0.852435	0.897787	tsaE
DBX24_RS09195	275.433	328.223	270.406	320.677	140.619	161.064	-0.489984	down	0.19462	0.287372	mscL
DBX24_RS09200	1427.64	1573.14	1360.18	1985.93	1502.74	1669.88	0.242318	up	0.000703105	0.00223947	pruA
DBX24_RS09205	227.385	161.762	158.311	59.488	65.698	89.059	-1.35347	down	0.511742	0.607034	DBX24_RS09205
DBX24_RS09210	429.504	338.69	324.537	135.973	166.434	182.358	-1.17258	down	0.850392	0.897176	DBX24_RS09210
DBX24_RS09215	18.74	32.153	22.564	72.182	49.941	28.619	1.03708	up	3.89836e-07	3.60016e-06	trxA
DBX24_RS09220	992.364	1084.03	1050.81	1820.13	1699.95	2147.61	0.857891	up	5.97285e-07	5.09363e-06	DBX24_RS09220
DBX24_RS09225	1493.61	1728.16	1652.14	2125.56	2288.62	2364.08	0.475834	up	4.83066e-05	0.000225717	DBX24_RS09225
DBX24_RS09230	413.203	430.673	474.416	464.967	372.381	410.421	-0.0793189	down	0.010227	0.0231301	DBX24_RS09230
DBX24_RS09240	102.851	134.795	119.361	84.344	112.039	106.854	-0.235504	down	0.0224986	0.0460474	DBX24_RS09240
DBX24_RS09245	114.188	124.376	121.599	89.29	108.036	91.367	-0.319111	down	0.0429671	0.0807441	DBX24_RS09245
DBX24_RS09255	56.818	39.748	38.86	31.546	9.309	20.058	-1.15264	down	0.652298	0.733138	DBX24_RS09255
DBX24_RS09260	354.691	289.415	260.157	268.057	135.104	259.366	-0.448761	down	0.117617	0.189442	DBX24_RS09260
DBX24_RS09265	854.306	820.195	815.494	845.489	482.562	601.15	-0.368139	down	0.0840776	0.142267	DBX24_RS09265
DBX24_RS09270	248.901	217.812	223.313	114.856	41.972	36.084	-1.83869	down	0.0179514	0.0375979	lipA
DBX24_RS09275	38.5	43.246	40.348	18.781	3.747	8.465	-1.97787	down	0.00897515	0.0206026	DBX24_RS09275
DBX24_RS09285	197.533	236.519	190.892	117.29	79.741	35.492	-1.42634	down	0.249902	0.349981	purE
DBX24_RS09290	132.514	172.32	151.475	96.607	79.778	58.074	-0.960666	down	0.849196	0.896942	DBX24_RS09290
DBX24_RS09295	6.241	5.673	5.07	7.153	2.885	0.931	-0.630605	down	0.453172	0.554713	DBX24_RS09295
DBX24_RS09300	333.272	279.914	281.87	424.015	154.787	174.221	-0.249283	down	0.0602059	0.107091	DBX24_RS09300
DBX24_RS09305	126.258	125.044	130.098	127.685	105.519	100.176	-0.194136	down	0.0242986	0.0494296	pepE
DBX24_RS09310	55.885	81.923	66.852	86.205	65.37	54.578	0.0104861	up	0.00680938	0.0160965	DBX24_RS09310
