# Supplementary material for: Bergeyella cardium variant induces a unique cytoplasmic vacuolization cell death floatptosis in macrophage
Source: Cell Discov. 2025 Oct 21;11:83. doi: 10.1038/s41421-025-00840-x (PMC12537989; doi:10.1038/s41421-025-00840-x)
Supplement: Supplementary file 6 — Supplementary Table S4 [file 41421_2025_840_MOESM6_ESM.xlsx]

## Sheet: Gene expression
gene_id		Media_count	BC-6h_count	BCV-6h_count	BC-12h_count	BCV-12h_count		Media_fpkm	BC-6h_fpkm	BCV-6h_fpkm	BC-12h_fpkm	BCV-12h_fpkm	gene_name	gene_description	gene_chr	gene_start	gene_end	gene_strand	gene_length	gene_biotype	gene_description	tf_family
ENSMUSG00000039068		1051	585	602	550	620		4.16048	3.60989	3.38238	2.83214	3.18116	Zzz3	zinc finger, ZZ domain containing 3 [Source:MGI Symbol;Acc:MGI:1920453]	3	152395473	152462826	+	11499	protein_coding	zinc finger, ZZ domain containing 3 [Source:MGI Symbol;Acc:MGI:1920453]	MYB
ENSMUSG00000055670		1246	743	732	676	837		3.44789	3.20495	2.87496	2.43329	3.00202	Zzef1	zinc finger, ZZ-type with EF hand domain 1 [Source:MGI Symbol;Acc:MGI:2444286]	11	72796226	72927120	+	16450	protein_coding	zinc finger, ZZ-type with EF hand domain 1 [Source:MGI Symbol;Acc:MGI:2444286]	-
ENSMUSG00000029860		3233	4999	3481	2206	1431		27.3035	65.8101	41.7255	24.2342	15.6641	Zyx	zyxin [Source:MGI Symbol;Acc:MGI:103072]	6	42349630	42360213	+	5390	protein_coding	zyxin [Source:MGI Symbol;Acc:MGI:103072]	-
ENSMUSG00000034636		795	632	583	747	1248		4.00047	4.95746	4.16388	4.88964	8.13978	Zyg11b	zyg-ll family member B, cell cycle regulator [Source:MGI Symbol;Acc:MGI:2685277]	4	108229724	108301096	-	9046	protein_coding	zyg-ll family member B, cell cycle regulator [Source:MGI Symbol;Acc:MGI:2685277]	-
ENSMUSG00000034430		484	323	354	441	333		2.6692	2.77675	2.77093	3.16364	2.38031	Zxdc	ZXD family zinc finger C [Source:MGI Symbol;Acc:MGI:1933108]	6	90369492	90403490	+	8254	protein_coding	ZXD family zinc finger C [Source:MGI Symbol;Acc:MGI:1933108]	zf-C2H2
ENSMUSG00000073062		106	88	96	180	164		0.858712	1.11128	1.10382	1.89682	1.72202	Zxdb	zinc finger, X-linked, duplicated B [Source:MGI Symbol;Acc:MGI:3694898]	X	94724569	94730187	+	5619	protein_coding	zinc finger, X-linked, duplicated B [Source:MGI Symbol;Acc:MGI:3694898]	zf-C2H2
ENSMUSG00000019923		1385	1791	1706	1448	1531		14.2185	28.6615	24.8582	19.3368	20.372	Zwint	ZW10 interactor [Source:MGI Symbol;Acc:MGI:1289227]	10	72654845	72674964	+	4434	protein_coding	ZW10 interactor [Source:MGI Symbol;Acc:MGI:1289227]	-
ENSMUSG00000032400		444	183	233	29	54		4.71885	3.03181	3.51475	0.400925	0.743875	Zwilch	zwilch kinetochore protein [Source:MGI Symbol;Acc:MGI:1915264]	9	64137144	64173104	-	4283	protein_coding	zwilch kinetochore protein [Source:MGI Symbol;Acc:MGI:1915264]	-
ENSMUSG00000032264		749	300	358	552	475		8.9089	5.56239	6.04381	8.5407	7.32301	Zw10	zw10 kinetochore protein [Source:MGI Symbol;Acc:MGI:1349478]	9	49055613	49078775	+	3827	protein_coding	zw10 kinetochore protein [Source:MGI Symbol;Acc:MGI:1349478]	-
ENSMUSG00000039531		446	487	794	354	463		2.23786	3.80912	5.65463	2.31054	3.01115	Zup1	zinc finger containing ubiquitin peptidase 1 [Source:MGI Symbol;Acc:MGI:1919830]	10	33919142	33951269	-	9072	protein_coding	zinc finger containing ubiquitin peptidase 1 [Source:MGI Symbol;Acc:MGI:1919830]	-
ENSMUSG00000070814		96	30	31	20	48		0.367992	0.179261	0.168661	0.0997262	0.238486	Zswim9	zinc finger SWIM-type containing 9 [Source:MGI Symbol;Acc:MGI:2447816]	7	13258967	13278721	-	11875	protein_coding	zinc finger SWIM-type containing 9 [Source:MGI Symbol;Acc:MGI:2447816]	-
ENSMUSG00000021819		1806	933	721	951	654		9.5703	7.70703	5.42286	6.55541	4.49199	Zswim8	zinc finger SWIM-type containing 8 [Source:MGI Symbol;Acc:MGI:1919156]	14	20707552	20723619	+	8590	protein_coding	zinc finger SWIM-type containing 8 [Source:MGI Symbol;Acc:MGI:1919156]	-
ENSMUSG00000014243		86	98	108	176	120		5.34796	9.49978	9.53233	14.2369	9.67219	Zswim7	zinc finger SWIM-type containing 7 [Source:MGI Symbol;Acc:MGI:1916997]	11	62267224	62281375	-	732	protein_coding	zinc finger SWIM-type containing 7 [Source:MGI Symbol;Acc:MGI:1916997]	-
ENSMUSG00000032846		643	543	415	698	553		5.27374	6.94233	4.83105	7.44689	5.87877	Zswim6	zinc finger SWIM-type containing 6 [Source:MGI Symbol;Acc:MGI:1914513]	13	107724617	107890064	-	5550	processed_transcript	zinc finger SWIM-type containing 6 [Source:MGI Symbol;Acc:MGI:1914513]	-
ENSMUSG00000035671		676	904	708	1503	656		6.65328	13.8693	9.89027	19.2424	8.36848	Zswim4	zinc finger SWIM-type containing 4 [Source:MGI Symbol;Acc:MGI:2443726]	8	84210678	84237055	-	4625	protein_coding	zinc finger SWIM-type containing 4 [Source:MGI Symbol;Acc:MGI:2443726]	-
ENSMUSG00000045822		89	58	83	86	101		1.49604	1.51977	1.98023	1.88045	2.20053	Zswim3	zinc finger SWIM-type containing 3 [Source:MGI Symbol;Acc:MGI:1914788]	2	164805098	164822130	+	2708	protein_coding	zinc finger SWIM-type containing 3 [Source:MGI Symbol;Acc:MGI:1914788]	-
ENSMUSG00000017764		256	148	196	287	179		4.19025	3.77624	4.55346	6.11074	3.79758	Zswim1	zinc finger SWIM-type containing 1 [Source:MGI Symbol;Acc:MGI:1919221]	2	164822686	164826871	+	2781	protein_coding	zinc finger SWIM-type containing 1 [Source:MGI Symbol;Acc:MGI:1919221]	-
ENSMUSG00000024274		7	2	1	6	0		0.209355	0.0932425	0.0424494	0.233426	0	Zscan30	zinc finger and SCAN domain containing 30 [Source:MGI Symbol;Acc:MGI:2685600]	18	23966680	23987226	-	1522	transcribed_processed_pseudogene	zinc finger and SCAN domain containing 30 [Source:MGI Symbol;Acc:MGI:2685600]	-
ENSMUSG00000050619		586	270	379	668	585		3.72083	2.67241	3.4156	5.51735	4.81451	Zscan29	zinc finger SCAN domains 29 [Source:MGI Symbol;Acc:MGI:2139317]	2	121158273	121171125	-	7169	protein_coding	zinc finger SCAN domains 29 [Source:MGI Symbol;Acc:MGI:2139317]	zf-C2H2
ENSMUSG00000022228		468	183	180	210	373		4.87936	2.97417	2.66364	2.84805	5.04057	Zscan26	zinc finger and SCAN domain containing 26 [Source:MGI Symbol;Acc:MGI:3531417]	13	21442180	21453730	-	4366	protein_coding	zinc finger and SCAN domain containing 26 [Source:MGI Symbol;Acc:MGI:3531417]	zf-C2H2
ENSMUSG00000070420		178	109	72	134	50		4.20256	4.0116	2.41275	4.11539	1.53009	Zscan25	zinc finger and SCAN domain containing 25 [Source:MGI Symbol;Acc:MGI:3647079]	5	145280500	145291278	+	1928	protein_coding	zinc finger and SCAN domain containing 25 [Source:MGI Symbol;Acc:MGI:3647079]	zf-C2H2
ENSMUSG00000054715		135	66	92	60	145		1.75526	1.33767	1.69778	1.01478	2.4436	Zscan22	zinc finger and SCAN domain containing 22 [Source:MGI Symbol;Acc:MGI:2443312]	7	12897815	12909083	+	3501	protein_coding	zinc finger and SCAN domain containing 22 [Source:MGI Symbol;Acc:MGI:2443312]	zf-C2H2
ENSMUSG00000037017		253	189	221	187	172		3.60116	4.19355	4.46478	3.46239	3.17325	Zscan21	zinc finger and SCAN domain containing 21 [Source:MGI Symbol;Acc:MGI:99182]	5	138116903	138134265	+	3198	protein_coding	zinc finger and SCAN domain containing 21 [Source:MGI Symbol;Acc:MGI:99182]	zf-C2H2
ENSMUSG00000061894		70	55	77	71	35		0.380465	0.46599	0.594008	0.50198	0.246569	Zscan20	zinc finger and SCAN domains 20 [Source:MGI Symbol;Acc:MGI:2679268]	4	128583539	128610098	-	8375	protein_coding	zinc finger and SCAN domains 20 [Source:MGI Symbol;Acc:MGI:2679268]	zf-C2H2
ENSMUSG00000038797		30	16	19	96	33		0.456111	0.379199	0.410004	1.89859	0.650304	Zscan2	zinc finger and SCAN domain containing 2 [Source:MGI Symbol;Acc:MGI:99176]	7	80860920	80876537	+	2994	protein_coding	zinc finger and SCAN domain containing 2 [Source:MGI Symbol;Acc:MGI:99176]	zf-C2H2
ENSMUSG00000070822		18	0	1	5	5		0.192292	0	0.0151626	0.0694818	0.069233	Zscan18	zinc finger and SCAN domain containing 18 [Source:MGI Symbol;Acc:MGI:3643810]	7	12768090	12803635	-	4261	protein_coding	zinc finger and SCAN domain containing 18 [Source:MGI Symbol;Acc:MGI:3643810]	-
ENSMUSG00000036721		86	39	62	96	64		0.782472	0.553137	0.800659	1.1362	0.754752	Zscan12	zinc finger and SCAN domain containing 12 [Source:MGI Symbol;Acc:MGI:1099444]	13	21362820	21372289	+	5003	protein_coding	zinc finger and SCAN domain containing 12 [Source:MGI Symbol;Acc:MGI:1099444]	zf-C2H2
ENSMUSG00000031370		496	393	291	350	213		3.13843	3.87633	2.61342	2.88078	1.74688	Zrsr2	zinc finger (CCCH type), RNA binding motif and serine/arginine rich 2 [Source:MGI Symbol;Acc:MGI:103287]	X	163935443	163958661	-	7194	protein_coding	zinc finger (CCCH type), RNA binding motif and serine/arginine rich 2 [Source:MGI Symbol;Acc:MGI:103287]	-
ENSMUSG00000044068		150	66	76	396	284		1.52003	1.04256	1.0931	5.21997	3.73021	Zrsr1	zinc finger (CCCH type), RNA binding motif and serine/arginine rich 1 [Source:MGI Symbol;Acc:MGI:98885]	11	22972005	22976496	+	4492	protein_coding	zinc finger (CCCH type), RNA binding motif and serine/arginine rich 1 [Source:MGI Symbol;Acc:MGI:98885]	-
ENSMUSG00000036086		961	317	281	159	202		4.81822	2.47753	1.99965	1.03698	1.31271	Zranb3	zinc finger, RAN-binding domain containing 3 [Source:MGI Symbol;Acc:MGI:1918362]	1	127954184	128103047	-	9079	protein_coding	zinc finger, RAN-binding domain containing 3 [Source:MGI Symbol;Acc:MGI:1918362]	-
ENSMUSG00000028180		1189	779	906	772	1180		8.00756	8.17812	8.66029	6.76313	10.3004	Zranb2	zinc finger, RAN-binding domain containing 2 [Source:MGI Symbol;Acc:MGI:1858211]	3	157534160	157548410	+	6759	protein_coding	zinc finger, RAN-binding domain containing 2 [Source:MGI Symbol;Acc:MGI:1858211]	-
ENSMUSG00000030967		692	491	432	1414	723		5.75653	6.36699	5.10063	15.3009	7.79555	Zranb1	zinc finger, RAN-binding domain containing 1 [Source:MGI Symbol;Acc:MGI:106441]	7	132931142	132986391	+	5472	protein_coding	zinc finger, RAN-binding domain containing 1 [Source:MGI Symbol;Acc:MGI:106441]	-
ENSMUSG00000032078		810	622	735	707	470		10.2906	12.3181	13.2534	11.6838	7.73937	Zpr1	ZPR1 zinc finger [Source:MGI Symbol;Acc:MGI:1330262]	9	46273064	46282643	+	3583	protein_coding	ZPR1 zinc finger [Source:MGI Symbol;Acc:MGI:1330262]	-
ENSMUSG00000017195		1	0	3	0	1		0.0270469	0	0.115166	0	0.0350567	Zpbp2	zona pellucida binding protein 2 [Source:MGI Symbol;Acc:MGI:1916626]	11	98551097	98558665	+	1683	protein_coding	zona pellucida binding protein 2 [Source:MGI Symbol;Acc:MGI:1916626]	-
ENSMUSG00000020193		16	7	5	2	22		0.17145	0.116926	0.0760452	0.0278778	0.305557	Zpbp	zona pellucida binding protein [Source:MGI Symbol;Acc:MGI:1855701]	11	11279626	11462408	-	4248	protein_coding	zona pellucida binding protein [Source:MGI Symbol;Acc:MGI:1855701]	-
ENSMUSG00000041961		114	32	38	53	60		0.657451	0.287678	0.311048	0.3976	0.448501	Znrf3	zinc and ring finger 3 [Source:MGI Symbol;Acc:MGI:3039616]	11	5276324	5444847	-	7893	protein_coding	zinc and ring finger 3 [Source:MGI Symbol;Acc:MGI:3039616]	-
ENSMUSG00000058446		1455	1412	1509	1662	2455		10.724	16.2228	15.7859	15.9344	23.453	Znrf2	zinc and ring finger 2 [Source:MGI Symbol;Acc:MGI:1196246]	6	54816916	54893500	+	6176	protein_coding	zinc and ring finger 2 [Source:MGI Symbol;Acc:MGI:1196246]	-
ENSMUSG00000033545		1395	3590	2393	3626	1516		9.04819	36.2977	22.0301	30.5934	12.745	Znrf1	zinc and ring finger 1 [Source:MGI Symbol;Acc:MGI:2177308]	8	111536097	111626030	+	7018	protein_coding	zinc and ring finger 1 [Source:MGI Symbol;Acc:MGI:2177308]	-
ENSMUSG00000036214		17	5	25	37	28		0.451744	0.207115	0.942908	1.27896	0.964396	Znrd1as	zinc ribbon domain containing 1, antisense [Source:MGI Symbol;Acc:MGI:1923666]	17	36958592	36965625	+	1713	protein_coding	zinc ribbon domain containing 1, antisense [Source:MGI Symbol;Acc:MGI:1923666]	-
ENSMUSG00000036315		192	167	148	234	119		10.6713	14.4688	11.6752	16.9178	8.5727	Znrd1	zinc ribbon domain containing, 1 [Source:MGI Symbol;Acc:MGI:1913386]	17	36954356	36958559	-	819	protein_coding	zinc ribbon domain containing, 1 [Source:MGI Symbol;Acc:MGI:1913386]	-
ENSMUSG00000074182		208	138	198	18	96		3.56347	3.68541	4.8146	0.401138	2.13174	Znhit6	zinc finger, HIT type 6 [Source:MGI Symbol;Acc:MGI:1916996]	3	145576205	145604795	+	2657	protein_coding	zinc finger, HIT type 6 [Source:MGI Symbol;Acc:MGI:1916996]	-
ENSMUSG00000020526		157	114	177	117	99		3.3458	3.78706	5.35375	3.24338	2.73457	Znhit3	zinc finger, HIT type 3 [Source:MGI Symbol;Acc:MGI:3051596]	11	84910950	84916366	-	2136	protein_coding	zinc finger, HIT type 3 [Source:MGI Symbol;Acc:MGI:3051596]	-
ENSMUSG00000075227		439	248	284	316	262		15.5997	13.7373	14.3237	14.6067	12.0672	Znhit2	zinc finger, HIT domain containing 2 [Source:MGI Symbol;Acc:MGI:1352481]	19	6061192	6062472	+	1281	protein_coding	zinc finger, HIT domain containing 2 [Source:MGI Symbol;Acc:MGI:1352481]	-
ENSMUSG00000059518		691	766	863	1021	712		16.9109	29.2223	29.9767	32.5032	22.5851	Znhit1	zinc finger, HIT domain containing 1 [Source:MGI Symbol;Acc:MGI:1917353]	5	136982164	136988021	-	1860	protein_coding	zinc finger, HIT domain containing 1 [Source:MGI Symbol;Acc:MGI:1917353]	-
ENSMUSG00000039501		3790	6730	7440	2855	4240		21.0673	58.3153	58.6987	20.6437	30.5485	Znfx1	zinc finger, NFX1-type containing 1 [Source:MGI Symbol;Acc:MGI:2138982]	2	167035793	167063015	-	8189	protein_coding	zinc finger, NFX1-type containing 1 [Source:MGI Symbol;Acc:MGI:2138982]	-
ENSMUSG00000084350		248	204	239	264	335		4.67838	5.9989	6.39922	6.47827	8.1911	Znf41-ps	ZNF41, pseudogene [Source:MGI Symbol;Acc:MGI:1917255]	4	145825237	145829942	+	2413	unprocessed_pseudogene	ZNF41, pseudogene [Source:MGI Symbol;Acc:MGI:1917255]	-
ENSMUSG00000039671		1950	1157	1034	1593	1504		8.04675	7.44247	6.05609	8.55094	8.04429	Zmynd8	zinc finger, MYND-type containing 8 [Source:MGI Symbol;Acc:MGI:1918025]	2	165784152	165899016	-	11031	protein_coding	zinc finger, MYND-type containing 8 [Source:MGI Symbol;Acc:MGI:1918025]	-
ENSMUSG00000026974		394	155	192	108	152		4.30298	2.63878	2.97619	1.53429	2.15164	Zmynd19	zinc finger, MYND domain containing 19 [Source:MGI Symbol;Acc:MGI:1914437]	2	24949792	24962075	+	4168	protein_coding	zinc finger, MYND domain containing 19 [Source:MGI Symbol;Acc:MGI:1914437]	-
ENSMUSG00000040829		206	278	387	338	293		2.12681	4.47407	5.67097	4.53931	3.92087	Zmynd15	zinc finger, MYND-type containing 15 [Source:MGI Symbol;Acc:MGI:3603821]	11	70459433	70466202	+	4409	protein_coding	zinc finger, MYND-type containing 15 [Source:MGI Symbol;Acc:MGI:3603821]	-
ENSMUSG00000021156		1057	595	624	480	594		4.39201	3.85392	3.68009	2.59443	3.19911	Zmynd11	zinc finger, MYND domain containing 11 [Source:MGI Symbol;Acc:MGI:1913755]	13	9684833	9765330	-	10955	protein_coding	zinc finger, MYND domain containing 11 [Source:MGI Symbol;Acc:MGI:1913755]	-
ENSMUSG00000010044		9	0	0	5	1		0.192428	0	0	0.139062	0.0277127	Zmynd10	zinc finger, MYND domain containing 10 [Source:MGI Symbol;Acc:MGI:2387863]	9	107547298	107551319	+	2129	protein_coding	zinc finger, MYND domain containing 10 [Source:MGI Symbol;Acc:MGI:2387863]	-
ENSMUSG00000042408		199	44	60	293	199		1.17765	0.405893	0.503963	2.25549	1.5264	Zmym6	zinc finger, MYM-type 6 [Source:MGI Symbol;Acc:MGI:106505]	4	127077383	127124372	+	7692	protein_coding	zinc finger, MYM-type 6 [Source:MGI Symbol;Acc:MGI:106505]	-
ENSMUSG00000040123		669	241	285	560	455		4.28792	2.40788	2.59269	4.66896	3.77994	Zmym5	zinc finger, MYM-type 5 [Source:MGI Symbol;Acc:MGI:3041170]	14	56790585	56811716	-	7102	protein_coding	zinc finger, MYM-type 5 [Source:MGI Symbol;Acc:MGI:3041170]	-
ENSMUSG00000042446		457	310	334	308	439		2.55591	2.70265	2.65132	2.24075	3.18235	Zmym4	zinc finger, MYM-type 4 [Source:MGI Symbol;Acc:MGI:1915035]	4	126861939	126968135	-	8139	protein_coding	zinc finger, MYM-type 4 [Source:MGI Symbol;Acc:MGI:1915035]	-
ENSMUSG00000031310		477	130	209	369	386		2.70702	1.15004	1.68347	2.72402	2.83931	Zmym3	zinc finger, MYM-type 3 [Source:MGI Symbol;Acc:MGI:1927231]	X	101404384	101420849	-	8021	protein_coding	zinc finger, MYM-type 3 [Source:MGI Symbol;Acc:MGI:1927231]	-
ENSMUSG00000021945		742	587	561	1145	869		4.29717	5.29925	4.61134	8.62573	6.52307	Zmym2	zinc finger, MYM-type 2 [Source:MGI Symbol;Acc:MGI:1923257]	14	56886653	56962701	+	7860	protein_coding	zinc finger, MYM-type 2 [Source:MGI Symbol;Acc:MGI:1923257]	-
ENSMUSG00000043872		84	32	51	60	40		0.918268	0.545303	0.791309	0.853205	0.566766	Zmym1	zinc finger, MYM domain containing 1 [Source:MGI Symbol;Acc:MGI:1915560]	4	127047094	127061152	-	4164	protein_coding	zinc finger, MYM domain containing 1 [Source:MGI Symbol;Acc:MGI:1915560]	-
ENSMUSG00000043207		1982	1596	1781	622	1573		12.6271	15.85	16.1045	5.15467	12.9892	Zmpste24	zinc metallopeptidase, STE24 [Source:MGI Symbol;Acc:MGI:1890508]	4	121059237	121098241	-	7145	protein_coding	zinc metallopeptidase, STE24 [Source:MGI Symbol;Acc:MGI:1890508]	-
ENSMUSG00000041164		3472	3206	3925	3445	5318		33.9517	48.87	54.4762	43.821	67.4036	Zmiz2	zinc finger, MIZ-type containing 2 [Source:MGI Symbol;Acc:MGI:106374]	11	6389074	6406158	+	4655	protein_coding	zinc finger, MIZ-type containing 2 [Source:MGI Symbol;Acc:MGI:106374]	zf-MIZ
ENSMUSG00000087535		14	7	11	23	15		0.137285	0.107002	0.1531	0.293383	0.190652	Zmiz1os1	Zmiz1 opposite strand 1 [Source:MGI Symbol;Acc:MGI:3041228]	14	25257523	25461128	-	4642	antisense	Zmiz1 opposite strand 1 [Source:MGI Symbol;Acc:MGI:3041228]	-
ENSMUSG00000007817		4370	2369	2452	7889	5340		15.8845	13.4232	12.6502	37.3015	25.1587	Zmiz1	zinc finger, MIZ-type containing 1 [Source:MGI Symbol;Acc:MGI:3040693]	14	25459185	25666743	+	12523	protein_coding	zinc finger, MIZ-type containing 1 [Source:MGI Symbol;Acc:MGI:3040693]	zf-MIZ
ENSMUSG00000009076		184	106	110	184	121		6.71126	6.02684	5.69462	8.73004	5.72039	Zmat5	zinc finger, matrin type 5 [Source:MGI Symbol;Acc:MGI:1914428]	11	4704678	4737669	+	1248	protein_coding	zinc finger, matrin type 5 [Source:MGI Symbol;Acc:MGI:1914428]	-
ENSMUSG00000027663		616	278	316	1293	654		2.45214	1.72507	1.78541	6.69538	3.3744	Zmat3	zinc finger matrin type 3 [Source:MGI Symbol;Acc:MGI:1195270]	3	32334792	32366014	-	11435	protein_coding	zinc finger matrin type 3 [Source:MGI Symbol;Acc:MGI:1195270]	-
ENSMUSG00000001383		971	719	895	473	595		19.5834	22.6045	25.6199	12.4092	15.5539	Zmat2	zinc finger, matrin type 2 [Source:MGI Symbol;Acc:MGI:1913742]	18	36793923	36799660	+	2257	protein_coding	zinc finger, matrin type 2 [Source:MGI Symbol;Acc:MGI:1913742]	-
ENSMUSG00000052676		59	24	29	35	62		0.498177	0.315893	0.347548	0.384425	0.678542	Zmat1	zinc finger, matrin type 1 [Source:MGI Symbol;Acc:MGI:2442284]	X	134971372	135009209	-	5391	protein_coding	zinc finger, matrin type 1 [Source:MGI Symbol;Acc:MGI:2442284]	-
ENSMUSG00000063894		132	76	111	107	203		0.674974	0.605793	0.805604	0.71172	1.34544	Zkscan8	zinc finger with KRAB and SCAN domains 8 [Source:MGI Symbol;Acc:MGI:1913815]	13	21513222	21531120	-	8902	protein_coding	zinc finger with KRAB and SCAN domains 8 [Source:MGI Symbol;Acc:MGI:1913815]	zf-C2H2
ENSMUSG00000063488		3	2	6	17	27		0.018828	0.0195664	0.0534466	0.138785	0.219635	Zkscan7	zinc finger with KRAB and SCAN domains 7 [Source:MGI Symbol;Acc:MGI:3040678]	9	122885685	122898618	+	7253	protein_coding	zinc finger with KRAB and SCAN domains 7 [Source:MGI Symbol;Acc:MGI:3040678]	zf-C2H2
ENSMUSG00000018347		175	179	112	147	103		3.35975	5.35698	3.05192	3.67112	2.56307	Zkscan6	zinc finger with KRAB and SCAN domains 6 [Source:MGI Symbol;Acc:MGI:1289293]	11	65807175	65829239	+	2371	protein_coding	zinc finger with KRAB and SCAN domains 6 [Source:MGI Symbol;Acc:MGI:1289293]	zf-C2H2
ENSMUSG00000055991		97	47	79	206	104		1.07327	0.810648	1.24065	2.96494	1.4915	Zkscan5	zinc finger with KRAB and SCAN domains 5 [Source:MGI Symbol;Acc:MGI:107533]	5	145204562	145221750	+	4114	protein_coding	zinc finger with KRAB and SCAN domains 5 [Source:MGI Symbol;Acc:MGI:107533]	zf-C2H2
ENSMUSG00000054931		6	1	0	0	1		0.1138	0.0295656	0	0	0.0245835	Zkscan4	zinc finger with KRAB and SCAN domains 4 [Source:MGI Symbol;Acc:MGI:3649412]	13	21478907	21485507	+	2400	protein_coding	zinc finger with KRAB and SCAN domains 4 [Source:MGI Symbol;Acc:MGI:3649412]	zf-C2H2
ENSMUSG00000021327		519	261	309	578	484		2.96273	2.32254	2.50362	4.29205	3.58116	Zkscan3	zinc finger with KRAB and SCAN domains 3 [Source:MGI Symbol;Acc:MGI:1919989]	13	21387003	21402755	-	7974	protein_coding	zinc finger with KRAB and SCAN domains 3 [Source:MGI Symbol;Acc:MGI:1919989]	zf-C2H2
ENSMUSG00000020472		592	312	366	544	282		5.8928	4.84119	5.1709	7.04386	3.63833	Zkscan17	zinc finger with KRAB and SCAN domains 17 [Source:MGI Symbol;Acc:MGI:2679270]	11	59485520	59526751	-	4573	protein_coding	zinc finger with KRAB and SCAN domains 17 [Source:MGI Symbol;Acc:MGI:2679270]	zf-C2H2
ENSMUSG00000029627		68	31	40	144	83		0.854833	0.60748	0.713704	2.35476	1.3524	Zkscan14	zinc finger with KRAB and SCAN domains 14 [Source:MGI Symbol;Acc:MGI:1914485]	5	145194946	145201868	-	3621	protein_coding	zinc finger with KRAB and SCAN domains 14 [Source:MGI Symbol;Acc:MGI:1914485]	zf-C2H2
ENSMUSG00000029729		317	219	224	490	308		1.68947	1.81942	1.69444	3.39704	2.12763	Zkscan1	zinc finger with KRAB and SCAN domains 1 [Source:MGI Symbol;Acc:MGI:1921820]	5	138085084	138107822	+	8541	protein_coding	zinc finger with KRAB and SCAN domains 1 [Source:MGI Symbol;Acc:MGI:1921820]	zf-C2H2
ENSMUSG00000030393		34	7	11	22	50		0.368582	0.118291	0.169252	0.310234	0.702552	Zik1	zinc finger protein interacting with K protein 1 [Source:MGI Symbol;Acc:MGI:108070]	7	10487229	10495394	-	4199	protein_coding	zinc finger protein interacting with K protein 1 [Source:MGI Symbol;Acc:MGI:108070]	zf-C2H2
ENSMUSG00000035877		325	66	88	159	142		1.11577	0.353209	0.428804	0.710067	0.631876	Zhx3	zinc fingers and homeoboxes 3 [Source:MGI Symbol;Acc:MGI:2444772]	2	160748708	160872998	-	13259	protein_coding	zinc fingers and homeoboxes 3 [Source:MGI Symbol;Acc:MGI:2444772]	Homeobox
ENSMUSG00000071757		46	531	316	571	83		0.47224	8.49762	4.60445	7.62523	1.10443	Zhx2	zinc fingers and homeoboxes 2 [Source:MGI Symbol;Acc:MGI:2683087]	15	57694665	57839832	+	4434	protein_coding	zinc fingers and homeoboxes 2 [Source:MGI Symbol;Acc:MGI:2683087]	Homeobox
ENSMUSG00000022361		768	869	1065	242	973		5.79659	10.2242	11.409	2.37596	9.51871	Zhx1	zinc fingers and homeoboxes 1 [Source:MGI Symbol;Acc:MGI:109271]	15	58047003	58076541	-	6031	protein_coding	zinc fingers and homeoboxes 1 [Source:MGI Symbol;Acc:MGI:109271]	Homeobox
ENSMUSG00000051278		184	14	38	10	42		0.793675	0.0941349	0.232645	0.0561096	0.234816	Zgrf1	zinc finger, GRF-type containing 1 [Source:MGI Symbol;Acc:MGI:1918893]	3	127553489	127618023	+	10553	protein_coding	zinc finger, GRF-type containing 1 [Source:MGI Symbol;Acc:MGI:1918893]	-
ENSMUSG00000027582		293	158	97	141	137		2.3715	1.99347	1.11433	1.48452	1.43724	Zgpat	zinc finger, CCCH-type with G patch domain [Source:MGI Symbol;Acc:MGI:2449939]	2	181364928	181383628	+	5624	protein_coding	zinc finger, CCCH-type with G patch domain [Source:MGI Symbol;Acc:MGI:2449939]	-
ENSMUSG00000034557		61	12	32	42	34		0.429898	0.13183	0.320089	0.385032	0.310576	Zfyve9	zinc finger, FYVE domain containing 9 [Source:MGI Symbol;Acc:MGI:2652838]	4	108637466	108780798	-	6459	protein_coding	zinc finger, FYVE domain containing 9 [Source:MGI Symbol;Acc:MGI:2652838]	-
ENSMUSG00000037224		21	0	4	0	37		0.166073	0	0.0448979	0	0.379259	Zfyve28	zinc finger, FYVE domain containing 28 [Source:MGI Symbol;Acc:MGI:2684992]	5	34194893	34288449	-	5756	protein_coding	zinc finger, FYVE domain containing 28 [Source:MGI Symbol;Acc:MGI:2684992]	-
ENSMUSG00000018820		703	304	274	343	351		3.71106	2.50158	2.05295	2.35531	2.40161	Zfyve27	zinc finger, FYVE domain containing 27 [Source:MGI Symbol;Acc:MGI:1919602]	19	42163951	42194590	+	8623	protein_coding	zinc finger, FYVE domain containing 27 [Source:MGI Symbol;Acc:MGI:1919602]	-
ENSMUSG00000066440		1079	477	419	1445	1239		2.59091	1.78545	1.42801	4.51347	3.85617	Zfyve26	zinc finger, FYVE domain containing 26 [Source:MGI Symbol;Acc:MGI:1924767]	12	79232346	79296304	-	18957	protein_coding	zinc finger, FYVE domain containing 26 [Source:MGI Symbol;Acc:MGI:1924767]	-
ENSMUSG00000021286		315	84	86	166	118		7.47199	3.10601	2.89541	5.12207	3.62795	Zfyve21	zinc finger, FYVE domain containing 21 [Source:MGI Symbol;Acc:MGI:1915770]	12	111814170	111832192	+	1919	protein_coding	zinc finger, FYVE domain containing 21 [Source:MGI Symbol;Acc:MGI:1915770]	-
ENSMUSG00000068580		356	160	229	296	255		4.97852	3.48793	4.54539	5.3846	4.62215	Zfyve19	zinc finger, FYVE domain containing 19 [Source:MGI Symbol;Acc:MGI:1919258]	2	119208617	119217049	+	3255	protein_coding	zinc finger, FYVE domain containing 19 [Source:MGI Symbol;Acc:MGI:1919258]	-
ENSMUSG00000021706		443	592	575	556	583		2.8474	5.9315	5.24564	4.6487	4.85699	Zfyve16	zinc finger, FYVE domain containing 16 [Source:MGI Symbol;Acc:MGI:2145181]	13	92487108	92530868	-	7082	protein_coding	zinc finger, FYVE domain containing 16 [Source:MGI Symbol;Acc:MGI:2145181]	-
ENSMUSG00000042628		737	544	546	890	735		4.02111	4.62674	4.22821	6.31656	5.1978	Zfyve1	zinc finger, FYVE domain containing 1 [Source:MGI Symbol;Acc:MGI:3026685]	12	83546558	83597222	-	8343	protein_coding	zinc finger, FYVE domain containing 1 [Source:MGI Symbol;Acc:MGI:3026685]	-
ENSMUSG00000079509		856	565	561	601	820		5.0245	5.1697	4.67377	4.58887	6.23859	Zfx	zinc finger protein X-linked [Source:MGI Symbol;Acc:MGI:99211]	X	94074631	94123702	-	7755	protein_coding	zinc finger protein X-linked [Source:MGI Symbol;Acc:MGI:99211]	zf-C2H2
ENSMUSG00000034949		7	2	0	43	20		0.0425817	0.018965	0	0.340256	0.157692	Zfr2	zinc finger RNA binding protein 2 [Source:MGI Symbol;Acc:MGI:2143792]	10	81233155	81252123	+	7483	protein_coding	zinc finger RNA binding protein 2 [Source:MGI Symbol;Acc:MGI:2143792]	-
ENSMUSG00000022201		1165	1720	1688	1952	1828		8.97152	20.6474	18.4501	19.5538	18.2461	Zfr	zinc finger RNA binding protein [Source:MGI Symbol;Acc:MGI:1341890]	15	12117831	12185683	+	5911	protein_coding	zinc finger RNA binding protein [Source:MGI Symbol;Acc:MGI:1341890]	-
ENSMUSG00000022306		20	1	1	3	3		0.0954695	0.00744102	0.00677517	0.0186281	0.0185614	Zfpm2	zinc finger protein, multitype 2 [Source:MGI Symbol;Acc:MGI:1334444]	15	40655035	41104592	+	9536	protein_coding	zinc finger protein, multitype 2 [Source:MGI Symbol;Acc:MGI:1334444]	zf-C2H2
ENSMUSG00000049577		293	32	56	444	114		3.8074	0.648199	1.03284	7.50508	1.92008	Zfpm1	zinc finger protein, multitype 1 [Source:MGI Symbol;Acc:MGI:1095400]	8	122282141	122337251	+	3503	protein_coding	zinc finger protein, multitype 1 [Source:MGI Symbol;Acc:MGI:1095400]	zf-C2H2
ENSMUSG00000024792		474	255	289	450	302		12.0002	10.0635	10.3847	14.8196	9.90996	Zfpl1	zinc finger like protein 1 [Source:MGI Symbol;Acc:MGI:1891017]	19	6080762	6084944	-	1798	protein_coding	zinc finger like protein 1 [Source:MGI Symbol;Acc:MGI:1891017]	-
ENSMUSG00000078546		70	25	54	60	92		1.00612	0.560132	1.10162	1.1218	1.71393	Zfp995	zinc finger protein 995 [Source:MGI Symbol;Acc:MGI:1917331]	17	21879570	21909926	-	3167	protein_coding	zinc finger protein 995 [Source:MGI Symbol;Acc:MGI:1917331]	zf-C2H2
ENSMUSG00000096433		149	96	105	126	182		1.38928	1.39531	1.38956	1.52822	2.19952	Zfp994	zinc finger protein 994 [Source:MGI Symbol;Acc:MGI:3643318]	17	22197265	22225616	-	4882	protein_coding	zinc finger protein 994 [Source:MGI Symbol;Acc:MGI:3643318]	zf-C2H2
ENSMUSG00000063245		60	46	55	55	77		2.14211	2.56004	2.78701	2.55426	3.56316	Zfp993	zinc finger protein 993 [Source:MGI Symbol;Acc:MGI:3713585]	4	146610961	146658160	+	1275	protein_coding	zinc finger protein 993 [Source:MGI Symbol;Acc:MGI:3713585]	zf-C2H2
ENSMUSG00000070605		174	146	245	318	326		1.74076	2.27688	3.47889	4.13836	4.22728	Zfp992	zinc finger protein 992 [Source:MGI Symbol;Acc:MGI:3700963]	4	146449023	146470292	+	4550	protein_coding	zinc finger protein 992 [Source:MGI Symbol;Acc:MGI:3700963]	zf-C2H2
ENSMUSG00000067916		337	306	387	303	483		5.25889	7.44361	8.57158	6.15062	9.76934	Zfp991	zinc finger protein 991 [Source:MGI Symbol;Acc:MGI:3701604]	4	147132038	147180579	+	2917	protein_coding	zinc finger protein 991 [Source:MGI Symbol;Acc:MGI:3701604]	zf-C2H2
ENSMUSG00000078495		395	217	343	504	642		6.17457	5.2877	7.61008	10.2483	13.0076	Zfp984	zinc finger protein 984 [Source:MGI Symbol;Acc:MGI:3651978]	4	147753974	147809788	-	2912	protein_coding	zinc finger protein 984 [Source:MGI Symbol;Acc:MGI:3651978]	zf-C2H2
ENSMUSG00000035868		67	22	16	48	62		0.700466	0.358536	0.23742	0.652778	0.840152	Zfp983	zinc finger protein 983 [Source:MGI Symbol;Acc:MGI:1920479]	17	21650624	21664966	+	4354	protein_coding	zinc finger protein 983 [Source:MGI Symbol;Acc:MGI:1920479]	zf-C2H2
ENSMUSG00000078496		2	0	0	1	1		0.0611826	0	0	0.0397933	0.0396508	Zfp982	zinc finger protein 982 [Source:MGI Symbol;Acc:MGI:3701121]	4	147492417	147513486	+	1488	protein_coding	zinc finger protein 982 [Source:MGI Symbol;Acc:MGI:3701121]	zf-C2H2
ENSMUSG00000056300		1	0	0	0	0		0.0143868	0	0	0	0	Zfp981	zinc finger protein 981 [Source:MGI Symbol;Acc:MGI:3700965]	4	146502027	146539395	+	3164	protein_coding	zinc finger protein 981 [Source:MGI Symbol;Acc:MGI:3700965]	zf-C2H2
ENSMUSG00000066000		13	19	10	1	7		0.143945	0.327948	0.157159	0.0144034	0.100463	Zfp979	zinc finger protein 979 [Source:MGI Symbol;Acc:MGI:2148252]	4	147611937	147642513	-	4111	protein_coding	zinc finger protein 979 [Source:MGI Symbol;Acc:MGI:2148252]	zf-C2H2
ENSMUSG00000074158		39	1	6	18	31		0.35541	0.0142057	0.0776072	0.213378	0.366168	Zfp976	zinc finger protein 976 [Source:MGI Symbol;Acc:MGI:3036263]	7	42609526	42642588	-	4995	protein_coding	zinc finger protein 976 [Source:MGI Symbol;Acc:MGI:3036263]	zf-C2H2
ENSMUSG00000069727		44	8	24	27	45		0.449075	0.127278	0.347666	0.358461	0.595295	Zfp975	zinc finger protein 975 [Source:MGI Symbol;Acc:MGI:3648690]	7	42660105	42692742	-	4460	protein_coding	zinc finger protein 975 [Source:MGI Symbol;Acc:MGI:3648690]	zf-C2H2
ENSMUSG00000070709		71	27	25	45	96		0.42989	0.254836	0.214844	0.354424	0.753396	Zfp974	zinc finger protein 974 [Source:MGI Symbol;Acc:MGI:1920680]	7	27907392	27929460	-	7518	protein_coding	zinc finger protein 974 [Source:MGI Symbol;Acc:MGI:1920680]	zf-C2H2
ENSMUSG00000074529		3	0	2	1	3		0.158055	0	0.149556	0.0685329	0.204862	Zfp972	zinc finger protein 972 [Source:MGI Symbol;Acc:MGI:1925953]	2	177903340	177925613	-	864	protein_coding	zinc finger protein 972 [Source:MGI Symbol;Acc:MGI:1925953]	zf-C2H2
ENSMUSG00000074519		41	17	26	50	78		0.870077	0.562367	0.783128	1.38024	2.14547	Zfp971	zinc finger protein 971 [Source:MGI Symbol;Acc:MGI:1261426]	2	178023284	178034022	+	2145	protein_coding	zinc finger protein 971 [Source:MGI Symbol;Acc:MGI:1261426]	zf-C2H2
ENSMUSG00000078866		48	12	7	137	54		1.00596	0.392031	0.208221	3.73485	1.46686	Zfp970	zinc finger protein 970 [Source:MGI Symbol;Acc:MGI:3652255]	2	177464733	177478129	+	2172	protein_coding	zinc finger protein 970 [Source:MGI Symbol;Acc:MGI:3652255]	zf-C2H2
ENSMUSG00000095990		38	30	47	59	82		0.644469	0.793117	1.13136	1.30161	1.80254	Zfp97	zinc finger protein 97 [Source:MGI Symbol;Acc:MGI:105921]	17	17121415	17146831	+	2684	protein_coding	zinc finger protein 97 [Source:MGI Symbol;Acc:MGI:105921]	zf-C2H2
ENSMUSG00000095545		7	5	18	9	7		0.181251	0.201813	0.661516	0.303135	0.234927	Zfp969	zinc finger protein 969 [Source:MGI Symbol;Acc:MGI:3782422]	2	175692223	175703646	-	1758	protein_coding	zinc finger protein 969 [Source:MGI Symbol;Acc:MGI:3782422]	zf-C2H2
ENSMUSG00000078898		1	0	0	0	0		0.0149638	0	0	0	0	Zfp968	zinc finger protein 968 [Source:MGI Symbol;Acc:MGI:3782903]	2	175372436	175384201	+	3042	protein_coding	zinc finger protein 968 [Source:MGI Symbol;Acc:MGI:3782903]	zf-C2H2
ENSMUSG00000078896		4	0	0	4	0		0.0783137	0	0	0.101871	0	Zfp965	zinc finger protein 965 [Source:MGI Symbol;Acc:MGI:3779822]	2	175469985	175482171	+	2325	protein_coding	zinc finger protein 965 [Source:MGI Symbol;Acc:MGI:3779822]	zf-C2H2
ENSMUSG00000091764		8	3	5	1	20		0.0479093	0.0280059	0.0424997	0.00779008	0.155244	Zfp964	zinc finger protein 964 [Source:MGI Symbol;Acc:MGI:3646490]	8	69654479	69666982	+	7601	protein_coding	zinc finger protein 964 [Source:MGI Symbol;Acc:MGI:3646490]	zf-C2H2
ENSMUSG00000092260		53	14	20	18	16		1.04939	0.432103	0.562053	0.463603	0.410616	Zfp963	zinc finger protein 963 [Source:MGI Symbol;Acc:MGI:4867078]	8	69741639	69749970	-	2299	protein_coding	zinc finger protein 963 [Source:MGI Symbol;Acc:MGI:4867078]	zf-C2H2
ENSMUSG00000052446		137	51	70	149	152		1.43891	0.834987	1.04351	2.03568	2.06923	Zfp961	zinc finger protein 961 [Source:MGI Symbol;Acc:MGI:3583954]	8	71951038	71993792	+	4334	protein_coding	zinc finger protein 961 [Source:MGI Symbol;Acc:MGI:3583954]	zf-C2H2
ENSMUSG00000096696		12	3	7	5	10		0.204814	0.0798172	0.169575	0.111009	0.221224	Zfp960	zinc finger protein 960 [Source:MGI Symbol;Acc:MGI:3052731]	17	17064113	17089628	+	2667	protein_coding	zinc finger protein 960 [Source:MGI Symbol;Acc:MGI:3052731]	zf-C2H2
ENSMUSG00000003198		105	55	69	21	82		1.95245	1.59423	1.82106	0.50795	1.97632	Zfp959	zinc finger protein 959 [Source:MGI Symbol;Acc:MGI:2385058]	17	55892093	55898928	+	2448	protein_coding	zinc finger protein 959 [Source:MGI Symbol;Acc:MGI:2385058]	zf-C2H2
ENSMUSG00000058748		99	39	55	364	127		1.90629	1.17062	1.50315	9.11731	3.16965	Zfp958	zinc finger protein 958 [Source:MGI Symbol;Acc:MGI:2385298]	8	4613167	4630231	+	2364	protein_coding	zinc finger protein 958 [Source:MGI Symbol;Acc:MGI:2385298]	zf-C2H2
ENSMUSG00000045466		114	24	34	172	62		1.7484	0.573781	0.740119	3.43145	1.23249	Zfp956	zinc finger protein 956 [Source:MGI Symbol;Acc:MGI:2141515]	6	47953390	47965300	+	2968	protein_coding	zinc finger protein 956 [Source:MGI Symbol;Acc:MGI:2141515]	zf-C2H2
ENSMUSG00000096910		38	30	19	41	34		1.05602	1.29959	0.749422	1.48212	1.22467	Zfp955b	zinc finger protein 955B [Source:MGI Symbol;Acc:MGI:4834573]	17	33289649	33303196	+	1638	protein_coding	zinc finger protein 955B [Source:MGI Symbol;Acc:MGI:4834573]	zf-C2H2
ENSMUSG00000094441		71	20	36	36	42		1.97308	0.866392	1.41996	1.30137	1.51283	Zfp955a	zinc finger protein 955A [Source:MGI Symbol;Acc:MGI:4834570]	17	33241519	33255040	-	1638	protein_coding	zinc finger protein 955A [Source:MGI Symbol;Acc:MGI:4834570]	zf-C2H2
ENSMUSG00000062116		239	80	112	317	147		4.54438	2.37118	3.0226	7.84057	3.62283	Zfp954	zinc finger protein 954 [Source:MGI Symbol;Acc:MGI:1917764]	7	7114690	7121488	-	2394	protein_coding	zinc finger protein 954 [Source:MGI Symbol;Acc:MGI:1917764]	zf-C2H2
ENSMUSG00000098905		123	59	60	44	89		1.19712	0.895124	0.828839	0.557055	1.12273	Zfp953	zinc finger protein 953 [Source:MGI Symbol;Acc:MGI:3612873]	13	67339306	67360605	-	4677	protein_coding	zinc finger protein 953 [Source:MGI Symbol;Acc:MGI:3612873]	zf-C2H2
ENSMUSG00000053390		200	89	146	207	177		2.08424	1.44579	2.15952	2.80608	2.39081	Zfp952	zinc finger protein 952 [Source:MGI Symbol;Acc:MGI:2441928]	17	32993129	33005457	+	4368	protein_coding	zinc finger protein 952 [Source:MGI Symbol;Acc:MGI:2441928]	zf-C2H2
ENSMUSG00000072774		31	21	20	26	33		0.298333	0.315033	0.273184	0.325481	0.41163	Zfp951	zinc finger protein 951 [Source:MGI Symbol;Acc:MGI:2441896]	5	104813169	104860070	-	4730	protein_coding	zinc finger protein 951 [Source:MGI Symbol;Acc:MGI:2441896]	zf-C2H2
ENSMUSG00000074733		247	44	38	50	167		1.0592	0.294124	0.231286	0.278909	0.92822	Zfp950	zinc finger protein 950 [Source:MGI Symbol;Acc:MGI:2652824]	19	61053840	61140840	-	10615	protein_coding	zinc finger protein 950 [Source:MGI Symbol;Acc:MGI:2652824]	-
ENSMUSG00000032425		118	45	76	371	136		1.3069	0.776907	1.1947	5.34496	1.95232	Zfp949	zinc finger protein 949 [Source:MGI Symbol;Acc:MGI:1918890]	9	88548020	88571061	+	4110	protein_coding	zinc finger protein 949 [Source:MGI Symbol;Acc:MGI:1918890]	zf-C2H2
ENSMUSG00000067931		207	86	72	282	89		3.55302	2.30104	1.75406	6.29634	1.98003	Zfp948	zinc finger protein 948 [Source:MGI Symbol;Acc:MGI:3040683]	17	21567008	21588699	+	2652	protein_coding	zinc finger protein 948 [Source:MGI Symbol;Acc:MGI:3040683]	zf-C2H2
ENSMUSG00000063383		61	17	33	22	81		0.966822	0.420013	0.742362	0.453577	1.66401	Zfp947	zinc finger protein 947 [Source:MGI Symbol;Acc:MGI:3646759]	17	22144359	22166190	-	2872	protein_coding	zinc finger protein 947 [Source:MGI Symbol;Acc:MGI:3646759]	zf-C2H2
ENSMUSG00000071266		192	63	63	122	255		2.49424	1.27578	1.16162	2.06162	4.29369	Zfp946	zinc finger protein 946 [Source:MGI Symbol;Acc:MGI:1921399]	17	22424222	22456689	+	3504	protein_coding	zinc finger protein 946 [Source:MGI Symbol;Acc:MGI:1921399]	zf-C2H2
ENSMUSG00000059142		164	42	70	36	167		0.73383	0.292954	0.444565	0.20954	0.96855	Zfp945	zinc finger protein 945 [Source:MGI Symbol;Acc:MGI:2445132]	17	22846697	22867134	-	10173	protein_coding	zinc finger protein 945 [Source:MGI Symbol;Acc:MGI:2445132]	zf-C2H2
ENSMUSG00000033972		205	96	123	119	239		3.35186	2.44681	2.85445	2.53099	5.06504	Zfp944	zinc finger protein 944 [Source:MGI Symbol;Acc:MGI:2442394]	17	22337989	22361400	-	2784	protein_coding	zinc finger protein 944 [Source:MGI Symbol;Acc:MGI:2442394]	zf-C2H2
ENSMUSG00000053347		194	113	146	56	225		1.84514	1.67534	1.97091	0.692832	2.77373	Zfp943	zinc finger prtoein 943 [Source:MGI Symbol;Acc:MGI:1921920]	17	21962552	22071168	+	4786	protein_coding	zinc finger prtoein 943 [Source:MGI Symbol;Acc:MGI:1921920]	zf-C2H2
ENSMUSG00000071267		198	112	125	138	230		1.71381	1.51117	1.53565	1.55378	2.58035	Zfp942	zinc finger protein 942 [Source:MGI Symbol;Acc:MGI:1920483]	17	21926960	21962464	-	5259	protein_coding	zinc finger protein 942 [Source:MGI Symbol;Acc:MGI:1920483]	zf-C2H2
ENSMUSG00000060314		19	2	1	14	21		0.183431	0.0300986	0.0137027	0.175816	0.26278	Zfp941	zinc finger protein 941 [Source:MGI Symbol;Acc:MGI:3039601]	7	140807449	140822178	-	4715	protein_coding	zinc finger protein 941 [Source:MGI Symbol;Acc:MGI:3039601]	zf-C2H2
ENSMUSG00000050855		60	9	21	66	52		0.448472	0.104863	0.222786	0.641711	0.50378	Zfp940	zinc finger protein 940 [Source:MGI Symbol;Acc:MGI:2446235]	7	29833620	29853669	-	6090	protein_coding	zinc finger protein 940 [Source:MGI Symbol;Acc:MGI:2446235]	zf-C2H2
ENSMUSG00000074282		25	13	9	7	16		0.324216	0.262806	0.165662	0.118087	0.268947	Zfp94	zinc finger protein 94 [Source:MGI Symbol;Acc:MGI:107610]	7	24301704	24316666	-	3510	protein_coding	zinc finger protein 94 [Source:MGI Symbol;Acc:MGI:107610]	zf-C2H2
ENSMUSG00000030424		44	6	14	14	13		0.80761	0.171671	0.364723	0.334264	0.309276	Zfp939	zinc finger protein 939 [Source:MGI Symbol;Acc:MGI:3036240]	7	39449518	39477413	+	2480	transcribed_unprocessed_pseudogene	zinc finger protein 939 [Source:MGI Symbol;Acc:MGI:3036240]	zf-C2H2
ENSMUSG00000062931		65	22	29	41	66		1.39041	0.733583	0.880466	1.14084	1.8299	Zfp938	zinc finger protein 938 [Source:MGI Symbol;Acc:MGI:3621440]	10	82224850	82241280	-	2128	protein_coding	zinc finger protein 938 [Source:MGI Symbol;Acc:MGI:3621440]	zf-C2H2
ENSMUSG00000060336		10	1	3	3	11		0.162745	0.0253692	0.0692971	0.0635099	0.232036	Zfp937	zinc finger protein 937 [Source:MGI Symbol;Acc:MGI:3644476]	2	150218073	150240725	+	2797	protein_coding	zinc finger protein 937 [Source:MGI Symbol;Acc:MGI:3644476]	zf-C2H2
ENSMUSG00000074865		67	11	21	20	45		0.529117	0.135415	0.235387	0.205456	0.46062	Zfp934	zinc finger protein 934 [Source:MGI Symbol;Acc:MGI:1924367]	13	62479827	62571199	-	5764	protein_coding	zinc finger protein 934 [Source:MGI Symbol;Acc:MGI:1924367]	zf-C2H2
ENSMUSG00000059423		89	74	76	63	178		0.948775	1.22971	1.14993	0.873626	2.4595	Zfp933	zinc finger protein 933 [Source:MGI Symbol;Acc:MGI:1922865]	4	147822986	147848366	-	4270	protein_coding	zinc finger protein 933 [Source:MGI Symbol;Acc:MGI:1922865]	zf-C2H2
ENSMUSG00000066613		120	18	32	33	77		1.66943	0.390353	0.631863	0.597191	1.38846	Zfp932	zinc finger protein 932 [Source:MGI Symbol;Acc:MGI:1916754]	5	109996521	110010411	+	3272	protein_coding	zinc finger protein 932 [Source:MGI Symbol;Acc:MGI:1916754]	zf-C2H2
ENSMUSG00000078861		46	8	13	17	73		0.910793	0.246916	0.365335	0.437847	1.87343	Zfp931	zinc finger protein 931 [Source:MGI Symbol;Acc:MGI:2441662]	2	178067695	178078476	-	2299	protein_coding	zinc finger protein 931 [Source:MGI Symbol;Acc:MGI:2441662]	zf-C2H2
ENSMUSG00000059897		75	43	43	75	112		0.654523	0.584964	0.53262	0.851405	1.26688	Zfp930	zinc finger protein 930 [Source:MGI Symbol;Acc:MGI:2675306]	8	69209038	69230536	+	5216	protein_coding	zinc finger protein 930 [Source:MGI Symbol;Acc:MGI:2675306]	zf-C2H2
ENSMUSG00000055305		7	5	7	4	6		0.0877069	0.0976569	0.124486	0.065194	0.0974407	Zfp93	zinc finger protein 93 [Source:MGI Symbol;Acc:MGI:107611]	7	24270420	24277794	+	3633	protein_coding	zinc finger protein 93 [Source:MGI Symbol;Acc:MGI:107611]	zf-C2H2
ENSMUSG00000024695		2985	2504	2464	3694	2803		13.5255	17.6864	15.8465	21.7729	16.4621	Zfp91	zinc finger protein 91 [Source:MGI Symbol;Acc:MGI:104854]	19	12763660	12796126	-	10046	protein_coding	zinc finger protein 91 [Source:MGI Symbol;Acc:MGI:104854]	zf-C2H2
ENSMUSG00000031907		32	8	7	20	9		0.186199	0.072563	0.0578111	0.15138	0.0678772	Zfp90	zinc finger protein 90 [Source:MGI Symbol;Acc:MGI:104786]	8	106415327	106426598	+	7823	protein_coding	zinc finger protein 90 [Source:MGI Symbol;Acc:MGI:104786]	zf-C2H2
ENSMUSG00000072623		63	34	12	277	44		0.532149	0.447682	0.143866	3.04358	0.481725	Zfp9	zinc finger protein 9 [Source:MGI Symbol;Acc:MGI:99210]	6	118461950	118479320	-	5389	protein_coding	zinc finger protein 9 [Source:MGI Symbol;Acc:MGI:99210]	zf-C2H2
ENSMUSG00000089857		19	1	2	4	19		0.24233	0.0198816	0.0362051	0.066363	0.314095	Zfp882	zinc finger protein 882 [Source:MGI Symbol;Acc:MGI:3642748]	8	71908608	71916354	+	3569	protein_coding	zinc finger protein 882 [Source:MGI Symbol;Acc:MGI:3642748]	zf-C2H2
ENSMUSG00000059839		103	82	71	56	81		1.23741	1.53563	1.21065	0.875137	1.26129	Zfp874b	zinc finger protein 874b [Source:MGI Symbol;Acc:MGI:3040702]	13	67471513	67484258	-	3789	protein_coding	zinc finger protein 874b [Source:MGI Symbol;Acc:MGI:3040702]	zf-C2H2
ENSMUSG00000069206		127	104	101	266	209		0.85861	1.09603	0.969168	2.3393	1.83144	Zfp874a	zinc finger protein 874a [Source:MGI Symbol;Acc:MGI:3040703]	13	67424549	67451624	-	6733	protein_coding	zinc finger protein 874a [Source:MGI Symbol;Acc:MGI:3040703]	zf-C2H2
ENSMUSG00000061371		64	14	31	17	69		0.916411	0.31249	0.630025	0.316644	1.2806	Zfp873	zinc finger protein 873 [Source:MGI Symbol;Acc:MGI:3040689]	10	82048123	82064745	+	3179	protein_coding	zinc finger protein 873 [Source:MGI Symbol;Acc:MGI:3040689]	zf-C2H2
ENSMUSG00000074472		1	0	0	0	0		0.0149934	0	0	0	0	Zfp872	zinc finger protein 872 [Source:MGI Symbol;Acc:MGI:3588272]	9	22188090	22202123	+	3036	protein_coding	zinc finger protein 872 [Source:MGI Symbol;Acc:MGI:3588272]	zf-C2H2
ENSMUSG00000024298		178	221	172	391	230		1.50717	2.91697	2.06707	4.30656	2.5242	Zfp871	zinc finger protein 871 [Source:MGI Symbol;Acc:MGI:1921793]	17	32771236	32788287	-	5376	protein_coding	zinc finger protein 871 [Source:MGI Symbol;Acc:MGI:1921793]	zf-C2H2
ENSMUSG00000095325		79	59	68	70	92		0.665569	0.774846	0.813131	0.767142	1.00463	Zfp870	zinc finger protein 870 [Source:MGI Symbol;Acc:MGI:3029586]	17	32879219	32891590	-	5403	protein_coding	zinc finger protein 870 [Source:MGI Symbol;Acc:MGI:3029586]	zf-C2H2
ENSMUSG00000097333		136	112	96	116	155		2.1608	2.77391	2.16488	2.39743	3.19199	Zfp87	zinc finger protein 87 [Source:MGI Symbol;Acc:MGI:107768]	13	67515781	67526177	-	2865	protein_coding	zinc finger protein 87 [Source:MGI Symbol;Acc:MGI:107768]	zf-C2H2
ENSMUSG00000054648		228	143	152	395	126		6.52738	6.38171	6.17636	14.71	4.6755	Zfp869	zinc finger protein 869 [Source:MGI Symbol;Acc:MGI:1914119]	8	69706332	69710724	-	1590	protein_coding	zinc finger protein 869 [Source:MGI Symbol;Acc:MGI:1914119]	zf-C2H2
ENSMUSG00000060427		180	109	106	96	158		2.83221	2.67348	2.36725	1.96488	3.22228	Zfp868	zinc finger protein 868 [Source:MGI Symbol;Acc:MGI:2142546]	8	69610857	69625548	-	2893	protein_coding	zinc finger protein 868 [Source:MGI Symbol;Acc:MGI:2142546]	zf-C2H2
ENSMUSG00000054519		55	43	46	104	70		0.733761	0.894248	0.871034	1.80483	1.21044	Zfp867	zinc finger protein 867 [Source:MGI Symbol;Acc:MGI:2681848]	11	59461197	59472474	-	3412	protein_coding	zinc finger protein 867 [Source:MGI Symbol;Acc:MGI:2681848]	zf-C2H2
ENSMUSG00000043090		263	51	56	56	94		2.13743	0.646105	0.645965	0.592018	0.990186	Zfp866	zinc finger protein 866 [Source:MGI Symbol;Acc:MGI:3584369]	8	69761326	69791178	-	5601	protein_coding	zinc finger protein 866 [Source:MGI Symbol;Acc:MGI:3584369]	zf-C2H2
ENSMUSG00000074405		583	297	252	233	247		2.69422	2.13953	1.65292	1.40066	1.4795	Zfp865	zinc finger protein 865 [Source:MGI Symbol;Acc:MGI:2442656]	7	5020376	5036768	+	9850	protein_coding	zinc finger protein 865 [Source:MGI Symbol;Acc:MGI:2442656]	zf-C2H2
ENSMUSG00000107476		78	20	27	22	35		0.508748	0.203346	0.249952	0.186656	0.295889	Zfp862-ps	zinc finger protein 862, pseudogene [Source:MGI Symbol;Acc:MGI:1889827]	6	48504337	48534832	+	6979	transcribed_unitary_pseudogene	zinc finger protein 862, pseudogene [Source:MGI Symbol;Acc:MGI:1889827]	-
ENSMUSG00000044081		0	0	1	6	9		0	0	0.0148388	0.0815973	0.121958	Zfp85os	zinc finger protein 85, opposite strand [Source:MGI Symbol;Acc:MGI:1915521]	13	67729262	67756838	+	4354	processed_transcript	zinc finger protein 85, opposite strand [Source:MGI Symbol;Acc:MGI:1915521]	-
ENSMUSG00000093910		1	0	1	0	0		0.0144968	0	0.0205758	0	0	Zfp853	zinc finger protein 853 [Source:MGI Symbol;Acc:MGI:2685638]	5	143287038	143293623	-	3140	protein_coding	zinc finger protein 853 [Source:MGI Symbol;Acc:MGI:2685638]	zf-C2H2
ENSMUSG00000096916		85	31	36	35	60		0.627809	0.356918	0.377396	0.33627	0.574399	Zfp850	zinc finger protein 850 [Source:MGI Symbol;Acc:MGI:3036281]	7	27984854	28014115	-	6163	protein_coding	zinc finger protein 850 [Source:MGI Symbol;Acc:MGI:3036281]	zf-C2H2
ENSMUSG00000058331		52	22	40	52	43		1.00341	0.661749	1.09552	1.30523	1.07546	Zfp85	zinc finger protein 85 [Source:MGI Symbol;Acc:MGI:107767]	13	67747800	67755228	-	2359	protein_coding	zinc finger protein 85 [Source:MGI Symbol;Acc:MGI:107767]	zf-C2H2
ENSMUSG00000058192		133	25	43	34	80		0.439406	0.128752	0.201636	0.146119	0.342577	Zfp846	zinc finger protein 846 [Source:MGI Symbol;Acc:MGI:1924012]	9	20581291	20605409	+	13778	protein_coding	zinc finger protein 846 [Source:MGI Symbol;Acc:MGI:1924012]	zf-C2H2
ENSMUSG00000046185		280	180	150	125	172		3.09885	3.10536	2.35624	1.79955	2.46731	Zfp84	zinc finger protein 84 [Source:MGI Symbol;Acc:MGI:107780]	7	29768552	29779821	+	4113	protein_coding	zinc finger protein 84 [Source:MGI Symbol;Acc:MGI:107780]	zf-C2H2
ENSMUSG00000021271		169	107	100	151	139		2.05198	2.02519	1.72334	2.38492	2.18753	Zfp839	zinc finger protein 839 [Source:MGI Symbol;Acc:MGI:1920055]	12	110850253	110869996	+	3749	protein_coding	zinc finger protein 839 [Source:MGI Symbol;Acc:MGI:1920055]	-
ENSMUSG00000046010		271	233	275	230	201		7.75354	10.3916	11.1673	8.55993	7.45385	Zfp830	zinc finger protein 830 [Source:MGI Symbol;Acc:MGI:1914233]	11	82764345	82765935	+	1591	protein_coding	zinc finger protein 830 [Source:MGI Symbol;Acc:MGI:1914233]	-
ENSMUSG00000071064		14	11	8	35	15		0.071252	0.0872689	0.0577889	0.231712	0.0989496	Zfp827	zinc finger protein 827 [Source:MGI Symbol;Acc:MGI:2444807]	8	79028437	79193766	+	8944	protein_coding	zinc finger protein 827 [Source:MGI Symbol;Acc:MGI:2444807]	zf-C2H2
ENSMUSG00000069208		132	59	81	50	128		3.87153	2.69748	3.37194	1.90762	4.86601	Zfp825	zinc finger protein 825 [Source:MGI Symbol;Acc:MGI:2385315]	13	74480054	74493992	-	1552	protein_coding	zinc finger protein 825 [Source:MGI Symbol;Acc:MGI:2385315]	zf-C2H2
ENSMUSG00000031728		195	128	214	490	194		1.33499	1.366	2.07943	4.36368	1.72147	Zfp821	zinc finger protein 821 [Source:MGI Symbol;Acc:MGI:1923121]	8	109705546	109724932	+	6649	protein_coding	zinc finger protein 821 [Source:MGI Symbol;Acc:MGI:1923121]	-
ENSMUSG00000069743		11	1	6	1	3		0.134674	0.0190849	0.104263	0.0159259	0.0476065	Zfp820	zinc finger protein 820 [Source:MGI Symbol;Acc:MGI:1922674]	17	21816885	21845772	-	3718	protein_coding	zinc finger protein 820 [Source:MGI Symbol;Acc:MGI:1922674]	zf-C2H2
ENSMUSG00000098022		4	3	2	6	1		0.0301406	0.035238	0.0213898	0.0588105	0.00976665	Zfp82	zinc finger protein 82 [Source:MGI Symbol;Acc:MGI:1890753]	7	30054489	30072900	-	6041	protein_coding	zinc finger protein 82 [Source:MGI Symbol;Acc:MGI:1890753]	zf-C2H2
ENSMUSG00000055102		0	4	4	21	0		0	0.115097	0.104798	0.504242	0	Zfp819	zinc finger protein 819 [Source:MGI Symbol;Acc:MGI:1921650]	7	43607169	43618285	+	2466	protein_coding	zinc finger protein 819 [Source:MGI Symbol;Acc:MGI:1921650]	zf-C2H2
ENSMUSG00000055202		0	132	269	579	260		0	2.70862	5.0259	9.9144	4.43612	Zfp811	zinc finger protein 811 [Source:MGI Symbol;Acc:MGI:2682944]	17	32795676	32809853	-	3458	protein_coding	zinc finger protein 811 [Source:MGI Symbol;Acc:MGI:2682944]	zf-C2H2
ENSMUSG00000066829		88	17	38	86	157		0.653147	0.196686	0.400311	0.830306	1.51036	Zfp810	zinc finger protein 810 [Source:MGI Symbol;Acc:MGI:2384563]	9	22276748	22307648	-	6133	protein_coding	zinc finger protein 810 [Source:MGI Symbol;Acc:MGI:2384563]	zf-C2H2
ENSMUSG00000003929		168	82	80	252	165		1.15188	0.876415	0.778527	2.24756	1.46634	Zfp81	zinc finger protein 81 [Source:MGI Symbol;Acc:MGI:1890752]	17	33329342	33358878	-	6639	protein_coding	zinc finger protein 81 [Source:MGI Symbol;Acc:MGI:1890752]	zf-C2H2
ENSMUSG00000057982		226	85	63	79	103		3.4755	2.03763	1.3751	1.58033	2.05305	Zfp809	zinc finger protein 809 [Source:MGI Symbol;Acc:MGI:2143362]	9	22225714	22243354	+	2960	protein_coding	zinc finger protein 809 [Source:MGI Symbol;Acc:MGI:2143362]	zf-C2H2
ENSMUSG00000074867		38	4	10	2	11		0.366163	0.0600826	0.136766	0.0250688	0.137384	Zfp808	zinc finger protein 808 [Source:MGI Symbol;Acc:MGI:3704127]	13	62129886	62236144	+	4724	protein_coding	zinc finger protein 808 [Source:MGI Symbol;Acc:MGI:3704127]	zf-C2H2
ENSMUSG00000039841		441	987	1044	490	470		4.1553	14.497	13.9621	6.00581	5.74005	Zfp800	zinc finger protein 800 [Source:MGI Symbol;Acc:MGI:1889334]	6	28239927	28398005	-	4831	protein_coding	zinc finger protein 800 [Source:MGI Symbol;Acc:MGI:1889334]	zf-C2H2
ENSMUSG00000095253		88	51	85	194	172		0.627663	0.567038	0.860495	1.79994	1.59011	Zfp799	zinc finger protein 799 [Source:MGI Symbol;Acc:MGI:2443934]	17	32815449	32830261	-	6382	protein_coding	zinc finger protein 799 [Source:MGI Symbol;Acc:MGI:2443934]	zf-C2H2
ENSMUSG00000074194		54	1	1	4	1		0.834376	0.0240861	0.0219308	0.080397	0.0200273	Zfp791	zinc finger protein 791 [Source:MGI Symbol;Acc:MGI:3648473]	8	85108553	85123095	-	2946	protein_coding	zinc finger protein 791 [Source:MGI Symbol;Acc:MGI:3648473]	zf-C2H2
ENSMUSG00000011427		159	108	87	193	139		1.97858	2.09497	1.5366	3.12411	2.24195	Zfp790	zinc finger protein 790 [Source:MGI Symbol;Acc:MGI:1923431]	7	29816114	29831005	+	3658	protein_coding	zinc finger protein 790 [Source:MGI Symbol;Acc:MGI:1923431]	zf-C2H2
ENSMUSG00000074165		109	43	43	101	136		1.14166	0.702065	0.639242	1.37608	1.84631	Zfp788	zinc finger protein 788 [Source:MGI Symbol;Acc:MGI:1914857]	7	41633203	41651530	+	4346	protein_coding	zinc finger protein 788 [Source:MGI Symbol;Acc:MGI:1914857]	zf-C2H2
ENSMUSG00000046792		380	186	198	315	219		3.17794	2.42478	2.35025	3.42677	2.37389	Zfp787	zinc finger protein 787 [Source:MGI Symbol;Acc:MGI:1914359]	7	6131491	6155997	-	5443	protein_coding	zinc finger protein 787 [Source:MGI Symbol;Acc:MGI:1914359]	zf-C2H2
ENSMUSG00000051499		3	1	0	14	0		0.0251908	0.0130894	0	0.152919	0	Zfp786	zinc finger protein 786 [Source:MGI Symbol;Acc:MGI:3026883]	6	47819266	47830867	-	5421	protein_coding	zinc finger protein 786 [Source:MGI Symbol;Acc:MGI:3026883]	zf-C2H2
ENSMUSG00000072653		26	5	0	6	5		0.172827	0.0518089	0	0.05188	0.0430785	Zfp783	zinc finger protein 783 [Source:MGI Symbol;Acc:MGI:3040704]	6	47943171	47955913	+	6848	transcribed_unprocessed_pseudogene	zinc finger protein 783 [Source:MGI Symbol;Acc:MGI:3040704]	-
ENSMUSG00000063047		98	69	86	53	127		0.485942	0.533341	0.60526	0.341858	0.816236	Zfp780b	zinc finger protein 780B [Source:MGI Symbol;Acc:MGI:2444764]	7	27959135	27979171	-	9180	protein_coding	zinc finger protein 780B [Source:MGI Symbol;Acc:MGI:2444764]	zf-C2H2
ENSMUSG00000055150		16	5	15	16	24		0.145141	0.070703	0.193129	0.1888	0.282186	Zfp78	zinc finger protein 78 [Source:MGI Symbol;Acc:MGI:107783]	7	6363280	6382605	+	5018	protein_coding	zinc finger protein 78 [Source:MGI Symbol;Acc:MGI:107783]	zf-C2H2
ENSMUSG00000071477		453	148	135	247	137		5.74707	2.9269	2.4309	4.07622	2.2528	Zfp777	zinc finger protein 777 [Source:MGI Symbol;Acc:MGI:1919556]	6	48024188	48048911	-	3588	protein_coding	zinc finger protein 777 [Source:MGI Symbol;Acc:MGI:1919556]	zf-C2H2
ENSMUSG00000007216		97	90	59	812	116		1.04039	1.50475	0.898179	11.329	1.61264	Zfp775	zinc finger protein 775 [Source:MGI Symbol;Acc:MGI:2683557]	6	48602063	48623227	+	4244	protein_coding	zinc finger protein 775 [Source:MGI Symbol;Acc:MGI:2683557]	zf-C2H2
ENSMUSG00000063535		22	0	4	1	9		0.151779	0	0.0391682	0.0089743	0.0804794	Zfp773	zinc finger protein 773 [Source:MGI Symbol;Acc:MGI:1923623]	7	7127073	7136755	-	6598	protein_coding	zinc finger protein 773 [Source:MGI Symbol;Acc:MGI:1923623]	zf-C2H2
ENSMUSG00000066838		62	11	25	93	64		1.01629	0.281071	0.581635	1.98299	1.35975	Zfp772	zinc finger protein 772 [Source:MGI Symbol;Acc:MGI:2385265]	7	7202117	7209998	-	2777	protein_coding	zinc finger protein 772 [Source:MGI Symbol;Acc:MGI:2385265]	zf-C2H2
ENSMUSG00000054716		529	392	617	493	364		11.9861	13.8454	19.8423	14.5305	10.69	Zfp771	zinc finger protein 771 [Source:MGI Symbol;Acc:MGI:2442050]	7	127244274	127254803	+	2009	protein_coding	zinc finger protein 771 [Source:MGI Symbol;Acc:MGI:2442050]	zf-C2H2
ENSMUSG00000040321		156	67	67	86	140		1.04536	0.699861	0.637235	0.749635	1.21596	Zfp770	zinc finger protein 770 [Source:MGI Symbol;Acc:MGI:2445100]	2	114193461	114201469	-	6793	protein_coding	zinc finger protein 770 [Source:MGI Symbol;Acc:MGI:2445100]	zf-C2H2
ENSMUSG00000047371		353	238	234	262	146		6.37134	6.69623	5.99456	6.15133	3.41556	Zfp768	zinc finger protein 768 [Source:MGI Symbol;Acc:MGI:2384582]	7	127342795	127345589	-	2522	protein_coding	zinc finger protein 768 [Source:MGI Symbol;Acc:MGI:2384582]	zf-C2H2
ENSMUSG00000045757		193	59	99	31	70		3.50292	1.66926	2.55032	0.731892	1.64674	Zfp764	zinc finger protein 764 [Source:MGI Symbol;Acc:MGI:2443580]	7	127403668	127406822	-	2508	protein_coding	zinc finger protein 764 [Source:MGI Symbol;Acc:MGI:2443580]	zf-C2H2
ENSMUSG00000067430		53	7	18	28	53		0.678255	0.139641	0.326945	0.466108	0.879117	Zfp763	zinc finger protein 763 [Source:MGI Symbol;Acc:MGI:1920701]	17	33016863	33033402	-	3557	protein_coding	zinc finger protein 763 [Source:MGI Symbol;Acc:MGI:1920701]	zf-C2H2
ENSMUSG00000067928		54	7	5	20	51		0.584004	0.11801	0.0767498	0.281361	0.714901	Zfp760	zinc finger protein 760 [Source:MGI Symbol;Acc:MGI:2679257]	17	21707741	21725636	+	4209	protein_coding	zinc finger protein 760 [Source:MGI Symbol;Acc:MGI:2679257]	zf-C2H2
ENSMUSG00000057396		31	19	18	30	83		0.373706	0.357043	0.307983	0.470438	1.29688	Zfp759	zinc finger protein 759 [Source:MGI Symbol;Acc:MGI:2446280]	13	67121660	67141787	+	3776	protein_coding	zinc finger protein 759 [Source:MGI Symbol;Acc:MGI:2446280]	zf-C2H2
ENSMUSG00000044501		158	96	141	138	148		2.41834	2.29049	3.06312	2.74758	2.93613	Zfp758	zinc finger protein 758 [Source:MGI Symbol;Acc:MGI:2385044]	17	22361453	22377281	+	2974	protein_coding	zinc finger protein 758 [Source:MGI Symbol;Acc:MGI:2385044]	zf-C2H2
ENSMUSG00000095432		142	92	89	109	157		1.14161	1.15297	1.01556	1.13991	1.636	Zfp748	zinc finger protein 748 [Source:MGI Symbol;Acc:MGI:1916455]	13	67538641	67553830	-	5662	protein_coding	zinc finger protein 748 [Source:MGI Symbol;Acc:MGI:1916455]	zf-C2H2
ENSMUSG00000054381		162	128	71	93	66		2.61127	3.21621	1.62435	1.94998	1.3789	Zfp747	zinc finger protein 747 [Source:MGI Symbol;Acc:MGI:2443581]	7	127372537	127376050	-	2824	protein_coding	zinc finger protein 747 [Source:MGI Symbol;Acc:MGI:2443581]	zf-C2H2
ENSMUSG00000057691		509	274	282	357	292		2.88143	2.4179	2.26582	2.62888	2.14253	Zfp746	zinc finger protein 746 [Source:MGI Symbol;Acc:MGI:1916478]	6	48062395	48086593	-	8041	protein_coding	zinc finger protein 746 [Source:MGI Symbol;Acc:MGI:1916478]	zf-C2H2
ENSMUSG00000046897		1201	414	397	750	596		10.7384	5.77026	5.03818	8.7231	6.90713	Zfp740	zinc finger protein 740 [Source:MGI Symbol;Acc:MGI:1915994]	15	102203249	102215606	+	5091	protein_coding	zinc finger protein 740 [Source:MGI Symbol;Acc:MGI:1915994]	zf-C2H2
ENSMUSG00000059975		100	43	72	65	104		0.808811	0.542142	0.826542	0.683868	1.09027	Zfp74	zinc finger protein 74 [Source:MGI Symbol;Acc:MGI:107784]	7	29930815	29954089	-	5628	protein_coding	zinc finger protein 74 [Source:MGI Symbol;Acc:MGI:107784]	zf-C2H2
ENSMUSG00000048280		212	100	160	134	237		0.637862	0.469017	0.683276	0.524454	0.924257	Zfp738	zinc finger protein 738 [Source:MGI Symbol;Acc:MGI:3040706]	13	67658685	67687071	-	15129	protein_coding	zinc finger protein 738 [Source:MGI Symbol;Acc:MGI:3040706]	zf-C2H2
ENSMUSG00000058093		159	95	117	127	209		1.4877	1.3856	1.55378	1.54573	2.53465	Zfp729b	zinc finger protein 729b [Source:MGI Symbol;Acc:MGI:2145180]	13	67589439	67609707	-	4865	protein_coding	zinc finger protein 729b [Source:MGI Symbol;Acc:MGI:2145180]	zf-C2H2
ENSMUSG00000021510		211	103	169	189	267		0.982979	0.747992	1.11747	1.14534	1.61223	Zfp729a	zinc finger protein 729a [Source:MGI Symbol;Acc:MGI:3036250]	13	67612763	67637791	-	9771	protein_coding	zinc finger protein 729a [Source:MGI Symbol;Acc:MGI:3036250]	zf-C2H2
ENSMUSG00000069184		35	11	24	16	43		0.383256	0.187763	0.373008	0.227904	0.610299	Zfp72	zinc finger protein 72 [Source:MGI Symbol;Acc:MGI:3033356]	13	74369326	74390836	-	4157	protein_coding	zinc finger protein 72 [Source:MGI Symbol;Acc:MGI:3033356]	zf-C2H2
ENSMUSG00000030469		36	175	231	223	190		0.348218	2.63867	3.17137	2.80586	2.38208	Zfp719	zinc finger protein 719 [Source:MGI Symbol;Acc:MGI:2444708]	7	43579610	43593235	+	4706	protein_coding	zinc finger protein 719 [Source:MGI Symbol;Acc:MGI:2444708]	zf-C2H2
ENSMUSG00000012640		451	355	370	537	380		4.01044	4.92087	4.66985	6.21158	4.37979	Zfp715	zinc finger protein 715 [Source:MGI Symbol;Acc:MGI:1917180]	7	43296197	43313294	-	5119	protein_coding	zinc finger protein 715 [Source:MGI Symbol;Acc:MGI:1917180]	zf-C2H2
ENSMUSG00000090641		36	26	33	66	32		0.412983	0.464943	0.537315	0.984884	0.475809	Zfp712	zinc finger protein 712 [Source:MGI Symbol;Acc:MGI:1925501]	13	67038596	67061170	-	3968	protein_coding	zinc finger protein 712 [Source:MGI Symbol;Acc:MGI:1925501]	zf-C2H2
ENSMUSG00000048897		1445	1383	2055	669	1017		9.497	14.169	19.1697	5.71948	8.66349	Zfp710	zinc finger protein 710 [Source:MGI Symbol;Acc:MGI:1921747]	7	80024814	80094173	+	6926	protein_coding	zinc finger protein 710 [Source:MGI Symbol;Acc:MGI:1921747]	zf-C2H2
ENSMUSG00000056019		228	105	98	107	324		1.30482	0.936704	0.796025	0.796546	2.40333	Zfp709	zinc finger protein 709 [Source:MGI Symbol;Acc:MGI:2384299]	8	71882019	71895727	+	7954	protein_coding	zinc finger protein 709 [Source:MGI Symbol;Acc:MGI:2384299]	zf-C2H2
ENSMUSG00000034429		115	20	19	95	59		1.49865	0.406284	0.351432	1.61041	0.99657	Zfp707	zinc finger protein 707 [Source:MGI Symbol;Acc:MGI:1916270]	15	75969123	75975868	+	3493	protein_coding	zinc finger protein 707 [Source:MGI Symbol;Acc:MGI:1916270]	zf-C2H2
ENSMUSG00000062397		1446	744	1028	789	1323		13.2146	10.5988	13.3341	9.37936	15.671	Zfp706	zinc finger protein 706 [Source:MGI Symbol;Acc:MGI:1915286]	15	36997027	37007773	-	4981	protein_coding	zinc finger protein 706 [Source:MGI Symbol;Acc:MGI:1915286]	-
ENSMUSG00000040209		468	46	58	289	336		1.39648	0.213966	0.245642	1.12176	1.29952	Zfp704	zinc finger protein 704 [Source:MGI Symbol;Acc:MGI:2180715]	3	9427020	9610085	-	15255	protein_coding	zinc finger protein 704 [Source:MGI Symbol;Acc:MGI:2180715]	-
ENSMUSG00000085795		868	998	634	1205	484		11.6484	20.8772	12.0759	21.0351	8.41868	Zfp703	zinc finger protein 703 [Source:MGI Symbol;Acc:MGI:2662729]	8	26977325	26981461	+	3392	protein_coding	zinc finger protein 703 [Source:MGI Symbol;Acc:MGI:2662729]	-
ENSMUSG00000033669		129	80	59	136	41		1.00964	0.976032	0.655412	1.38461	0.415924	Zfp7	zinc finger protein 7 [Source:MGI Symbol;Acc:MGI:99208]	15	76879259	76892395	+	5816	protein_coding	zinc finger protein 7 [Source:MGI Symbol;Acc:MGI:99208]	zf-C2H2
ENSMUSG00000050064		3	4	1	10	3		0.0165007	0.0342956	0.00780667	0.0715471	0.0213873	Zfp697	zinc finger protein 697 [Source:MGI Symbol;Acc:MGI:2139736]	3	98382461	98753812	+	8276	protein_coding	zinc finger protein 697 [Source:MGI Symbol;Acc:MGI:2139736]	zf-C2H2
ENSMUSG00000037243		328	39	33	145	120		7.60597	1.40975	1.08613	4.37382	3.60675	Zfp692	zinc finger protein 692 [Source:MGI Symbol;Acc:MGI:2144276]	11	58307069	58314627	+	1963	protein_coding	zinc finger protein 692 [Source:MGI Symbol;Acc:MGI:2144276]	zf-C2H2
ENSMUSG00000045268		39	28	36	84	26		0.740006	0.828183	0.969524	2.0733	0.639437	Zfp691	zinc finger protein 691 [Source:MGI Symbol;Acc:MGI:3041163]	4	119169513	119174195	-	2399	protein_coding	zinc finger protein 691 [Source:MGI Symbol;Acc:MGI:3041163]	zf-C2H2
ENSMUSG00000064141		15	5	5	21	15		0.245434	0.12753	0.116118	0.446966	0.318118	Zfp69	zinc finger protein 69 [Source:MGI Symbol;Acc:MGI:107794]	4	120930137	120951699	-	2782	protein_coding	zinc finger protein 69 [Source:MGI Symbol;Acc:MGI:107794]	zf-C2H2
ENSMUSG00000048921		44	26	50	81	34		0.553127	0.509499	0.89213	1.32455	0.553994	Zfp689	zinc finger protein 689 [Source:MGI Symbol;Acc:MGI:1918381]	7	127442136	127449158	-	3621	protein_coding	zinc finger protein 689 [Source:MGI Symbol;Acc:MGI:1918381]	zf-C2H2
ENSMUSG00000045251		174	42	57	231	114		2.89702	1.09006	1.34699	5.00295	2.46015	Zfp688	zinc finger protein 688 [Source:MGI Symbol;Acc:MGI:1916484]	7	127418967	127422068	-	2734	protein_coding	zinc finger protein 688 [Source:MGI Symbol;Acc:MGI:1916484]	zf-C2H2
ENSMUSG00000019338		329	181	157	122	166		2.51613	2.15781	1.70421	1.2137	1.64551	Zfp687	zinc finger protein 687 [Source:MGI Symbol;Acc:MGI:1925516]	3	95006590	95015448	-	5952	protein_coding	zinc finger protein 687 [Source:MGI Symbol;Acc:MGI:1925516]	zf-C2H2
ENSMUSG00000058291		314	228	311	582	450		1.79518	2.03194	2.52362	4.32826	3.33461	Zfp68	zinc finger protein 68 [Source:MGI Symbol;Acc:MGI:1344427]	5	138603652	138619761	-	7962	protein_coding	zinc finger protein 68 [Source:MGI Symbol;Acc:MGI:1344427]	zf-C2H2
ENSMUSG00000062743		83	26	35	106	141		1.29522	0.632463	0.775208	2.1517	2.85192	Zfp677	zinc finger protein 677 [Source:MGI Symbol;Acc:MGI:3053207]	17	21383748	21399265	+	2917	protein_coding	zinc finger protein 677 [Source:MGI Symbol;Acc:MGI:3053207]	zf-C2H2
ENSMUSG00000049755		191	132	160	116	121		1.30271	1.40342	1.54889	1.02916	1.06968	Zfp672	zinc finger protein 672 [Source:MGI Symbol;Acc:MGI:2442105]	11	58315114	58330339	-	6674	protein_coding	zinc finger protein 672 [Source:MGI Symbol;Acc:MGI:2442105]	zf-C2H2
ENSMUSG00000049728		295	163	179	198	181		1.98117	1.70641	1.70623	1.72972	1.57555	Zfp668	zinc finger protein 668 [Source:MGI Symbol;Acc:MGI:2442943]	7	127863047	127876828	-	6778	protein_coding	zinc finger protein 668 [Source:MGI Symbol;Acc:MGI:2442943]	zf-C2H2
ENSMUSG00000054893		52	9	1	98	38		0.497799	0.134304	0.0135874	1.22036	0.471506	Zfp667	zinc finger protein 667 [Source:MGI Symbol;Acc:MGI:2442757]	7	6286579	6307883	+	4755	protein_coding	zinc finger protein 667 [Source:MGI Symbol;Acc:MGI:2442757]	zf-C2H2
ENSMUSG00000079215		735	367	498	512	593		4.27185	3.325	4.10812	3.87088	4.46721	Zfp664	zinc finger protein 664 [Source:MGI Symbol;Acc:MGI:2442505]	5	124862691	124902693	+	7832	protein_coding	zinc finger protein 664 [Source:MGI Symbol;Acc:MGI:2442505]	zf-C2H2
ENSMUSG00000034800		66	14	15	18	36		0.581667	0.192334	0.187632	0.206355	0.411232	Zfp661	zinc finger protein 661 [Source:MGI Symbol;Acc:MGI:1919430]	2	127574662	127587094	-	5165	protein_coding	zinc finger protein 661 [Source:MGI Symbol;Acc:MGI:1919430]	zf-C2H2
ENSMUSG00000056592		37	186	179	31	64		0.481898	3.77628	3.30897	0.525203	1.08041	Zfp658	zinc finger protein 658 [Source:MGI Symbol;Acc:MGI:2652821]	7	43562256	43575461	+	3495	protein_coding	zinc finger protein 658 [Source:MGI Symbol;Acc:MGI:2652821]	zf-C2H2
ENSMUSG00000007812		608	704	546	840	979		4.94392	8.92356	6.30153	8.88504	10.3182	Zfp655	zinc finger protein 655 [Source:MGI Symbol;Acc:MGI:1919861]	5	145231715	145247302	+	5598	protein_coding	zinc finger protein 655 [Source:MGI Symbol;Acc:MGI:1919861]	zf-C2H2
ENSMUSG00000047141		268	321	294	384	462		1.94846	3.63798	3.03382	3.63162	4.35364	Zfp654	zinc finger protein 654 [Source:MGI Symbol;Acc:MGI:1919270]	16	64780347	64851652	-	6261	protein_coding	zinc finger protein 654 [Source:MGI Symbol;Acc:MGI:1919270]	zf-C2H2
ENSMUSG00000038895		242	133	152	178	173		2.23082	1.91117	1.98874	2.13443	2.06704	Zfp653	zinc finger protein 653 [Source:MGI Symbol;Acc:MGI:2442362]	9	22055411	22071376	-	4938	protein_coding	zinc finger protein 653 [Source:MGI Symbol;Acc:MGI:2442362]	zf-C2H2
ENSMUSG00000086191		7	2	4	17	12		0.593369	0.264274	0.481252	1.87451	1.31844	Zfp652os	zinc finger protein 652, opposite strand [Source:MGI Symbol;Acc:MGI:3044900]	11	95700106	95712754	-	537	antisense	zinc finger protein 652, opposite strand [Source:MGI Symbol;Acc:MGI:3044900]	-
ENSMUSG00000075595		916	242	257	932	600		2.69983	1.11187	1.07513	3.5733	2.29217	Zfp652	zinc finger protein 652 [Source:MGI Symbol;Acc:MGI:2442221]	11	95712673	95835115	+	15444	protein_coding	zinc finger protein 652 [Source:MGI Symbol;Acc:MGI:2442221]	zf-C2H2
ENSMUSG00000013419		26	6	2	5	9		0.167566	0.0602782	0.0182948	0.0419173	0.075181	Zfp651	zinc finger protein 651 [Source:MGI Symbol;Acc:MGI:2670992]	9	121759330	121771742	+	7063	protein_coding	zinc finger protein 651 [Source:MGI Symbol;Acc:MGI:2670992]	ZBTB
ENSMUSG00000071281		169	92	100	63	269		1.83382	1.55616	1.54012	0.889245	3.78334	Zfp65	zinc finger protein 65 [Source:MGI Symbol;Acc:MGI:107769]	13	67705309	67729173	-	4195	protein_coding	zinc finger protein 65 [Source:MGI Symbol;Acc:MGI:107769]	zf-C2H2
ENSMUSG00000054967		31	2	7	8	29		0.528706	0.0531716	0.169448	0.177482	0.641068	Zfp647	zinc finger protein 647 [Source:MGI Symbol;Acc:MGI:3052806]	15	76910371	76925448	-	2669	protein_coding	zinc finger protein 647 [Source:MGI Symbol;Acc:MGI:3052806]	zf-C2H2
ENSMUSG00000049739		888	291	350	290	341		4.15732	2.12369	2.3257	1.76608	2.06923	Zfp646	zinc finger protein 646 [Source:MGI Symbol;Acc:MGI:3665412]	7	127876221	127885996	+	9723	protein_coding	zinc finger protein 646 [Source:MGI Symbol;Acc:MGI:3665412]	zf-C2H2
ENSMUSG00000049606		395	232	232	306	418		1.28422	1.17578	1.07057	1.29412	1.76146	Zfp644	zinc finger protein 644 [Source:MGI Symbol;Acc:MGI:1277212]	5	106616739	106697287	-	14001	protein_coding	zinc finger protein 644 [Source:MGI Symbol;Acc:MGI:1277212]	-
ENSMUSG00000027551		340	270	254	151	203		2.6152	3.23733	2.77297	1.51083	2.02384	Zfp64	zinc finger protein 64 [Source:MGI Symbol;Acc:MGI:107342]	2	168893331	168955587	-	5918	protein_coding	zinc finger protein 64 [Source:MGI Symbol;Acc:MGI:107342]	zf-C2H2
ENSMUSG00000027667		623	489	447	654	659		5.1797	6.33758	5.27485	7.07304	7.10159	Zfp639	zinc finger protein 639 [Source:MGI Symbol;Acc:MGI:1915028]	3	32510259	32520833	+	5475	protein_coding	zinc finger protein 639 [Source:MGI Symbol;Acc:MGI:1915028]	zf-C2H2
ENSMUSG00000030016		1116	868	871	674	855		3.21317	3.89571	3.55937	2.5243	3.19072	Zfp638	zinc finger protein 638 [Source:MGI Symbol;Acc:MGI:1203484]	6	83867109	83989550	+	15810	protein_coding	zinc finger protein 638 [Source:MGI Symbol;Acc:MGI:1203484]	-
ENSMUSG00000059689		220	141	163	261	181		3.90424	3.90059	4.10569	6.02512	4.16338	Zfp637	zinc finger protein 637 [Source:MGI Symbol;Acc:MGI:2448537]	6	117841180	117845956	+	2565	protein_coding	zinc finger protein 637 [Source:MGI Symbol;Acc:MGI:2448537]	zf-C2H2
ENSMUSG00000045639		224	59	61	79	101		1.51665	0.622712	0.58621	0.695788	0.886365	Zfp629	zinc finger protein 629 [Source:MGI Symbol;Acc:MGI:2444524]	7	127607031	127615797	-	6723	protein_coding	zinc finger protein 629 [Source:MGI Symbol;Acc:MGI:2444524]	zf-C2H2
ENSMUSG00000074406		667	267	297	201	203		8.61815	5.37771	5.44666	3.37828	3.39968	Zfp628	zinc finger protein 628 [Source:MGI Symbol;Acc:MGI:2665174]	7	4915217	4922002	+	3523	protein_coding	zinc finger protein 628 [Source:MGI Symbol;Acc:MGI:2665174]	zf-C2H2
ENSMUSG00000030604		208	74	82	114	152		1.77672	0.985336	0.994156	1.26669	1.68288	Zfp626	zinc finger protein 626 [Source:MGI Symbol;Acc:MGI:1918413]	7	27807196	27822916	+	5329	protein_coding	zinc finger protein 626 [Source:MGI Symbol;Acc:MGI:1918413]	zf-C2H2
ENSMUSG00000050846		91	76	50	86	58		1.66625	2.16926	1.29944	2.04838	1.37652	Zfp623	zinc finger protein 623 [Source:MGI Symbol;Acc:MGI:1926084]	15	75940952	75949400	+	2486	protein_coding	zinc finger protein 623 [Source:MGI Symbol;Acc:MGI:1926084]	zf-C2H2
ENSMUSG00000052253		865	775	695	1225	570		5.5224	7.71278	6.2977	10.1732	4.71672	Zfp622	zinc finger protein 622 [Source:MGI Symbol;Acc:MGI:1289282]	15	25984366	25998481	+	7130	protein_coding	zinc finger protein 622 [Source:MGI Symbol;Acc:MGI:1289282]	-
ENSMUSG00000046311		430	355	284	589	525		3.22996	4.15675	3.02783	5.75513	5.11142	Zfp62	zinc finger protein 62 [Source:MGI Symbol;Acc:MGI:99662]	11	49203292	49218816	+	6060	protein_coding	zinc finger protein 62 [Source:MGI Symbol;Acc:MGI:99662]	zf-C2H2
ENSMUSG00000068959		60	20	25	15	35		0.457563	0.237753	0.270598	0.1488	0.345956	Zfp619	zinc finger protein 619 [Source:MGI Symbol;Acc:MGI:1917477]	7	39517766	39540420	+	5969	protein_coding	zinc finger protein 619 [Source:MGI Symbol;Acc:MGI:1917477]	zf-C2H2
ENSMUSG00000028358		94	76	7	109	20		0.457535	0.576644	0.0483593	0.690136	0.126177	Zfp618	zinc finger protein 618 [Source:MGI Symbol;Acc:MGI:1919950]	4	62965573	63139708	+	9352	protein_coding	zinc finger protein 618 [Source:MGI Symbol;Acc:MGI:1919950]	zf-C2H2
ENSMUSG00000066880		160	127	146	349	293		2.40846	2.98003	3.1193	6.83371	5.71663	Zfp617	zinc finger protein 617 [Source:MGI Symbol;Acc:MGI:2684459]	8	71908635	71934629	+	3024	protein_coding	zinc finger protein 617 [Source:MGI Symbol;Acc:MGI:2684459]	zf-C2H2
ENSMUSG00000050605		121	50	48	87	95		1.24444	0.801599	0.700674	1.16391	1.26639	Zfp61	zinc finger protein 61 [Source:MGI Symbol;Acc:MGI:99663]	7	24291039	24301232	-	4426	protein_coding	zinc finger protein 61 [Source:MGI Symbol;Acc:MGI:99663]	zf-C2H2
ENSMUSG00000040524		330	347	220	566	397		1.81683	2.97802	1.71913	4.05349	2.83299	Zfp609	zinc finger protein 609 [Source:MGI Symbol;Acc:MGI:2674092]	9	65692391	65827564	-	8268	protein_coding	zinc finger protein 609 [Source:MGI Symbol;Acc:MGI:2674092]	-
ENSMUSG00000052713		143	61	21	123	86		1.06501	0.708182	0.221984	1.19161	0.830175	Zfp608	zinc finger protein 608 [Source:MGI Symbol;Acc:MGI:2442338]	18	54888045	54990180	-	6112	protein_coding	zinc finger protein 608 [Source:MGI Symbol;Acc:MGI:2442338]	-
ENSMUSG00000057093		14	2	1	10	7		0.1157	0.0257653	0.0117299	0.107503	0.0749823	Zfp607b	zinc finger protein 607B [Source:MGI Symbol;Acc:MGI:2148237]	7	27689340	27706484	+	5508	protein_coding	zinc finger protein 607B [Source:MGI Symbol;Acc:MGI:2148237]	zf-C2H2
ENSMUSG00000020420		51	77	109	69	70		0.510672	1.20188	1.54911	0.898737	0.908496	Zfp607a	zinc finger protein 607A [Source:MGI Symbol;Acc:MGI:3584526]	7	27857527	27880825	+	4546	protein_coding	zinc finger protein 607A [Source:MGI Symbol;Acc:MGI:3584526]	zf-C2H2
ENSMUSG00000030386		129	37	41	45	100		0.764591	0.341853	0.344913	0.346948	0.768234	Zfp606	zinc finger protein 606 [Source:MGI Symbol;Acc:MGI:1914620]	7	12478293	12496235	+	7680	protein_coding	zinc finger protein 606 [Source:MGI Symbol;Acc:MGI:1914620]	zf-C2H2
ENSMUSG00000023284		29	24	23	39	30		0.377488	0.486983	0.424931	0.660361	0.506151	Zfp605	zinc finger protein 605 [Source:MGI Symbol;Acc:MGI:2444933]	5	110110092	110129794	+	3497	protein_coding	zinc finger protein 605 [Source:MGI Symbol;Acc:MGI:2444933]	zf-C2H2
ENSMUSG00000037640		80	65	76	129	171		0.434039	0.549731	0.585245	0.910417	1.20251	Zfp60	zinc finger protein 60 [Source:MGI Symbol;Acc:MGI:99207]	7	27731389	27753702	+	8390	protein_coding	zinc finger protein 60 [Source:MGI Symbol;Acc:MGI:99207]	zf-C2H2
ENSMUSG00000062794		10	3	2	1	1		0.127364	0.0595614	0.0361545	0.0165675	0.0165082	Zfp599	zinc finger protein 599 [Source:MGI Symbol;Acc:MGI:2679006]	9	22247430	22259895	-	3574	protein_coding	zinc finger protein 599 [Source:MGI Symbol;Acc:MGI:2679006]	zf-C2H2
ENSMUSG00000041130		909	474	333	1359	587		12.5921	10.2355	6.54731	24.4886	10.5396	Zfp598	zinc finger protein 598 [Source:MGI Symbol;Acc:MGI:2670965]	17	24669752	24682015	+	3286	protein_coding	zinc finger protein 598 [Source:MGI Symbol;Acc:MGI:2670965]	-
ENSMUSG00000039789		149	112	108	300	148		1.01839	1.19328	1.0477	2.66723	1.31112	Zfp597	zinc finger protein 597 [Source:MGI Symbol;Acc:MGI:1918313]	16	3858321	3884561	-	6660	protein_coding	zinc finger protein 597 [Source:MGI Symbol;Acc:MGI:1918313]	zf-C2H2
ENSMUSG00000057842		99	27	43	38	62		0.828395	0.352179	0.510688	0.413616	0.67243	Zfp595	zinc finger protein 595 [Source:MGI Symbol;Acc:MGI:3040707]	13	67312998	67332570	-	5440	protein_coding	zinc finger protein 595 [Source:MGI Symbol;Acc:MGI:3040707]	zf-C2H2
ENSMUSG00000028840		12	9	10	10	4		0.261608	0.305851	0.309425	0.283584	0.113027	Zfp593	zinc finger protein 593 [Source:MGI Symbol;Acc:MGI:1915290]	4	134243289	134245592	-	2088	protein_coding	zinc finger protein 593 [Source:MGI Symbol;Acc:MGI:1915290]	-
ENSMUSG00000005621		863	540	530	977	559		5.30001	5.1696	4.61984	7.80498	4.4497	Zfp592	zinc finger protein 592 [Source:MGI Symbol;Acc:MGI:2443541]	7	80993681	81045164	+	7412	protein_coding	zinc finger protein 592 [Source:MGI Symbol;Acc:MGI:2443541]	zf-C2H2
ENSMUSG00000078779		92	46	58	42	52		1.21845	0.949679	1.09027	0.723573	0.892644	Zfp59	zinc finger protein 59 [Source:MGI Symbol;Acc:MGI:99206]	7	27838607	27856438	+	3437	protein_coding	zinc finger protein 59 [Source:MGI Symbol;Acc:MGI:99206]	zf-C2H2
ENSMUSG00000030443		21	15	16	35	33		0.303852	0.338323	0.328585	0.658752	0.618885	Zfp583	zinc finger protein 583 [Source:MGI Symbol;Acc:MGI:2682297]	7	6315660	6331285	-	3146	protein_coding	zinc finger protein 583 [Source:MGI Symbol;Acc:MGI:2682297]	zf-C2H2
ENSMUSG00000055633		118	10	25	86	66		4.26975	0.56405	1.28394	4.04791	3.09541	Zfp580	zinc finger protein 580 [Source:MGI Symbol;Acc:MGI:1916242]	7	5051538	5053723	+	1258	protein_coding	zinc finger protein 580 [Source:MGI Symbol;Acc:MGI:1916242]	zf-C2H2
ENSMUSG00000071291		48	25	28	61	39		0.897311	0.728517	0.742926	1.48335	0.944975	Zfp58	zinc finger protein 58 [Source:MGI Symbol;Acc:MGI:99205]	13	67490167	67500555	-	2435	protein_coding	zinc finger protein 58 [Source:MGI Symbol;Acc:MGI:99205]	zf-C2H2
ENSMUSG00000051550		177	13	15	102	49		1.93725	0.221796	0.233018	1.45219	0.695123	Zfp579	zinc finger protein 579 [Source:MGI Symbol;Acc:MGI:1915740]	7	4983483	4996158	-	4159	protein_coding	zinc finger protein 579 [Source:MGI Symbol;Acc:MGI:1915740]	zf-C2H2
ENSMUSG00000066721		4	0	2	3	4		0.0664281	0	0.0471419	0.0648075	0.0861005	Zfp575	zinc finger protein 575 [Source:MGI Symbol;Acc:MGI:2141921]	7	24583838	24587641	-	2741	protein_coding	zinc finger protein 575 [Source:MGI Symbol;Acc:MGI:2141921]	zf-C2H2
ENSMUSG00000045252		430	255	254	394	193		4.01921	3.71544	3.3697	4.79049	2.33821	Zfp574	zinc finger protein 574 [Source:MGI Symbol;Acc:MGI:2442951]	7	25072567	25083492	+	4870	protein_coding	zinc finger protein 574 [Source:MGI Symbol;Acc:MGI:2442951]	zf-C2H2
ENSMUSG00000036036		9	7	1	3	2		0.108209	0.131195	0.017065	0.0469195	0.0311676	Zfp57	zinc finger protein 57 [Source:MGI Symbol;Acc:MGI:99204]	17	37001163	37010635	+	3786	protein_coding	zinc finger protein 57 [Source:MGI Symbol;Acc:MGI:99204]	zf-C2H2
ENSMUSG00000074221		317	237	149	133	100		1.96217	2.28677	1.30903	1.07088	0.802289	Zfp568	zinc finger protein 568 [Source:MGI Symbol;Acc:MGI:2142347]	7	29983955	30028282	+	7354	protein_coding	zinc finger protein 568 [Source:MGI Symbol;Acc:MGI:2142347]	zf-C2H2
ENSMUSG00000078768		43	20	6	17	12		1.13273	0.821268	0.224333	0.58253	0.409725	Zfp566	zinc finger protein 566 [Source:MGI Symbol;Acc:MGI:1919806]	7	30077337	30090527	-	1728	protein_coding	zinc finger protein 566 [Source:MGI Symbol;Acc:MGI:1919806]	zf-C2H2
ENSMUSG00000067424		35	25	33	35	50		0.724839	0.807069	0.970002	0.942873	1.34214	Zfp563	zinc finger protein 563 [Source:MGI Symbol;Acc:MGI:2677168]	17	33089310	33106203	+	2198	protein_coding	zinc finger protein 563 [Source:MGI Symbol;Acc:MGI:2677168]	zf-C2H2
ENSMUSG00000045519		113	45	63	55	77		1.00937	0.626587	0.798726	0.639066	0.891489	Zfp560	zinc finger protein 560 [Source:MGI Symbol;Acc:MGI:1915280]	9	20345136	20385177	-	5096	protein_coding	zinc finger protein 560 [Source:MGI Symbol;Acc:MGI:1915280]	zf-C2H2
ENSMUSG00000074500		11	129	48	164	11		0.141646	2.5894	0.87728	2.74705	0.183594	Zfp558	zinc finger protein 558 [Source:MGI Symbol;Acc:MGI:1921681]	9	18455575	18478268	-	3535	protein_coding	zinc finger protein 558 [Source:MGI Symbol;Acc:MGI:1921681]	zf-C2H2
ENSMUSG00000045598		168	136	113	205	115		1.92337	2.42712	1.83619	3.05295	1.7065	Zfp553	zinc finger protein 553 [Source:MGI Symbol;Acc:MGI:2384725]	7	127233061	127238179	+	3976	protein_coding	zinc finger protein 553 [Source:MGI Symbol;Acc:MGI:2384725]	zf-C2H2
ENSMUSG00000034071		7	0	6	1	4		0.12088	0	0.147059	0.022463	0.0895301	Zfp551	zinc fingr protein 551 [Source:MGI Symbol;Acc:MGI:3588205]	7	12415153	12422751	-	2636	protein_coding	zinc fingr protein 551 [Source:MGI Symbol;Acc:MGI:3588205]	zf-C2H2
ENSMUSG00000078796		10	0	0	0	1		0.0932975	0	0	0	0.0120927	Zfp541	zinc finger protein 541 [Source:MGI Symbol;Acc:MGI:3647699]	7	16061814	16096334	+	4879	protein_coding	zinc finger protein 541 [Source:MGI Symbol;Acc:MGI:3647699]	zf-C2H2
ENSMUSG00000023882		45	35	47	75	58		0.723303	0.876947	1.07224	1.56813	1.20834	Zfp54	zinc finger protein 54 [Source:MGI Symbol;Acc:MGI:99201]	17	21423227	21435640	+	2832	protein_coding	zinc finger protein 54 [Source:MGI Symbol;Acc:MGI:99201]	zf-C2H2
ENSMUSG00000043456		1	4	0	0	0		0.00493815	0.0307909	0	0	0	Zfp536	zinc finger protein 536 [Source:MGI Symbol;Acc:MGI:1926102]	7	37472135	37773641	-	9218	protein_coding	zinc finger protein 536 [Source:MGI Symbol;Acc:MGI:1926102]	zf-C2H2
ENSMUSG00000042439		22	5	24	26	11		0.0894779	0.0317001	0.138545	0.137556	0.0579882	Zfp532	zinc finger protein 532 [Source:MGI Symbol;Acc:MGI:3036282]	18	65580230	65689443	+	11192	protein_coding	zinc finger protein 532 [Source:MGI Symbol;Acc:MGI:3036282]	zf-C2H2
ENSMUSG00000057409		199	100	145	311	265		2.95545	2.31509	3.0565	6.00818	5.10117	Zfp53	zinc finger protein 53 [Source:MGI Symbol;Acc:MGI:99200]	17	21488998	21510473	+	3065	protein_coding	zinc finger protein 53 [Source:MGI Symbol;Acc:MGI:99200]	zf-C2H2
ENSMUSG00000046541		112	70	69	133	102		1.50835	1.46953	1.31892	2.32996	1.78048	Zfp526	zinc finger protein 526 [Source:MGI Symbol;Acc:MGI:2445181]	7	25221425	25227507	+	3380	protein_coding	zinc finger protein 526 [Source:MGI Symbol;Acc:MGI:2445181]	zf-C2H2
ENSMUSG00000051184		76	29	28	59	49		2.40913	1.43299	1.25977	2.43282	2.01324	Zfp524	zinc finger protein 524 [Source:MGI Symbol;Acc:MGI:1916740]	7	5014415	5018488	+	1436	protein_coding	zinc finger protein 524 [Source:MGI Symbol;Acc:MGI:1916740]	zf-C2H2
ENSMUSG00000024220		208	181	106	516	195		1.08393	1.47033	0.784024	3.49784	1.31712	Zfp523	zinc finger protein 523 [Source:MGI Symbol;Acc:MGI:2687278]	17	28177129	28205886	+	8735	protein_coding	zinc finger protein 523 [Source:MGI Symbol;Acc:MGI:2687278]	zf-C2H2
ENSMUSG00000024420		3	1	5	0	6		0.0221976	0.0115341	0.0525098	0	0.0575426	Zfp521	zinc finger protein 521 [Source:MGI Symbol;Acc:MGI:95459]	18	13687013	13972733	-	6152	protein_coding	zinc finger protein 521 [Source:MGI Symbol;Acc:MGI:95459]	zf-C2H2
ENSMUSG00000051341		280	266	232	1275	446		4.02831	5.96546	4.73738	23.8609	8.31674	Zfp52	zinc finger protein 52 [Source:MGI Symbol;Acc:MGI:99199]	17	21535539	21562601	+	3164	protein_coding	zinc finger protein 52 [Source:MGI Symbol;Acc:MGI:99199]	zf-C2H2
ENSMUSG00000046572		211	79	95	33	60		1.39562	0.814537	0.891857	0.28393	0.514388	Zfp518b	zinc finger protein 518B [Source:MGI Symbol;Acc:MGI:2140750]	5	38668484	38684826	-	6882	protein_coding	zinc finger protein 518B [Source:MGI Symbol;Acc:MGI:2140750]	-
ENSMUSG00000049164		454	224	312	150	358		3.02135	2.32376	2.94703	1.29852	3.08803	Zfp518a	zinc finger protein 518A [Source:MGI Symbol;Acc:MGI:1919922]	19	40894705	40917947	+	6840	protein_coding	zinc finger protein 518A [Source:MGI Symbol;Acc:MGI:1919922]	-
ENSMUSG00000058881		1022	338	294	1251	783		5.9513	3.06814	2.42993	9.47611	5.90985	Zfp516	zinc finger protein 516 [Source:MGI Symbol;Acc:MGI:2443957]	18	82910879	83005314	+	7817	protein_coding	zinc finger protein 516 [Source:MGI Symbol;Acc:MGI:2443957]	zf-C2H2
ENSMUSG00000043059		457	565	547	560	310		8.40169	16.1918	14.2733	13.3921	7.38696	Zfp513	zinc finger protein 513 [Source:MGI Symbol;Acc:MGI:2141255]	5	31198981	31202303	-	2476	protein_coding	zinc finger protein 513 [Source:MGI Symbol;Acc:MGI:2141255]	zf-C2H2
ENSMUSG00000000823		486	64	55	64	101		3.24855	0.666855	0.521798	0.556475	0.875042	Zfp512b	zinc finger protein 512B [Source:MGI Symbol;Acc:MGI:2685478]	2	181582103	181592803	-	6810	protein_coding	zinc finger protein 512B [Source:MGI Symbol;Acc:MGI:2685478]	zf-C2H2
ENSMUSG00000062761		384	180	183	208	304		2.53843	1.85483	1.717	1.78858	2.60472	Zfp512	zinc finger protein 512 [Source:MGI Symbol;Acc:MGI:1917345]	5	31452431	31481754	+	6886	protein_coding	zinc finger protein 512 [Source:MGI Symbol;Acc:MGI:1917345]	zf-C2H2
ENSMUSG00000025470		336	151	183	261	130		7.04824	4.9376	5.44851	7.12186	3.53458	Zfp511	zinc finger protein 511 [Source:MGI Symbol;Acc:MGI:1917002]	7	140036391	140040602	+	2170	protein_coding	zinc finger protein 511 [Source:MGI Symbol;Acc:MGI:1917002]	-
ENSMUSG00000023892		111	79	93	315	201		1.96298	2.1778	2.33432	7.24627	4.60725	Zfp51	zinc finger protein 51 [Source:MGI Symbol;Acc:MGI:99198]	17	21450374	21465587	+	2574	protein_coding	zinc finger protein 51 [Source:MGI Symbol;Acc:MGI:99198]	zf-C2H2
ENSMUSG00000044452		10	7	4	10	2		0.055303	0.0603454	0.0313974	0.0719383	0.0143361	Zfp507	zinc finger protein 507 [Source:MGI Symbol;Acc:MGI:1916378]	7	35772343	35803003	-	8231	protein_coding	zinc finger protein 507 [Source:MGI Symbol;Acc:MGI:1916378]	zf-C2H2
ENSMUSG00000039081		167	161	161	200	166		1.80309	2.70972	2.46724	2.80894	2.32307	Zfp503	zinc finger protein 503 [Source:MGI Symbol;Acc:MGI:1353644]	14	21983959	21989601	-	4216	protein_coding	zinc finger protein 503 [Source:MGI Symbol;Acc:MGI:1353644]	-
ENSMUSG00000090659		14	18	8	5	62		0.132988	0.266535	0.10786	0.0617826	0.76336	Zfp493	zinc finger protein 493 [Source:MGI Symbol;Acc:MGI:1920208]	13	67779693	67792512	+	4792	protein_coding	zinc finger protein 493 [Source:MGI Symbol;Acc:MGI:1920208]	zf-C2H2
ENSMUSG00000048012		16	7	9	33	44		0.0725633	0.0494872	0.0579329	0.194681	0.258645	Zfp473	zinc finger protein 473 [Source:MGI Symbol;Acc:MGI:2442697]	7	44731480	44751050	-	10037	protein_coding	zinc finger protein 473 [Source:MGI Symbol;Acc:MGI:2442697]	zf-C2H2
ENSMUSG00000053600		218	65	104	142	130		4.17649	1.94118	2.82796	3.53879	3.22813	Zfp472	zinc finger protein 472 [Source:MGI Symbol;Acc:MGI:2385049]	17	32965814	32979233	+	2376	protein_coding	zinc finger protein 472 [Source:MGI Symbol;Acc:MGI:2385049]	zf-C2H2
ENSMUSG00000043903		82	13	49	26	51		1.21111	0.299302	1.02719	0.499521	0.97632	Zfp469	zinc finger protein 469 [Source:MGI Symbol;Acc:MGI:2684868]	8	122269569	122272650	+	3082	lincRNA	zinc finger protein 469 [Source:MGI Symbol;Acc:MGI:2684868]	zf-C2H2
ENSMUSG00000068551		555	118	172	200	236		5.93737	1.9678	2.61165	2.78319	3.2724	Zfp467	zinc finger protein 467 [Source:MGI Symbol;Acc:MGI:1916160]	6	48427697	48445825	-	4255	protein_coding	zinc finger protein 467 [Source:MGI Symbol;Acc:MGI:1916160]	zf-C2H2
ENSMUSG00000060206		18	25	12	208	80		0.0765612	0.165758	0.0724441	1.15083	0.441042	Zfp462	zinc finger protein 462 [Source:MGI Symbol;Acc:MGI:107690]	4	54945048	55083563	+	10702	protein_coding	zinc finger protein 462 [Source:MGI Symbol;Acc:MGI:107690]	-
ENSMUSG00000051351		323	210	191	230	202		2.82097	2.85899	2.36764	2.61298	2.28666	Zfp46	zinc finger protein 46 [Source:MGI Symbol;Acc:MGI:99192]	4	136284683	136293942	+	5212	protein_coding	zinc finger protein 46 [Source:MGI Symbol;Acc:MGI:99192]	zf-C2H2
ENSMUSG00000055560		1	0	1	15	1		0.0124066	0	0.0176092	0.242079	0.0160808	Zfp459	zinc finger protein 459 [Source:MGI Symbol;Acc:MGI:3040701]	13	67405709	67421418	-	3669	protein_coding	zinc finger protein 459 [Source:MGI Symbol;Acc:MGI:3040701]	zf-C2H2
ENSMUSG00000055480		25	24	15	19	24		0.140441	0.210167	0.1196	0.138842	0.174751	Zfp458	zinc finger protein 458 [Source:MGI Symbol;Acc:MGI:3040691]	13	67254918	67278466	-	8103	protein_coding	zinc finger protein 458 [Source:MGI Symbol;Acc:MGI:3040691]	zf-C2H2
ENSMUSG00000055341		1	0	0	0	0		0.0134914	0	0	0	0	Zfp457	zinc finger protein 457 [Source:MGI Symbol;Acc:MGI:2664334]	13	67288138	67306485	-	3374	protein_coding	zinc finger protein 457 [Source:MGI Symbol;Acc:MGI:2664334]	zf-C2H2
ENSMUSG00000078995		26	36	35	26	56		0.255398	0.551245	0.487976	0.332223	0.712995	Zfp456	zinc finger protein 456 [Source:MGI Symbol;Acc:MGI:3040694]	13	67362113	67375810	-	4634	protein_coding	zinc finger protein 456 [Source:MGI Symbol;Acc:MGI:3040694]	zf-C2H2
ENSMUSG00000051037		69	28	48	43	127		1.15814	0.7326	1.1435	0.93884	2.76292	Zfp455	zinc finger protein 455 [Source:MGI Symbol;Acc:MGI:3040708]	13	67194506	67209298	+	2712	protein_coding	zinc finger protein 455 [Source:MGI Symbol;Acc:MGI:3040708]	zf-C2H2
ENSMUSG00000042197		555	575	495	1125	490		1.59502	2.57596	2.01913	4.20569	1.82525	Zfp451	zinc finger protein 451 [Source:MGI Symbol;Acc:MGI:2137896]	1	33761545	33814595	-	15839	protein_coding	zinc finger protein 451 [Source:MGI Symbol;Acc:MGI:2137896]	-
ENSMUSG00000073176		39	20	9	42	37		0.474926	0.379655	0.155557	0.665308	0.584006	Zfp449	zinc finger protein 449 [Source:MGI Symbol;Acc:MGI:1925869]	X	56346400	56365674	+	3738	protein_coding	zinc finger protein 449 [Source:MGI Symbol;Acc:MGI:1925869]	zf-C2H2
ENSMUSG00000033961		99	30	49	31	72		0.628079	0.296687	0.441226	0.255831	0.592059	Zfp446	zinc finger protein 446 [Source:MGI Symbol;Acc:MGI:2442185]	7	12977848	12985714	+	7175	protein_coding	zinc finger protein 446 [Source:MGI Symbol;Acc:MGI:2442185]	zf-C2H2
ENSMUSG00000047036		1012	512	566	1065	898		6.21759	4.90353	4.93564	8.51143	7.15107	Zfp445	zinc finger protein 445 [Source:MGI Symbol;Acc:MGI:2143340]	9	122844529	122866006	-	7409	protein_coding	zinc finger protein 445 [Source:MGI Symbol;Acc:MGI:2143340]	zf-C2H2
ENSMUSG00000044876		440	187	229	347	239		3.36109	2.22673	2.48284	3.44801	2.36635	Zfp444	zinc finger protein 444 [Source:MGI Symbol;Acc:MGI:1923365]	7	6172226	6193811	+	5959	protein_coding	zinc finger protein 444 [Source:MGI Symbol;Acc:MGI:1923365]	zf-C2H2
ENSMUSG00000068130		15	3	11	0	15		0.233675	0.0728517	0.24322	0	0.302877	Zfp442	zinc finger protein 442 [Source:MGI Symbol;Acc:MGI:3651999]	2	150407141	150451486	-	2922	protein_coding	zinc finger protein 442 [Source:MGI Symbol;Acc:MGI:3651999]	zf-C2H2
ENSMUSG00000050945		59	44	44	54	49		0.836919	0.97293	0.885869	0.996407	0.900909	Zfp438	zinc finger protein 438 [Source:MGI Symbol;Acc:MGI:2444919]	18	5210031	5334439	-	3209	protein_coding	zinc finger protein 438 [Source:MGI Symbol;Acc:MGI:2444919]	-
ENSMUSG00000096795		14	8	9	6	12		0.229981	0.204858	0.209842	0.128212	0.255505	Zfp433	zinc finger protein 433 [Source:MGI Symbol;Acc:MGI:1920860]	10	81704825	81726686	+	2771	protein_coding	zinc finger protein 433 [Source:MGI Symbol;Acc:MGI:1920860]	zf-C2H2
ENSMUSG00000078994		81	106	132	134	130		1.58654	3.23645	3.66965	3.41414	3.30036	Zfp429	zinc finger protein 429 [Source:MGI Symbol;Acc:MGI:1920057]	13	67387905	67399819	-	2324	protein_coding	zinc finger protein 429 [Source:MGI Symbol;Acc:MGI:1920057]	zf-C2H2
ENSMUSG00000064264		17	25	24	12	11		0.591619	1.35622	1.18547	0.543233	0.49618	Zfp428	zinc finger protein 428 [Source:MGI Symbol;Acc:MGI:1916463]	7	24507006	24515682	+	1308	protein_coding	zinc finger protein 428 [Source:MGI Symbol;Acc:MGI:1916463]	-
ENSMUSG00000059475		221	158	151	339	313		2.05808	2.29364	1.99587	4.10659	3.77805	Zfp426	zinc finger protein 426 [Source:MGI Symbol;Acc:MGI:1920248]	9	20468549	20492746	-	4888	protein_coding	zinc finger protein 426 [Source:MGI Symbol;Acc:MGI:1920248]	zf-C2H2
ENSMUSG00000091515		11	0	4	11	7		0.709233	0	0.366051	0.922573	0.584989	Zfp422-ps	zinc finger protein 422, pseudogene [Source:MGI Symbol;Acc:MGI:3028594]	17	33305040	33305745	-	706	unprocessed_pseudogene	zinc finger protein 422, pseudogene [Source:MGI Symbol;Acc:MGI:3028594]	-
ENSMUSG00000059878		436	157	248	214	317		5.47494	3.0732	4.42008	3.49557	5.15948	Zfp422	zinc finger protein 422 [Source:MGI Symbol;Acc:MGI:1914505]	6	116624016	116628999	-	3625	protein_coding	zinc finger protein 422 [Source:MGI Symbol;Acc:MGI:1914505]	zf-C2H2
ENSMUSG00000058402		61	13	16	48	28		0.482822	0.160398	0.179748	0.494209	0.287256	Zfp420	zinc finger protein 420 [Source:MGI Symbol;Acc:MGI:2444666]	7	29859979	29877292	+	5751	protein_coding	zinc finger protein 420 [Source:MGI Symbol;Acc:MGI:2444666]	zf-C2H2
ENSMUSG00000092312		3	0	0	0	0		0.149083	0	0	0	0	Zfp419	zinc finger protein 419 [Source:MGI Symbol;Acc:MGI:3643847]	7	9058360	9062754	-	916	unprocessed_pseudogene	zinc finger protein 419 [Source:MGI Symbol;Acc:MGI:3643847]	-
ENSMUSG00000034538		30	6	30	38	28		0.255395	0.0796232	0.362491	0.42081	0.30896	Zfp418	zinc finger protein 418 [Source:MGI Symbol;Acc:MGI:2444763]	7	7171330	7183562	+	5347	protein_coding	zinc finger protein 418 [Source:MGI Symbol;Acc:MGI:2444763]	zf-C2H2
ENSMUSG00000073423		378	72	141	269	271		8.75204	2.59865	4.63364	8.1018	8.1328	Zfp414	zinc finger protein 414 [Source:MGI Symbol;Acc:MGI:1915641]	17	33629090	33631779	+	1966	protein_coding	zinc finger protein 414 [Source:MGI Symbol;Acc:MGI:1915641]	-
ENSMUSG00000042472		492	312	276	349	284		2.01818	1.99502	1.6069	1.86223	1.50997	Zfp410	zinc finger protein 410 [Source:MGI Symbol;Acc:MGI:1289280]	12	84316852	84343723	+	11097	protein_coding	zinc finger protein 410 [Source:MGI Symbol;Acc:MGI:1289280]	zf-C2H2
ENSMUSG00000047003		223	39	54	53	108		1.18103	0.321971	0.405914	0.365126	0.741366	Zfp41	zinc finger protein 41 [Source:MGI Symbol;Acc:MGI:99186]	15	75616679	75629827	+	8595	protein_coding	zinc finger protein 41 [Source:MGI Symbol;Acc:MGI:99186]	zf-C2H2
ENSMUSG00000075040		288	170	127	225	152		3.27089	3.00968	2.04721	3.32405	2.23754	Zfp408	zinc finger protein 408 [Source:MGI Symbol;Acc:MGI:2685857]	2	91643669	91649791	-	4008	protein_coding	zinc finger protein 408 [Source:MGI Symbol;Acc:MGI:2685857]	zf-C2H2
ENSMUSG00000048410		314	443	397	279	272		0.942391	2.07254	1.69113	1.08922	1.05809	Zfp407	zinc finger protein 407 [Source:MGI Symbol;Acc:MGI:2685179]	18	84128027	84589725	-	15167	protein_coding	zinc finger protein 407 [Source:MGI Symbol;Acc:MGI:2685179]	zf-C2H2
ENSMUSG00000002617		120	56	56	71	103		1.21874	0.886573	0.80724	0.937992	1.35588	Zfp40	zinc finger protein 40 [Source:MGI Symbol;Acc:MGI:99185]	17	23173869	23193252	-	4482	protein_coding	zinc finger protein 40 [Source:MGI Symbol;Acc:MGI:99185]	zf-C2H2
ENSMUSG00000062519		216	16	24	103	119		0.836221	0.0965573	0.131876	0.5187	0.597129	Zfp398	zinc finger protein 398 [Source:MGI Symbol;Acc:MGI:1917856]	6	47835661	47873537	+	11758	protein_coding	zinc finger protein 398 [Source:MGI Symbol;Acc:MGI:1917856]	zf-C2H2
ENSMUSG00000024276		393	230	229	382	457		2.16525	1.97534	1.79076	2.73773	3.26351	Zfp397	zinc finger protein 397 [Source:MGI Symbol;Acc:MGI:1916506]	18	23954692	23964673	+	8262	protein_coding	zinc finger protein 397 [Source:MGI Symbol;Acc:MGI:1916506]	zf-C2H2
ENSMUSG00000034522		496	8	10	87	125		4.7703	0.119937	0.136505	1.08842	1.55822	Zfp395	zinc finger protein 395 [Source:MGI Symbol;Acc:MGI:2682318]	14	65358389	65398930	+	4733	protein_coding	zinc finger protein 395 [Source:MGI Symbol;Acc:MGI:2682318]	-
ENSMUSG00000037001		42	22	21	33	27		0.491474	0.401302	0.348784	0.502316	0.409514	Zfp39	zinc finger protein 39 [Source:MGI Symbol;Acc:MGI:99183]	11	58888153	58904225	-	3890	protein_coding	zinc finger protein 39 [Source:MGI Symbol;Acc:MGI:99183]	zf-C2H2
ENSMUSG00000042063		319	119	188	150	325		1.65896	0.964692	1.38767	1.01472	2.19069	Zfp386	zinc finger protein 386 (Kruppel-like) [Source:MGI Symbol;Acc:MGI:1930708]	12	116047724	116063360	+	8753	protein_coding	zinc finger protein 386 (Kruppel-like) [Source:MGI Symbol;Acc:MGI:1930708]	zf-C2H2
ENSMUSG00000014198		1	3	0	6	2		0.0146791	0.0686464	0	0.114568	0.0380525	Zfp385c	zinc finger protein 385C [Source:MGI Symbol;Acc:MGI:3608347]	11	100627543	100692455	-	3101	protein_coding	zinc finger protein 385C [Source:MGI Symbol;Acc:MGI:3608347]	-
ENSMUSG00000000552		1360	635	808	1355	870		24.6151	17.9157	20.7568	31.9017	20.4097	Zfp385a	zinc finger protein 385A [Source:MGI Symbol;Acc:MGI:1352495]	15	103313895	103340093	-	2515	protein_coding	zinc finger protein 385A [Source:MGI Symbol;Acc:MGI:1352495]	-
ENSMUSG00000038346		1432	1055	1023	1159	730		10.1518	11.6587	10.2934	10.6879	6.70772	Zfp384	zinc finger protein 384 [Source:MGI Symbol;Acc:MGI:2443203]	6	125009145	125037870	+	6421	protein_coding	zinc finger protein 384 [Source:MGI Symbol;Acc:MGI:2443203]	zf-C2H2
ENSMUSG00000099689		46	20	15	56	32		0.652716	0.442379	0.302095	1.03363	0.588532	Zfp383	zinc finger protein 383 [Source:MGI Symbol;Acc:MGI:1920979]	7	29908223	29916813	+	3208	protein_coding	zinc finger protein 383 [Source:MGI Symbol;Acc:MGI:1920979]	-
ENSMUSG00000074220		102	76	45	150	59		2.02046	2.34672	1.26517	3.86504	1.5148	Zfp382	zinc finger protein 382 [Source:MGI Symbol;Acc:MGI:3588204]	7	30121942	30134950	+	2298	protein_coding	zinc finger protein 382 [Source:MGI Symbol;Acc:MGI:3588204]	zf-C2H2
ENSMUSG00000028389		0	5	3	6	3		0	0.0868301	0.0474361	0.0869492	0.0433189	Zfp37	zinc finger protein 37 [Source:MGI Symbol;Acc:MGI:99181]	4	62189540	62231047	-	4086	protein_coding	zinc finger protein 37 [Source:MGI Symbol;Acc:MGI:99181]	zf-C2H2
ENSMUSG00000045817		12297	1701	2116	10677	4110		158.572	34.1923	38.7282	179.097	68.6945	Zfp36l2	zinc finger protein 36, C3H type-like 2 [Source:MGI Symbol;Acc:MGI:107945]	17	84183931	84187947	-	3530	protein_coding	zinc finger protein 36, C3H type-like 2 [Source:MGI Symbol;Acc:MGI:107945]	-
ENSMUSG00000021127		1330	219	66	413	331		20.248	5.19722	1.42613	8.17884	6.53148	Zfp36l1	zinc finger protein 36, C3H type-like 1 [Source:MGI Symbol;Acc:MGI:107946]	12	80107754	80113013	-	2990	protein_coding	zinc finger protein 36, C3H type-like 1 [Source:MGI Symbol;Acc:MGI:107946]	-
ENSMUSG00000021514		358	114	165	268	292		2.2299	1.10689	1.45872	2.17145	2.35743	Zfp369	zinc finger protein 369 [Source:MGI Symbol;Acc:MGI:2176229]	13	65278814	65304221	+	7308	protein_coding	zinc finger protein 369 [Source:MGI Symbol;Acc:MGI:2176229]	zf-C2H2
ENSMUSG00000044934		583	159	116	502	220		4.81285	2.04611	1.35918	5.39076	2.35402	Zfp367	zinc finger protein 367 [Source:MGI Symbol;Acc:MGI:2442266]	13	64133018	64153202	-	5514	protein_coding	zinc finger protein 367 [Source:MGI Symbol;Acc:MGI:2442266]	zf-C2H2
ENSMUSG00000050919		2	21	2	8	9		0.0142651	0.233486	0.020247	0.0742243	0.0832032	Zfp366	zinc finger protein 366 [Source:MGI Symbol;Acc:MGI:2178429]	13	99184823	99250656	+	6382	protein_coding	zinc finger protein 366 [Source:MGI Symbol;Acc:MGI:2178429]	zf-C2H2
ENSMUSG00000037855		10	11	6	4	2		0.0874541	0.149958	0.0744761	0.0455043	0.0226706	Zfp365	zinc finger protein 365 [Source:MGI Symbol;Acc:MGI:2143676]	10	67886103	67912662	-	5205	protein_coding	zinc finger protein 365 [Source:MGI Symbol;Acc:MGI:2143676]	-
ENSMUSG00000028799		514	53	105	180	240		7.66619	1.23222	2.22275	3.49221	4.63961	Zfp362	zinc finger protein 362 [Source:MGI Symbol;Acc:MGI:2652839]	4	128773088	128806045	-	3052	protein_coding	zinc finger protein 362 [Source:MGI Symbol;Acc:MGI:2652839]	zf-C2H2
ENSMUSG00000044786		4058	13999	4524	20281	1298		53.2333	286.264	84.2325	346.077	22.0699	Zfp36	zinc finger protein 36 [Source:MGI Symbol;Acc:MGI:99180]	7	28376784	28380253	-	3470	protein_coding	zinc finger protein 36 [Source:MGI Symbol;Acc:MGI:99180]	-
ENSMUSG00000047264		357	167	215	314	369		6.61939	4.82685	5.65814	7.5734	8.86808	Zfp358	zinc finger protein 358 [Source:MGI Symbol;Acc:MGI:2153740]	8	3493138	3497208	+	2455	protein_coding	zinc finger protein 358 [Source:MGI Symbol;Acc:MGI:2153740]	zf-C2H2
ENSMUSG00000044807		10	6	2	2	14		0.0813436	0.0760803	0.0230908	0.0211624	0.147606	Zfp354c	zinc finger protein 354C [Source:MGI Symbol;Acc:MGI:1353621]	11	50811086	50827724	-	5596	protein_coding	zinc finger protein 354C [Source:MGI Symbol;Acc:MGI:1353621]	zf-C2H2
ENSMUSG00000020364		1	0	0	2	0		0.0105419	0	0	0.0274259	0	Zfp354a	zinc finger protein 354A [Source:MGI Symbol;Acc:MGI:103172]	11	51059257	51072799	+	4318	protein_coding	zinc finger protein 354A [Source:MGI Symbol;Acc:MGI:103172]	zf-C2H2
ENSMUSG00000063281		371	273	259	348	277		5.55522	6.37217	5.50443	6.77826	5.37602	Zfp35	zinc finger protein 35 [Source:MGI Symbol;Acc:MGI:99179]	18	23989632	24005376	+	3040	protein_coding	zinc finger protein 35 [Source:MGI Symbol;Acc:MGI:99179]	zf-C2H2
ENSMUSG00000021481		273	147	126	358	265		2.9758	2.49779	1.94938	5.07616	3.74404	Zfp346	zinc finger protein 346 [Source:MGI Symbol;Acc:MGI:1349417]	13	55105311	55134825	+	4176	protein_coding	zinc finger protein 346 [Source:MGI Symbol;Acc:MGI:1349417]	-
ENSMUSG00000059842		77	49	35	55	52		1.06245	1.05393	0.685444	0.987173	0.929984	Zfp341	zinc finger protein 341 [Source:MGI Symbol;Acc:MGI:2682937]	2	154613297	154646821	+	3299	protein_coding	zinc finger protein 341 [Source:MGI Symbol;Acc:MGI:2682937]	zf-C2H2
ENSMUSG00000085436		35	20	34	2	3		1.25153	1.11481	1.72559	0.0930281	0.139042	Zfp335os	zinc finger protein 335, opposite strand [Source:MGI Symbol;Acc:MGI:3649775]	2	164911354	164919953	+	1273	antisense	zinc finger protein 335, opposite strand [Source:MGI Symbol;Acc:MGI:3649775]	-
ENSMUSG00000039834		373	367	255	539	300		3.57978	5.49049	3.47355	6.72897	3.73184	Zfp335	zinc finger protein 335 [Source:MGI Symbol;Acc:MGI:2682313]	2	164891882	164911757	-	4743	protein_coding	zinc finger protein 335 [Source:MGI Symbol;Acc:MGI:2682313]	zf-C2H2
ENSMUSG00000017667		27	9	6	6	12		0.149791	0.0778328	0.0472454	0.0432998	0.0862894	Zfp334	zinc finger protein 334 [Source:MGI Symbol;Acc:MGI:2388656]	2	165374264	165388259	-	8205	protein_coding	zinc finger protein 334 [Source:MGI Symbol;Acc:MGI:2388656]	zf-C2H2
ENSMUSG00000031711		604	551	582	396	511		4.83538	6.87612	6.61306	4.12383	5.30235	Zfp330	zinc finger protein 330 [Source:MGI Symbol;Acc:MGI:1353574]	8	82763607	82774160	-	5686	protein_coding	zinc finger protein 330 [Source:MGI Symbol;Acc:MGI:1353574]	-
ENSMUSG00000057894		100	18	17	62	72		0.676171	0.189726	0.163152	0.545331	0.63102	Zfp329	zinc finger protein 329 [Source:MGI Symbol;Acc:MGI:1921283]	7	12804977	12818858	-	6732	protein_coding	zinc finger protein 329 [Source:MGI Symbol;Acc:MGI:1921283]	zf-C2H2
ENSMUSG00000029290		383	326	278	416	268		2.4157	3.20523	2.48871	3.4131	2.19095	Zfp326	zinc finger protein 326 [Source:MGI Symbol;Acc:MGI:1927246]	5	105876565	105915818	+	7217	protein_coding	zinc finger protein 326 [Source:MGI Symbol;Acc:MGI:1927246]	-
ENSMUSG00000004500		145	69	89	36	107		1.38199	1.02514	1.20396	0.446325	1.32183	Zfp324	zinc finger protein 324 [Source:MGI Symbol;Acc:MGI:2444641]	7	12965838	12974236	+	4776	protein_coding	zinc finger protein 324 [Source:MGI Symbol;Acc:MGI:2444641]	zf-C2H2
ENSMUSG00000046351		220	160	166	83	132		1.59897	1.81274	1.71243	0.784709	1.2435	Zfp322a	zinc finger protein 322A [Source:MGI Symbol;Acc:MGI:2442566]	13	23353103	23369208	-	6263	protein_coding	zinc finger protein 322A [Source:MGI Symbol;Acc:MGI:2442566]	zf-C2H2
ENSMUSG00000046556		828	471	494	464	440		5.21162	4.62127	4.41321	3.79903	3.58962	Zfp319	zinc finger protein 319 [Source:MGI Symbol;Acc:MGI:1890618]	8	95323011	95331950	-	7232	protein_coding	zinc finger protein 319 [Source:MGI Symbol;Acc:MGI:1890618]	zf-C2H2
ENSMUSG00000015597		507	209	254	297	382		1.67188	1.07434	1.18882	1.27398	1.63272	Zfp318	zinc finger protein 318 [Source:MGI Symbol;Acc:MGI:1889348]	17	46383731	46420920	+	13804	protein_coding	zinc finger protein 318 [Source:MGI Symbol;Acc:MGI:1889348]	-
ENSMUSG00000057551		324	127	163	204	166		3.04846	1.86267	2.17675	2.49676	2.0244	Zfp317	zinc finger protein 317 [Source:MGI Symbol;Acc:MGI:107775]	9	19622102	19649731	+	4838	protein_coding	zinc finger protein 317 [Source:MGI Symbol;Acc:MGI:107775]	zf-C2H2
ENSMUSG00000046658		157	73	47	48	77		0.949591	0.688267	0.403478	0.37765	0.603644	Zfp316	zinc finger protein 316 [Source:MGI Symbol;Acc:MGI:1860402]	5	143249697	143270022	-	7526	protein_coding	zinc finger protein 316 [Source:MGI Symbol;Acc:MGI:1860402]	zf-C2H2
ENSMUSG00000031079		6	4	0	0	4		0.0511651	0.0531716	0	0	0.0442116	Zfp300	zinc finger protein 300 [Source:MGI Symbol;Acc:MGI:3045326]	X	21079174	21089527	-	5338	protein_coding	zinc finger protein 300 [Source:MGI Symbol;Acc:MGI:3045326]	zf-C2H2
ENSMUSG00000047473		22	2	1	4	12		0.164764	0.023349	0.0106298	0.0389684	0.116486	Zfp30	zinc finger protein 30 [Source:MGI Symbol;Acc:MGI:99178]	7	29783998	29794702	+	6078	protein_coding	zinc finger protein 30 [Source:MGI Symbol;Acc:MGI:99178]	zf-C2H2
ENSMUSG00000043602		24	26	12	30	43		0.530071	0.895146	0.376175	0.861898	1.23096	Zfp3	zinc finger protein 3 [Source:MGI Symbol;Acc:MGI:99177]	11	70764209	70772928	+	2061	protein_coding	zinc finger protein 3 [Source:MGI Symbol;Acc:MGI:99177]	zf-C2H2
ENSMUSG00000011267		19	7	11	7	9		0.424584	0.24384	0.34889	0.203479	0.260679	Zfp296	zinc finger protein 296 [Source:MGI Symbol;Acc:MGI:1926956]	7	19577287	19580656	+	2037	protein_coding	zinc finger protein 296 [Source:MGI Symbol;Acc:MGI:1926956]	zf-C2H2
ENSMUSG00000039967		524	515	430	673	723		2.38858	3.65944	2.78204	3.99058	4.27171	Zfp292	zinc finger protein 292 [Source:MGI Symbol;Acc:MGI:1353423]	4	34803113	34882960	-	9986	protein_coding	zinc finger protein 292 [Source:MGI Symbol;Acc:MGI:1353423]	zf-C2H2
ENSMUSG00000005267		104	39	66	151	122		0.620292	0.362597	0.558717	1.17152	0.94314	Zfp287	zinc finger protein 287 [Source:MGI Symbol;Acc:MGI:2176561]	11	62700356	62731905	-	7632	protein_coding	zinc finger protein 287 [Source:MGI Symbol;Acc:MGI:2176561]	zf-C2H2
ENSMUSG00000047342		13	1	1	1	8		0.0740531	0.00887968	0.0080851	0.00740989	0.0590668	Zfp286	zinc finger protein 286 [Source:MGI Symbol;Acc:MGI:2384758]	11	62752577	62789462	-	7991	protein_coding	zinc finger protein 286 [Source:MGI Symbol;Acc:MGI:2384758]	zf-C2H2
ENSMUSG00000025821		524	158	172	173	214		3.11267	1.46304	1.45016	1.33678	1.64767	Zfp282	zinc finger protein 282 [Source:MGI Symbol;Acc:MGI:2141413]	6	47877204	47908485	+	7663	protein_coding	zinc finger protein 282 [Source:MGI Symbol;Acc:MGI:2141413]	zf-C2H2
ENSMUSG00000041483		359	948	586	537	480		3.31003	13.6252	7.66869	6.44056	5.73631	Zfp281	zinc finger protein 281 [Source:MGI Symbol;Acc:MGI:3029290]	1	136624901	136630053	+	4937	protein_coding	zinc finger protein 281 [Source:MGI Symbol;Acc:MGI:3029290]	zf-C2H2
ENSMUSG00000038535		236	125	118	584	277		0.564899	0.466409	0.400891	1.81838	0.859394	Zfp280d	zinc finger protein 280D [Source:MGI Symbol;Acc:MGI:2384583]	9	72274860	72363777	+	19017	protein_coding	zinc finger protein 280D [Source:MGI Symbol;Acc:MGI:2384583]	-
ENSMUSG00000036916		224	69	54	143	173		1.94737	0.935078	0.666317	1.61715	1.9494	Zfp280c	zinc finger protein 280C [Source:MGI Symbol;Acc:MGI:2387585]	X	48541625	48594504	-	5236	protein_coding	zinc finger protein 280C [Source:MGI Symbol;Acc:MGI:2387585]	-
ENSMUSG00000049764		254	149	103	303	152		2.21326	2.02387	1.27386	3.43441	1.7167	Zfp280b	zinc finger protein 280B [Source:MGI Symbol;Acc:MGI:1927865]	10	76032650	76043234	+	5224	protein_coding	zinc finger protein 280B [Source:MGI Symbol;Acc:MGI:1927865]	-
ENSMUSG00000062861		190	63	65	80	109		1.7381	0.898377	0.843955	0.951968	1.29241	Zfp28	zinc finger protein 28 [Source:MGI Symbol;Acc:MGI:99175]	7	6383295	6396915	+	4976	protein_coding	zinc finger protein 28 [Source:MGI Symbol;Acc:MGI:99175]	zf-C2H2
ENSMUSG00000055917		493	227	356	561	589		1.83434	1.31661	1.88004	2.71523	2.84054	Zfp277	zinc finger protein 277 [Source:MGI Symbol;Acc:MGI:1890393]	12	40315046	40445902	-	12234	protein_coding	zinc finger protein 277 [Source:MGI Symbol;Acc:MGI:1890393]	-
ENSMUSG00000001065		389	172	187	177	154		3.20203	2.207	2.18476	1.89523	1.64305	Zfp276	zinc finger protein (C2H2 type) 276 [Source:MGI Symbol;Acc:MGI:1888495]	8	123254195	123269745	+	5530	protein_coding	zinc finger protein (C2H2 type) 276 [Source:MGI Symbol;Acc:MGI:1888495]	zf-C2H2
ENSMUSG00000031365		348	261	335	685	602		2.34854	2.74573	3.20885	6.01342	5.26586	Zfp275	zinc finger protein 275 [Source:MGI Symbol;Acc:MGI:1350985]	X	73342621	73359080	+	6745	protein_coding	zinc finger protein 275 [Source:MGI Symbol;Acc:MGI:1350985]	zf-C2H2
ENSMUSG00000030446		44	8	23	15	43		0.527211	0.149424	0.391151	0.233795	0.667811	Zfp273	zinc finger protein 273 [Source:MGI Symbol;Acc:MGI:3036278]	13	67813740	67827002	+	3799	protein_coding	zinc finger protein 273 [Source:MGI Symbol;Acc:MGI:3036278]	zf-C2H2
ENSMUSG00000062040		76	79	55	55	74		0.819013	1.32709	0.84125	0.770995	1.03362	Zfp27	zinc finger protein 27 [Source:MGI Symbol;Acc:MGI:99174]	7	29893333	29906572	-	4224	protein_coding	zinc finger protein 27 [Source:MGI Symbol;Acc:MGI:99174]	zf-C2H2
ENSMUSG00000060510		249	79	125	389	337		1.61161	0.797049	1.1483	3.27508	2.82712	Zfp266	zinc finger protein 266 [Source:MGI Symbol;Acc:MGI:1924769]	9	20495068	20521417	-	7033	protein_coding	zinc finger protein 266 [Source:MGI Symbol;Acc:MGI:1924769]	zf-C2H2
ENSMUSG00000022529		1255	1213	1377	1584	925		12.636	19.0382	19.6782	20.746	12.0715	Zfp263	zinc finger protein 263 [Source:MGI Symbol;Acc:MGI:1921370]	16	3744093	3750790	+	4521	protein_coding	zinc finger protein 263 [Source:MGI Symbol;Acc:MGI:1921370]	zf-C2H2
ENSMUSG00000049421		388	319	377	682	711		3.05038	3.9094	4.20677	6.97459	7.24512	Zfp260	zinc finger protein 260 [Source:MGI Symbol;Acc:MGI:1347071]	7	30094777	30107622	+	5790	protein_coding	zinc finger protein 260 [Source:MGI Symbol;Acc:MGI:1347071]	zf-C2H2
ENSMUSG00000063108		275	214	184	251	248		0.884412	1.07284	0.839895	1.05004	1.03378	Zfp26	zinc finger protein 26 [Source:MGI Symbol;Acc:MGI:99173]	9	20428449	20460162	-	14154	protein_coding	zinc finger protein 26 [Source:MGI Symbol;Acc:MGI:99173]	zf-C2H2
ENSMUSG00000022526		145	60	89	163	156		1.50453	0.97047	1.31072	2.20005	2.09803	Zfp251	zinc finger protein 251 [Source:MGI Symbol;Acc:MGI:1918841]	15	76851609	76871435	-	4387	protein_coding	zinc finger protein 251 [Source:MGI Symbol;Acc:MGI:1918841]	zf-C2H2
ENSMUSG00000030145		50	13	19	40	58		0.451676	0.183062	0.24361	0.470033	0.679107	Zfp248	zinc finger protein 248 [Source:MGI Symbol;Acc:MGI:1919970]	6	118427319	118455528	-	5039	protein_coding	zinc finger protein 248 [Source:MGI Symbol;Acc:MGI:1919970]	zf-C2H2
ENSMUSG00000051469		647	389	387	367	530		4.69644	4.40161	3.98713	3.46531	4.98647	Zfp24	zinc finger protein 24 [Source:MGI Symbol;Acc:MGI:1929704]	18	24009702	24020810	-	6271	protein_coding	zinc finger protein 24 [Source:MGI Symbol;Acc:MGI:1929704]	zf-C2H2
ENSMUSG00000042097		14	1	6	2	22		0.146031	0.0162597	0.0888286	0.0271368	0.297435	Zfp239	zinc finger protein 239 [Source:MGI Symbol;Acc:MGI:1306812]	6	117862100	117873291	+	4364	protein_coding	zinc finger protein 239 [Source:MGI Symbol;Acc:MGI:1306812]	zf-C2H2
ENSMUSG00000041258		612	449	411	437	497		2.65924	3.04123	2.53474	2.47001	2.79908	Zfp236	zinc finger protein 236 [Source:MGI Symbol;Acc:MGI:1926950]	18	82593593	82692883	-	10476	protein_coding	zinc finger protein 236 [Source:MGI Symbol;Acc:MGI:1926950]	zf-C2H2
ENSMUSG00000047603		52	16	36	37	40		0.392869	0.188435	0.38604	0.363628	0.391704	Zfp235	zinc finger protein 235 [Source:MGI Symbol;Acc:MGI:1929117]	7	24134169	24143241	+	6025	protein_coding	zinc finger protein 235 [Source:MGI Symbol;Acc:MGI:1929117]	zf-C2H2
ENSMUSG00000061544		45	28	32	10	60		0.398598	0.386614	0.402307	0.115222	0.688854	Zfp229	zinc finger protein 229 [Source:MGI Symbol;Acc:MGI:2679295]	17	21730795	21769342	+	5139	protein_coding	zinc finger protein 229 [Source:MGI Symbol;Acc:MGI:2679295]	zf-C2H2
ENSMUSG00000049295		546	88	105	311	272		5.49986	1.38178	1.50118	4.07503	3.55125	Zfp219	zinc finger protein 219 [Source:MGI Symbol;Acc:MGI:1917140]	14	52006077	52020733	-	4519	protein_coding	zinc finger protein 219 [Source:MGI Symbol;Acc:MGI:1917140]	zf-C2H2
ENSMUSG00000052056		811	594	480	695	652		6.01346	6.86574	5.05161	6.70347	6.2662	Zfp217	zinc finger protein 217 [Source:MGI Symbol;Acc:MGI:2685408]	2	170108643	170148103	-	6139	protein_coding	zinc finger protein 217 [Source:MGI Symbol;Acc:MGI:2685408]	zf-C2H2
ENSMUSG00000071256		64	26	58	6	17		1.08461	0.686856	1.39511	0.132269	0.37342	Zfp213	zinc finger protein 213 [Source:MGI Symbol;Acc:MGI:3053094]	17	23556767	23564238	-	2686	protein_coding	zinc finger protein 213 [Source:MGI Symbol;Acc:MGI:3053094]	zf-C2H2
ENSMUSG00000052763		388	127	140	165	94		5.88331	3.00187	3.01303	3.25451	1.84745	Zfp212	Zinc finger protein 212 [Source:MGI Symbol;Acc:MGI:2682609]	6	47920476	47932639	+	3002	protein_coding	Zinc finger protein 212 [Source:MGI Symbol;Acc:MGI:2682609]	zf-C2H2
ENSMUSG00000017421		2698	3271	3818	1624	2054		18.4459	34.8606	37.0492	14.4429	18.2017	Zfp207	zinc finger protein 207 [Source:MGI Symbol;Acc:MGI:1340045]	11	80383279	80405733	+	6658	protein_coding	zinc finger protein 207 [Source:MGI Symbol;Acc:MGI:1340045]	-
ENSMUSG00000025602		86	43	45	33	49		1.00973	0.786994	0.7499	0.504	0.745684	Zfp202	zinc finger protein 202 [Source:MGI Symbol;Acc:MGI:1933401]	9	40192316	40213604	+	3877	protein_coding	zinc finger protein 202 [Source:MGI Symbol;Acc:MGI:1933401]	zf-C2H2
ENSMUSG00000049321		6	0	0	0	3		0.067957	0	0	0	0.0440411	Zfp2	zinc finger protein 2 [Source:MGI Symbol;Acc:MGI:99167]	11	50898712	50916165	-	4019	protein_coding	zinc finger protein 2 [Source:MGI Symbol;Acc:MGI:99167]	zf-C2H2
ENSMUSG00000039634		86	40	54	97	105		1.3023	0.944212	1.16062	1.91071	2.06089	Zfp189	zinc finger protein 189 [Source:MGI Symbol;Acc:MGI:2444707]	4	49521176	49531517	+	3006	protein_coding	zinc finger protein 189 [Source:MGI Symbol;Acc:MGI:2444707]	zf-C2H2
ENSMUSG00000054737		169	41	44	57	87		1.34186	0.507458	0.495858	0.588716	0.895348	Zfp182	zinc finger protein 182 [Source:MGI Symbol;Acc:MGI:2442220]	X	21028939	21062316	-	5733	protein_coding	zinc finger protein 182 [Source:MGI Symbol;Acc:MGI:2442220]	zf-C2H2
ENSMUSG00000057101		416	259	275	479	387		4.15269	4.03026	3.89632	6.2199	5.00727	Zfp180	zinc finger protein 180 [Source:MGI Symbol;Acc:MGI:1923701]	7	24081924	24107713	+	4560	protein_coding	zinc finger protein 180 [Source:MGI Symbol;Acc:MGI:1923701]	zf-C2H2
ENSMUSG00000054939		16	7	18	26	50		0.123506	0.0842297	0.197209	0.261069	0.500257	Zfp174	zinc finger protein 174 [Source:MGI Symbol;Acc:MGI:2686600]	16	3847268	3858880	+	5897	protein_coding	zinc finger protein 174 [Source:MGI Symbol;Acc:MGI:2686600]	zf-C2H2
ENSMUSG00000050954		25	6	10	29	38		0.141948	0.0531053	0.0805888	0.21419	0.279657	Zfp169	zinc finger protein 169 [Source:MGI Symbol;Acc:MGI:1915161]	13	48487647	48513451	-	8017	protein_coding	zinc finger protein 169 [Source:MGI Symbol;Acc:MGI:1915161]	zf-C2H2
ENSMUSG00000067942		226	126	125	216	188		1.43001	1.24279	1.1226	1.77785	1.54185	Zfp160	zinc finger protein 160 [Source:MGI Symbol;Acc:MGI:108187]	17	21008903	21043070	+	7194	protein_coding	zinc finger protein 160 [Source:MGI Symbol;Acc:MGI:108187]	zf-C2H2
ENSMUSG00000036898		113	39	53	149	168		0.585714	0.315115	0.389914	1.00463	1.12868	Zfp157	zinc finger protein 157 [Source:MGI Symbol;Acc:MGI:1919404]	5	138441468	138460694	+	8782	protein_coding	zinc finger protein 157 [Source:MGI Symbol;Acc:MGI:1919404]	zf-C2H2
ENSMUSG00000022811		801	460	513	1032	1098		3.51164	3.14364	3.19213	5.88531	6.23927	Zfp148	zinc finger protein 148 [Source:MGI Symbol;Acc:MGI:1332234]	16	33380836	33504363	+	10383	protein_coding	zinc finger protein 148 [Source:MGI Symbol;Acc:MGI:1332234]	zf-C2H2
ENSMUSG00000037029		391	325	253	249	297		5.44289	7.05235	4.99872	4.50884	5.35875	Zfp146	zinc finger protein 146 [Source:MGI Symbol;Acc:MGI:1347092]	7	30161269	30169750	-	3270	protein_coding	zinc finger protein 146 [Source:MGI Symbol;Acc:MGI:1347092]	zf-C2H2
ENSMUSG00000061079		254	336	267	1189	358		3.31861	6.84321	4.9513	20.2077	6.06261	Zfp143	zinc finger protein 143 [Source:MGI Symbol;Acc:MGI:1277969]	7	110061217	110095394	+	3484	protein_coding	zinc finger protein 143 [Source:MGI Symbol;Acc:MGI:1277969]	zf-C2H2
ENSMUSG00000026135		297	191	163	234	150		1.19061	1.19356	0.927442	1.22023	0.779397	Zfp142	zinc finger protein 142 [Source:MGI Symbol;Acc:MGI:1924514]	1	74565127	74588246	-	11355	protein_coding	zinc finger protein 142 [Source:MGI Symbol;Acc:MGI:1924514]	zf-C2H2
ENSMUSG00000092416		116	39	46	48	85		1.0847	0.568477	0.610511	0.583853	1.0302	Zfp141	zinc finger protein 141 [Source:MGI Symbol;Acc:MGI:3584269]	7	42473386	42505740	-	4868	protein_coding	zinc finger protein 141 [Source:MGI Symbol;Acc:MGI:3584269]	zf-C2H2
ENSMUSG00000053985		44	14	19	13	38		0.576367	0.285872	0.353252	0.221514	0.645184	Zfp14	zinc finger protein 14 [Source:MGI Symbol;Acc:MGI:99160]	7	30036359	30051380	-	3475	protein_coding	zinc finger protein 14 [Source:MGI Symbol;Acc:MGI:99160]	zf-C2H2
ENSMUSG00000094870		572	536	524	619	583		5.64312	8.24301	7.33737	7.94375	7.45496	Zfp131	zinc finger protein 131 [Source:MGI Symbol;Acc:MGI:1919715]	13	119765187	119790889	-	4614	protein_coding	zinc finger protein 131 [Source:MGI Symbol;Acc:MGI:1919715]	ZBTB
ENSMUSG00000062012		12	7	5	16	9		0.205972	0.187294	0.12181	0.357239	0.200227	Zfp13	zinc finger protein 13 [Source:MGI Symbol;Acc:MGI:99159]	17	23575844	23599487	-	2652	protein_coding	zinc finger protein 13 [Source:MGI Symbol;Acc:MGI:99159]	zf-C2H2
ENSMUSG00000060397		42	23	20	32	43		0.467784	0.399321	0.316164	0.463616	0.620752	Zfp128	zinc finger protein 128 [Source:MGI Symbol;Acc:MGI:2389445]	7	12881177	12893422	+	4087	protein_coding	zinc finger protein 128 [Source:MGI Symbol;Acc:MGI:2389445]	zf-C2H2
ENSMUSG00000069755		33	9	22	11	20		0.483164	0.205409	0.457181	0.2095	0.379545	Zfp125	zinc finger protein 125 [Source:MGI Symbol;Acc:MGI:1336211]	12	20877084	20921262	-	3109	transcribed_unprocessed_pseudogene	zinc finger protein 125 [Source:MGI Symbol;Acc:MGI:1336211]	zf-C2H2
ENSMUSG00000068134		280	139	249	489	481		2.91261	2.25391	3.67628	6.61674	6.48518	Zfp120	zinc finger protein 120 [Source:MGI Symbol;Acc:MGI:1345179]	2	150114406	150136708	-	4376	protein_coding	zinc finger protein 120 [Source:MGI Symbol;Acc:MGI:1345179]	zf-C2H2
ENSMUSG00000029587		240	69	79	56	127		1.87679	0.841105	0.876831	0.569644	1.28724	Zfp12	zinc finger protein 12 [Source:MGI Symbol;Acc:MGI:99157]	5	143235163	143248834	+	5821	protein_coding	zinc finger protein 12 [Source:MGI Symbol;Acc:MGI:99157]	zf-C2H2
ENSMUSG00000062101		52	35	50	34	51		1.09281	1.14659	1.49141	0.929465	1.3892	Zfp119b	zinc finger protein 119b [Source:MGI Symbol;Acc:MGI:2385323]	17	55938381	55949500	-	2166	protein_coding	zinc finger protein 119b [Source:MGI Symbol;Acc:MGI:2385323]	zf-C2H2
ENSMUSG00000057835		49	23	59	12	74		1.10529	0.808733	1.88894	0.352106	2.16354	Zfp119a	zinc finger protein 119a [Source:MGI Symbol;Acc:MGI:1345189]	17	55864892	55878930	-	2018	protein_coding	zinc finger protein 119a [Source:MGI Symbol;Acc:MGI:1345189]	zf-C2H2
ENSMUSG00000037007		60	28	32	55	48		0.404381	0.294168	0.306108	0.482186	0.41931	Zfp113	zinc finger protein 113 [Source:MGI Symbol;Acc:MGI:1929116]	5	138139702	138155744	-	6754	protein_coding	zinc finger protein 113 [Source:MGI Symbol;Acc:MGI:1929116]	zf-C2H2
ENSMUSG00000052675		5	9	3	39	5		0.0410607	0.115212	0.0349674	0.416613	0.0532206	Zfp112	zinc finger protein 112 [Source:MGI Symbol;Acc:MGI:1929115]	7	24112314	24127952	+	5543	protein_coding	zinc finger protein 112 [Source:MGI Symbol;Acc:MGI:1929115]	zf-C2H2
ENSMUSG00000087598		141	68	73	11	69		0.631723	0.474913	0.464211	0.0641079	0.400691	Zfp111	zinc finger protein 111 [Source:MGI Symbol;Acc:MGI:1929114]	7	24193947	24211443	-	10160	protein_coding	zinc finger protein 111 [Source:MGI Symbol;Acc:MGI:1929114]	zf-C2H2
ENSMUSG00000058638		500	432	438	463	487		5.52962	7.44744	6.8752	6.66068	6.98085	Zfp110	zinc finger protein 110 [Source:MGI Symbol;Acc:MGI:1890378]	7	12834761	12850577	+	4116	protein_coding	zinc finger protein 110 [Source:MGI Symbol;Acc:MGI:1890378]	zf-C2H2
ENSMUSG00000051034		35	30	20	28	32		0.405496	0.541798	0.328878	0.421977	0.480532	Zfp11	zinc finger protein 11 [Source:MGI Symbol;Acc:MGI:99156]	5	129654593	129670099	-	3929	protein_coding	zinc finger protein 11 [Source:MGI Symbol;Acc:MGI:99156]	zf-C2H2
ENSMUSG00000074283		25	4	7	4	17		0.38813	0.0968043	0.154248	0.0807809	0.342089	Zfp109	zinc finger protein 109 [Source:MGI Symbol;Acc:MGI:1929099]	7	24227572	24237560	-	2932	protein_coding	zinc finger protein 109 [Source:MGI Symbol;Acc:MGI:1929099]	zf-C2H2
ENSMUSG00000030486		4	0	3	3	12		0.0669164	0	0.0712327	0.0652838	0.2602	Zfp108	zinc finger protein 108 [Source:MGI Symbol;Acc:MGI:1891198]	7	24254794	24262445	+	2721	protein_coding	zinc finger protein 108 [Source:MGI Symbol;Acc:MGI:1891198]	zf-C2H2
ENSMUSG00000027288		3532	2156	1863	2399	3297		15.4163	14.6691	11.5414	13.6207	18.6522	Zfp106	zinc finger protein 106 [Source:MGI Symbol;Acc:MGI:1270153]	2	120506820	120563843	-	10429	protein_coding	zinc finger protein 106 [Source:MGI Symbol;Acc:MGI:1270153]	-
ENSMUSG00000057895		6	9	15	5	13		0.128225	0.299821	0.454986	0.138996	0.360096	Zfp105	zinc finger protein 105 [Source:MGI Symbol;Acc:MGI:1277119]	9	122923072	122931028	+	2130	protein_coding	zinc finger protein 105 [Source:MGI Symbol;Acc:MGI:1277119]	zf-C2H2
ENSMUSG00000055240		277	23	60	19	25		1.69841	0.219831	0.522155	0.15154	0.198681	Zfp101	zinc finger protein 101 [Source:MGI Symbol;Acc:MGI:107547]	17	33360507	33394641	-	7424	protein_coding	zinc finger protein 101 [Source:MGI Symbol;Acc:MGI:107547]	zf-C2H2
ENSMUSG00000055835		92	34	34	90	64		2.05286	1.18263	1.0768	2.61231	1.85099	Zfp1	zinc finger protein 1 [Source:MGI Symbol;Acc:MGI:99154]	8	111643401	111671011	+	2040	protein_coding	zinc finger protein 1 [Source:MGI Symbol;Acc:MGI:99154]	zf-C2H2
ENSMUSG00000025255		16	2	2	4	10		0.0462806	0.00901792	0.00821097	0.0150505	0.0374915	Zfhx4	zinc finger homeodomain 4 [Source:MGI Symbol;Acc:MGI:2137668]	3	5218526	5415857	+	15737	protein_coding	zinc finger homeodomain 4 [Source:MGI Symbol;Acc:MGI:2137668]	Homeobox
ENSMUSG00000038872		441	129	208	376	355		0.957011	0.436381	0.640659	1.0614	0.998528	Zfhx3	zinc finger homeobox 3 [Source:MGI Symbol;Acc:MGI:99948]	8	107942644	108961630	+	20976	protein_coding	zinc finger homeobox 3 [Source:MGI Symbol;Acc:MGI:99948]	Homeobox
ENSMUSG00000040721		162	141	115	104	124		0.405935	0.550755	0.409002	0.33899	0.402733	Zfhx2	zinc finger homeobox 2 [Source:MGI Symbol;Acc:MGI:2686934]	14	55060262	55092324	-	18166	protein_coding	zinc finger homeobox 2 [Source:MGI Symbol;Acc:MGI:2686934]	Homeobox
ENSMUSG00000034163		1314	260	442	758	1012		7.62144	2.35078	3.63873	5.71904	7.6081	Zfc3h1	zinc finger, C3H1-type containing [Source:MGI Symbol;Acc:MGI:2446143]	10	115384959	115432772	+	7848	protein_coding	zinc finger, C3H1-type containing [Source:MGI Symbol;Acc:MGI:2446143]	-
ENSMUSG00000022335		181	151	136	304	276		1.1251	1.46314	1.19988	2.45809	2.22369	Zfat	zinc finger and AT hook domain containing [Source:MGI Symbol;Acc:MGI:2681865]	15	68083764	68258856	-	7323	protein_coding	zinc finger and AT hook domain containing [Source:MGI Symbol;Acc:MGI:2681865]	zf-C2H2
ENSMUSG00000074578		373	142	134	412	204		5.79683	3.44007	2.95578	8.32896	4.10928	Zfas1	zinc finger, NFX1-type containing 1, antisense RNA 1 [Source:MGI Symbol;Acc:MGI:1916199]	2	167062934	167065862	+	2929	processed_transcript	zinc finger, NFX1-type containing 1, antisense RNA 1 [Source:MGI Symbol;Acc:MGI:1916199]	-
ENSMUSG00000030629		1778	1375	1711	2622	2523		17.9535	21.643	24.5218	34.4399	33.0208	Zfand6	zinc finger, AN1-type domain 6 [Source:MGI Symbol;Acc:MGI:1929510]	7	84613766	84689959	-	4508	protein_coding	zinc finger, AN1-type domain 6 [Source:MGI Symbol;Acc:MGI:1929510]	-
ENSMUSG00000024750		2399	4389	4562	11772	4557		17.6332	50.2878	47.5927	112.554	43.4143	Zfand5	zinc finger, AN1-type domain 5 [Source:MGI Symbol;Acc:MGI:1278334]	19	21272278	21282289	+	6193	protein_coding	zinc finger, AN1-type domain 5 [Source:MGI Symbol;Acc:MGI:1278334]	-
ENSMUSG00000042213		120	12	5	61	108		1.30648	0.203657	0.0772638	0.863898	1.52405	Zfand4	zinc finger, AN1-type domain 4 [Source:MGI Symbol;Acc:MGI:1914742]	6	116264222	116330302	+	4181	protein_coding	zinc finger, AN1-type domain 4 [Source:MGI Symbol;Acc:MGI:1914742]	-
ENSMUSG00000044477		1335	1825	1533	2435	1396		17.2297	36.716	28.0817	40.8796	23.3526	Zfand3	zinc finger, AN1-type domain 3 [Source:MGI Symbol;Acc:MGI:1096572]	17	30005051	30210828	+	3527	protein_coding	zinc finger, AN1-type domain 3 [Source:MGI Symbol;Acc:MGI:1096572]	-
ENSMUSG00000026197		516	503	562	562	326		13.2552	20.142	20.4908	18.7796	10.8545	Zfand2b	zinc finger, AN1 type domain 2B [Source:MGI Symbol;Acc:MGI:1916068]	1	75168646	75171629	+	1772	protein_coding	zinc finger, AN1 type domain 2B [Source:MGI Symbol;Acc:MGI:1916068]	-
ENSMUSG00000053581		2476	1272	785	2321	1103		33.0811	26.4919	14.8862	40.3381	19.1011	Zfand2a	zinc finger, AN1-type domain 2A [Source:MGI Symbol;Acc:MGI:2140729]	5	139471211	139484549	-	3407	protein_coding	zinc finger, AN1-type domain 2A [Source:MGI Symbol;Acc:MGI:2140729]	-
ENSMUSG00000039795		152	19	89	116	222		1.10404	0.215126	0.917523	1.096	2.09001	Zfand1	zinc finger, AN1-type domain 1 [Source:MGI Symbol;Acc:MGI:1913611]	3	10339953	10351317	-	6267	protein_coding	zinc finger, AN1-type domain 1 [Source:MGI Symbol;Acc:MGI:1913611]	-
ENSMUSG00000039686		407	58	128	305	320		1.89356	0.420639	0.84524	1.84585	1.92969	Zer1	zyg-11 related, cell cycle regulator [Source:MGI Symbol;Acc:MGI:2442511]	2	30097283	30124585	-	9784	protein_coding	zyg-11 related, cell cycle regulator [Source:MGI Symbol;Acc:MGI:2442511]	-
ENSMUSG00000052248		37	51	50	50	53		0.846349	1.81851	1.62332	1.48775	1.57137	Zeb2os	zinc finger E-box binding homeobox 2, opposite strand [Source:MGI Symbol;Acc:MGI:3652108]	2	45110707	45114087	+	1990	antisense	zinc finger E-box binding homeobox 2, opposite strand [Source:MGI Symbol;Acc:MGI:3652108]	-
ENSMUSG00000026872		3872	6129	5680	7480	5958		8.83828	21.8082	18.402	22.2099	17.6273	Zeb2	zinc finger E-box binding homeobox 2 [Source:MGI Symbol;Acc:MGI:1344407]	2	44983632	45117395	-	19942	protein_coding	zinc finger E-box binding homeobox 2 [Source:MGI Symbol;Acc:MGI:1344407]	zf-C2H2
ENSMUSG00000024238		47	133	154	78	75		0.2084	0.919282	0.969183	0.44989	0.431037	Zeb1	zinc finger E-box binding homeobox 1 [Source:MGI Symbol;Acc:MGI:1344313]	18	5591860	5775467	+	10266	protein_coding	zinc finger E-box binding homeobox 1 [Source:MGI Symbol;Acc:MGI:1344313]	zf-C2H2
ENSMUSG00000036985		1080	583	536	798	1301		7.30157	6.1441	5.14331	7.0179	11.4005	Zdhhc9	zinc finger, DHHC domain containing 9 [Source:MGI Symbol;Acc:MGI:2444393]	X	48171969	48208878	-	6733	protein_coding	zinc finger, DHHC domain containing 9 [Source:MGI Symbol;Acc:MGI:2444393]	-
ENSMUSG00000060166		618	127	187	428	363		5.77882	1.85119	2.48186	5.20602	4.39957	Zdhhc8	zinc finger, DHHC domain containing 8 [Source:MGI Symbol;Acc:MGI:1338012]	16	18220753	18235136	-	4868	protein_coding	zinc finger, DHHC domain containing 8 [Source:MGI Symbol;Acc:MGI:1338012]	-
ENSMUSG00000031823		1525	649	683	662	764		18.8789	12.5242	12.0009	10.6605	12.259	Zdhhc7	zinc finger, DHHC domain containing 7 [Source:MGI Symbol;Acc:MGI:2142662]	8	120080890	120101482	-	3677	protein_coding	zinc finger, DHHC domain containing 7 [Source:MGI Symbol;Acc:MGI:2142662]	-
ENSMUSG00000024982		1012	1289	1537	1680	1702		5.56085	11.0411	11.9873	12.0083	12.122	Zdhhc6	zinc finger, DHHC domain containing 6 [Source:MGI Symbol;Acc:MGI:1914230]	19	55271291	55316032	-	8284	protein_coding	zinc finger, DHHC domain containing 6 [Source:MGI Symbol;Acc:MGI:1914230]	-
ENSMUSG00000034075		1829	2513	2122	986	1324		16.4961	35.3311	27.1643	11.5679	15.4778	Zdhhc5	zinc finger, DHHC domain containing 5 [Source:MGI Symbol;Acc:MGI:1923573]	2	84687970	84715180	-	5047	protein_coding	zinc finger, DHHC domain containing 5 [Source:MGI Symbol;Acc:MGI:1923573]	-
ENSMUSG00000001844		570	222	449	230	328		9.05947	5.5002	10.1288	4.75519	6.75702	Zdhhc4	zinc finger, DHHC domain containing 4 [Source:MGI Symbol;Acc:MGI:1920131]	5	143316489	143329256	-	2864	protein_coding	zinc finger, DHHC domain containing 4 [Source:MGI Symbol;Acc:MGI:1920131]	-
ENSMUSG00000025786		1641	1261	1310	937	1282		5.45959	6.53979	6.18597	4.05511	5.52832	Zdhhc3	zinc finger, DHHC domain containing 3 [Source:MGI Symbol;Acc:MGI:1926134]	9	123066160	123113205	-	13682	protein_coding	zinc finger, DHHC domain containing 3 [Source:MGI Symbol;Acc:MGI:1926134]	-
ENSMUSG00000006463		92	45	54	229	161		1.43615	1.09502	1.19644	4.65008	3.25756	Zdhhc24	zinc finger, DHHC domain containing 24 [Source:MGI Symbol;Acc:MGI:1917855]	19	4878668	4885397	+	2916	protein_coding	zinc finger, DHHC domain containing 24 [Source:MGI Symbol;Acc:MGI:1917855]	-
ENSMUSG00000036304		21	25	4	1	5		0.163797	0.303965	0.0442824	0.0101461	0.0505486	Zdhhc23	zinc finger, DHHC domain containing 23 [Source:MGI Symbol;Acc:MGI:2685625]	16	43965033	43979791	-	5836	protein_coding	zinc finger, DHHC domain containing 23 [Source:MGI Symbol;Acc:MGI:2685625]	-
ENSMUSG00000028403		650	813	697	378	421		2.28091	4.44715	3.47146	1.72543	1.91483	Zdhhc21	zinc finger, DHHC domain containing 21 [Source:MGI Symbol;Acc:MGI:1915518]	4	82798738	82859958	-	12972	protein_coding	zinc finger, DHHC domain containing 21 [Source:MGI Symbol;Acc:MGI:1915518]	-
ENSMUSG00000021969		2110	1757	1795	1295	2738		13.3158	17.2844	16.0781	10.6308	22.3961	Zdhhc20	zinc finger, DHHC domain containing 20 [Source:MGI Symbol;Acc:MGI:1923215]	14	57832703	57890276	-	7213	protein_coding	zinc finger, DHHC domain containing 20 [Source:MGI Symbol;Acc:MGI:1923215]	-
ENSMUSG00000039470		89	731	373	810	154		0.732863	9.38313	4.35941	8.6762	1.64364	Zdhhc2	zinc finger, DHHC domain containing 2 [Source:MGI Symbol;Acc:MGI:1923452]	8	40423815	40510268	+	5528	protein_coding	zinc finger, DHHC domain containing 2 [Source:MGI Symbol;Acc:MGI:1923452]	-
ENSMUSG00000037553		1209	1224	1565	3256	1279		10.2255	16.1375	18.787	35.8223	14.0211	Zdhhc18	zinc finger, DHHC domain containing 18 [Source:MGI Symbol;Acc:MGI:3527792]	4	133605299	133650154	-	5382	protein_coding	zinc finger, DHHC domain containing 18 [Source:MGI Symbol;Acc:MGI:3527792]	-
ENSMUSG00000035798		413	266	278	440	411		2.66738	2.67802	2.54839	3.69658	3.44057	Zdhhc17	zinc finger, DHHC domain containing 17 [Source:MGI Symbol;Acc:MGI:2445110]	10	110941780	111010140	-	7048	protein_coding	zinc finger, DHHC domain containing 17 [Source:MGI Symbol;Acc:MGI:2445110]	-
ENSMUSG00000025157		533	234	328	239	308		7.27281	4.97724	6.35235	4.24214	5.44727	Zdhhc16	zinc finger, DHHC domain containing 16 [Source:MGI Symbol;Acc:MGI:1921418]	19	41933480	41944104	+	3336	protein_coding	zinc finger, DHHC domain containing 16 [Source:MGI Symbol;Acc:MGI:1921418]	-
ENSMUSG00000033906		6	8	7	2	3		0.0495769	0.103042	0.0820941	0.0214966	0.0321294	Zdhhc15	zinc finger, DHHC domain containing 15 [Source:MGI Symbol;Acc:MGI:1915336]	X	104536969	104671064	-	5509	protein_coding	zinc finger, DHHC domain containing 15 [Source:MGI Symbol;Acc:MGI:1915336]	-
ENSMUSG00000034265		864	16	24	187	362		12.7775	0.36885	0.503766	3.59738	6.93896	Zdhhc14	zinc finger, DHHC domain containing 14 [Source:MGI Symbol;Acc:MGI:2653229]	17	5492557	5753811	+	3078	protein_coding	zinc finger, DHHC domain containing 14 [Source:MGI Symbol;Acc:MGI:2653229]	-
ENSMUSG00000030471		536	574	642	342	732		10.1239	16.9003	17.2109	8.40276	17.9204	Zdhhc13	zinc finger, DHHC domain containing 13 [Source:MGI Symbol;Acc:MGI:1919227]	7	48789003	48827440	+	2410	protein_coding	zinc finger, DHHC domain containing 13 [Source:MGI Symbol;Acc:MGI:1919227]	-
ENSMUSG00000015335		499	399	551	1110	576		12.7252	15.8611	19.9434	36.8212	19.0388	Zdhhc12	zinc finger, DHHC domain containing 12 [Source:MGI Symbol;Acc:MGI:1913470]	2	30090944	30093648	-	1785	protein_coding	zinc finger, DHHC domain containing 12 [Source:MGI Symbol;Acc:MGI:1913470]	-
ENSMUSG00000039199		270	41	50	242	187		2.9131	0.689561	0.765679	3.3964	2.61509	Zdhhc1	zinc finger, DHHC domain containing 1 [Source:MGI Symbol;Acc:MGI:1918046]	8	105472423	105496902	-	4219	protein_coding	zinc finger, DHHC domain containing 1 [Source:MGI Symbol;Acc:MGI:1918046]	-
ENSMUSG00000037108		50	17	7	19	31		0.399507	0.211739	0.079385	0.197479	0.321048	Zcwpw1	zinc finger, CW type with PWWP domain 1 [Source:MGI Symbol;Acc:MGI:2685899]	5	137787798	137822621	+	5697	protein_coding	zinc finger, CW type with PWWP domain 1 [Source:MGI Symbol;Acc:MGI:2685899]	-
ENSMUSG00000022635		651	659	880	846	661		9.64002	15.2118	18.4955	16.2959	12.6868	Zcrb1	zinc finger CCHC-type and RNA binding motif 1 [Source:MGI Symbol;Acc:MGI:1914447]	15	93386097	93398334	-	3074	protein_coding	zinc finger CCHC-type and RNA binding motif 1 [Source:MGI Symbol;Acc:MGI:1914447]	-
ENSMUSG00000021621		346	290	347	397	316		4.60253	6.01335	6.55143	6.86947	5.44831	Zcchc9	zinc finger, CCHC domain containing 9 [Source:MGI Symbol;Acc:MGI:1916335]	13	91796533	91807705	-	3422	protein_coding	zinc finger, CCHC domain containing 9 [Source:MGI Symbol;Acc:MGI:1916335]	-
ENSMUSG00000029427		1065	430	610	1130	637		9.23227	5.81065	7.50541	12.7423	7.15735	Zcchc8	zinc finger, CCHC domain containing 8 [Source:MGI Symbol;Acc:MGI:1917900]	5	123698294	123721100	-	5251	protein_coding	zinc finger, CCHC domain containing 8 [Source:MGI Symbol;Acc:MGI:1917900]	-
ENSMUSG00000035649		347	215	203	406	208		1.6433	1.58717	1.36448	2.50107	1.27674	Zcchc7	zinc finger, CCHC domain containing 7 [Source:MGI Symbol;Acc:MGI:2442912]	4	44755877	44932215	+	9612	protein_coding	zinc finger, CCHC domain containing 7 [Source:MGI Symbol;Acc:MGI:2442912]	-
ENSMUSG00000029179		292	195	198	1398	496		1.21977	1.26977	1.17394	7.59649	2.68553	Zcchc4	zinc finger, CCHC domain containing 4 [Source:MGI Symbol;Acc:MGI:1926046]	5	52775409	52824665	+	10897	protein_coding	zinc finger, CCHC domain containing 4 [Source:MGI Symbol;Acc:MGI:1926046]	-
ENSMUSG00000074682		58	34	21	59	14		0.859145	0.785082	0.441513	1.13685	0.268794	Zcchc3	zinc finger, CCHC domain containing 3 [Source:MGI Symbol;Acc:MGI:1915167]	2	152411955	152415027	-	3073	protein_coding	zinc finger, CCHC domain containing 3 [Source:MGI Symbol;Acc:MGI:1915167]	-
ENSMUSG00000055538		607	49	87	167	175		6.06332	0.762984	1.23346	2.16995	2.26576	Zcchc24	zinc finger, CCHC domain containing 24 [Source:MGI Symbol;Acc:MGI:1919168]	14	25711642	25769039	-	4557	protein_coding	zinc finger, CCHC domain containing 24 [Source:MGI Symbol;Acc:MGI:1919168]	-
ENSMUSG00000038866		759	1395	1362	3238	785		5.10032	14.6126	12.9903	28.3038	6.83721	Zcchc2	zinc finger, CCHC domain containing 2 [Source:MGI Symbol;Acc:MGI:2444114]	1	105990406	106034074	+	6774	protein_coding	zinc finger, CCHC domain containing 2 [Source:MGI Symbol;Acc:MGI:2444114]	-
ENSMUSG00000031428		2	0	0	1	1		0.018671	0	0	0.0121436	0.0121002	Zcchc18	zinc finger, CCHC domain containing 18 [Source:MGI Symbol;Acc:MGI:1914245]	X	136993155	136998472	+	4876	protein_coding	zinc finger, CCHC domain containing 18 [Source:MGI Symbol;Acc:MGI:1914245]	-
ENSMUSG00000028772		578	369	573	331	325		5.76984	5.74196	8.11851	4.29809	4.20507	Zcchc17	zinc finger, CCHC domain containing 17 [Source:MGI Symbol;Acc:MGI:1919955]	4	130315383	130359943	-	4560	protein_coding	zinc finger, CCHC domain containing 17 [Source:MGI Symbol;Acc:MGI:1919955]	-
ENSMUSG00000061410		328	57	57	172	103		1.91909	0.519869	0.473349	1.30907	0.78111	Zcchc14	zinc finger, CCHC domain containing 14 [Source:MGI Symbol;Acc:MGI:2159407]	8	121598703	121652901	-	7780	protein_coding	zinc finger, CCHC domain containing 14 [Source:MGI Symbol;Acc:MGI:2159407]	-
ENSMUSG00000018239		195	192	172	148	177		6.38129	9.79428	7.98891	6.3001	7.50759	Zcchc10	zinc finger, CCHC domain containing 10 [Source:MGI Symbol;Acc:MGI:1196228]	11	53324679	53333301	+	1391	protein_coding	zinc finger, CCHC domain containing 10 [Source:MGI Symbol;Acc:MGI:1196228]	-
ENSMUSG00000035062		97	17	71	23	70		1.95633	0.534461	2.03242	0.603405	1.82987	Zc4h2	zinc finger, C4H2 domain containing [Source:MGI Symbol;Acc:MGI:2679294]	X	95639193	95658509	-	2257	protein_coding	zinc finger, C4H2 domain containing [Source:MGI Symbol;Acc:MGI:2679294]	-
ENSMUSG00000039130		512	446	475	469	380		4.59325	6.2371	6.04825	5.47312	4.41863	Zc3hc1	zinc finger, C3HC type 1 [Source:MGI Symbol;Acc:MGI:1916023]	6	30366380	30391028	-	5074	protein_coding	zinc finger, C3HC type 1 [Source:MGI Symbol;Acc:MGI:1916023]	-
ENSMUSG00000047749		49	13	6	32	29		0.34126	0.141133	0.0593097	0.289902	0.261782	Zc3hav1l	zinc finger CCCH-type, antiviral 1-like [Source:MGI Symbol;Acc:MGI:2443387]	6	38287396	38299259	-	6536	protein_coding	zinc finger CCCH-type, antiviral 1-like [Source:MGI Symbol;Acc:MGI:2443387]	-
ENSMUSG00000029826		3850	3655	4286	6663	3899		26.8873	39.7898	42.4839	60.5297	35.2934	Zc3hav1	zinc finger CCCH type, antiviral 1 [Source:MGI Symbol;Acc:MGI:1926031]	6	38305286	38354603	-	6518	protein_coding	zinc finger CCCH type, antiviral 1 [Source:MGI Symbol;Acc:MGI:1926031]	-
ENSMUSG00000027387		140	23	30	32	33		3.92413	1.00494	1.1935	1.16675	1.1989	Zc3h8	zinc finger CCCH type containing 8 [Source:MGI Symbol;Acc:MGI:1930128]	2	128926268	128944077	-	1624	protein_coding	zinc finger CCCH type containing 8 [Source:MGI Symbol;Acc:MGI:1930128]	-
ENSMUSG00000022390		645	313	390	131	286		2.92288	2.21102	2.50842	0.772208	1.67985	Zc3h7b	zinc finger CCCH type containing 7B [Source:MGI Symbol;Acc:MGI:1328310]	15	81745057	81796260	+	10045	protein_coding	zinc finger CCCH type containing 7B [Source:MGI Symbol;Acc:MGI:1328310]	-
ENSMUSG00000037965		2286	1321	1233	1873	997		11.3601	10.2331	8.69669	12.1075	6.42176	Zc3h7a	zinc finger CCCH type containing 7 A [Source:MGI Symbol;Acc:MGI:2445044]	16	11136592	11176393	-	9160	protein_coding	zinc finger CCCH type containing 7 A [Source:MGI Symbol;Acc:MGI:2445044]	-
ENSMUSG00000042851		56	42	56	417	163		0.449738	0.525797	0.638329	4.35631	1.69673	Zc3h6	zinc finger CCCH type containing 6 [Source:MGI Symbol;Acc:MGI:1926001]	2	128967402	129018563	+	5668	protein_coding	zinc finger CCCH type containing 6 [Source:MGI Symbol;Acc:MGI:1926001]	-
ENSMUSG00000059273		1060	769	756	457	413		5.27507	5.96549	5.33986	2.95836	2.66395	Zc3h4	zinc finger CCCH-type containing 4 [Source:MGI Symbol;Acc:MGI:2682314]	7	16400910	16437696	+	9147	protein_coding	zinc finger CCCH-type containing 4 [Source:MGI Symbol;Acc:MGI:2682314]	-
ENSMUSG00000075600		258	158	127	434	214		3.34686	3.19501	2.33834	7.32351	3.5982	Zc3h3	zinc finger CCCH type containing 3 [Source:MGI Symbol;Acc:MGI:2663721]	15	75754430	75841915	-	3509	protein_coding	zinc finger CCCH type containing 3 [Source:MGI Symbol;Acc:MGI:2663721]	-
ENSMUSG00000017478		1283	1140	1007	833	633		6.35495	8.80213	7.07946	5.36713	4.0639	Zc3h18	zinc finger CCCH-type containing 18 [Source:MGI Symbol;Acc:MGI:1923264]	8	122376609	122417360	+	9190	protein_coding	zinc finger CCCH-type containing 18 [Source:MGI Symbol;Acc:MGI:1923264]	-
ENSMUSG00000027091		1159	1295	1273	1086	1011		18.9163	32.9473	29.4894	23.0565	21.3874	Zc3h15	zinc finger CCCH-type containing 15 [Source:MGI Symbol;Acc:MGI:1919747]	2	83644435	83664622	+	2789	protein_coding	zinc finger CCCH-type containing 15 [Source:MGI Symbol;Acc:MGI:1919747]	-
ENSMUSG00000021012		989	545	819	1195	1392		5.70513	4.90075	6.70561	8.96703	10.4079	Zc3h14	zinc finger CCCH type containing 14 [Source:MGI Symbol;Acc:MGI:1919824]	12	98746964	98787753	+	7891	protein_coding	zinc finger CCCH type containing 14 [Source:MGI Symbol;Acc:MGI:1919824]	-
ENSMUSG00000022000		678	785	688	516	747		4.91206	8.86546	7.0747	4.8629	7.01468	Zc3h13	zinc finger CCCH type containing 13 [Source:MGI Symbol;Acc:MGI:1914552]	14	75284373	75344426	+	6283	protein_coding	zinc finger CCCH type containing 13 [Source:MGI Symbol;Acc:MGI:1914552]	-
ENSMUSG00000039981		657	430	270	1073	712		7.30854	7.45644	4.26299	15.5266	10.2659	Zc3h12d	zinc finger CCCH type containing 12D [Source:MGI Symbol;Acc:MGI:3045313]	10	7832470	7870396	+	4092	protein_coding	zinc finger CCCH type containing 12D [Source:MGI Symbol;Acc:MGI:3045313]	-
ENSMUSG00000035164		147	2144	2371	3636	1531		0.977563	22.2254	22.3792	31.4531	13.1964	Zc3h12c	zinc finger CCCH type containing 12C [Source:MGI Symbol;Acc:MGI:3026959]	9	52111344	52168572	-	6845	protein_coding	zinc finger CCCH type containing 12C [Source:MGI Symbol;Acc:MGI:3026959]	-
ENSMUSG00000035045		6	1	2	7	6		0.0340039	0.00883435	0.0160877	0.0516044	0.044074	Zc3h12b	zinc finger CCCH-type containing 12B [Source:MGI Symbol;Acc:MGI:2442133]	X	95711678	95932637	+	8032	protein_coding	zinc finger CCCH-type containing 12B [Source:MGI Symbol;Acc:MGI:2442133]	-
ENSMUSG00000042677		442	8255	3643	3559	867		6.98119	203.246	81.6679	73.1218	17.7492	Zc3h12a	zinc finger CCCH type containing 12A [Source:MGI Symbol;Acc:MGI:2385891]	4	125118423	125127840	-	2882	protein_coding	zinc finger CCCH type containing 12A [Source:MGI Symbol;Acc:MGI:2385891]	-
ENSMUSG00000102976		132	118	81	130	89		0.996289	1.38833	0.867725	1.27634	0.870673	Zc3h11a	zinc finger CCCH type containing 11A [Source:MGI Symbol;Acc:MGI:1917829]	1	133619862	133661380	-	6031	protein_coding	zinc finger CCCH type containing 11A [Source:MGI Symbol;Acc:MGI:1917829]	-
ENSMUSG00000039810		280	241	233	647	322		2.90729	3.90072	3.43377	8.73869	4.33351	Zc3h10	zinc finger CCCH type containing 10 [Source:MGI Symbol;Acc:MGI:2143670]	10	128541963	128547774	-	4384	protein_coding	zinc finger CCCH type containing 10 [Source:MGI Symbol;Acc:MGI:2143670]	-
ENSMUSG00000045064		7	2	1	0	9		0.071093	0.0316633	0.014415	0	0.118475	Zc2hc1c	zinc finger, C2HC-type containing 1C [Source:MGI Symbol;Acc:MGI:1919600]	12	85288591	85299358	+	4482	protein_coding	zinc finger, C2HC-type containing 1C [Source:MGI Symbol;Acc:MGI:1919600]	-
ENSMUSG00000043542		154	198	251	189	226		1.99831	4.00501	4.62275	3.19018	3.80105	Zc2hc1a	zinc finger, C2HC-type containing 1A [Source:MGI Symbol;Acc:MGI:1914556]	3	7503483	7553836	+	3508	protein_coding	zinc finger, C2HC-type containing 1A [Source:MGI Symbol;Acc:MGI:1914556]	-
ENSMUSG00000057572		292	202	180	110	219		2.95373	3.1852	2.58432	1.44741	2.87135	Zbtb8os	zinc finger and BTB domain containing 8 opposite strand [Source:MGI Symbol;Acc:MGI:1914356]	4	129335695	129354547	+	4500	protein_coding	zinc finger and BTB domain containing 8 opposite strand [Source:MGI Symbol;Acc:MGI:1914356]	-
ENSMUSG00000028807		173	8	11	48	61		3.39291	0.244576	0.306199	1.22456	1.55063	Zbtb8a	zinc finger and BTB domain containing 8a [Source:MGI Symbol;Acc:MGI:1920930]	4	129353628	129378116	-	2321	protein_coding	zinc finger and BTB domain containing 8a [Source:MGI Symbol;Acc:MGI:1920930]	ZBTB
ENSMUSG00000044646		6	2	1	6	0		0.0577541	0.0300095	0.0136621	0.0751268	0	Zbtb7c	zinc finger and BTB domain containing 7C [Source:MGI Symbol;Acc:MGI:2443302]	18	75820178	76148561	+	4729	protein_coding	zinc finger and BTB domain containing 7C [Source:MGI Symbol;Acc:MGI:2443302]	ZBTB
ENSMUSG00000028042		1720	1504	1554	3680	1736		14.0036	19.0878	17.9576	38.9737	18.3195	Zbtb7b	zinc finger and BTB domain containing 7B [Source:MGI Symbol;Acc:MGI:102755]	3	89377644	89394776	-	5591	protein_coding	zinc finger and BTB domain containing 7B [Source:MGI Symbol;Acc:MGI:102755]	ZBTB
ENSMUSG00000035011		1911	3044	2178	1709	1263		12.7774	31.7266	20.6693	14.864	10.9456	Zbtb7a	zinc finger and BTB domain containing 7a [Source:MGI Symbol;Acc:MGI:1335091]	10	81135220	81152995	+	6808	protein_coding	zinc finger and BTB domain containing 7a [Source:MGI Symbol;Acc:MGI:1335091]	ZBTB
ENSMUSG00000066798		347	338	237	523	514		3.10933	4.72119	3.01419	6.09608	5.96972	Zbtb6	zinc finger and BTB domain containing 6 [Source:MGI Symbol;Acc:MGI:2442998]	2	37425500	37443171	-	5080	protein_coding	zinc finger and BTB domain containing 6 [Source:MGI Symbol;Acc:MGI:2442998]	ZBTB
ENSMUSG00000049657		288	149	224	286	147		2.33852	1.88596	2.58155	3.02083	1.5471	Zbtb5	zinc finger and BTB domain containing 5 [Source:MGI Symbol;Acc:MGI:1924601]	4	44991242	45012412	-	5606	protein_coding	zinc finger and BTB domain containing 5 [Source:MGI Symbol;Acc:MGI:1924601]	-
ENSMUSG00000029127		132	28	43	60	63		0.723495	0.239231	0.334515	0.427784	0.447564	Zbtb49	zinc finger and BTB domain containing 49 [Source:MGI Symbol;Acc:MGI:1922329]	5	38189735	38220457	-	8305	protein_coding	zinc finger and BTB domain containing 49 [Source:MGI Symbol;Acc:MGI:1922329]	ZBTB
ENSMUSG00000028952		272	46	49	77	71		3.8704	1.02033	0.98962	1.42524	1.30948	Zbtb48	zinc finger and BTB domain containing 48 [Source:MGI Symbol;Acc:MGI:2140248]	4	152019774	152027671	-	3199	protein_coding	zinc finger and BTB domain containing 48 [Source:MGI Symbol;Acc:MGI:2140248]	ZBTB
ENSMUSG00000027583		9	5	5	26	5		0.0481522	0.0417005	0.037969	0.18095	0.0346735	Zbtb46	zinc finger and BTB domain containing 46 [Source:MGI Symbol;Acc:MGI:1919397]	2	181387762	181459426	-	8508	protein_coding	zinc finger and BTB domain containing 46 [Source:MGI Symbol;Acc:MGI:1919397]	ZBTB
ENSMUSG00000049600		671	227	315	87	251		7.25507	3.82598	4.83409	1.22363	3.5176	Zbtb45	zinc finger and BTB domain containing 45 [Source:MGI Symbol;Acc:MGI:2685003]	7	13003898	13010034	-	4210	protein_coding	zinc finger and BTB domain containing 45 [Source:MGI Symbol;Acc:MGI:2685003]	ZBTB
ENSMUSG00000047412		669	191	248	435	544		3.26012	1.4509	1.71532	2.75746	3.43605	Zbtb44	zinc finger and BTB domain containing 44 [Source:MGI Symbol;Acc:MGI:1925123]	9	31030644	31075885	+	9341	protein_coding	zinc finger and BTB domain containing 44 [Source:MGI Symbol;Acc:MGI:1925123]	ZBTB
ENSMUSG00000026788		355	252	201	1245	292		3.09274	3.42226	2.4854	14.109	3.29724	Zbtb43	zinc finger and BTB domain containing 43 [Source:MGI Symbol;Acc:MGI:1919084]	2	33450287	33468559	-	5225	protein_coding	zinc finger and BTB domain containing 43 [Source:MGI Symbol;Acc:MGI:1919084]	ZBTB
ENSMUSG00000037638		677	113	123	179	200		8.83007	2.29748	2.27702	3.03697	3.38111	Zbtb42	zinc finger and BTB domain containing 42 [Source:MGI Symbol;Acc:MGI:3644133]	12	112678828	112682747	+	3490	protein_coding	zinc finger and BTB domain containing 42 [Source:MGI Symbol;Acc:MGI:3644133]	ZBTB
ENSMUSG00000033964		347	174	171	135	172		1.8804	1.46983	1.31523	0.951628	1.2081	Zbtb41	zinc finger and BTB domain containing 41 [Source:MGI Symbol;Acc:MGI:2444487]	1	139422288	139453005	+	8400	protein_coding	zinc finger and BTB domain containing 41 [Source:MGI Symbol;Acc:MGI:2444487]	ZBTB
ENSMUSG00000060862		318	180	129	248	222		1.35157	1.19256	0.778192	1.37112	1.22298	Zbtb40	zinc finger and BTB domain containing 40 [Source:MGI Symbol;Acc:MGI:2682254]	4	136979732	137048801	-	10710	protein_coding	zinc finger and BTB domain containing 40 [Source:MGI Symbol;Acc:MGI:2682254]	ZBTB
ENSMUSG00000018750		544	301	204	243	618		3.05073	2.63129	1.62376	1.77265	4.49208	Zbtb4	zinc finger and BTB domain containing 4 [Source:MGI Symbol;Acc:MGI:1922830]	11	69765912	69784023	+	8117	protein_coding	zinc finger and BTB domain containing 4 [Source:MGI Symbol;Acc:MGI:1922830]	ZBTB
ENSMUSG00000044617		173	92	81	143	75		1.3213	1.09532	0.878062	1.4207	0.742454	Zbtb39	zinc finger and BTB domain containing 39 [Source:MGI Symbol;Acc:MGI:2443316]	10	127739538	127747349	+	5960	protein_coding	zinc finger and BTB domain containing 39 [Source:MGI Symbol;Acc:MGI:2443316]	ZBTB
ENSMUSG00000040433		632	147	170	930	1055		2.45193	0.88901	0.936109	4.69339	5.30515	Zbtb38	zinc finger and BTB domain containing 38 [Source:MGI Symbol;Acc:MGI:2442866]	9	96682770	96752831	-	11733	protein_coding	zinc finger and BTB domain containing 38 [Source:MGI Symbol;Acc:MGI:2442866]	ZBTB
ENSMUSG00000043467		101	54	53	43	76		0.244366	0.203663	0.182004	0.135332	0.238335	Zbtb37	zinc finger and BTB domain containing 37 [Source:MGI Symbol;Acc:MGI:2444467]	1	161002922	161034849	-	18814	protein_coding	zinc finger and BTB domain containing 37 [Source:MGI Symbol;Acc:MGI:2444467]	ZBTB
ENSMUSG00000068966		341	208	206	436	315		2.35044	2.23488	2.01533	3.90924	2.81422	Zbtb34	zinc finger and BTB domain containing 34 [Source:MGI Symbol;Acc:MGI:2685195]	2	33406108	33431324	-	6604	protein_coding	zinc finger and BTB domain containing 34 [Source:MGI Symbol;Acc:MGI:2685195]	ZBTB
ENSMUSG00000048047		303	334	292	347	452		2.6928	4.62706	3.68324	4.01146	5.20659	Zbtb33	zinc finger and BTB domain containing 33 [Source:MGI Symbol;Acc:MGI:1927290]	X	38189793	38197046	+	5122	protein_coding	zinc finger and BTB domain containing 33 [Source:MGI Symbol;Acc:MGI:1927290]	-
ENSMUSG00000006310		10	13	2	0	6		0.193126	0.391365	0.0548223	0	0.150192	Zbtb32	zinc finger and BTB domain containing 32 [Source:MGI Symbol;Acc:MGI:1891838]	7	30589681	30598909	-	2357	protein_coding	zinc finger and BTB domain containing 32 [Source:MGI Symbol;Acc:MGI:1891838]	ZBTB
ENSMUSG00000071661		30	42	34	47	38		0.670396	1.46304	1.07839	1.36622	1.10064	Zbtb3	zinc finger and BTB domain containing 3 [Source:MGI Symbol;Acc:MGI:1922541]	19	8802530	8804854	+	2037	protein_coding	zinc finger and BTB domain containing 3 [Source:MGI Symbol;Acc:MGI:1922541]	ZBTB
ENSMUSG00000050714		42	14	20	68	56		0.201479	0.10469	0.136175	0.424328	0.348195	Zbtb26	zinc finger and BTB domain containing 26 [Source:MGI Symbol;Acc:MGI:2444402]	2	37432168	37443135	-	9489	protein_coding	zinc finger and BTB domain containing 26 [Source:MGI Symbol;Acc:MGI:2444402]	ZBTB
ENSMUSG00000056459		108	53	47	174	158		1.57015	1.20113	0.969843	3.29063	2.97734	Zbtb25	zinc finger and BTB domain containing 25 [Source:MGI Symbol;Acc:MGI:99197]	12	76347782	76369602	-	3131	protein_coding	zinc finger and BTB domain containing 25 [Source:MGI Symbol;Acc:MGI:99197]	ZBTB
ENSMUSG00000019826		156	134	98	333	170		1.38612	1.856	1.23591	3.84886	1.95785	Zbtb24	zinc finger and BTB domain containing 24 [Source:MGI Symbol;Acc:MGI:3039618]	10	41450383	41465574	+	5123	protein_coding	zinc finger and BTB domain containing 24 [Source:MGI Symbol;Acc:MGI:3039618]	ZBTB
ENSMUSG00000051390		673	510	475	496	393		11.4651	13.5435	11.4853	10.9915	8.67782	Zbtb22	zinc finger and BTB domain containing 22 [Source:MGI Symbol;Acc:MGI:1931870]	17	33915904	33919324	+	2672	protein_coding	zinc finger and BTB domain containing 22 [Source:MGI Symbol;Acc:MGI:1931870]	-
ENSMUSG00000046962		714	588	535	1778	709		5.13042	6.58611	5.45624	16.6187	6.6032	Zbtb21	zinc finger and BTB domain containing 21 [Source:MGI Symbol;Acc:MGI:1927240]	16	97943357	97962622	-	6335	protein_coding	zinc finger and BTB domain containing 21 [Source:MGI Symbol;Acc:MGI:1927240]	ZBTB
ENSMUSG00000022708		183	85	110	241	199		0.271075	0.19627	0.231269	0.464373	0.382072	Zbtb20	zinc finger and BTB domain containing 20 [Source:MGI Symbol;Acc:MGI:1929213]	16	42875881	43642602	+	30730	protein_coding	zinc finger and BTB domain containing 20 [Source:MGI Symbol;Acc:MGI:1929213]	ZBTB
ENSMUSG00000075327		542	228	195	414	173		3.34578	2.19397	1.70851	3.32437	1.3842	Zbtb2	zinc finger and BTB domain containing 2 [Source:MGI Symbol;Acc:MGI:2685949]	10	4367075	4388108	-	7374	protein_coding	zinc finger and BTB domain containing 2 [Source:MGI Symbol;Acc:MGI:2685949]	ZBTB
ENSMUSG00000063659		1039	1274	900	2849	1510		7.7053	14.7279	9.47332	27.4839	14.5146	Zbtb18	zinc finger and BTB domain containing 18 [Source:MGI Symbol;Acc:MGI:1353609]	1	177442351	177450764	+	6138	protein_coding	zinc finger and BTB domain containing 18 [Source:MGI Symbol;Acc:MGI:1353609]	ZBTB
ENSMUSG00000006215		534	367	337	1256	266		6.26969	6.7169	5.61592	19.1826	4.048	Zbtb17	zinc finger and BTB domain containing 17 [Source:MGI Symbol;Acc:MGI:107410]	4	141444654	141467930	+	3877	protein_coding	zinc finger and BTB domain containing 17 [Source:MGI Symbol;Acc:MGI:107410]	ZBTB
ENSMUSG00000066687		16	0	0	0	0		0.137861	0	0	0	0	Zbtb16	zinc finger and BTB domain containing 16 [Source:MGI Symbol;Acc:MGI:103222]	9	48654297	48836222	-	5283	protein_coding	zinc finger and BTB domain containing 16 [Source:MGI Symbol;Acc:MGI:103222]	ZBTB
ENSMUSG00000049672		276	75	136	223	196		2.6845	1.13714	1.8775	2.82145	2.47095	Zbtb14	zinc finger and BTB domain containing 14 [Source:MGI Symbol;Acc:MGI:1195345]	17	69383050	69391199	+	4680	protein_coding	zinc finger and BTB domain containing 14 [Source:MGI Symbol;Acc:MGI:1195345]	ZBTB
ENSMUSG00000049823		100	47	58	44	67		2.25346	1.65099	1.85508	1.28978	1.95694	Zbtb12	zinc finger and BTB domain containing 12 [Source:MGI Symbol;Acc:MGI:88133]	17	34879483	34896867	+	2020	protein_coding	zinc finger and BTB domain containing 12 [Source:MGI Symbol;Acc:MGI:88133]	ZBTB
ENSMUSG00000102101		55	12	23	9	25		1.85451	0.630734	1.10073	0.394749	1.0926	Zbtb11os1	zinc finger and BTB domain containing 11, opposite strand 1 [Source:MGI Symbol;Acc:MGI:1913641]	16	55973268	55974617	-	1350	antisense	zinc finger and BTB domain containing 11, opposite strand 1 [Source:MGI Symbol;Acc:MGI:1913641]	-
ENSMUSG00000022601		306	361	231	900	444		1.87219	3.44297	2.00597	7.16279	3.52099	Zbtb11	zinc finger and BTB domain containing 11 [Source:MGI Symbol;Acc:MGI:2443876]	16	55973883	56008913	+	7440	protein_coding	zinc finger and BTB domain containing 11 [Source:MGI Symbol;Acc:MGI:2443876]	ZBTB
ENSMUSG00000069114		49	46	20	205	73		0.300846	0.440254	0.174287	1.63725	0.580931	Zbtb10	zinc finger and BTB domain containing 10 [Source:MGI Symbol;Acc:MGI:2139883]	3	9250602	9285333	+	7414	protein_coding	zinc finger and BTB domain containing 10 [Source:MGI Symbol;Acc:MGI:2139883]	-
ENSMUSG00000033454		730	283	324	247	478		2.72596	1.64733	1.71723	1.19979	2.31355	Zbtb1	zinc finger and BTB domain containing 1 [Source:MGI Symbol;Acc:MGI:2442326]	12	76370266	76396950	+	12190	protein_coding	zinc finger and BTB domain containing 1 [Source:MGI Symbol;Acc:MGI:2442326]	ZBTB
ENSMUSG00000027514		1138	3172	3996	1611	1369		14.6788	63.7793	73.1577	27.0307	22.8879	Zbp1	Z-DNA binding protein 1 [Source:MGI Symbol;Acc:MGI:1927449]	2	173206612	173218923	-	3529	protein_coding	Z-DNA binding protein 1 [Source:MGI Symbol;Acc:MGI:1927449]	-
ENSMUSG00000034173		96	76	43	48	52		0.878197	1.08376	0.558309	0.571181	0.616563	Zbed5	zinc finger, BED type containing 5 [Source:MGI Symbol;Acc:MGI:1919220]	5	129895723	129903623	+	4976	protein_coding	zinc finger, BED type containing 5 [Source:MGI Symbol;Acc:MGI:1919220]	-
ENSMUSG00000034333		378	246	214	232	220		2.98517	3.02837	2.3987	2.38329	2.25192	Zbed4	zinc finger, BED type containing 4 [Source:MGI Symbol;Acc:MGI:2682302]	15	88751660	88784516	+	5764	protein_coding	zinc finger, BED type containing 4 [Source:MGI Symbol;Acc:MGI:2682302]	zf-BED
ENSMUSG00000041995		232	47	88	97	159		4.73358	1.49485	2.54841	2.57445	4.20487	Zbed3	zinc finger, BED type containing 3 [Source:MGI Symbol;Acc:MGI:1919364]	13	95323612	95337841	+	2231	protein_coding	zinc finger, BED type containing 3 [Source:MGI Symbol;Acc:MGI:1919364]	-
ENSMUSG00000079173		2	0	0	2	6		0.00459495	0	0	0.00597713	0.0178672	Zan	zonadhesin [Source:MGI Symbol;Acc:MGI:106656]	5	137378637	137477064	-	19813	protein_coding	zonadhesin [Source:MGI Symbol;Acc:MGI:106656]	-
ENSMUSG00000049090		399	488	455	369	614		5.46896	10.4268	8.85175	6.57916	10.9082	Zadh2	zinc binding alcohol dehydrogenase, domain containing 2 [Source:MGI Symbol;Acc:MGI:2444835]	18	84088158	84097514	+	3321	protein_coding	zinc binding alcohol dehydrogenase, domain containing 2 [Source:MGI Symbol;Acc:MGI:2444835]	-
ENSMUSG00000021264		2182	2300	1975	2648	2082		15.4759	25.4288	19.8817	24.4304	19.1397	Yy1	YY1 transcription factor [Source:MGI Symbol;Acc:MGI:99150]	12	108792973	108820148	+	6418	protein_coding	YY1 transcription factor [Source:MGI Symbol;Acc:MGI:99150]	zf-C2H2
ENSMUSG00000022285		5587	9328	9617	3392	5348		61.758	160.731	150.883	48.7733	76.6231	Ywhaz	tyrosine 3-monooxygenase/tryptophan 5-monooxygenase activation protein, zeta polypeptide [Source:MGI Symbol;Acc:MGI:109484]	15	36770770	36796929	-	4118	protein_coding	tyrosine 3-monooxygenase/tryptophan 5-monooxygenase activation protein, zeta polypeptide [Source:MGI Symbol;Acc:MGI:109484]	-
ENSMUSG00000080902		37	28	38	30	28		2.28216	2.69216	3.3267	2.40701	2.2385	Ywhaq-ps3	tyrosine 3-monooxygenase/tryptophan 5-monooxygenase activation protein theta, pseudogene 3 [Source:MGI Symbol;Acc:MGI:3650241]	4	70248636	70249373	-	738	transcribed_processed_pseudogene	tyrosine 3-monooxygenase/tryptophan 5-monooxygenase activation protein theta, pseudogene 3 [Source:MGI Symbol;Acc:MGI:3650241]	-
ENSMUSG00000076432		2481	2574	2976	2033	2618		36.8947	59.6683	62.8139	39.3266	50.4616	Ywhaq	tyrosine 3-monooxygenase/tryptophan 5-monooxygenase activation protein theta [Source:MGI Symbol;Acc:MGI:891963]	12	21390071	21417637	-	3061	protein_coding	tyrosine 3-monooxygenase/tryptophan 5-monooxygenase activation protein theta [Source:MGI Symbol;Acc:MGI:891963]	-
ENSMUSG00000018965		7321	5436	7256	3374	4544		89.8493	103.997	126.394	53.8643	72.283	Ywhah	tyrosine 3-monooxygenase/tryptophan 5-monooxygenase activation protein, eta polypeptide [Source:MGI Symbol;Acc:MGI:109194]	5	33018816	33027966	+	3709	protein_coding	tyrosine 3-monooxygenase/tryptophan 5-monooxygenase activation protein, eta polypeptide [Source:MGI Symbol;Acc:MGI:109194]	-
ENSMUSG00000051391		5373	11552	11141	4154	5679		44.4688	149.037	130.872	44.7215	60.9205	Ywhag	tyrosine 3-monooxygenase/tryptophan 5-monooxygenase activation protein, gamma polypeptide [Source:MGI Symbol;Acc:MGI:108109]	5	135908409	135934616	-	5500	protein_coding	tyrosine 3-monooxygenase/tryptophan 5-monooxygenase activation protein, gamma polypeptide [Source:MGI Symbol;Acc:MGI:108109]	-
ENSMUSG00000020849		7595	10720	11739	7784	8429		134.627	296.209	295.34	179.482	193.658	Ywhae	tyrosine 3-monooxygenase/tryptophan 5-monooxygenase activation protein, epsilon polypeptide [Source:MGI Symbol;Acc:MGI:894689]	11	75732869	75765845	+	2568	protein_coding	tyrosine 3-monooxygenase/tryptophan 5-monooxygenase activation protein, epsilon polypeptide [Source:MGI Symbol;Acc:MGI:894689]	-
ENSMUSG00000018326		4977	6105	6818	3191	6147		66.9877	128.089	130.248	55.8684	107.237	Ywhab	tyrosine 3-monooxygenase/tryptophan 5-monooxygenase activation protein, beta polypeptide [Source:MGI Symbol;Acc:MGI:1891917]	2	163994960	164018588	+	3382	protein_coding	tyrosine 3-monooxygenase/tryptophan 5-monooxygenase activation protein, beta polypeptide [Source:MGI Symbol;Acc:MGI:1891917]	-
ENSMUSG00000047213		1841	1298	1230	2086	2170		15.626	17.1738	14.8178	23.0313	23.873	Ythdf3	YTH domain family 3 [Source:MGI Symbol;Acc:MGI:1918850]	3	16183212	16217037	+	5363	protein_coding	YTH domain family 3 [Source:MGI Symbol;Acc:MGI:1918850]	-
ENSMUSG00000040025		983	1059	1100	617	966		9.78697	16.4357	15.5444	7.99083	12.466	Ythdf2	YTH domain family 2 [Source:MGI Symbol;Acc:MGI:2444233]	4	132184912	132212303	-	4572	protein_coding	YTH domain family 2 [Source:MGI Symbol;Acc:MGI:2444233]	-
ENSMUSG00000038848		1255	1399	1483	874	1296		17.2278	29.9365	28.8944	15.6066	23.0592	Ythdf1	YTH domain family 1 [Source:MGI Symbol;Acc:MGI:1917431]	2	180904377	180920949	-	3316	protein_coding	YTH domain family 1 [Source:MGI Symbol;Acc:MGI:1917431]	-
ENSMUSG00000034653		305	203	189	152	324		1.56382	1.62248	1.37541	1.01377	2.1532	Ythdc2	YTH domain containing 2 [Source:MGI Symbol;Acc:MGI:2448561]	18	44827746	44889724	+	8878	protein_coding	YTH domain containing 2 [Source:MGI Symbol;Acc:MGI:2448561]	-
ENSMUSG00000035851		895	1015	1009	811	589		2.98442	5.27594	4.77544	3.51778	2.54569	Ythdc1	YTH domain containing 1 [Source:MGI Symbol;Acc:MGI:2443713]	5	86804221	86836659	+	13651	protein_coding	YTH domain containing 1 [Source:MGI Symbol;Acc:MGI:2443713]	-
ENSMUSG00000028889		386	653	508	299	248		8.86959	23.3898	16.5678	8.93716	7.38621	Yrdc	yrdC domain containing (E.coli) [Source:MGI Symbol;Acc:MGI:2387201]	4	124850679	124855242	+	1981	protein_coding	yrdC domain containing (E.coli) [Source:MGI Symbol;Acc:MGI:2387201]	-
ENSMUSG00000039770		1145	721	1203	2223	1961		12.4541	12.2247	18.5719	31.4526	27.6463	Ypel5	yippee like 5 [Source:MGI Symbol;Acc:MGI:1916937]	17	72836453	72851195	+	4185	protein_coding	yippee like 5 [Source:MGI Symbol;Acc:MGI:1916937]	-
ENSMUSG00000034059		12	0	1	6	4		0.208966	0	0.0247162	0.135912	0.0902836	Ypel4	yippee like 4 [Source:MGI Symbol;Acc:MGI:3605071]	2	84734058	84738655	+	2614	protein_coding	yippee like 4 [Source:MGI Symbol;Acc:MGI:3605071]	-
ENSMUSG00000042675		848	38	78	841	801		20.8879	1.45908	2.72696	26.9468	25.5732	Ypel3	yippee like 3 [Source:MGI Symbol;Acc:MGI:1913340]	7	126776955	126780514	+	1848	protein_coding	yippee like 3 [Source:MGI Symbol;Acc:MGI:1913340]	-
ENSMUSG00000018427		114	32	39	854	293		1.07061	0.468463	0.51985	10.4327	3.56656	Ypel2	yippee like 2 [Source:MGI Symbol;Acc:MGI:1925114]	11	86936425	86993707	-	4847	protein_coding	yippee like 2 [Source:MGI Symbol;Acc:MGI:1925114]	-
ENSMUSG00000022773		17	0	3	6	7		0.166955	0	0.0418175	0.0766504	0.0891052	Ypel1	yippee like 1 [Source:MGI Symbol;Acc:MGI:1913303]	16	17069696	17087045	+	4635	protein_coding	yippee like 1 [Source:MGI Symbol;Acc:MGI:1913303]	-
ENSMUSG00000046404		220	113	108	346	155		1.6342	1.30845	1.13865	3.34326	1.49234	Yod1	YOD1 deubiquitinase [Source:MGI Symbol;Acc:MGI:2442596]	1	130717327	130724358	+	6128	protein_coding	YOD1 deubiquitinase [Source:MGI Symbol;Acc:MGI:2442596]	-
ENSMUSG00000026775		1766	3358	3043	2081	2803		10.0372	29.751	24.5477	15.3853	20.649	Yme1l1	YME1-like 1 (S. cerevisiae) [Source:MGI Symbol;Acc:MGI:1351651]	2	23156369	23199260	+	8009	protein_coding	YME1-like 1 (S. cerevisiae) [Source:MGI Symbol;Acc:MGI:1351651]	-
ENSMUSG00000021244		828	396	442	328	524		3.80174	2.83429	2.88045	1.95901	3.11844	Ylpm1	YLP motif containing 1 [Source:MGI Symbol;Acc:MGI:1926195]	12	84996321	85070515	+	9914	protein_coding	YLP motif containing 1 [Source:MGI Symbol;Acc:MGI:1926195]	-
ENSMUSG00000002741		2818	2117	2228	2956	2341		42.9876	50.3408	48.2395	58.6568	46.2868	Ykt6	YKT6 v-SNARE homolog (S. cerevisiae) [Source:MGI Symbol;Acc:MGI:1927550]	11	5955693	5967780	+	2984	protein_coding	YKT6 v-SNARE homolog (S. cerevisiae) [Source:MGI Symbol;Acc:MGI:1927550]	-
ENSMUSG00000003208		233	250	221	179	58		2.14006	3.57938	2.88103	2.13862	0.69048	Yju2	YJU2 splicing factor [Source:MGI Symbol;Acc:MGI:1920136]	17	55959099	55968285	+	4956	protein_coding	YJU2 splicing factor [Source:MGI Symbol;Acc:MGI:1920136]	-
ENSMUSG00000048967		16	3	9	1	6		0.827634	0.241901	0.660764	0.0672868	0.402275	Yjefn3	YjeF N-terminal domain containing 3 [Source:MGI Symbol;Acc:MGI:2681845]	8	69887788	69902712	-	880	protein_coding	YjeF N-terminal domain containing 3 [Source:MGI Symbol;Acc:MGI:2681845]	-
ENSMUSG00000029158		1	0	0	0	1		0.037342	0	0	0	0.0484006	Yipf7	Yip1 domain family, member 7 [Source:MGI Symbol;Acc:MGI:1922831]	5	69516671	69542648	-	1219	protein_coding	Yip1 domain family, member 7 [Source:MGI Symbol;Acc:MGI:1922831]	-
ENSMUSG00000047694		711	585	676	372	729		4.52715	5.80643	6.10925	3.08113	6.0164	Yipf6	Yip1 domain family, member 6 [Source:MGI Symbol;Acc:MGI:1925179]	X	98936316	98949017	+	7149	protein_coding	Yip1 domain family, member 6 [Source:MGI Symbol;Acc:MGI:1925179]	-
ENSMUSG00000024487		1354	935	1227	1602	1668		26.4637	28.4866	34.0378	40.7292	42.2553	Yipf5	Yip1 domain family, member 5 [Source:MGI Symbol;Acc:MGI:1914430]	18	40204865	40219399	-	2329	protein_coding	Yip1 domain family, member 5 [Source:MGI Symbol;Acc:MGI:1914430]	-
ENSMUSG00000024072		1164	1097	1131	1811	1590		24.8407	36.4934	34.2577	50.2736	43.9806	Yipf4	Yip1 domain family, member 4 [Source:MGI Symbol;Acc:MGI:1915114]	17	74489493	74500277	+	2133	protein_coding	Yip1 domain family, member 4 [Source:MGI Symbol;Acc:MGI:1915114]	-
ENSMUSG00000071074		1770	1042	1108	1352	950		29.9184	27.4555	26.5821	29.7271	20.8133	Yipf3	Yip1 domain family, member 3 [Source:MGI Symbol;Acc:MGI:106280]	17	46248080	46252537	+	2693	protein_coding	Yip1 domain family, member 3 [Source:MGI Symbol;Acc:MGI:106280]	-
ENSMUSG00000032182		242	59	132	96	115		5.06707	1.92571	3.92284	2.61472	3.12099	Yipf2	Yip1 domain family, member 2 [Source:MGI Symbol;Acc:MGI:1922016]	9	21588682	21592828	-	2174	protein_coding	Yip1 domain family, member 2 [Source:MGI Symbol;Acc:MGI:1922016]	-
ENSMUSG00000057375		771	488	628	582	617		5.17408	5.10501	5.9817	5.08059	5.36683	Yipf1	Yip1 domain family, member 1 [Source:MGI Symbol;Acc:MGI:1915532]	4	107314363	107359823	+	6783	protein_coding	Yip1 domain family, member 1 [Source:MGI Symbol;Acc:MGI:1915532]	-
ENSMUSG00000030588		885	600	725	895	606		29.5562	31.2359	34.366	38.8812	26.232	Yif1b	Yip1 interacting factor homolog B (S. cerevisiae) [Source:MGI Symbol;Acc:MGI:1924504]	7	29238329	29247597	+	1363	protein_coding	Yip1 interacting factor homolog B (S. cerevisiae) [Source:MGI Symbol;Acc:MGI:1924504]	-
ENSMUSG00000024875		700	733	848	597	513		21.3422	34.8372	36.6963	23.677	20.2727	Yif1a	Yip1 interacting factor homolog A (S. cerevisiae) [Source:MGI Symbol;Acc:MGI:1915340]	19	5088538	5092879	+	1493	protein_coding	Yip1 interacting factor homolog A (S. cerevisiae) [Source:MGI Symbol;Acc:MGI:1915340]	-
ENSMUSG00000014932		9	12	5	8	4		0.0545656	0.113411	0.0430261	0.0630926	0.0314333	Yes1	YES proto-oncogene 1, Src family tyrosine kinase [Source:MGI Symbol;Acc:MGI:99147]	5	32611171	32687057	+	7508	protein_coding	YES proto-oncogene 1, Src family tyrosine kinase [Source:MGI Symbol;Acc:MGI:99147]	-
ENSMUSG00000020171		882	508	725	296	523		28.3735	25.4745	33.1031	12.3865	21.8072	Yeats4	YEATS domain containing 4 [Source:MGI Symbol;Acc:MGI:1927224]	10	117215221	117224507	-	1415	protein_coding	YEATS domain containing 4 [Source:MGI Symbol;Acc:MGI:1927224]	-
ENSMUSG00000041215		416	181	157	295	230		1.63455	1.10862	0.875568	1.50778	1.17135	Yeats2	YEATS domain containing 2 [Source:MGI Symbol;Acc:MGI:2447762]	16	20141063	20232573	+	11585	protein_coding	YEATS domain containing 2 [Source:MGI Symbol;Acc:MGI:2447762]	-
ENSMUSG00000041774		130	69	48	75	54		1.05784	0.875236	0.554377	0.793874	0.569542	Ydjc	YdjC homolog (bacterial) [Source:MGI Symbol;Acc:MGI:1916351]	16	17144621	17160701	+	5594	protein_coding	YdjC homolog (bacterial) [Source:MGI Symbol;Acc:MGI:1916351]	-
ENSMUSG00000030189		2175	3231	2599	2841	1904		32.197	74.5573	54.6069	54.7065	36.5322	Ybx3	Y box protein 3 [Source:MGI Symbol;Acc:MGI:2137670]	6	131364855	131388476	-	3075	protein_coding	Y box protein 3 [Source:MGI Symbol;Acc:MGI:2137670]	CSD
ENSMUSG00000018554		1	0	0	0	0		0.0241485	0	0	0	0	Ybx2	Y box protein 2 [Source:MGI Symbol;Acc:MGI:1096372]	11	69935796	69941605	+	1885	protein_coding	Y box protein 2 [Source:MGI Symbol;Acc:MGI:1096372]	CSD
ENSMUSG00000107035		15	15	14	16	13		0.713477	1.11219	0.945154	0.989967	0.801468	Ybx1-ps2	Y box protein 1, pseudogene 2 [Source:MGI Symbol;Acc:MGI:2137671]	6	37686239	37687195	-	957	processed_pseudogene	Y box protein 1, pseudogene 2 [Source:MGI Symbol;Acc:MGI:2137671]	-
ENSMUSG00000028639		12000	10582	10115	9179	6615		215.819	296.67	258.202	214.742	154.203	Ybx1	Y box protein 1 [Source:MGI Symbol;Acc:MGI:99146]	4	119277981	119294604	-	2531	protein_coding	Y box protein 1 [Source:MGI Symbol;Acc:MGI:99146]	CSD
ENSMUSG00000033126		61	37	40	41	50		0.487057	0.460521	0.45331	0.425839	0.517456	Ybey	ybeY metallopeptidase [Source:MGI Symbol;Acc:MGI:2656825]	10	76459567	76469114	-	5701	protein_coding	ybeY metallopeptidase [Source:MGI Symbol;Acc:MGI:2656825]	-
ENSMUSG00000022792		295	229	227	150	236		4.26433	5.16014	4.65736	2.82053	4.42175	Yars2	tyrosyl-tRNA synthetase 2 (mitochondrial) [Source:MGI Symbol;Acc:MGI:1917370]	16	16302965	16309640	+	3149	protein_coding	tyrosyl-tRNA synthetase 2 (mitochondrial) [Source:MGI Symbol;Acc:MGI:1917370]	-
ENSMUSG00000028811		1461	641	756	1003	1109		11.1904	7.65334	8.21869	9.99328	11.0098	Yars	tyrosyl-tRNA synthetase [Source:MGI Symbol;Acc:MGI:2147627]	4	129189760	129219607	+	5943	protein_coding	tyrosyl-tRNA synthetase [Source:MGI Symbol;Acc:MGI:2147627]	-
ENSMUSG00000053110		78	55	33	23	22		0.383553	0.421591	0.230319	0.14712	0.140219	Yap1	yes-associated protein 1 [Source:MGI Symbol;Acc:MGI:103262]	9	7931999	8004596	-	9257	protein_coding	yes-associated protein 1 [Source:MGI Symbol;Acc:MGI:103262]	-
ENSMUSG00000022634		549	340	339	510	501		13.3424	12.8807	11.6936	16.123	15.7817	Yaf2	YY1 associated factor 2 [Source:MGI Symbol;Acc:MGI:1914307]	15	93284278	93336935	-	1873	protein_coding	YY1 associated factor 2 [Source:MGI Symbol;Acc:MGI:1914307]	-
ENSMUSG00000075054		103	89	123	53	193		0.417762	0.562703	0.70808	0.279627	1.01462	Yae1d1	Yae1 domain containing 1 [Source:MGI Symbol;Acc:MGI:1914258]	13	17981330	17993349	-	11223	protein_coding	Yae1 domain containing 1 [Source:MGI Symbol;Acc:MGI:1914258]	-
ENSMUSG00000020868		3240	4497	6899	3137	3177		37.0657	80.195	112.021	46.6824	47.1083	Xylt2	xylosyltransferase II [Source:MGI Symbol;Acc:MGI:2444797]	11	94663851	94677515	-	3979	protein_coding	xylosyltransferase II [Source:MGI Symbol;Acc:MGI:2444797]	-
ENSMUSG00000030657		773	64	91	175	351		3.64593	0.47055	0.609194	1.07369	2.1458	Xylt1	xylosyltransferase 1 [Source:MGI Symbol;Acc:MGI:2451073]	7	117380979	117673580	+	9651	protein_coding	xylosyltransferase 1 [Source:MGI Symbol;Acc:MGI:2451073]	-
ENSMUSG00000035769		154	34	20	22	89		1.70727	0.587568	0.314701	0.317261	1.27887	Xylb	xylulokinase homolog (H. influenzae) [Source:MGI Symbol;Acc:MGI:2142985]	9	119357381	119393797	+	4106	protein_coding	xylulokinase homolog (H. influenzae) [Source:MGI Symbol;Acc:MGI:2142985]	-
ENSMUSG00000047434		552	155	212	230	514		6.45108	2.82373	3.51653	3.4965	7.78592	Xxylt1	xyloside xylosyltransferase 1 [Source:MGI Symbol;Acc:MGI:2146443]	16	30955144	31081432	-	3895	protein_coding	xyloside xylosyltransferase 1 [Source:MGI Symbol;Acc:MGI:2146443]	-
ENSMUSG00000035211		18	3	9	19	13		0.186302	0.0484021	0.132213	0.255806	0.174398	Xrra1	X-ray radiation resistance associated 1 [Source:MGI Symbol;Acc:MGI:2181647]	7	99859116	99917822	+	4398	protein_coding	X-ray radiation resistance associated 1 [Source:MGI Symbol;Acc:MGI:2181647]	-
ENSMUSG00000027433		1700	1855	1760	760	1333		19.4383	33.0636	28.5632	11.3041	19.7557	Xrn2	5'-3' exoribonuclease 2 [Source:MGI Symbol;Acc:MGI:894687]	2	147012996	147078000	+	3981	protein_coding	5'-3' exoribonuclease 2 [Source:MGI Symbol;Acc:MGI:894687]	-
ENSMUSG00000032410		978	619	832	451	801		2.3954	2.36334	2.89233	1.4369	2.54287	Xrn1	5'-3' exoribonuclease 1 [Source:MGI Symbol;Acc:MGI:891964]	9	95954760	96057803	+	18585	protein_coding	5'-3' exoribonuclease 1 [Source:MGI Symbol;Acc:MGI:891964]	-
ENSMUSG00000022471		311	98	92	96	191		3.1628	1.55358	1.32796	1.26997	2.51766	Xrcc6	X-ray repair complementing defective repair in Chinese hamster cells 6 [Source:MGI Symbol;Acc:MGI:95606]	15	81987835	82040085	+	4476	protein_coding	X-ray repair complementing defective repair in Chinese hamster cells 6 [Source:MGI Symbol;Acc:MGI:95606]	-
ENSMUSG00000026187		17	14	5	8	23		0.302872	0.388808	0.126434	0.185401	0.531119	Xrcc5	X-ray repair complementing defective repair in Chinese hamster cells 5 [Source:MGI Symbol;Acc:MGI:104517]	1	72307421	72394952	+	2555	protein_coding	X-ray repair complementing defective repair in Chinese hamster cells 5 [Source:MGI Symbol;Acc:MGI:104517]	-
ENSMUSG00000021615		168	197	249	212	263		1.81518	3.31798	3.81851	2.97959	3.68315	Xrcc4	X-ray repair complementing defective repair in Chinese hamster cells 4 [Source:MGI Symbol;Acc:MGI:1333799]	13	89774027	90089608	-	4213	protein_coding	X-ray repair complementing defective repair in Chinese hamster cells 4 [Source:MGI Symbol;Acc:MGI:1333799]	-
ENSMUSG00000021287		308	35	19	136	48		5.09822	0.903096	0.446383	2.92832	1.02982	Xrcc3	X-ray repair complementing defective repair in Chinese hamster cells 3 [Source:MGI Symbol;Acc:MGI:1921585]	12	111803192	111813873	-	2750	protein_coding	X-ray repair complementing defective repair in Chinese hamster cells 3 [Source:MGI Symbol;Acc:MGI:1921585]	-
ENSMUSG00000028933		208	46	54	24	45		1.81521	0.625776	0.668871	0.27245	0.509014	Xrcc2	X-ray repair complementing defective repair in Chinese hamster cells 2 [Source:MGI Symbol;Acc:MGI:1927345]	5	25689812	25705825	-	5216	protein_coding	X-ray repair complementing defective repair in Chinese hamster cells 2 [Source:MGI Symbol;Acc:MGI:1927345]	-
ENSMUSG00000051768		667	175	203	327	231		5.20695	2.12958	2.24926	3.32061	2.33735	Xrcc1	X-ray repair complementing defective repair in Chinese hamster cells 1 [Source:MGI Symbol;Acc:MGI:99137]	7	24546289	24573440	+	5831	protein_coding	X-ray repair complementing defective repair in Chinese hamster cells 1 [Source:MGI Symbol;Acc:MGI:99137]	-
ENSMUSG00000026469		1733	563	691	1325	2335		4.41196	2.23429	2.49688	4.38794	7.70502	Xpr1	xenotropic and polytropic retrovirus receptor 1 [Source:MGI Symbol;Acc:MGI:97932]	1	155275701	155417415	-	17880	protein_coding	xenotropic and polytropic retrovirus receptor 1 [Source:MGI Symbol;Acc:MGI:97932]	-
ENSMUSG00000034667		2399	1522	1277	1625	2298		18.1008	17.9011	13.6755	15.949	22.4735	Xpot	exportin, tRNA (nuclear export receptor for tRNAs) [Source:MGI Symbol;Acc:MGI:1920442]	10	121587380	121626332	-	6033	protein_coding	exportin, tRNA (nuclear export receptor for tRNAs) [Source:MGI Symbol;Acc:MGI:1920442]	-
ENSMUSG00000022100		847	337	499	865	1068		2.02869	1.25823	1.69636	2.69501	3.31557	Xpo7	exportin 7 [Source:MGI Symbol;Acc:MGI:1929705]	14	70654246	70766628	-	19005	protein_coding	exportin 7 [Source:MGI Symbol;Acc:MGI:1929705]	-
ENSMUSG00000000131		2015	1536	1536	1944	1750		5.42095	6.44153	5.86513	6.80313	6.10228	Xpo6	exportin 6 [Source:MGI Symbol;Acc:MGI:2429950]	7	126101715	126200501	-	16920	protein_coding	exportin 6 [Source:MGI Symbol;Acc:MGI:2429950]	-
ENSMUSG00000067150		951	675	642	285	590		6.31133	6.98299	6.04729	2.46035	5.07511	Xpo5	exportin 5 [Source:MGI Symbol;Acc:MGI:1913789]	17	46202782	46243598	+	6859	protein_coding	exportin 5 [Source:MGI Symbol;Acc:MGI:1913789]	-
ENSMUSG00000021952		536	467	463	246	414		2.27366	3.08798	2.78758	1.3574	2.27622	Xpo4	exportin 4 [Source:MGI Symbol;Acc:MGI:1888526]	14	57577521	57665430	-	10731	protein_coding	exportin 4 [Source:MGI Symbol;Acc:MGI:1888526]	-
ENSMUSG00000020290		3044	2382	2582	3374	3417		19.2957	23.5372	23.2305	27.821	28.0747	Xpo1	exportin 1 [Source:MGI Symbol;Acc:MGI:2144013]	11	23256041	23298249	+	7181	protein_coding	exportin 1 [Source:MGI Symbol;Acc:MGI:2144013]	-
ENSMUSG00000022401		186	125	131	266	253		1.11477	1.16783	1.11437	2.0738	1.96538	Xpnpep3	X-prolyl aminopeptidase 3, mitochondrial [Source:MGI Symbol;Acc:MGI:2445217]	15	81400138	81457482	+	7595	protein_coding	X-prolyl aminopeptidase 3, mitochondrial [Source:MGI Symbol;Acc:MGI:2445217]	-
ENSMUSG00000025027		1628	1947	1823	1087	1355		10.4082	19.4037	16.5422	9.03987	11.2283	Xpnpep1	X-prolyl aminopeptidase (aminopeptidase P) 1, soluble [Source:MGI Symbol;Acc:MGI:2180003]	19	52943417	53040214	-	7120	protein_coding	X-prolyl aminopeptidase (aminopeptidase P) 1, soluble [Source:MGI Symbol;Acc:MGI:2180003]	-
ENSMUSG00000030094		329	94	97	188	242		2.72589	1.21405	1.14069	2.0262	2.59885	Xpc	xeroderma pigmentosum, complementation group C [Source:MGI Symbol;Acc:MGI:103557]	6	91489305	91515888	-	5494	protein_coding	xeroderma pigmentosum, complementation group C [Source:MGI Symbol;Acc:MGI:103557]	-
ENSMUSG00000028329		211	84	139	177	181		5.07111	3.14701	4.74156	5.53358	5.63836	Xpa	xeroderma pigmentosum, complementation group A [Source:MGI Symbol;Acc:MGI:99135]	4	46155347	46196311	-	1894	protein_coding	xeroderma pigmentosum, complementation group A [Source:MGI Symbol;Acc:MGI:99135]	-
ENSMUSG00000070425		1	0	0	1	0		0.00802395	0	0	0.0104376	0	Xntrpc	Xndc1-transient receptor potential cation channel, subfamily C, member 2 readthrough [Source:MGI Symbol;Acc:MGI:5546370]	7	102065713	102096864	+	5673	protein_coding	Xndc1-transient receptor potential cation channel, subfamily C, member 2 readthrough [Source:MGI Symbol;Acc:MGI:5546370]	-
ENSMUSG00000099481		121	6	6	20	8		1.04356	0.0806641	0.073446	0.224374	0.0894283	Xndc1	Xrcc1 N-terminal domain containing 1 [Source:MGI Symbol;Acc:MGI:5546359]	7	102065511	102083765	+	5278	protein_coding	Xrcc1 N-terminal domain containing 1 [Source:MGI Symbol;Acc:MGI:5546359]	-
ENSMUSG00000031362		6	0	4	2	4		0.122365	0	0.115785	0.0530577	0.105735	Xlr4c	X-linked lymphocyte-regulated 4C [Source:MGI Symbol;Acc:MGI:3574099]	X	73233688	73243130	-	2232	protein_coding	X-linked lymphocyte-regulated 4C [Source:MGI Symbol;Acc:MGI:3574099]	-
ENSMUSG00000067768		31	7	8	9	10		0.551217	0.194024	0.2019	0.208169	0.23047	Xlr4b	X-linked lymphocyte-regulated 4B [Source:MGI Symbol;Acc:MGI:1350975]	X	73214333	73222453	+	2560	protein_coding	X-linked lymphocyte-regulated 4B [Source:MGI Symbol;Acc:MGI:1350975]	-
ENSMUSG00000079845		26	2	4	1	6		0.77102	0.0924528	0.16836	0.0385749	0.23062	Xlr4a	X-linked lymphocyte-regulated 4A [Source:MGI Symbol;Acc:MGI:3574098]	X	73074345	73082478	-	1535	protein_coding	X-linked lymphocyte-regulated 4A [Source:MGI Symbol;Acc:MGI:3574098]	-
ENSMUSG00000073125		42	1	2	19	11		0.505776	0.0187718	0.0341841	0.297629	0.171694	Xlr3b	X-linked lymphocyte-regulated 3B [Source:MGI Symbol;Acc:MGI:109505]	X	73192207	73202930	+	3780	protein_coding	X-linked lymphocyte-regulated 3B [Source:MGI Symbol;Acc:MGI:109505]	-
ENSMUSG00000057836		7	0	0	0	0		0.0787736	0	0	0	0	Xlr3a	X-linked lymphocyte-regulated 3A [Source:MGI Symbol;Acc:MGI:109506]	X	73086293	73097095	-	4045	protein_coding	X-linked lymphocyte-regulated 3A [Source:MGI Symbol;Acc:MGI:109506]	-
ENSMUSG00000054626		10	18	35	25	31		0.195113	0.547465	0.969259	0.634509	0.783974	Xlr	X-linked lymphocyte-regulated [Source:MGI Symbol;Acc:MGI:98976]	X	53777118	53797706	-	2333	protein_coding	X-linked lymphocyte-regulated [Source:MGI Symbol;Acc:MGI:98976]	-
ENSMUSG00000031258		3	2	2	11	4		0.0451586	0.0469296	0.0427302	0.215389	0.0780428	Xkrx	X-linked Kx blood group related, X-linked [Source:MGI Symbol;Acc:MGI:3584011]	X	134149043	134162076	-	3024	protein_coding	X-linked Kx blood group related, X-linked [Source:MGI Symbol;Acc:MGI:3584011]	-
ENSMUSG00000037752		172	770	978	308	202		1.81573	12.671	14.6537	4.22946	2.76393	Xkr8	X-linked Kx blood group related 8 [Source:MGI Symbol;Acc:MGI:2685877]	4	132724897	132732546	-	4312	protein_coding	X-linked Kx blood group related 8 [Source:MGI Symbol;Acc:MGI:2685877]	-
ENSMUSG00000035067		2	2	1	2	1		0.0125434	0.0195529	0.00890163	0.0163165	0.00812901	Xkr6	X-linked Kx blood group related 6 [Source:MGI Symbol;Acc:MGI:2447765]	14	63606503	63820809	+	7258	protein_coding	X-linked Kx blood group related 6 [Source:MGI Symbol;Acc:MGI:2447765]	-
ENSMUSG00000039814		82	1	10	0	1		0.901383	0.0171354	0.15602	0	0.0142478	Xkr5	X-linked Kx blood group related 5 [Source:MGI Symbol;Acc:MGI:2442327]	8	18932729	18950975	-	4141	protein_coding	X-linked Kx blood group related 5 [Source:MGI Symbol;Acc:MGI:2442327]	-
ENSMUSG00000015342		47	4	13	2	16		0.42148	0.0559161	0.165466	0.0233303	0.185974	Xk	X-linked Kx blood group [Source:MGI Symbol;Acc:MGI:103569]	X	9272756	9313250	+	5076	protein_coding	X-linked Kx blood group [Source:MGI Symbol;Acc:MGI:103569]	-
ENSMUSG00000025860		1500	1308	1366	1025	1483		7.21088	9.80172	9.32037	6.40962	9.24042	Xiap	X-linked inhibitor of apoptosis [Source:MGI Symbol;Acc:MGI:107572]	X	42059679	42109656	+	9469	protein_coding	X-linked inhibitor of apoptosis [Source:MGI Symbol;Acc:MGI:107572]	-
ENSMUSG00000024066		3702	1145	1900	684	2294		18.3667	8.85519	13.3793	4.41431	14.7517	Xdh	xanthine dehydrogenase [Source:MGI Symbol;Acc:MGI:98973]	17	73883895	73950196	-	9175	protein_coding	xanthine dehydrogenase [Source:MGI Symbol;Acc:MGI:98973]	-
ENSMUSG00000060509		5	25	32	17	4		0.0511115	0.398369	0.464284	0.226052	0.0529983	Xcr1	chemokine (C motif) receptor 1 [Source:MGI Symbol;Acc:MGI:1346338]	9	123852315	123862029	-	4453	protein_coding	chemokine (C motif) receptor 1 [Source:MGI Symbol;Acc:MGI:1346338]	-
ENSMUSG00000020484		5277	3707	3417	3944	3478		73.9558	80.9851	67.9697	71.9008	63.1783	Xbp1	X-box binding protein 1 [Source:MGI Symbol;Acc:MGI:98970]	11	5520659	5525893	+	3248	protein_coding	X-box binding protein 1 [Source:MGI Symbol;Acc:MGI:98970]	TF_bZIP
ENSMUSG00000040483		826	1358	2158	1512	916		8.01864	20.5503	29.7343	19.0934	11.5258	Xaf1	XIAP associated factor 1 [Source:MGI Symbol;Acc:MGI:3772572]	11	72301629	72313733	+	4689	protein_coding	XIAP associated factor 1 [Source:MGI Symbol;Acc:MGI:3772572]	-
ENSMUSG00000019470		971	643	652	609	621		9.43432	9.73867	8.99134	7.69698	7.82054	Xab2	XPA binding protein 2 [Source:MGI Symbol;Acc:MGI:1914689]	8	3608421	3621316	-	4685	protein_coding	XPA binding protein 2 [Source:MGI Symbol;Acc:MGI:1914689]	-
ENSMUSG00000027803		56	35	14	21	28		0.533399	0.519672	0.189268	0.260193	0.345681	Wwtr1	WW domain containing transcription regulator 1 [Source:MGI Symbol;Acc:MGI:1917649]	3	57455649	57575910	-	4779	protein_coding	WW domain containing transcription regulator 1 [Source:MGI Symbol;Acc:MGI:1917649]	-
ENSMUSG00000031930		2033	1304	1349	1061	1178		10.432	10.4305	9.82485	7.08199	7.83479	Wwp2	WW domain containing E3 ubiquitin protein ligase 2 [Source:MGI Symbol;Acc:MGI:1914144]	8	107436365	107558595	+	8871	protein_coding	WW domain containing E3 ubiquitin protein ligase 2 [Source:MGI Symbol;Acc:MGI:1914144]	-
ENSMUSG00000041058		2837	461	576	850	2411		20.0124	5.06918	5.76696	7.79956	22.044	Wwp1	WW domain containing E3 ubiquitin protein ligase 1 [Source:MGI Symbol;Acc:MGI:1861728]	4	19608303	19708993	-	6453	protein_coding	WW domain containing E3 ubiquitin protein ligase 1 [Source:MGI Symbol;Acc:MGI:1861728]	-
ENSMUSG00000004637		164	100	127	255	249		0.73383	0.697508	0.806568	1.48424	1.44413	Wwox	WW domain-containing oxidoreductase [Source:MGI Symbol;Acc:MGI:1931237]	8	114439655	115352708	+	10173	protein_coding	WW domain-containing oxidoreductase [Source:MGI Symbol;Acc:MGI:1931237]	-
ENSMUSG00000031563		622	513	357	458	554		2.05407	2.64083	1.67332	1.96745	2.37131	Wwc2	WW, C2 and coiled-coil domain containing 2 [Source:MGI Symbol;Acc:MGI:1261872]	8	47823959	47990924	-	13784	protein_coding	WW, C2 and coiled-coil domain containing 2 [Source:MGI Symbol;Acc:MGI:1261872]	-
ENSMUSG00000018849		19	1	2	25	10		0.17437	0.014306	0.0260516	0.29845	0.118952	Wwc1	WW, C2 and coiled-coil domain containing 1 [Source:MGI Symbol;Acc:MGI:2388637]	11	35838400	35980527	-	4960	protein_coding	WW, C2 and coiled-coil domain containing 1 [Source:MGI Symbol;Acc:MGI:2388637]	-
ENSMUSG00000036459		125	34	60	39	22		2.38774	1.0124	1.62672	0.969066	0.544695	Wtip	WT1-interacting protein [Source:MGI Symbol;Acc:MGI:2141920]	7	34109543	34133268	-	2383	protein_coding	WT1-interacting protein [Source:MGI Symbol;Acc:MGI:2141920]	-
ENSMUSG00000060475		1569	2028	2568	1749	1718		11.431	23.0317	26.5546	16.5753	16.2232	Wtap	Wilms tumour 1-associating protein [Source:MGI Symbol;Acc:MGI:1926395]	17	12966796	12994169	-	6248	protein_coding	Wilms tumour 1-associating protein [Source:MGI Symbol;Acc:MGI:1926395]	-
ENSMUSG00000063430		2	2	2	0	0		0.00593789	0.00925613	0.00842787	0	0	Wscd2	WSC domain containing 2 [Source:MGI Symbol;Acc:MGI:2445030]	5	113490333	113589725	+	15332	protein_coding	WSC domain containing 2 [Source:MGI Symbol;Acc:MGI:2445030]	-
ENSMUSG00000029364		2118	2626	2737	1584	2903		16.4608	31.814	30.1916	16.0137	29.2433	Wsb2	WD repeat and SOCS box-containing 2 [Source:MGI Symbol;Acc:MGI:2144041]	5	117357304	117378601	+	5857	protein_coding	WD repeat and SOCS box-containing 2 [Source:MGI Symbol;Acc:MGI:2144041]	-
ENSMUSG00000017677		2528	3348	2726	3214	2052		28.8624	59.5851	44.1739	47.7323	30.3659	Wsb1	WD repeat and SOCS box-containing 1 [Source:MGI Symbol;Acc:MGI:1926139]	11	79239372	79254671	-	3987	protein_coding	WD repeat and SOCS box-containing 1 [Source:MGI Symbol;Acc:MGI:1926139]	-
ENSMUSG00000021400		337	271	197	534	249		3.50393	4.3923	2.90721	7.22235	3.35566	Wrnip1	Werner helicase interacting protein 1 [Source:MGI Symbol;Acc:MGI:1926153]	13	32802038	32822609	+	4378	protein_coding	Werner helicase interacting protein 1 [Source:MGI Symbol;Acc:MGI:1926153]	-
ENSMUSG00000031583		460	333	375	353	536		2.75624	3.11029	3.18915	2.75135	4.16272	Wrn	Werner syndrome RecQ like helicase [Source:MGI Symbol;Acc:MGI:109635]	8	33234384	33385527	-	7597	protein_coding	Werner syndrome RecQ like helicase [Source:MGI Symbol;Acc:MGI:109635]	-
ENSMUSG00000023147		360	71	161	34	168		3.75164	1.15338	2.38139	0.460902	2.26924	Wrb	tryptophan rich basic protein [Source:MGI Symbol;Acc:MGI:2136882]	16	96145407	96157852	+	4368	protein_coding	tryptophan rich basic protein [Source:MGI Symbol;Acc:MGI:2136882]	-
ENSMUSG00000029029		306	196	186	141	159		3.21317	3.20823	2.77211	1.92594	2.16403	Wrap73	WD repeat containing, antisense to Trp73 [Source:MGI Symbol;Acc:MGI:1891749]	4	154142372	154167420	+	4335	protein_coding	WD repeat containing, antisense to Trp73 [Source:MGI Symbol;Acc:MGI:1891749]	-
ENSMUSG00000041346		337	105	126	249	191		7.43947	3.61326	3.94792	7.15029	5.46511	Wrap53	WD repeat containing, antisense to Trp53 [Source:MGI Symbol;Acc:MGI:2384933]	11	69561758	69580255	-	2062	protein_coding	WD repeat containing, antisense to Trp53 [Source:MGI Symbol;Acc:MGI:2384933]	-
ENSMUSG00000000126		11	2	5	35	21		0.150411	0.0426299	0.0970382	0.62254	0.372186	Wnt9a	wingless-type MMTV integration site family, member 9A [Source:MGI Symbol;Acc:MGI:2446084]	11	59306928	59333552	+	3329	protein_coding	wingless-type MMTV integration site family, member 9A [Source:MGI Symbol;Acc:MGI:2446084]	-
ENSMUSG00000033227		50	212	173	753	94		1.03832	6.86268	5.09908	20.3408	2.53012	Wnt6	wingless-type MMTV integration site family, member 6 [Source:MGI Symbol;Acc:MGI:98960]	1	74771892	74785322	+	2192	protein_coding	wingless-type MMTV integration site family, member 6 [Source:MGI Symbol;Acc:MGI:98960]	-
ENSMUSG00000030170		4	1	0	3	0		0.0686057	0.0267361	0	0.0669319	0	Wnt5b	wingless-type MMTV integration site family, member 5B [Source:MGI Symbol;Acc:MGI:98959]	6	119432531	119544347	-	2654	protein_coding	wingless-type MMTV integration site family, member 5B [Source:MGI Symbol;Acc:MGI:98959]	-
ENSMUSG00000021994		58	28	28	23	24		0.337486	0.25397	0.231244	0.174087	0.181006	Wnt5a	wingless-type MMTV integration site family, member 5A [Source:MGI Symbol;Acc:MGI:98958]	14	28504750	28527448	+	7823	protein_coding	wingless-type MMTV integration site family, member 5A [Source:MGI Symbol;Acc:MGI:98958]	-
ENSMUSG00000036856		1	0	1	3	0		0.0108536	0	0.0154049	0.0423551	0	Wnt4	wingless-type MMTV integration site family, member 4 [Source:MGI Symbol;Acc:MGI:98957]	4	137277489	137299726	+	4194	protein_coding	wingless-type MMTV integration site family, member 4 [Source:MGI Symbol;Acc:MGI:98957]	-
ENSMUSG00000027840		4	0	6	6	3		0.0433419	0	0.0922752	0.084569	0.0421331	Wnt2b	wingless-type MMTV integration site family, member 2B [Source:MGI Symbol;Acc:MGI:1261834]	3	104945272	104961921	-	4201	protein_coding	wingless-type MMTV integration site family, member 2B [Source:MGI Symbol;Acc:MGI:1261834]	-
ENSMUSG00000029671		4	0	0	0	1		0.0417613	0	0	0	0.0135322	Wnt16	wingless-type MMTV integration site family, member 16 [Source:MGI Symbol;Acc:MGI:2136018]	6	22288227	22298522	+	4360	protein_coding	wingless-type MMTV integration site family, member 16 [Source:MGI Symbol;Acc:MGI:2136018]	-
ENSMUSG00000015957		13	2	2	10	4		0.14304	0.0343039	0.0312342	0.143129	0.0570465	Wnt11	wingless-type MMTV integration site family, member 11 [Source:MGI Symbol;Acc:MGI:101948]	7	98835112	98855195	+	4137	protein_coding	wingless-type MMTV integration site family, member 11 [Source:MGI Symbol;Acc:MGI:101948]	-
ENSMUSG00000022996		20	8	0	10	2		0.267685	0.16691	0	0.174103	0.0346959	Wnt10b	wingless-type MMTV integration site family, member 10B [Source:MGI Symbol;Acc:MGI:108061]	15	98770712	98778150	-	3401	protein_coding	wingless-type MMTV integration site family, member 10B [Source:MGI Symbol;Acc:MGI:108061]	-
ENSMUSG00000022997		1	7	0	1	0		0.0191421	0.208874	0	0.0249001	0	Wnt1	wingless-type MMTV integration site family, member 1 [Source:MGI Symbol;Acc:MGI:98953]	15	98789857	98793837	+	2378	protein_coding	wingless-type MMTV integration site family, member 1 [Source:MGI Symbol;Acc:MGI:98953]	-
ENSMUSG00000035112		3	0	0	9	3		0.0329218	0	0	0.128474	0.0426714	Wnk4	WNK lysine deficient protein kinase 4 [Source:MGI Symbol;Acc:MGI:1917097]	11	101260567	101277409	+	4148	protein_coding	WNK lysine deficient protein kinase 4 [Source:MGI Symbol;Acc:MGI:1917097]	-
ENSMUSG00000041245		4	0	0	0	1		0.0171952	0	0	0	0.00557185	Wnk3	WNK lysine deficient protein kinase 3 [Source:MGI Symbol;Acc:MGI:2652875]	X	151198078	151320152	+	10589	protein_coding	WNK lysine deficient protein kinase 3 [Source:MGI Symbol;Acc:MGI:2652875]	-
ENSMUSG00000037989		0	0	0	100	37		0	0	0	0.698177	0.2574	Wnk2	WNK lysine deficient protein kinase 2 [Source:MGI Symbol;Acc:MGI:1922857]	13	49036303	49148014	-	8481	protein_coding	WNK lysine deficient protein kinase 2 [Source:MGI Symbol;Acc:MGI:1922857]	-
ENSMUSG00000045962		5151	3115	3287	3433	4695		10.2726	9.6838	9.30412	8.90586	12.1361	Wnk1	WNK lysine deficient protein kinase 1 [Source:MGI Symbol;Acc:MGI:2442092]	6	119923969	120038672	-	22825	protein_coding	WNK lysine deficient protein kinase 1 [Source:MGI Symbol;Acc:MGI:2442092]	-
ENSMUSG00000028173		2394	865	1227	936	1535		12.3947	6.98115	9.01661	6.30378	10.3009	Wls	wntless WNT ligand secretion mediator [Source:MGI Symbol;Acc:MGI:1915401]	3	159839672	159938664	+	8792	protein_coding	wntless WNT ligand secretion mediator [Source:MGI Symbol;Acc:MGI:1915401]	-
ENSMUSG00000024050		735	618	476	569	372		3.63506	4.76442	3.34131	3.66057	2.38463	Wiz	widely-interspaced zinc finger motifs [Source:MGI Symbol;Acc:MGI:1332638]	17	32354055	32389401	-	9204	protein_coding	widely-interspaced zinc finger motifs [Source:MGI Symbol;Acc:MGI:1332638]	zf-C2H2
ENSMUSG00000062074		5	1	0	0	1		0.160394	0.0500053	0	0	0.0415788	Wisp3	WNT1 inducible signaling pathway protein 3 [Source:MGI Symbol;Acc:MGI:2685581]	10	39150970	39163794	-	1419	protein_coding	WNT1 inducible signaling pathway protein 3 [Source:MGI Symbol;Acc:MGI:2685581]	-
ENSMUSG00000027656		99	14	36	7	43		2.34224	0.516323	1.20888	0.21543	1.31861	Wisp2	WNT1 inducible signaling pathway protein 2 [Source:MGI Symbol;Acc:MGI:1328326]	2	163820861	163833146	+	1924	protein_coding	WNT1 inducible signaling pathway protein 2 [Source:MGI Symbol;Acc:MGI:1328326]	-
ENSMUSG00000005124		148	78	86	18	52		1.21059	0.994553	0.998435	0.191523	0.551306	Wisp1	WNT1 inducible signaling pathway protein 1 [Source:MGI Symbol;Acc:MGI:1197008]	15	66891320	66923201	+	5565	protein_coding	WNT1 inducible signaling pathway protein 1 [Source:MGI Symbol;Acc:MGI:1197008]	-
ENSMUSG00000029578		1134	604	655	1398	895		4.89609	4.0651	4.01387	7.85156	5.00857	Wipi2	WD repeat domain, phosphoinositide interacting 2 [Source:MGI Symbol;Acc:MGI:1923831]	5	142627698	142670588	+	10543	protein_coding	WD repeat domain, phosphoinositide interacting 2 [Source:MGI Symbol;Acc:MGI:1923831]	-
ENSMUSG00000041895		302	154	131	692	406		3.11723	2.47788	1.9192	9.29138	5.43178	Wipi1	WD repeat domain, phosphoinositide interacting 1 [Source:MGI Symbol;Acc:MGI:1261864]	11	109573331	109611967	-	4410	protein_coding	WD repeat domain, phosphoinositide interacting 1 [Source:MGI Symbol;Acc:MGI:1261864]	-
ENSMUSG00000038013		460	563	428	813	430		2.67798	5.10923	3.53654	6.15676	3.24468	Wipf2	WAS/WASL interacting protein family, member 2 [Source:MGI Symbol;Acc:MGI:1924462]	11	98863638	98905040	+	7819	protein_coding	WAS/WASL interacting protein family, member 2 [Source:MGI Symbol;Acc:MGI:1924462]	-
ENSMUSG00000075284		3362	1642	1831	1338	2703		25.9562	19.7612	20.064	13.4373	27.0485	Wipf1	WAS/WASL interacting protein family, member 1 [Source:MGI Symbol;Acc:MGI:2178801]	2	73429610	73529734	-	5896	protein_coding	WAS/WASL interacting protein family, member 1 [Source:MGI Symbol;Acc:MGI:2178801]	-
ENSMUSG00000085183		1	0	0	0	0		0.0598159	0	0	0	0	Wincr1	WNT induced non-coding RNA 1 [Source:MGI Symbol;Acc:MGI:3649757]	4	89050308	89084614	+	761	lincRNA	WNT induced non-coding RNA 1 [Source:MGI Symbol;Acc:MGI:3649757]	-
ENSMUSG00000039137		30	5	5	80	18		0.186125	0.048356	0.0440289	0.645631	0.144747	Whrn	whirlin [Source:MGI Symbol;Acc:MGI:2682003]	4	63414910	63495991	-	7337	protein_coding	whirlin [Source:MGI Symbol;Acc:MGI:2682003]	-
ENSMUSG00000045795		296	338	366	588	286		4.24241	7.55153	7.44538	10.9625	5.313	Whamm	WAS protein homolog associated with actin, golgi membranes and microtubules [Source:MGI Symbol;Acc:MGI:2142282]	7	81571266	81596836	+	3176	protein_coding	WAS protein homolog associated with actin, golgi membranes and microtubules [Source:MGI Symbol;Acc:MGI:2142282]	-
ENSMUSG00000039474		238	88	104	113	176		2.86077	1.64887	1.77429	1.76683	2.74203	Wfs1	wolframin ER transmembrane glycoprotein [Source:MGI Symbol;Acc:MGI:1328355]	5	36966104	36989205	-	3787	protein_coding	wolframin ER transmembrane glycoprotein [Source:MGI Symbol;Acc:MGI:1328355]	-
ENSMUSG00000044177		4	1	0	14	8		0.0475776	0.0185413	0	0.216612	0.123335	Wfikkn2	WAP, follistatin/kazal, immunoglobulin, kunitz and netrin domain containing 2 [Source:MGI Symbol;Acc:MGI:2669209]	11	94235956	94246005	-	3827	protein_coding	WAP, follistatin/kazal, immunoglobulin, kunitz and netrin domain containing 2 [Source:MGI Symbol;Acc:MGI:2669209]	-
ENSMUSG00000071192		82	4	1	46	14		1.88421	0.143276	0.0326138	1.37495	0.416964	Wfikkn1	WAP, FS, Ig, KU, and NTR-containing protein 1 [Source:MGI Symbol;Acc:MGI:2670967]	17	25877630	25880305	-	1981	protein_coding	WAP, FS, Ig, KU, and NTR-containing protein 1 [Source:MGI Symbol;Acc:MGI:2670967]	-
ENSMUSG00000051748		5	78	28	235	26		0.524422	12.7527	4.16826	32.062	3.53458	Wfdc21	WAP four-disulfide core domain 21 [Source:MGI Symbol;Acc:MGI:1913357]	11	83746940	83752642	+	434	protein_coding	WAP four-disulfide core domain 21 [Source:MGI Symbol;Acc:MGI:1913357]	-
ENSMUSG00000000983		9	41	29	78	24		0.335802	2.38464	1.53576	3.78571	1.16066	Wfdc18	WAP four-disulfide core domain 18 [Source:MGI Symbol;Acc:MGI:107506]	11	83709015	83711348	+	1220	protein_coding	WAP four-disulfide core domain 18 [Source:MGI Symbol;Acc:MGI:107506]	-
ENSMUSG00000069792		2079	15508	7445	36582	7799		177.553	2064.56	902.452	4063.99	863.309	Wfdc17	WAP four-disulfide core domain 17 [Source:MGI Symbol;Acc:MGI:3649773]	11	83703991	83706268	+	533	protein_coding	WAP four-disulfide core domain 17 [Source:MGI Symbol;Acc:MGI:3649773]	-
ENSMUSG00000031016		815	120	159	274	268		10.8507	2.49047	3.00458	4.74531	4.62477	Wee1	WEE 1 homolog 1 (S. pombe) [Source:MGI Symbol;Acc:MGI:103075]	7	110122046	110143286	+	3419	protein_coding	WEE 1 homolog 1 (S. pombe) [Source:MGI Symbol;Acc:MGI:103075]	-
ENSMUSG00000022359		277	105	146	184	314		4.80343	2.8383	3.59344	4.15051	7.05757	Wdyhv1	WDYHV motif containing 1 [Source:MGI Symbol;Acc:MGI:1924023]	15	58141377	58158665	+	2625	protein_coding	WDYHV motif containing 1 [Source:MGI Symbol;Acc:MGI:1924023]	-
ENSMUSG00000037622		997	507	614	1364	1381		9.45485	7.49489	8.26444	16.8262	16.9749	Wdtc1	WD and tetratricopeptide repeats 1 [Source:MGI Symbol;Acc:MGI:2685541]	4	133292459	133353481	-	4800	protein_coding	WD and tetratricopeptide repeats 1 [Source:MGI Symbol;Acc:MGI:2685541]	-
ENSMUSG00000026988		172	148	165	63	177		2.17605	2.91876	2.96285	1.03679	2.90246	Wdsub1	WD repeat, SAM and U-box domain containing 1 [Source:MGI Symbol;Acc:MGI:1919387]	2	59852364	59882591	-	3598	protein_coding	WD repeat, SAM and U-box domain containing 1 [Source:MGI Symbol;Acc:MGI:1919387]	-
ENSMUSG00000078970		218	82	122	123	191		3.9741	2.3302	3.15666	2.91675	4.51304	Wdr92	WD repeat domain 92 [Source:MGI Symbol;Acc:MGI:2144224]	11	17182107	17233796	+	2497	protein_coding	WD repeat domain 92 [Source:MGI Symbol;Acc:MGI:2144224]	-
ENSMUSG00000058486		2437	749	1049	3028	2500		23.8461	11.4246	14.5687	38.5415	31.707	Wdr91	WD repeat domain 91 [Source:MGI Symbol;Acc:MGI:2141558]	6	34880426	34910876	-	4652	protein_coding	WD repeat domain 91 [Source:MGI Symbol;Acc:MGI:2141558]	-
ENSMUSG00000073434		369	33	49	87	58		1.98403	0.276589	0.373942	0.60849	0.404207	Wdr90	WD repeat domain 90 [Source:MGI Symbol;Acc:MGI:1921267]	17	25844771	25861501	-	8466	protein_coding	WD repeat domain 90 [Source:MGI Symbol;Acc:MGI:1921267]	-
ENSMUSG00000045690		345	377	363	479	244		4.91991	8.38064	7.34734	8.88557	4.51005	Wdr89	WD repeat domain 89 [Source:MGI Symbol;Acc:MGI:1919588]	12	75630596	75669537	-	3192	protein_coding	WD repeat domain 89 [Source:MGI Symbol;Acc:MGI:1919588]	-
ENSMUSG00000059355		752	648	877	641	776		33.2017	44.5979	54.9576	36.8139	44.4076	Wdr83os	WD repeat domain 83 opposite strand [Source:MGI Symbol;Acc:MGI:3041257]	8	85080740	85082339	+	1031	protein_coding	WD repeat domain 83 opposite strand [Source:MGI Symbol;Acc:MGI:3041257]	-
ENSMUSG00000005150		322	112	143	173	120		5.20135	2.82017	3.27855	3.63511	2.51243	Wdr83	WD repeat domain containing 83 [Source:MGI Symbol;Acc:MGI:1915086]	8	85075035	85081306	-	2818	protein_coding	WD repeat domain containing 83 [Source:MGI Symbol;Acc:MGI:1915086]	-
ENSMUSG00000020257		1556	965	1155	767	985		11.17	10.7986	11.7682	7.16226	9.16501	Wdr82	WD repeat domain containing 82 [Source:MGI Symbol;Acc:MGI:1924555]	9	106170928	106191139	+	6341	protein_coding	WD repeat domain containing 82 [Source:MGI Symbol;Acc:MGI:1924555]	-
ENSMUSG00000045374		2088	1710	1374	1010	1328		13.5046	17.2403	12.6132	8.49738	11.1328	Wdr81	WD repeat domain 81 [Source:MGI Symbol;Acc:MGI:2681828]	11	75440944	75454717	-	7038	protein_coding	WD repeat domain 81 [Source:MGI Symbol;Acc:MGI:2681828]	-
ENSMUSG00000035126		14	3	3	23	25		0.0872147	0.0291327	0.0265258	0.186381	0.201862	Wdr78	WD repeat domain 78 [Source:MGI Symbol;Acc:MGI:2385328]	4	103038065	103114555	-	7307	protein_coding	WD repeat domain 78 [Source:MGI Symbol;Acc:MGI:2385328]	-
ENSMUSG00000000561		345	305	370	60	204		3.24403	4.47057	4.93802	0.733887	2.48628	Wdr77	WD repeat domain 77 [Source:MGI Symbol;Acc:MGI:1917715]	3	105959369	105970037	+	4841	protein_coding	WD repeat domain 77 [Source:MGI Symbol;Acc:MGI:1917715]	-
ENSMUSG00000027242		357	37	44	53	97		2.57741	0.416404	0.450873	0.497741	0.907698	Wdr76	WD repeat domain 76 [Source:MGI Symbol;Acc:MGI:1926186]	2	121506723	121544860	+	6305	protein_coding	WD repeat domain 76 [Source:MGI Symbol;Acc:MGI:1926186]	-
ENSMUSG00000025995		639	419	521	210	360		5.93616	6.06759	6.86955	2.53767	4.33472	Wdr75	WD repeat domain 75 [Source:MGI Symbol;Acc:MGI:1920924]	1	45795166	45823619	+	4900	protein_coding	WD repeat domain 75 [Source:MGI Symbol;Acc:MGI:1920924]	-
ENSMUSG00000025722		302	117	154	66	143		3.69444	2.23113	2.67391	1.05026	2.26741	Wdr73	WD repeat domain 73 [Source:MGI Symbol;Acc:MGI:1919218]	7	80890723	80901269	-	3721	protein_coding	WD repeat domain 73 [Source:MGI Symbol;Acc:MGI:1919218]	-
ENSMUSG00000039828		407	267	327	390	348		4.95628	5.0684	5.65191	6.17786	5.49281	Wdr70	WD repeat domain 70 [Source:MGI Symbol;Acc:MGI:1921020]	15	7873055	8099209	-	3738	protein_coding	WD repeat domain 70 [Source:MGI Symbol;Acc:MGI:1921020]	-
ENSMUSG00000040560		1713	432	555	1109	2516		10.9686	4.31195	5.04395	9.2371	20.8813	Wdr7	WD repeat domain 7 [Source:MGI Symbol;Acc:MGI:1860197]	18	63708695	63989760	+	7109	protein_coding	WD repeat domain 7 [Source:MGI Symbol;Acc:MGI:1860197]	-
ENSMUSG00000029442		19	29	12	43	175		0.0965157	0.229636	0.0865189	0.284135	1.15222	Wdr66	WD repeat domain 66 [Source:MGI Symbol;Acc:MGI:1918495]	5	123252102	123327484	+	8961	protein_coding	WD repeat domain 66 [Source:MGI Symbol;Acc:MGI:1918495]	-
ENSMUSG00000043020		1	1	1	2	0		0.0137481	0.0214308	0.0195131	0.0357671	0	Wdr63	WD repeat domain 63 [Source:MGI Symbol;Acc:MGI:3045269]	3	146040526	146108130	-	3311	protein_coding	WD repeat domain 63 [Source:MGI Symbol;Acc:MGI:3045269]	-
ENSMUSG00000037020		970	272	285	188	277		7.68836	3.36069	3.20621	1.93835	2.84574	Wdr62	WD repeat domain 62 [Source:MGI Symbol;Acc:MGI:1923696]	7	30240138	30280419	-	5743	protein_coding	WD repeat domain 62 [Source:MGI Symbol;Acc:MGI:1923696]	-
ENSMUSG00000061559		630	432	636	363	549		6.14211	6.56536	8.80075	4.60358	6.9375	Wdr61	WD repeat domain 61 [Source:MGI Symbol;Acc:MGI:1917493]	9	54714735	54734519	-	4669	protein_coding	WD repeat domain 61 [Source:MGI Symbol;Acc:MGI:1917493]	-
ENSMUSG00000042050		115	15	32	100	165		0.645473	0.131241	0.254927	0.730116	1.20038	Wdr60	WD repeat domain 60 [Source:MGI Symbol;Acc:MGI:2445085]	12	116206262	116263022	-	8110	protein_coding	WD repeat domain 60 [Source:MGI Symbol;Acc:MGI:2445085]	-
ENSMUSG00000066357		573	100	159	101	320		6.26541	1.70448	2.46761	1.43657	4.53522	Wdr6	WD repeat domain 6 [Source:MGI Symbol;Acc:MGI:1930140]	9	108572311	108578739	-	4163	protein_coding	WD repeat domain 6 [Source:MGI Symbol;Acc:MGI:1930140]	-
ENSMUSG00000034379		72	29	56	15	43		1.19658	0.751285	1.32094	0.324274	0.926256	Wdr5b	WD repeat domain 5B [Source:MGI Symbol;Acc:MGI:1916794]	16	36041190	36043928	+	2739	protein_coding	WD repeat domain 5B [Source:MGI Symbol;Acc:MGI:1916794]	-
ENSMUSG00000031959		360	638	410	827	460		1.84977	5.11016	2.9901	5.52756	3.06357	Wdr59	WD repeat domain 59 [Source:MGI Symbol;Acc:MGI:2442115]	8	111448797	111522092	-	8859	protein_coding	WD repeat domain 59 [Source:MGI Symbol;Acc:MGI:2442115]	-
ENSMUSG00000042660		323	297	298	136	170		9.81503	14.0683	12.8526	5.37576	6.69563	Wdr55	WD repeat domain 55 [Source:MGI Symbol;Acc:MGI:1915186]	18	36760239	36763708	+	1498	protein_coding	WD repeat domain 55 [Source:MGI Symbol;Acc:MGI:1915186]	-
ENSMUSG00000030032		61	15	32	76	75		0.42315	0.162201	0.315065	0.685788	0.674341	Wdr54	WD repeat domain 54 [Source:MGI Symbol;Acc:MGI:1922909]	6	83149361	83156397	-	6562	protein_coding	WD repeat domain 54 [Source:MGI Symbol;Acc:MGI:1922909]	-
ENSMUSG00000022787		118	101	100	115	69		3.52682	4.70565	4.24216	4.47106	2.67303	Wdr53	WD repeat domain 53 [Source:MGI Symbol;Acc:MGI:1916230]	16	32247227	32257083	+	1523	protein_coding	WD repeat domain 53 [Source:MGI Symbol;Acc:MGI:1916230]	-
ENSMUSG00000026917		1158	884	830	523	529		14.6585	17.4434	14.9123	8.61182	8.67942	Wdr5	WD repeat domain 5 [Source:MGI Symbol;Acc:MGI:2155884]	2	27515157	27536535	+	3596	protein_coding	WD repeat domain 5 [Source:MGI Symbol;Acc:MGI:2155884]	-
ENSMUSG00000104301		12	0	3	0	1		0.0990819	0	0.0351576	0	0.010702	Wdr49	WD repeat domain 49 [Source:MGI Symbol;Acc:MGI:3645287]	3	75274988	75482156	-	5513	protein_coding	WD repeat domain 49 [Source:MGI Symbol;Acc:MGI:3645287]	-
ENSMUSG00000032512		645	784	697	578	590		3.28893	6.23174	5.04445	3.83385	3.89943	Wdr48	WD repeat domain 48 [Source:MGI Symbol;Acc:MGI:1914811]	9	119894878	119926587	+	8927	protein_coding	WD repeat domain 48 [Source:MGI Symbol;Acc:MGI:1914811]	-
ENSMUSG00000040389		219	159	178	145	165		2.05163	2.32193	2.36679	1.76699	2.00351	Wdr47	WD repeat domain 47 [Source:MGI Symbol;Acc:MGI:2139593]	3	108591279	108645719	+	4859	protein_coding	WD repeat domain 47 [Source:MGI Symbol;Acc:MGI:2139593]	-
ENSMUSG00000105893		2	0	0	0	0		0.0531774	0	0	0	0	Wdr46-ps	Wdr46 retrotransposed pseudogene [Source:MGI Symbol;Acc:MGI:5010132]	5	3989006	3990717	+	1712	processed_pseudogene	Wdr46 retrotransposed pseudogene [Source:MGI Symbol;Acc:MGI:5010132]	-
ENSMUSG00000024312		394	361	318	141	132		7.34432	10.4896	8.41333	3.4189	3.18921	Wdr46	WD repeat domain 46 [Source:MGI Symbol;Acc:MGI:1931871]	17	33940660	33949695	+	2442	protein_coding	WD repeat domain 46 [Source:MGI Symbol;Acc:MGI:1931871]	-
ENSMUSG00000025173		1133	843	897	989	920		11.3051	13.1121	12.7035	12.8367	11.8984	Wdr45b	WD repeat domain 45B [Source:MGI Symbol;Acc:MGI:1914090]	11	121327224	121354445	-	4562	protein_coding	WD repeat domain 45B [Source:MGI Symbol;Acc:MGI:1914090]	-
ENSMUSG00000039382		209	72	116	112	188		2.87421	1.54349	2.26421	2.00356	3.35108	Wdr45	WD repeat domain 45 [Source:MGI Symbol;Acc:MGI:1859606]	X	7714333	7728206	+	3310	protein_coding	WD repeat domain 45 [Source:MGI Symbol;Acc:MGI:1859606]	-
ENSMUSG00000036769		284	169	172	264	271		1.54766	1.43563	1.33037	1.87143	1.91417	Wdr44	WD repeat domain 44 [Source:MGI Symbol;Acc:MGI:1919654]	X	23693051	23806025	+	8353	protein_coding	WD repeat domain 44 [Source:MGI Symbol;Acc:MGI:1919654]	-
ENSMUSG00000041057		858	1212	1260	358	738		11.3206	24.9277	23.596	6.14436	12.6209	Wdr43	WD repeat domain 43 [Source:MGI Symbol;Acc:MGI:1919765]	17	71616215	71659031	+	3450	protein_coding	WD repeat domain 43 [Source:MGI Symbol;Acc:MGI:1919765]	-
ENSMUSG00000042015		1030	520	753	122	554		8.18817	6.44393	8.4963	1.2616	5.70838	Wdr41	WD repeat domain 41 [Source:MGI Symbol;Acc:MGI:2445123]	13	94976344	95023314	+	5726	protein_coding	WD repeat domain 41 [Source:MGI Symbol;Acc:MGI:2445123]	-
ENSMUSG00000024037		415	350	278	60	148		3.47768	4.57201	3.30652	0.65404	1.60752	Wdr4	WD repeat domain 4 [Source:MGI Symbol;Acc:MGI:1889002]	17	31494323	31519974	-	5432	protein_coding	WD repeat domain 4 [Source:MGI Symbol;Acc:MGI:1889002]	-
ENSMUSG00000035295		5	0	0	6	0		0.0792753	0	0	0.123746	0	Wdr38	WD repeat domain 38 [Source:MGI Symbol;Acc:MGI:1923896]	2	38997476	39006168	+	2871	protein_coding	WD repeat domain 38 [Source:MGI Symbol;Acc:MGI:1923896]	-
ENSMUSG00000021147		719	833	836	682	698		2.99276	5.40487	4.93895	3.69265	3.76575	Wdr37	WD repeat domain 37 [Source:MGI Symbol;Acc:MGI:1920393]	13	8802968	8871909	-	10936	protein_coding	WD repeat domain 37 [Source:MGI Symbol;Acc:MGI:1920393]	-
ENSMUSG00000038299		969	1094	1029	236	664		13.4437	23.6597	20.2626	4.25911	11.9403	Wdr36	WD repeat domain 36 [Source:MGI Symbol;Acc:MGI:1917819]	18	32837225	32866420	+	3281	protein_coding	WD repeat domain 36 [Source:MGI Symbol;Acc:MGI:1917819]	-
ENSMUSG00000066643		124	17	35	38	107		0.776085	0.165857	0.310914	0.309373	0.86801	Wdr35	WD repeat domain 35 [Source:MGI Symbol;Acc:MGI:1921932]	12	8973892	9028847	+	7273	protein_coding	WD repeat domain 35 [Source:MGI Symbol;Acc:MGI:1921932]	-
ENSMUSG00000039715		170	33	40	48	81		3.28036	0.992623	1.09552	1.20483	2.02587	Wdr34	WD repeat domain 34 [Source:MGI Symbol;Acc:MGI:1919070]	2	30031546	30048881	-	2359	protein_coding	WD repeat domain 34 [Source:MGI Symbol;Acc:MGI:1919070]	-
ENSMUSG00000024400		945	616	680	998	616		6.70767	6.81582	6.85069	9.21472	5.66727	Wdr33	WD repeat domain 33 [Source:MGI Symbol;Acc:MGI:1921570]	18	31804057	31908987	+	6413	protein_coding	WD repeat domain 33 [Source:MGI Symbol;Acc:MGI:1921570]	-
ENSMUSG00000028391		9	0	0	0	6		0.0864666	0	0	0	0.0747155	Wdr31	WD repeat domain 31 [Source:MGI Symbol;Acc:MGI:1918604]	4	62448653	62470896	-	4738	protein_coding	WD repeat domain 31 [Source:MGI Symbol;Acc:MGI:1918604]	-
ENSMUSG00000033285		701	495	510	211	531		6.11526	6.73131	6.3147	2.39437	6.00406	Wdr3	WD repeat domain 3 [Source:MGI Symbol;Acc:MGI:2443143]	3	100138180	100162407	-	5218	protein_coding	WD repeat domain 3 [Source:MGI Symbol;Acc:MGI:2443143]	-
ENSMUSG00000046991		10	2	1	8	7		0.0798174	0.0248843	0.0113288	0.0830614	0.0724185	Wdr27	WD repeat domain 27 [Source:MGI Symbol;Acc:MGI:1918932]	17	14818519	14943158	-	5703	protein_coding	WD repeat domain 27 [Source:MGI Symbol;Acc:MGI:1918932]	-
ENSMUSG00000038733		5823	4021	4103	3793	5588		33.7745	36.3558	33.7776	28.6178	42.0099	Wdr26	WD repeat domain 26 [Source:MGI Symbol;Acc:MGI:1923825]	1	181173228	181211552	-	7848	protein_coding	WD repeat domain 26 [Source:MGI Symbol;Acc:MGI:1923825]	-
ENSMUSG00000040877		87	44	50	52	34		0.826252	0.651394	0.673983	0.642405	0.418529	Wdr25	WD repeat domain 25 [Source:MGI Symbol;Acc:MGI:3045255]	12	108893631	109028452	+	4793	protein_coding	WD repeat domain 25 [Source:MGI Symbol;Acc:MGI:3045255]	-
ENSMUSG00000025737		456	245	265	465	415		6.04809	5.06544	4.98867	8.02266	7.13437	Wdr24	WD repeat domain 24 [Source:MGI Symbol;Acc:MGI:2446285]	17	25823627	25828730	+	3432	protein_coding	WD repeat domain 24 [Source:MGI Symbol;Acc:MGI:2446285]	-
ENSMUSG00000037957		419	249	269	397	344		3.41012	3.15902	3.10738	4.20299	3.62884	Wdr20	WD repeat domain 20 [Source:MGI Symbol;Acc:MGI:1916891]	12	110737944	110804238	+	5593	protein_coding	WD repeat domain 20 [Source:MGI Symbol;Acc:MGI:1916891]	-
ENSMUSG00000037890		220	64	82	200	311		0.887956	0.402667	0.469752	1.05005	1.62698	Wdr19	WD repeat domain 19 [Source:MGI Symbol;Acc:MGI:2443231]	5	65199696	65260415	+	11278	protein_coding	WD repeat domain 19 [Source:MGI Symbol;Acc:MGI:2443231]	-
ENSMUSG00000035754		1014	610	778	313	507		7.68645	7.20801	8.37053	3.08634	4.98138	Wdr18	WD repeat domain 18 [Source:MGI Symbol;Acc:MGI:2158400]	10	79960152	79970203	+	6005	protein_coding	WD repeat domain 18 [Source:MGI Symbol;Acc:MGI:2158400]	-
ENSMUSG00000031166		891	363	428	296	570		7.68584	4.8811	5.24014	3.32137	6.37298	Wdr13	WD repeat domain 13 [Source:MGI Symbol;Acc:MGI:1914661]	X	8123301	8132892	-	5277	protein_coding	WD repeat domain 13 [Source:MGI Symbol;Acc:MGI:1914661]	-
ENSMUSG00000026019		438	316	441	143	430		1.66773	1.87558	2.38328	0.708271	2.12214	Wdr12	WD repeat domain 12 [Source:MGI Symbol;Acc:MGI:1927241]	1	60069785	60098645	-	11955	protein_coding	WD repeat domain 12 [Source:MGI Symbol;Acc:MGI:1927241]	-
ENSMUSG00000042055		1188	580	615	523	1015		5.17538	3.93869	3.80265	2.96374	5.7312	Wdr11	WD repeat domain 11 [Source:MGI Symbol;Acc:MGI:1920230]	7	129591863	129635738	+	10449	protein_coding	WD repeat domain 11 [Source:MGI Symbol;Acc:MGI:1920230]	-
ENSMUSG00000005103		6262	12157	11708	4147	7022		32.0312	96.9357	85.0018	27.5934	46.5558	Wdr1	WD repeat domain 1 [Source:MGI Symbol;Acc:MGI:1337100]	5	38526813	38563221	-	8899	protein_coding	WD repeat domain 1 [Source:MGI Symbol;Acc:MGI:1337100]	-
ENSMUSG00000020319		96	19	17	43	89		0.736418	0.227198	0.185092	0.429075	0.884906	Wdpcp	WD repeat containing planar cell polarity effector [Source:MGI Symbol;Acc:MGI:2144467]	11	21572235	21898989	+	5934	protein_coding	WD repeat containing planar cell polarity effector [Source:MGI Symbol;Acc:MGI:2144467]	-
ENSMUSG00000037572		817	43	43	82	137		5.06052	0.415182	0.37803	0.660691	1.09988	Wdhd1	WD repeat and HMG-box DNA binding protein 1 [Source:MGI Symbol;Acc:MGI:2443514]	14	47240944	47276857	-	7349	protein_coding	WD repeat and HMG-box DNA binding protein 1 [Source:MGI Symbol;Acc:MGI:2443514]	HMG
ENSMUSG00000051506		3882	1468	1231	1042	1542		16.7464	9.87165	7.53719	5.84717	8.62192	Wdfy4	WD repeat and FYVE domain containing 4 [Source:MGI Symbol;Acc:MGI:3584510]	14	32959547	33185508	-	10552	protein_coding	WD repeat and FYVE domain containing 4 [Source:MGI Symbol;Acc:MGI:3584510]	-
ENSMUSG00000043940		2548	3114	2487	1432	2279		7.55797	14.3987	10.4705	5.52536	8.76201	Wdfy3	WD repeat and FYVE domain containing 3 [Source:MGI Symbol;Acc:MGI:1096875]	5	101832956	102069921	-	15346	protein_coding	WD repeat and FYVE domain containing 3 [Source:MGI Symbol;Acc:MGI:1096875]	-
ENSMUSG00000014547		2566	2542	2167	1104	2039		12.7168	19.6379	15.2429	7.11709	13.0976	Wdfy2	WD repeat and FYVE domain containing 2 [Source:MGI Symbol;Acc:MGI:2442811]	14	62837678	62961509	+	9185	protein_coding	WD repeat and FYVE domain containing 2 [Source:MGI Symbol;Acc:MGI:2442811]	-
ENSMUSG00000073643		772	100	104	573	194		5.41636	1.09367	1.03564	5.22946	1.76419	Wdfy1	WD repeat and FYVE domain containing 1 [Source:MGI Symbol;Acc:MGI:1916618]	1	79702262	79776143	-	6488	protein_coding	WD repeat and FYVE domain containing 1 [Source:MGI Symbol;Acc:MGI:1916618]	-
ENSMUSG00000051721		108	55	63	115	137		0.834518	0.662479	0.690936	1.1559	1.3721	Wdcp	WD repeat and coiled coil containing [Source:MGI Symbol;Acc:MGI:3040699]	12	4843303	4860043	+	5891	protein_coding	WD repeat and coiled coil containing [Source:MGI Symbol;Acc:MGI:3040699]	-
ENSMUSG00000022023		794	622	611	773	608		4.777	5.83341	5.21749	6.04959	4.74124	Wbp4	WW domain binding protein 4 [Source:MGI Symbol;Acc:MGI:109568]	14	79459937	79481520	-	7566	protein_coding	WW domain binding protein 4 [Source:MGI Symbol;Acc:MGI:109568]	-
ENSMUSG00000034341		2592	2656	2782	3580	2911		37.138	59.3211	56.5752	66.7235	54.0604	Wbp2	WW domain binding protein 2 [Source:MGI Symbol;Acc:MGI:104709]	11	116078573	116086995	-	3177	protein_coding	WW domain binding protein 2 [Source:MGI Symbol;Acc:MGI:104709]	-
ENSMUSG00000047731		2096	1395	1623	916	1265		21.3779	22.1792	23.4951	12.1529	16.7232	Wbp1l	WW domain binding protein 1 like [Source:MGI Symbol;Acc:MGI:107577]	19	46599084	46657389	+	4463	protein_coding	WW domain binding protein 1 like [Source:MGI Symbol;Acc:MGI:107577]	-
ENSMUSG00000030216		1857	1832	1598	2192	1300		16.8086	25.8489	20.5297	25.809	15.2516	Wbp11	WW domain binding protein 11 [Source:MGI Symbol;Acc:MGI:1891823]	6	136813654	136828233	-	5029	protein_coding	WW domain binding protein 11 [Source:MGI Symbol;Acc:MGI:1891823]	-
ENSMUSG00000030035		403	110	168	334	281		7.634	3.24816	4.51692	8.23011	6.89933	Wbp1	WW domain binding protein 1 [Source:MGI Symbol;Acc:MGI:104710]	6	83119044	83121559	-	2403	protein_coding	WW domain binding protein 1 [Source:MGI Symbol;Acc:MGI:104710]	-
ENSMUSG00000029684		404	252	284	1050	449		2.98297	2.90045	2.97627	10.0848	4.29702	Wasl	Wiskott-Aldrich syndrome-like (human) [Source:MGI Symbol;Acc:MGI:1920428]	6	24613805	24665009	-	6165	protein_coding	Wiskott-Aldrich syndrome-like (human) [Source:MGI Symbol;Acc:MGI:1920428]	-
ENSMUSG00000022350		3005	2838	2734	925	2702		32.2307	47.4499	41.6207	12.9056	37.5634	Washc5	WASH complex subunit 5 [Source:MGI Symbol;Acc:MGI:2146110]	15	59331997	59374167	-	4244	protein_coding	WASH complex subunit 5 [Source:MGI Symbol;Acc:MGI:2146110]	-
ENSMUSG00000034560		1540	2088	2031	811	1892		11.4957	24.2964	21.5183	7.87492	18.3058	Washc4	WASH complex subunit 4 [Source:MGI Symbol;Acc:MGI:2441787]	10	83543752	83596473	+	6098	protein_coding	WASH complex subunit 4 [Source:MGI Symbol;Acc:MGI:2441787]	-
ENSMUSG00000020056		407	408	525	455	537		4.08434	6.38242	7.47778	5.93952	6.98483	Washc3	WASH complex subunit 3 [Source:MGI Symbol;Acc:MGI:1914532]	10	88201093	88246158	+	4536	protein_coding	WASH complex subunit 3 [Source:MGI Symbol;Acc:MGI:1914532]	-
ENSMUSG00000024104		1802	1941	1615	1753	1880		10.863	18.2398	13.8183	13.7464	14.6895	Washc2	WASH complex subunit 2` [Source:MGI Symbol;Acc:MGI:106463]	6	116208038	116262686	+	7551	protein_coding	WASH complex subunit 2` [Source:MGI Symbol;Acc:MGI:106463]	-
ENSMUSG00000024101		943	521	668	761	514		10.998	9.47191	11.0577	11.5451	7.76997	Washc1	WASH complex subunit 1 [Source:MGI Symbol;Acc:MGI:1916017]	17	66111545	66120503	+	3903	protein_coding	WASH complex subunit 1 [Source:MGI Symbol;Acc:MGI:1916017]	-
ENSMUSG00000029636		1	0	0	0	0		0.00876056	0	0	0	0	Wasf3	WAS protein family, member 3 [Source:MGI Symbol;Acc:MGI:2658986]	5	146384985	146473615	+	5196	protein_coding	WAS protein family, member 3 [Source:MGI Symbol;Acc:MGI:2658986]	-
ENSMUSG00000028868		3588	4581	3767	4079	3340		26.0986	51.9425	38.8908	38.595	31.4895	Wasf2	WAS protein family, member 2 [Source:MGI Symbol;Acc:MGI:1098641]	4	133130505	133199756	+	6258	protein_coding	WAS protein family, member 2 [Source:MGI Symbol;Acc:MGI:1098641]	-
ENSMUSG00000019831		12	3	5	0	1		0.191394	0.0745875	0.113189	0	0.0206729	Wasf1	WAS protein family, member 1 [Source:MGI Symbol;Acc:MGI:1890563]	10	40883475	40938570	+	2854	protein_coding	WAS protein family, member 1 [Source:MGI Symbol;Acc:MGI:1890563]	-
ENSMUSG00000031165		1525	1267	1365	701	929		29.1549	37.7586	37.039	17.433	23.0203	Was	Wiskott-Aldrich syndrome [Source:MGI Symbol;Acc:MGI:105059]	X	8081453	8090498	-	2381	protein_coding	Wiskott-Aldrich syndrome [Source:MGI Symbol;Acc:MGI:105059]	-
ENSMUSG00000004233		112	53	103	46	117		0.857421	0.632484	1.11918	0.458085	1.16096	Wars2	tryptophanyl tRNA synthetase 2 (mitochondrial) [Source:MGI Symbol;Acc:MGI:1917810]	3	99141068	99239186	+	5946	protein_coding	tryptophanyl tRNA synthetase 2 (mitochondrial) [Source:MGI Symbol;Acc:MGI:1917810]	-
ENSMUSG00000021266		1786	1428	1574	1080	1690		23.5853	29.3958	29.5019	18.5522	28.9268	Wars	tryptophanyl-tRNA synthetase [Source:MGI Symbol;Acc:MGI:104630]	12	108860030	108894174	-	3447	protein_coding	tryptophanyl-tRNA synthetase [Source:MGI Symbol;Acc:MGI:104630]	-
ENSMUSG00000041408		1895	2498	2242	1896	2554		13.0243	26.7631	21.8709	16.951	22.7521	Wapl	WAPL cohesin release factor [Source:MGI Symbol;Acc:MGI:2675859]	14	34673928	34747983	+	6623	protein_coding	WAPL cohesin release factor [Source:MGI Symbol;Acc:MGI:2675859]	-
ENSMUSG00000024283		1330	1319	1392	1379	1517		10.1545	15.6983	15.0846	13.6957	15.0123	Wac	WW domain containing adaptor with coiled-coil [Source:MGI Symbol;Acc:MGI:2387357]	18	7868832	7973547	+	5962	protein_coding	WW domain containing adaptor with coiled-coil [Source:MGI Symbol;Acc:MGI:2387357]	-
ENSMUSG00000001930		1343	778	694	530	1282		3.8056	3.43656	2.79121	1.9536	4.70857	Vwf	Von Willebrand factor [Source:MGI Symbol;Acc:MGI:98941]	6	125546774	125686679	+	16064	protein_coding	Von Willebrand factor [Source:MGI Symbol;Acc:MGI:98941]	-
ENSMUSG00000058997		879	455	538	897	971		3.16575	2.55445	2.75015	4.20235	4.53274	Vwa8	von Willebrand factor A domain containing 8 [Source:MGI Symbol;Acc:MGI:1919008]	14	78849052	79202310	+	12639	protein_coding	von Willebrand factor A domain containing 8 [Source:MGI Symbol;Acc:MGI:1919008]	-
ENSMUSG00000007030		17	2	8	7	20		0.17942	0.032904	0.119839	0.0961018	0.273593	Vwa7	von Willebrand factor A domain containing 7 [Source:MGI Symbol;Acc:MGI:1306798]	17	35016579	35026741	+	4313	protein_coding	von Willebrand factor A domain containing 7 [Source:MGI Symbol;Acc:MGI:1306798]	-
ENSMUSG00000023186		4345	2547	3952	896	3779		40.3723	36.891	52.119	10.8296	45.5118	Vwa5a	von Willebrand factor A domain containing 5A [Source:MGI Symbol;Acc:MGI:1915026]	9	38718268	38743337	+	4899	protein_coding	von Willebrand factor A domain containing 5A [Source:MGI Symbol;Acc:MGI:1915026]	-
ENSMUSG00000050122		1	0	0	0	2		0.00845152	0	0	0	0.0219088	Vwa3b	von Willebrand factor A domain containing 3B [Source:MGI Symbol;Acc:MGI:1918103]	1	37026596	37187613	+	5386	protein_coding	von Willebrand factor A domain containing 3B [Source:MGI Symbol;Acc:MGI:1918103]	-
ENSMUSG00000042116		5	0	1	0	0		0.0628207	0	0.0178327	0	0	Vwa1	von Willebrand factor A domain containing 1 [Source:MGI Symbol;Acc:MGI:2179729]	4	155768149	155774698	-	3623	protein_coding	von Willebrand factor A domain containing 1 [Source:MGI Symbol;Acc:MGI:2179729]	-
ENSMUSG00000021124		1171	1172	1547	1191	1406		33.0668	51.5895	62.0029	43.7481	51.4606	Vti1b	vesicle transport through interaction with t-SNAREs 1B [Source:MGI Symbol;Acc:MGI:1855688]	12	79156017	79172667	-	1612	protein_coding	vesicle transport through interaction with t-SNAREs 1B [Source:MGI Symbol;Acc:MGI:1855688]	-
ENSMUSG00000024983		713	928	968	1361	1462		2.63781	5.3518	5.08295	6.54975	7.01061	Vti1a	vesicle transport through interaction with t-SNAREs 1A [Source:MGI Symbol;Acc:MGI:1855699]	19	55316295	55627309	+	12304	protein_coding	vesicle transport through interaction with t-SNAREs 1A [Source:MGI Symbol;Acc:MGI:1855699]	-
ENSMUSG00000019868		485	698	782	639	558		9.75569	21.8861	22.3259	16.7197	14.548	Vta1	vesicle (multivesicular body) trafficking 1 [Source:MGI Symbol;Acc:MGI:1913451]	10	14654755	14705560	-	2263	protein_coding	vesicle (multivesicular body) trafficking 1 [Source:MGI Symbol;Acc:MGI:1913451]	-
ENSMUSG00000030982		2404	1625	2214	1598	2646		7.47063	7.87179	9.7653	6.45968	10.6578	Vsp35l	VPS35 endosomal protein sorting factor like [Source:MGI Symbol;Acc:MGI:1918767]	7	118740226	118842966	+	14648	protein_coding	VPS35 endosomal protein sorting factor like [Source:MGI Symbol;Acc:MGI:1918767]	-
ENSMUSG00000054459		3	0	0	0	1		0.0698157	0	0	0	0.0301638	Vsnl1	visinin-like 1 [Source:MGI Symbol;Acc:MGI:1349453]	12	11325242	11436613	-	1956	protein_coding	visinin-like 1 [Source:MGI Symbol;Acc:MGI:1349453]	-
ENSMUSG00000020101		3394	1011	1106	3075	2597		30.8126	14.3076	14.2514	36.314	30.5592	Vsir	V-set immunoregulatory receptor [Source:MGI Symbol;Acc:MGI:1921298]	10	60346851	60372684	+	5014	protein_coding	V-set immunoregulatory receptor [Source:MGI Symbol;Acc:MGI:1921298]	-
ENSMUSG00000049598		0	2	13	17	4		0	0.0755269	0.446995	0.535716	0.125599	Vsig8	V-set and immunoglobulin domain containing 8 [Source:MGI Symbol;Acc:MGI:3642995]	1	172555938	172563717	+	1879	protein_coding	V-set and immunoglobulin domain containing 8 [Source:MGI Symbol;Acc:MGI:3642995]	-
ENSMUSG00000070604		68	116	156	30	65		0.759595	2.0199	2.47334	0.43592	0.94111	Vsig10l	V-set and immunoglobulin domain containing 10 like [Source:MGI Symbol;Acc:MGI:1922940]	7	43463151	43472019	+	4075	protein_coding	V-set and immunoglobulin domain containing 10 like [Source:MGI Symbol;Acc:MGI:1922940]	-
ENSMUSG00000066894		44	10	4	3	4		0.377545	0.133756	0.0487148	0.0334849	0.0444866	Vsig10	V-set and immunoglobulin domain containing 10 [Source:MGI Symbol;Acc:MGI:2448533]	5	117319083	117355005	+	5305	protein_coding	V-set and immunoglobulin domain containing 10 [Source:MGI Symbol;Acc:MGI:2448533]	-
ENSMUSG00000002205		686	413	458	684	791		4.63028	4.34541	4.38767	6.00553	6.92012	Vrk3	vaccinia related kinase 3 [Source:MGI Symbol;Acc:MGI:2182465]	7	44748413	44777515	+	6744	protein_coding	vaccinia related kinase 3 [Source:MGI Symbol;Acc:MGI:2182465]	-
ENSMUSG00000064090		377	229	408	251	392		2.6037	2.46537	3.9994	2.25494	3.50905	Vrk2	vaccinia related kinase 2 [Source:MGI Symbol;Acc:MGI:1917172]	11	26471322	26593999	-	6591	protein_coding	vaccinia related kinase 2 [Source:MGI Symbol;Acc:MGI:1917172]	-
ENSMUSG00000021115		878	468	482	123	306		7.8029	6.48343	6.07986	1.42193	3.52482	Vrk1	vaccinia related kinase 1 [Source:MGI Symbol;Acc:MGI:1261847]	12	106010228	106077426	+	5122	protein_coding	vaccinia related kinase 1 [Source:MGI Symbol;Acc:MGI:1261847]	-
ENSMUSG00000001062		589	137	191	498	310		5.20303	1.88651	2.39475	5.72245	3.54941	Vps9d1	VPS9 domain containing 1 [Source:MGI Symbol;Acc:MGI:1914143]	8	123242356	123254348	-	5153	protein_coding	VPS9 domain containing 1 [Source:MGI Symbol;Acc:MGI:1914143]	-
ENSMUSG00000033653		952	506	555	661	940		5.23432	4.33682	4.33113	4.72755	6.69892	Vps8	VPS8 CORVET complex subunit [Source:MGI Symbol;Acc:MGI:2146407]	16	21423118	21644680	+	8279	protein_coding	VPS8 CORVET complex subunit [Source:MGI Symbol;Acc:MGI:2146407]	-
ENSMUSG00000008958		580	384	461	598	301		7.25516	7.48769	8.18475	9.73043	4.88022	Vps72	vacuolar protein sorting 72 [Source:MGI Symbol;Acc:MGI:1202305]	3	95111022	95123051	+	3639	protein_coding	vacuolar protein sorting 72 [Source:MGI Symbol;Acc:MGI:1202305]	-
ENSMUSG00000020128		589	1451	1242	1353	855		3.56769	13.7005	10.6777	10.6606	6.71261	Vps54	VPS54 GARP complex subunit [Source:MGI Symbol;Acc:MGI:2178798]	11	21239281	21321136	+	7515	protein_coding	VPS54 GARP complex subunit [Source:MGI Symbol;Acc:MGI:2178798]	-
ENSMUSG00000017288		712	573	741	499	734		6.22913	7.81447	9.20133	5.67884	8.32332	Vps53	VPS53 GARP complex subunit [Source:MGI Symbol;Acc:MGI:1915549]	11	76046226	76179647	-	5203	protein_coding	VPS53 GARP complex subunit [Source:MGI Symbol;Acc:MGI:1915549]	-
ENSMUSG00000024319		1183	804	888	696	815		13.8932	14.7187	14.8018	10.6326	12.4059	Vps52	VPS52 GARP complex subunit [Source:MGI Symbol;Acc:MGI:1330304]	17	33955812	33966984	+	3876	protein_coding	VPS52 GARP complex subunit [Source:MGI Symbol;Acc:MGI:1330304]	-
ENSMUSG00000024797		91	43	66	62	35		0.872432	0.642623	0.89809	0.773203	0.434923	Vps51	VPS51 GARP complex subunit [Source:MGI Symbol;Acc:MGI:1915755]	19	6067842	6080324	-	4748	protein_coding	VPS51 GARP complex subunit [Source:MGI Symbol;Acc:MGI:1915755]	-
ENSMUSG00000001376		930	918	990	801	1462		3.89955	6.00028	5.89185	4.36893	7.9457	Vps50	VPS50 EARP/GARPII complex subunit [Source:MGI Symbol;Acc:MGI:1920538]	6	3498382	3603531	+	10856	protein_coding	VPS50 EARP/GARPII complex subunit [Source:MGI Symbol;Acc:MGI:1920538]	-
ENSMUSG00000009907		2501	2868	2642	1908	2279		12.7844	22.853	19.1684	12.6869	15.0996	Vps4b	vacuolar protein sorting 4B [Source:MGI Symbol;Acc:MGI:1100499]	1	106764071	106796728	-	8905	protein_coding	vacuolar protein sorting 4B [Source:MGI Symbol;Acc:MGI:1100499]	-
ENSMUSG00000031913		846	691	813	612	582		15.2695	19.4416	20.8272	14.3688	13.6155	Vps4a	vacuolar protein sorting 4A [Source:MGI Symbol;Acc:MGI:1890520]	8	107031222	107045755	+	2522	protein_coding	vacuolar protein sorting 4A [Source:MGI Symbol;Acc:MGI:1890520]	-
ENSMUSG00000015747		483	272	396	374	513		5.50892	4.83599	6.41062	5.54885	7.58386	Vps45	vacuolar protein sorting 45 [Source:MGI Symbol;Acc:MGI:891965]	3	95999832	96058466	-	3991	protein_coding	vacuolar protein sorting 45 [Source:MGI Symbol;Acc:MGI:891965]	-
ENSMUSG00000041236		1408	1024	1355	861	2022		9.52615	10.7997	13.0119	7.57757	17.7317	Vps41	VPS41 HOPS complex subunit [Source:MGI Symbol;Acc:MGI:1929215]	13	18717286	18866811	+	6728	protein_coding	VPS41 HOPS complex subunit [Source:MGI Symbol;Acc:MGI:1929215]	-
ENSMUSG00000027291		1536	618	817	1251	1474		8.12534	5.09608	6.1342	8.60834	10.1065	Vps39	VPS39 HOPS complex subunit [Source:MGI Symbol;Acc:MGI:2443189]	2	120316461	120353137	-	8605	protein_coding	VPS39 HOPS complex subunit [Source:MGI Symbol;Acc:MGI:2443189]	-
ENSMUSG00000043614		7	5	0	3	1		0.206372	0.229785	0	0.11505	0.0382127	Vps37d	vacuolar protein sorting 37D [Source:MGI Symbol;Acc:MGI:2159402]	5	135072900	135078266	-	1544	protein_coding	vacuolar protein sorting 37D [Source:MGI Symbol;Acc:MGI:2159402]	-
ENSMUSG00000048832		1292	1463	1678	1509	632		24.3527	42.9859	44.8912	36.9986	15.4403	Vps37c	vacuolar protein sorting 37C [Source:MGI Symbol;Acc:MGI:2147661]	19	10688815	10714419	+	2415	protein_coding	vacuolar protein sorting 37C [Source:MGI Symbol;Acc:MGI:2147661]	-
ENSMUSG00000066278		364	243	179	447	161		5.94092	6.18239	4.14659	9.49012	3.4059	Vps37b	vacuolar protein sorting 37B [Source:MGI Symbol;Acc:MGI:1916724]	5	124004641	124032270	-	2789	protein_coding	vacuolar protein sorting 37B [Source:MGI Symbol;Acc:MGI:1916724]	-
ENSMUSG00000031600		549	895	715	1014	1008		3.91761	9.95563	7.24169	9.41235	9.32315	Vps37a	vacuolar protein sorting 37A [Source:MGI Symbol;Acc:MGI:1261835]	8	40511783	40551134	+	6379	protein_coding	vacuolar protein sorting 37A [Source:MGI Symbol;Acc:MGI:1261835]	-
ENSMUSG00000031479		1003	691	780	490	567		12.3196	13.2303	13.598	7.82895	9.02677	Vps36	vacuolar protein sorting 36 [Source:MGI Symbol;Acc:MGI:1917410]	8	22192809	22220843	+	3706	protein_coding	vacuolar protein sorting 36 [Source:MGI Symbol;Acc:MGI:1917410]	-
ENSMUSG00000031696		5253	5916	5705	4216	7735		26.87	47.1721	41.4191	28.0525	51.283	Vps35	VPS35 retromer complex component [Source:MGI Symbol;Acc:MGI:1890467]	8	85260392	85299802	-	8899	protein_coding	VPS35 retromer complex component [Source:MGI Symbol;Acc:MGI:1890467]	-
ENSMUSG00000030534		239	111	161	82	161		3.13433	2.26917	2.9968	1.39885	2.73669	Vps33b	vacuolar protein sorting 33B [Source:MGI Symbol;Acc:MGI:2446237]	7	80269649	80291754	+	3471	protein_coding	vacuolar protein sorting 33B [Source:MGI Symbol;Acc:MGI:2446237]	-
ENSMUSG00000029434		1461	1562	1620	678	1156		13.884	23.139	21.8507	8.38121	14.2389	Vps33a	VPS33A CORVET/HOPS core subunit [Source:MGI Symbol;Acc:MGI:1924823]	5	123528659	123573038	-	4790	protein_coding	VPS33A CORVET/HOPS core subunit [Source:MGI Symbol;Acc:MGI:1924823]	-
ENSMUSG00000029462		2038	1748	1921	1411	1951		15.0894	20.1747	20.1874	13.5896	18.7231	Vps29	VPS29 retromer complex component [Source:MGI Symbol;Acc:MGI:1928344]	5	122354369	122364984	+	6148	protein_coding	VPS29 retromer complex component [Source:MGI Symbol;Acc:MGI:1928344]	-
ENSMUSG00000115987		1227	1159	1334	1454	1367		24.2417	35.6943	37.4076	37.3676	35.0058	Vps28	vacuolar protein sorting 28 [Source:MGI Symbol;Acc:MGI:1914164]	15	76622087	76626086	-	2304	protein_coding	vacuolar protein sorting 28 [Source:MGI Symbol;Acc:MGI:1914164]	-
ENSMUSG00000031988		936	473	581	732	1173		8.35587	6.58225	7.36169	8.50039	13.5727	Vps26b	VPS26 retromer complex component B [Source:MGI Symbol;Acc:MGI:1917656]	9	27007771	27030065	-	5099	protein_coding	VPS26 retromer complex component B [Source:MGI Symbol;Acc:MGI:1917656]	-
ENSMUSG00000020078		2472	4200	4010	1617	3577		39.3444	104.203	90.5868	33.4778	73.7917	Vps26a	VPS26 retromer complex component A [Source:MGI Symbol;Acc:MGI:1353654]	10	62455235	62486805	-	2860	protein_coding	VPS26 retromer complex component A [Source:MGI Symbol;Acc:MGI:1353654]	-
ENSMUSG00000078656		4	3	1	1	6		0.110889	0.129642	0.0393472	0.0360612	0.215592	Vps25	vacuolar protein sorting 25 [Source:MGI Symbol;Acc:MGI:106354]	11	101253707	101259549	+	1642	protein_coding	vacuolar protein sorting 25 [Source:MGI Symbol;Acc:MGI:106354]	-
ENSMUSG00000034216		2478	1696	1345	3156	1474		23.5684	25.145	18.1567	39.046	18.171	Vps18	VPS18 CORVET/HOPS core subunit [Source:MGI Symbol;Acc:MGI:2443626]	2	119288740	119298453	+	4786	protein_coding	VPS18 CORVET/HOPS core subunit [Source:MGI Symbol;Acc:MGI:2443626]	-
ENSMUSG00000027411		1449	576	470	491	618		17.6974	10.9663	8.14751	7.80072	9.78326	Vps16	VSP16 CORVET/HOPS core subunit [Source:MGI Symbol;Acc:MGI:2136772]	2	130424339	130444269	+	3727	protein_coding	VSP16 CORVET/HOPS core subunit [Source:MGI Symbol;Acc:MGI:2136772]	-
ENSMUSG00000020220		982	1478	1223	1080	950		1.80455	4.23379	3.18984	2.58162	2.26274	Vps13d	vacuolar protein sorting 13D [Source:MGI Symbol;Acc:MGI:2448530]	4	144972622	145195005	-	24771	protein_coding	vacuolar protein sorting 13D [Source:MGI Symbol;Acc:MGI:2448530]	-
ENSMUSG00000035284		1169	307	279	717	1314		3.26478	1.33652	1.10594	2.60478	4.75652	Vps13c	vacuolar protein sorting 13C [Source:MGI Symbol;Acc:MGI:2444207]	9	67840396	67995638	+	16299	protein_coding	vacuolar protein sorting 13C [Source:MGI Symbol;Acc:MGI:2444207]	-
ENSMUSG00000037646		736	553	601	588	1066		1.57489	1.84457	1.82529	1.63667	2.95653	Vps13b	vacuolar protein sorting 13B [Source:MGI Symbol;Acc:MGI:1916380]	15	35371160	35931229	+	21273	protein_coding	vacuolar protein sorting 13B [Source:MGI Symbol;Acc:MGI:1916380]	-
ENSMUSG00000046230		525	374	393	424	703		1.13838	1.26414	1.2095	1.19593	1.97577	Vps13a	vacuolar protein sorting 13A [Source:MGI Symbol;Acc:MGI:2444304]	19	16615366	16780933	-	20993	protein_coding	vacuolar protein sorting 13A [Source:MGI Symbol;Acc:MGI:2444304]	-
ENSMUSG00000032127		1930	1269	1171	1945	1853		17.7841	18.2278	15.315	23.3134	22.1311	Vps11	VPS11, CORVET/HOPS core subunit [Source:MGI Symbol;Acc:MGI:1918982]	9	44347749	44361670	-	4940	protein_coding	VPS11, CORVET/HOPS core subunit [Source:MGI Symbol;Acc:MGI:1918982]	-
ENSMUSG00000000903		4	2	2	0	2		0.211967	0.16521	0.150426	0	0.13737	Vpreb3	pre-B lymphocyte gene 3 [Source:MGI Symbol;Acc:MGI:98938]	10	75943057	75949657	+	859	protein_coding	pre-B lymphocyte gene 3 [Source:MGI Symbol;Acc:MGI:98938]	-
ENSMUSG00000059305		1	0	0	0	0		0.0379649	0	0	0	0	Vpreb1	pre-B lymphocyte gene 1 [Source:MGI Symbol;Acc:MGI:98936]	16	16868403	16870843	-	1199	protein_coding	pre-B lymphocyte gene 1 [Source:MGI Symbol;Acc:MGI:98936]	-
ENSMUSG00000037788		823	790	882	1139	596		3.81457	5.70781	5.80229	6.86722	3.58051	Vopp1	vesicular, overexpressed in cancer, prosurvival protein 1 [Source:MGI Symbol;Acc:MGI:2141658]	6	57727807	57825159	-	9821	protein_coding	vesicular, overexpressed in cancer, prosurvival protein 1 [Source:MGI Symbol;Acc:MGI:2141658]	-
ENSMUSG00000020010		1	119	22	325	55		0.0251352	4.66259	0.784857	10.6262	1.79184	Vnn3	vanin 3 [Source:MGI Symbol;Acc:MGI:1347055]	10	23851462	23869843	+	1811	protein_coding	vanin 3 [Source:MGI Symbol;Acc:MGI:1347055]	-
ENSMUSG00000037440		2	2	0	2	1		0.037682	0.0587397	0	0.0490169	0.0244207	Vnn1	vanin 1 [Source:MGI Symbol;Acc:MGI:108395]	10	23894688	23905343	+	2416	protein_coding	vanin 1 [Source:MGI Symbol;Acc:MGI:108395]	-
ENSMUSG00000018171		1983	2216	2763	10184	4957		23.3728	40.7151	46.2227	156.142	75.7288	Vmp1	vacuole membrane protein 1 [Source:MGI Symbol;Acc:MGI:1923159]	11	86583865	86683836	-	3862	protein_coding	vacuole membrane protein 1 [Source:MGI Symbol;Acc:MGI:1923159]	-
ENSMUSG00000091491		8	0	0	0	1		0.0245738	0	0	0	0.0039814	Vmn2r97	vomeronasal 2, receptor 97 [Source:MGI Symbol;Acc:MGI:3645271]	17	18914300	18958087	+	14819	protein_coding	vomeronasal 2, receptor 97 [Source:MGI Symbol;Acc:MGI:3645271]	-
ENSMUSG00000092120		0	40	6	0	0		0	0.751868	0.102688	0	0	Vmn2r90	vomeronasal 2, receptor 90 [Source:MGI Symbol;Acc:MGI:3645076]	17	17703747	17735156	+	3775	protein_coding	vomeronasal 2, receptor 90 [Source:MGI Symbol;Acc:MGI:3645076]	-
ENSMUSG00000092048		1	0	0	0	0		0.00665398	0	0	0	0	Vmn2r85	vomeronasal 2, receptor 85 [Source:MGI Symbol;Acc:MGI:3646965]	10	130414064	130429703	-	6841	protein_coding	vomeronasal 2, receptor 85 [Source:MGI Symbol;Acc:MGI:3646965]	-
ENSMUSG00000096630		0	0	4	3	8		0	0	0.0320357	0.0220202	0.0585103	Vmn2r26	vomeronasal 2, receptor 26 [Source:MGI Symbol;Acc:MGI:2678394]	6	124024568	124065806	+	8067	protein_coding	vomeronasal 2, receptor 26 [Source:MGI Symbol;Acc:MGI:2678394]	-
ENSMUSG00000027824		0	0	0	19	0		0	0	0	0.163999	0	Vmn2r1	vomeronasal 2, receptor 1 [Source:MGI Symbol;Acc:MGI:3645892]	3	64081547	64109484	+	6860	protein_coding	vomeronasal 2, receptor 1 [Source:MGI Symbol;Acc:MGI:3645892]	-
ENSMUSG00000093429		3	0	0	0	0		0.322074	0	0	0	0	Vmn1r-ps145	vomeronasal 1 receptor, pseudogene 145 [Source:MGI Symbol;Acc:MGI:3852484]	17	20969061	20969484	-	424	unprocessed_pseudogene	vomeronasal 1 receptor, pseudogene 145 [Source:MGI Symbol;Acc:MGI:3852484]	-
ENSMUSG00000100586		1	0	0	0	0		0.00583887	0	0	0	0	Vmn1r90	vomeronasal 1 receptor 90 [Source:MGI Symbol;Acc:MGI:3612342]	7	14555474	14563506	-	7796	protein_coding	vomeronasal 1 receptor 90 [Source:MGI Symbol;Acc:MGI:3612342]	-
ENSMUSG00000068231		2	0	0	0	0		0.0070826	0	0	0	0	Vmn1r43	vomeronasal 1 receptor 43 [Source:MGI Symbol;Acc:MGI:2148510]	6	89858934	89876413	-	12854	protein_coding	vomeronasal 1 receptor 43 [Source:MGI Symbol;Acc:MGI:2148510]	-
ENSMUSG00000054723		91	7	30	51	106		1.68113	0.201584	0.786624	1.22558	2.53816	Vmac	vimentin-type intermediate filament associated coiled-coil protein [Source:MGI Symbol;Acc:MGI:2146912]	17	56713936	56718022	-	2464	protein_coding	vimentin-type intermediate filament associated coiled-coil protein [Source:MGI Symbol;Acc:MGI:2146912]	-
ENSMUSG00000073131		2095	2151	2591	875	2315		13.0582	20.8996	22.922	7.09446	18.7027	Vma21	VMA21 vacuolar H+-ATPase homolog (S. cerevisiae) [Source:MGI Symbol;Acc:MGI:1914298]	X	71815924	71839757	+	7303	protein_coding	VMA21 vacuolar H+-ATPase homolog (S. cerevisiae) [Source:MGI Symbol;Acc:MGI:1914298]	-
ENSMUSG00000024924		43	14	9	19	29		0.194413	0.0986696	0.0577545	0.111744	0.169945	Vldlr	very low density lipoprotein receptor [Source:MGI Symbol;Acc:MGI:98935]	19	27216484	27254231	+	10068	protein_coding	very low density lipoprotein receptor [Source:MGI Symbol;Acc:MGI:98935]	-
ENSMUSG00000066735		787	467	459	361	576		6.80808	6.29745	5.63571	4.06227	6.45842	Vkorc1l1	vitamin K epoxide reductase complex, subunit 1-like 1 [Source:MGI Symbol;Acc:MGI:1916818]	5	129941970	129986692	+	5262	protein_coding	vitamin K epoxide reductase complex, subunit 1-like 1 [Source:MGI Symbol;Acc:MGI:1916818]	-
ENSMUSG00000096145		62	20	51	29	45		3.3598	1.68947	3.92263	2.04424	3.16073	Vkorc1	vitamin K epoxide reductase complex, subunit 1 [Source:MGI Symbol;Acc:MGI:106442]	7	127893063	127895617	-	840	protein_coding	vitamin K epoxide reductase complex, subunit 1 [Source:MGI Symbol;Acc:MGI:106442]	-
ENSMUSG00000098320		6	1	2	3	9		1.3588	0.353023	0.642866	0.883767	2.64181	Vis1	viral integration site 1 [Source:MGI Symbol;Acc:MGI:96091]	2	45280724	45280924	+	201	misc_RNA	viral integration site 1 [Source:MGI Symbol;Acc:MGI:96091]	-
ENSMUSG00000040720		1104	938	868	778	1008		7.04034	9.32448	7.85651	6.4538	8.33179	Virma	vir like m6A methyltransferase associated [Source:MGI Symbol;Acc:MGI:1913435]	4	11485958	11550684	+	7138	protein_coding	vir like m6A methyltransferase associated [Source:MGI Symbol;Acc:MGI:1913435]	-
ENSMUSG00000011171		2	6	7	1	8		0.0203988	0.0953944	0.101335	0.0132674	0.105759	Vipr2	vasoactive intestinal peptide receptor 2 [Source:MGI Symbol;Acc:MGI:107166]	12	116077726	116146261	+	4463	protein_coding	vasoactive intestinal peptide receptor 2 [Source:MGI Symbol;Acc:MGI:107166]	-
ENSMUSG00000032528		33	2	0	5	11		0.258992	0.0244681	0	0.0510452	0.111897	Vipr1	vasoactive intestinal peptide receptor 1 [Source:MGI Symbol;Acc:MGI:109272]	9	121642716	121672954	+	5800	protein_coding	vasoactive intestinal peptide receptor 1 [Source:MGI Symbol;Acc:MGI:109272]	-
ENSMUSG00000021038		2470	738	1284	1256	1375		28.5874	13.3147	21.0925	18.9094	20.6269	Vipas39	VPS33B interacting protein, apical-basolateral polarity regulator, spe-39 homolog [Source:MGI Symbol;Acc:MGI:2144805]	12	87238868	87266256	-	3933	protein_coding	VPS33B interacting protein, apical-basolateral polarity regulator, spe-39 homolog [Source:MGI Symbol;Acc:MGI:2144805]	-
ENSMUSG00000026728		63586	46942	52866	37318	45888		610.252	702.275	720.128	465.884	570.822	Vim	vimentin [Source:MGI Symbol;Acc:MGI:98932]	2	13573927	13582826	+	4743	protein_coding	vimentin [Source:MGI Symbol;Acc:MGI:98932]	-
ENSMUSG00000038775		360	178	182	344	268		3.71675	2.8647	2.66697	4.61988	3.58632	Vill	villin-like [Source:MGI Symbol;Acc:MGI:1201781]	9	119052778	119071525	+	4409	protein_coding	villin-like [Source:MGI Symbol;Acc:MGI:1201781]	-
ENSMUSG00000026175		2	0	1	0	1		0.0256378	0	0.0181943	0	0.0166151	Vil1	villin 1 [Source:MGI Symbol;Acc:MGI:98930]	1	74409376	74435559	+	3551	protein_coding	villin 1 [Source:MGI Symbol;Acc:MGI:98930]	-
ENSMUSG00000033933		571	509	583	1236	559		8.67262	12.0512	12.5681	24.4199	11.0047	Vhl	von Hippel-Lindau tumor suppressor [Source:MGI Symbol;Acc:MGI:103223]	6	113623959	113631633	+	2997	protein_coding	von Hippel-Lindau tumor suppressor [Source:MGI Symbol;Acc:MGI:103223]	-
ENSMUSG00000030315		504	206	115	302	226		4.25167	2.7089	1.37693	3.31396	2.4711	Vgll4	vestigial like family member 4 [Source:MGI Symbol;Acc:MGI:2652840]	6	114860628	114969994	-	5396	protein_coding	vestigial like family member 4 [Source:MGI Symbol;Acc:MGI:2652840]	-
ENSMUSG00000091243		130	86	32	43	18		0.832993	0.859002	0.291027	0.358408	0.149494	Vgll3	vestigial like family member 3 [Source:MGI Symbol;Acc:MGI:1920819]	16	65815257	65866368	+	7104	protein_coding	vestigial like family member 3 [Source:MGI Symbol;Acc:MGI:1920819]	-
ENSMUSG00000037428		14	25	10	26	3		0.214355	0.596683	0.217316	0.517835	0.0595362	Vgf	VGF nerve growth factor inducible [Source:MGI Symbol;Acc:MGI:1343180]	5	137026392	137033351	+	2973	protein_coding	VGF nerve growth factor inducible [Source:MGI Symbol;Acc:MGI:1343180]	-
ENSMUSG00000036099		558	530	494	815	592		1.23116	1.82286	1.54701	2.33911	1.693	Vezt	vezatin, adherens junctions transmembrane protein [Source:MGI Symbol;Acc:MGI:2143698]	10	93939165	94035817	-	20631	protein_coding	vezatin, adherens junctions transmembrane protein [Source:MGI Symbol;Acc:MGI:2143698]	-
ENSMUSG00000018377		995	835	680	968	605		9.844	12.8775	9.54868	12.4576	7.75814	Vezf1	vascular endothelial zinc finger 1 [Source:MGI Symbol;Acc:MGI:1313291]	11	88068279	88084729	+	4601	protein_coding	vascular endothelial zinc finger 1 [Source:MGI Symbol;Acc:MGI:1313291]	zf-C2H2
ENSMUSG00000031380		2	1	0	4	2		0.0378072	0.0294674	0	0.0983595	0.0490036	Vegfd	vascular endothelial growth factor D [Source:MGI Symbol;Acc:MGI:108037]	X	164373378	164402650	+	2408	protein_coding	vascular endothelial growth factor D [Source:MGI Symbol;Acc:MGI:108037]	-
ENSMUSG00000031520		33	528	323	558	63		0.613375	15.2983	8.52119	13.4914	1.51777	Vegfc	vascular endothelial growth factor C [Source:MGI Symbol;Acc:MGI:109124]	8	54077606	54187096	+	2449	protein_coding	vascular endothelial growth factor C [Source:MGI Symbol;Acc:MGI:109124]	-
ENSMUSG00000024962		1383	299	405	714	847		39.2237	13.2189	16.303	26.3412	31.136	Vegfb	vascular endothelial growth factor B [Source:MGI Symbol;Acc:MGI:106199]	19	6982473	6987651	-	1605	protein_coding	vascular endothelial growth factor B [Source:MGI Symbol;Acc:MGI:106199]	-
ENSMUSG00000023951		1808	440	229	3511	1660		19.2065	7.28619	3.4528	48.5169	22.8566	Vegfa	vascular endothelial growth factor A [Source:MGI Symbol;Acc:MGI:103178]	17	46016993	46032369	-	4285	protein_coding	vascular endothelial growth factor A [Source:MGI Symbol;Acc:MGI:103178]	-
ENSMUSG00000022479		47	7	5	17	6		0.378661	0.087912	0.0571752	0.178161	0.0626552	Vdr	vitamin D (1,25-dihydroxyvitamin D3) receptor [Source:MGI Symbol;Acc:MGI:103076]	15	97854425	97910630	-	5650	protein_coding	vitamin D (1,25-dihydroxyvitamin D3) receptor [Source:MGI Symbol;Acc:MGI:103076]	THR-like
ENSMUSG00000075053		248	368	371	329	366		13.2344	30.6124	28.1003	22.8381	25.3155	Vdac3-ps1	voltage-dependent anion channel 3, pseudogene 1 [Source:MGI Symbol;Acc:MGI:1270159]	13	18030741	18031593	-	853	unprocessed_pseudogene	voltage-dependent anion channel 3, pseudogene 1 [Source:MGI Symbol;Acc:MGI:1270159]	-
ENSMUSG00000008892		1896	2315	2762	2007	2587		15.9236	30.3075	32.9239	21.9261	28.1612	Vdac3	voltage-dependent anion channel 3 [Source:MGI Symbol;Acc:MGI:106922]	8	22577075	22593813	-	5420	protein_coding	voltage-dependent anion channel 3 [Source:MGI Symbol;Acc:MGI:106922]	-
ENSMUSG00000021771		4971	6357	6951	3616	5792		47.4479	94.5852	94.1687	44.8966	71.6565	Vdac2	voltage-dependent anion channel 2 [Source:MGI Symbol;Acc:MGI:106915]	14	21825238	21845879	+	4769	protein_coding	voltage-dependent anion channel 2 [Source:MGI Symbol;Acc:MGI:106915]	-
ENSMUSG00000020402		2996	3468	3212	3172	3537		52.0525	93.9239	79.2065	71.6877	79.6505	Vdac1	voltage-dependent anion channel 1 [Source:MGI Symbol;Acc:MGI:106919]	11	52360860	52389397	+	2620	protein_coding	voltage-dependent anion channel 1 [Source:MGI Symbol;Acc:MGI:106919]	-
ENSMUSG00000083327		1543	1684	1944	947	2099		29.1925	49.6644	52.202	23.306	51.472	Vcp-rs	valosin containing protein, related sequence [Source:MGI Symbol;Acc:MGI:894298]	X	104345829	104348234	-	2406	processed_pseudogene	valosin containing protein, related sequence [Source:MGI Symbol;Acc:MGI:894298]	-
ENSMUSG00000049882		190	113	225	228	245		8.4214	7.8074	14.1546	13.1455	14.0751	Vcpkmt	valosin containing protein lysine (K) methyltransferase [Source:MGI Symbol;Acc:MGI:2684917]	12	69577628	69583028	-	1027	protein_coding	valosin containing protein lysine (K) methyltransferase [Source:MGI Symbol;Acc:MGI:2684917]	-
ENSMUSG00000045210		1454	1448	1631	1537	1889		6.78899	10.5392	10.8089	9.33526	11.4321	Vcpip1	valosin containing protein (p97)/p47 complex interacting protein 1 [Source:MGI Symbol;Acc:MGI:1917925]	1	9718622	9748382	-	9749	protein_coding	valosin containing protein (p97)/p47 complex interacting protein 1 [Source:MGI Symbol;Acc:MGI:1917925]	-
ENSMUSG00000028452		6243	10023	10547	4494	6931		58.5818	146.61	140.47	54.8548	84.2984	Vcp	valosin containing protein [Source:MGI Symbol;Acc:MGI:99919]	4	42979963	43000507	-	4851	protein_coding	valosin containing protein [Source:MGI Symbol;Acc:MGI:99919]	-
ENSMUSG00000021823		430	1152	823	349	284		2.38964	9.97962	6.49156	2.52291	2.04567	Vcl	vinculin [Source:MGI Symbol;Acc:MGI:98927]	14	20929398	21033676	+	8191	protein_coding	vinculin [Source:MGI Symbol;Acc:MGI:98927]	-
ENSMUSG00000021614		127	1854	1134	490	528		0.399739	9.09662	5.06607	2.00623	2.15407	Vcan	versican [Source:MGI Symbol;Acc:MGI:102889]	13	89655312	89742509	-	14462	protein_coding	versican [Source:MGI Symbol;Acc:MGI:102889]	-
ENSMUSG00000027962		66	288	245	123	30		0.338705	2.30392	1.78455	0.821097	0.19955	Vcam1	vascular cell adhesion molecule 1 [Source:MGI Symbol;Acc:MGI:98926]	3	116109949	116129688	-	8870	protein_coding	vascular cell adhesion molecule 1 [Source:MGI Symbol;Acc:MGI:98926]	-
ENSMUSG00000031197		741	887	935	544	659		15.8209	29.5213	28.3342	15.1086	18.237	Vbp1	von Hippel-Lindau binding protein 1 [Source:MGI Symbol;Acc:MGI:1333804]	X	75514299	75534942	+	2132	protein_coding	von Hippel-Lindau binding protein 1 [Source:MGI Symbol;Acc:MGI:1333804]	-
ENSMUSG00000033721		1194	592	533	711	700		9.05091	6.99531	5.73457	7.01083	6.87764	Vav3	vav 3 oncogene [Source:MGI Symbol;Acc:MGI:1888518]	3	109340653	109685698	+	6005	protein_coding	vav 3 oncogene [Source:MGI Symbol;Acc:MGI:1888518]	-
ENSMUSG00000009621		377	188	214	698	671		2.4817	1.92914	1.99944	5.9769	5.72512	Vav2	vav 2 oncogene [Source:MGI Symbol;Acc:MGI:102718]	2	27262104	27427033	-	6915	protein_coding	vav 2 oncogene [Source:MGI Symbol;Acc:MGI:102718]	-
ENSMUSG00000034116		3446	5553	4237	4917	4032		42.5329	106.84	74.2256	78.9445	64.5036	Vav1	vav 1 oncogene [Source:MGI Symbol;Acc:MGI:98923]	17	57279100	57328031	+	3688	protein_coding	vav 1 oncogene [Source:MGI Symbol;Acc:MGI:98923]	-
ENSMUSG00000034993		12796	9688	10307	7325	11637		210.583	248.531	240.75	156.808	248.224	Vat1	vesicle amine transport 1 [Source:MGI Symbol;Acc:MGI:1349450]	11	101458745	101466230	-	2766	protein_coding	vesicle amine transport 1 [Source:MGI Symbol;Acc:MGI:1349450]	-
ENSMUSG00000030403		1825	13718	11753	5940	3435		31.7439	371.951	290.156	134.399	77.4422	Vasp	vasodilator-stimulated phosphoprotein [Source:MGI Symbol;Acc:MGI:109268]	7	19256929	19271817	-	2617	protein_coding	vasodilator-stimulated phosphoprotein [Source:MGI Symbol;Acc:MGI:109268]	-
ENSMUSG00000039646		239	60	96	139	62		3.61797	1.41585	2.06264	2.73712	1.2165	Vasn	vasorin [Source:MGI Symbol;Acc:MGI:2177651]	16	4639941	4650802	+	3007	protein_coding	vasorin [Source:MGI Symbol;Acc:MGI:2177651]	-
ENSMUSG00000037568		174	1	9	70	144		1.83599	0.0164482	0.134787	0.960795	1.96941	Vash2	vasohibin 2 [Source:MGI Symbol;Acc:MGI:2444826]	1	190947646	190979296	-	4314	protein_coding	vasohibin 2 [Source:MGI Symbol;Acc:MGI:2444826]	-
ENSMUSG00000021256		32	27	2	70	38		0.56046	0.73715	0.0497176	1.59479	0.862645	Vash1	vasohibin 1 [Source:MGI Symbol;Acc:MGI:2442543]	12	86678700	86692091	+	2599	protein_coding	vasohibin 1 [Source:MGI Symbol;Acc:MGI:2442543]	-
ENSMUSG00000038838		317	59	104	132	147		2.64282	0.766757	1.23063	1.43151	1.58847	Vars2	valyl-tRNA synthetase 2, mitochondrial [Source:MGI Symbol;Acc:MGI:1916165]	17	35655634	35667592	-	5460	protein_coding	valyl-tRNA synthetase 2, mitochondrial [Source:MGI Symbol;Acc:MGI:1916165]	-
ENSMUSG00000007029		3360	1317	1344	962	1522		27.273	16.6639	15.4838	10.1573	16.0126	Vars	valyl-tRNA synthetase [Source:MGI Symbol;Acc:MGI:90675]	17	35000987	35016322	+	5608	protein_coding	valyl-tRNA synthetase [Source:MGI Symbol;Acc:MGI:90675]	-
ENSMUSG00000054455		2160	1468	1670	1121	2202		13.7881	14.6074	15.1305	9.30825	18.2189	Vapb	vesicle-associated membrane protein, associated protein B and C [Source:MGI Symbol;Acc:MGI:1928744]	2	173737511	173784336	+	7131	protein_coding	vesicle-associated membrane protein, associated protein B and C [Source:MGI Symbol;Acc:MGI:1928744]	-
ENSMUSG00000024091		2125	3108	2799	2831	3275		27.7004	63.1546	51.7863	48.0041	55.3339	Vapa	vesicle-associated membrane protein, associated protein A [Source:MGI Symbol;Acc:MGI:1353561]	17	65578327	65613555	-	3492	protein_coding	vesicle-associated membrane protein, associated protein A [Source:MGI Symbol;Acc:MGI:1353561]	-
ENSMUSG00000026556		30	8	20	34	44		0.195364	0.0812103	0.184858	0.288015	0.37139	Vangl2	VANGL planar cell polarity 2 [Source:MGI Symbol;Acc:MGI:2135272]	1	172000960	172028444	-	6990	protein_coding	VANGL planar cell polarity 2 [Source:MGI Symbol;Acc:MGI:2135272]	-
ENSMUSG00000027860		13	8	11	6	8		0.082694	0.0793265	0.0993136	0.0496471	0.065959	Vangl1	VANGL planar cell polarity 1 [Source:MGI Symbol;Acc:MGI:2159344]	3	102153583	102204693	-	7156	protein_coding	VANGL planar cell polarity 1 [Source:MGI Symbol;Acc:MGI:2159344]	-
ENSMUSG00000050732		1562	1675	2116	964	1044		30.7668	51.4296	59.1565	24.6996	26.6536	Vamp8	vesicle-associated membrane protein 8 [Source:MGI Symbol;Acc:MGI:1336882]	6	72385223	72390703	-	2311	protein_coding	vesicle-associated membrane protein 8 [Source:MGI Symbol;Acc:MGI:1336882]	-
ENSMUSG00000051412		565	489	691	309	1101		10.1495	13.6931	17.6181	7.22046	25.6351	Vamp7	Mus musculus vesicle-associated membrane protein 7 (Vamp7), transcript variant 3, mRNA. [Source:RefSeq mRNA;Acc:NM_001359151]	GL456233.1	10738	39148	-	2534	protein_coding	Mus musculus vesicle-associated membrane protein 7 (Vamp7), transcript variant 3, mRNA. [Source:RefSeq mRNA;Acc:NM_001359151]	-
ENSMUSG00000073002		28	4	10	21	42		0.470837	0.10485	0.23867	0.45935	0.91541	Vamp5	vesicle-associated membrane protein 5 [Source:MGI Symbol;Acc:MGI:1858622]	6	72368794	72380468	-	2707	protein_coding	vesicle-associated membrane protein 5 [Source:MGI Symbol;Acc:MGI:1858622]	-
ENSMUSG00000026696		754	689	781	1723	2357		7.51851	10.7097	11.0534	22.349	30.463	Vamp4	vesicle-associated membrane protein 4 [Source:MGI Symbol;Acc:MGI:1858730]	1	162570515	162599084	+	4565	protein_coding	vesicle-associated membrane protein 4 [Source:MGI Symbol;Acc:MGI:1858730]	-
ENSMUSG00000028955		2163	2459	2366	1400	2209		34.0808	60.3962	52.9119	28.6941	45.1131	Vamp3	vesicle-associated membrane protein 3 [Source:MGI Symbol;Acc:MGI:1321389]	4	151047300	151057963	-	2889	protein_coding	vesicle-associated membrane protein 3 [Source:MGI Symbol;Acc:MGI:1321389]	-
ENSMUSG00000020894		484	201	218	444	303		5.78409	3.74441	3.6977	6.90216	4.69339	Vamp2	vesicle-associated membrane protein 2 [Source:MGI Symbol;Acc:MGI:1313277]	11	69088490	69092384	+	3809	protein_coding	vesicle-associated membrane protein 2 [Source:MGI Symbol;Acc:MGI:1313277]	-
ENSMUSG00000030337		191	42	40	96	135		0.855148	0.293126	0.254187	0.559102	0.783422	Vamp1	vesicle-associated membrane protein 1 [Source:MGI Symbol;Acc:MGI:1313276]	6	125215551	125245964	+	10167	protein_coding	vesicle-associated membrane protein 1 [Source:MGI Symbol;Acc:MGI:1313276]	-
ENSMUSG00000010936		2011	1259	1387	1475	1836		13.1524	12.8356	12.8752	12.5486	15.5639	Vac14	Vac14 homolog (S. cerevisiae) [Source:MGI Symbol;Acc:MGI:2157980]	8	110618585	110720398	+	6960	protein_coding	Vac14 homolog (S. cerevisiae) [Source:MGI Symbol;Acc:MGI:2157980]	-
ENSMUSG00000001134		179	94	130	102	110		4.97136	4.06956	5.12449	3.68497	3.95975	Uxt	ubiquitously expressed prefoldin like chaperone [Source:MGI Symbol;Acc:MGI:1277988]	X	20941722	20962017	-	1639	protein_coding	ubiquitously expressed prefoldin like chaperone [Source:MGI Symbol;Acc:MGI:1277988]	-
ENSMUSG00000057363		680	364	435	158	382		6.07289	5.0674	5.51393	1.8355	4.42184	Uxs1	UDP-glucuronate decarboxylase 1 [Source:MGI Symbol;Acc:MGI:1915133]	1	43746966	43827800	-	5097	protein_coding	UDP-glucuronate decarboxylase 1 [Source:MGI Symbol;Acc:MGI:1915133]	-
ENSMUSG00000037355		184	27	27	211	200		0.966496	0.221077	0.201294	1.44171	1.36165	Uvssa	UV stimulated scaffold protein A [Source:MGI Symbol;Acc:MGI:1918351]	5	33378549	33419754	+	8666	protein_coding	UV stimulated scaffold protein A [Source:MGI Symbol;Acc:MGI:1918351]	-
ENSMUSG00000035354		1199	592	687	1419	1429		6.04077	4.64935	4.91264	9.29966	9.33165	Uvrag	UV radiation resistance associated gene [Source:MGI Symbol;Acc:MGI:1925860]	7	98885021	99141141	-	9035	protein_coding	UV radiation resistance associated gene [Source:MGI Symbol;Acc:MGI:1925860]	-
ENSMUSG00000068457		342	265	277	610	701		1.59001	1.92051	1.82784	3.68906	4.22421	Uty	ubiquitously transcribed tetratricopeptide repeat gene, Y chromosome [Source:MGI Symbol;Acc:MGI:894810]	Y	1096861	1245759	-	9791	protein_coding	ubiquitously transcribed tetratricopeptide repeat gene, Y chromosome [Source:MGI Symbol;Acc:MGI:894810]	-
ENSMUSG00000019820		625	182	267	678	565		1.66296	0.754867	1.00832	2.34662	1.94852	Utrn	utrophin [Source:MGI Symbol;Acc:MGI:104631]	10	12382188	12869365	-	17108	protein_coding	utrophin [Source:MGI Symbol;Acc:MGI:104631]	-
ENSMUSG00000035575		1004	933	1082	382	751		10.1178	14.6565	15.4762	5.00756	9.80944	Utp6	UTP6 small subunit processome component [Source:MGI Symbol;Acc:MGI:2445193]	11	79932321	79962390	-	4517	protein_coding	UTP6 small subunit processome component [Source:MGI Symbol;Acc:MGI:2445193]	-
ENSMUSG00000041438		495	648	553	226	477		6.52922	13.3238	10.353	3.87772	8.15508	Utp4	UTP4 small subunit processome component [Source:MGI Symbol;Acc:MGI:1096573]	8	106893636	106923088	+	3451	protein_coding	UTP4 small subunit processome component [Source:MGI Symbol;Acc:MGI:1096573]	-
ENSMUSG00000070697		826	707	699	647	624		23.0813	30.7962	27.7231	23.5178	22.6005	Utp3	UTP3 small subunit processome component [Source:MGI Symbol;Acc:MGI:1919230]	5	88554462	88556090	+	1629	protein_coding	UTP3 small subunit processome component [Source:MGI Symbol;Acc:MGI:1919230]	-
ENSMUSG00000022313		141	266	229	194	196		2.14515	6.30839	4.94493	3.83931	3.865	Utp23	UTP23 small subunit processome component [Source:MGI Symbol;Acc:MGI:1925831]	15	51877429	51884614	+	2992	protein_coding	UTP23 small subunit processome component [Source:MGI Symbol;Acc:MGI:1925831]	-
ENSMUSG00000004356		886	944	756	103	414		3.95437	6.56769	4.78906	0.597988	2.39495	Utp20	UTP20 small subunit processome component [Source:MGI Symbol;Acc:MGI:1917933]	10	88746607	88826804	-	10199	protein_coding	UTP20 small subunit processome component [Source:MGI Symbol;Acc:MGI:1917933]	-
ENSMUSG00000054079		589	709	724	320	408		7.45377	13.9863	13.0042	5.26772	6.69228	Utp18	UTP18 small subunit processome component [Source:MGI Symbol;Acc:MGI:1923402]	11	93859243	93885766	-	3597	protein_coding	UTP18 small subunit processome component [Source:MGI Symbol;Acc:MGI:1923402]	-
ENSMUSG00000041747		593	687	537	609	724		4.6166	8.33724	5.93373	6.16733	7.30567	Utp15	UTP15 small subunit processome component [Source:MGI Symbol;Acc:MGI:2145443]	13	98246845	98263041	-	5847	protein_coding	UTP15 small subunit processome component [Source:MGI Symbol;Acc:MGI:2145443]	-
ENSMUSG00000079470		370	157	70	71	156		2.1933	1.45075	0.588952	0.547478	1.1986	Utp14b	UTP14B small subunit processome component [Source:MGI Symbol;Acc:MGI:2445092]	1	78658038	78671512	+	7679	protein_coding	UTP14B small subunit processome component [Source:MGI Symbol;Acc:MGI:2445092]	-
ENSMUSG00000063785		473	437	451	357	365		5.21329	7.5081	7.05526	5.11836	5.21432	Utp14a	UTP14A small subunit processome component [Source:MGI Symbol;Acc:MGI:1919804]	X	48256862	48282453	+	4130	protein_coding	UTP14A small subunit processome component [Source:MGI Symbol;Acc:MGI:1919804]	-
ENSMUSG00000028907		527	797	993	1175	780		5.09212	12.0045	13.6183	14.7685	9.76868	Utp11	UTP11 small subunit processome component [Source:MGI Symbol;Acc:MGI:1914455]	4	124678160	124693600	-	4711	protein_coding	UTP11 small subunit processome component [Source:MGI Symbol;Acc:MGI:1914455]	-
ENSMUSG00000047712		57	218	327	50	278		0.56088	3.34387	4.56697	0.639996	3.54563	Ust	uronyl-2-sulfotransferase [Source:MGI Symbol;Acc:MGI:2442406]	10	8204756	8518825	-	4626	protein_coding	uronyl-2-sulfotransferase [Source:MGI Symbol;Acc:MGI:2442406]	-
ENSMUSG00000041264		529	620	595	544	452		2.35202	4.2971	3.75481	3.14627	2.60482	Uspl1	ubiquitin specific peptidase like 1 [Source:MGI Symbol;Acc:MGI:2442342]	5	149184350	149215434	+	10238	protein_coding	ubiquitin specific peptidase like 1 [Source:MGI Symbol;Acc:MGI:2442342]	-
ENSMUSG00000031010		1694	2517	2166	1472	2397		5.12329	11.8663	9.29779	5.79102	9.39631	Usp9x	ubiquitin specific peptidase 9, X chromosome [Source:MGI Symbol;Acc:MGI:894681]	X	13071498	13173328	+	15051	protein_coding	ubiquitin specific peptidase 9, X chromosome [Source:MGI Symbol;Acc:MGI:894681]	-
ENSMUSG00000027363		1970	1650	1617	1920	2583		21.3866	27.9227	24.9156	27.1137	36.3458	Usp8	ubiquitin specific peptidase 8 [Source:MGI Symbol;Acc:MGI:1934029]	2	126707328	126759297	+	4193	protein_coding	ubiquitin specific peptidase 8 [Source:MGI Symbol;Acc:MGI:1934029]	-
ENSMUSG00000022710		2601	2221	1913	1275	1674		15.2456	20.2932	15.9149	9.72133	12.7178	Usp7	ubiquitin specific peptidase 7 [Source:MGI Symbol;Acc:MGI:2182061]	16	8689595	8792308	-	7766	protein_coding	ubiquitin specific peptidase 7 [Source:MGI Symbol;Acc:MGI:2182061]	-
ENSMUSG00000039046		211	103	78	241	231		1.1918	0.90689	0.625317	1.77071	1.69116	Usp6nl	USP6 N-terminal like [Source:MGI Symbol;Acc:MGI:2138893]	2	6322667	6446390	+	8059	protein_coding	USP6 N-terminal like [Source:MGI Symbol;Acc:MGI:2138893]	-
ENSMUSG00000034235		166	73	68	82	71		0.833293	0.571228	0.484489	0.535445	0.461957	Usp54	ubiquitin specific peptidase 54 [Source:MGI Symbol;Acc:MGI:1926037]	14	20548912	20641063	-	9068	protein_coding	ubiquitin specific peptidase 54 [Source:MGI Symbol;Acc:MGI:1926037]	-
ENSMUSG00000039701		74	204	175	388	255		0.267934	1.15139	0.899332	1.82743	1.19671	Usp53	ubiquitin specific peptidase 53 [Source:MGI Symbol;Acc:MGI:2139607]	3	122931493	122984510	-	12572	protein_coding	ubiquitin specific peptidase 53 [Source:MGI Symbol;Acc:MGI:2139607]	-
ENSMUSG00000067215		2	0	0	0	0		0.0413066	0	0	0	0	Usp51	ubiquitin specific protease 51 [Source:MGI Symbol;Acc:MGI:3588217]	X	153006469	153009416	+	2204	protein_coding	ubiquitin specific protease 51 [Source:MGI Symbol;Acc:MGI:3588217]	-
ENSMUSG00000027364		6	1	2	9	1		0.0879611	0.0228527	0.0416155	0.17163	0.0190017	Usp50	ubiquitin specific peptidase 50 [Source:MGI Symbol;Acc:MGI:1922333]	2	126709096	126783470	-	3105	protein_coding	ubiquitin specific peptidase 50 [Source:MGI Symbol;Acc:MGI:1922333]	-
ENSMUSG00000038429		3053	2197	2479	1840	2244		30.074	33.7359	34.6599	23.5773	28.6511	Usp5	ubiquitin specific peptidase 5 (isopeptidase T) [Source:MGI Symbol;Acc:MGI:1347343]	6	124815019	124829484	-	4621	protein_coding	ubiquitin specific peptidase 5 (isopeptidase T) [Source:MGI Symbol;Acc:MGI:1347343]	-
ENSMUSG00000090115		117	20	17	62	35		0.620653	0.165383	0.127996	0.427825	0.240649	Usp49	ubiquitin specific peptidase 49 [Source:MGI Symbol;Acc:MGI:2685391]	17	47630690	47686738	+	8581	protein_coding	ubiquitin specific peptidase 49 [Source:MGI Symbol;Acc:MGI:2685391]	-
ENSMUSG00000043411		1986	573	676	1328	1052		9.33331	4.19767	4.50909	8.11832	6.40805	Usp48	ubiquitin specific peptidase 48 [Source:MGI Symbol;Acc:MGI:2158502]	4	137593755	137658537	+	9686	protein_coding	ubiquitin specific peptidase 48 [Source:MGI Symbol;Acc:MGI:2158502]	-
ENSMUSG00000059263		1774	1750	1807	2045	1989		5.87076	9.02768	8.48758	8.8033	8.53157	Usp47	ubiquitin specific peptidase 47 [Source:MGI Symbol;Acc:MGI:1922246]	7	112023504	112111661	+	13755	protein_coding	ubiquitin specific peptidase 47 [Source:MGI Symbol;Acc:MGI:1922246]	-
ENSMUSG00000054814		210	95	138	88	249		1.21913	0.859707	1.13709	0.664544	1.87362	Usp46	ubiquitin specific peptidase 46 [Source:MGI Symbol;Acc:MGI:1916977]	5	73998453	74068431	-	7841	protein_coding	ubiquitin specific peptidase 46 [Source:MGI Symbol;Acc:MGI:1916977]	-
ENSMUSG00000040455		628	377	511	381	844		4.59147	4.29666	5.30271	3.6235	7.99812	Usp45	ubiquitin specific petidase 45 [Source:MGI Symbol;Acc:MGI:101850]	4	21767156	21837872	+	6226	protein_coding	ubiquitin specific petidase 45 [Source:MGI Symbol;Acc:MGI:101850]	-
ENSMUSG00000020905		9	3	2	0	0		0.086339	0.0448625	0.027232	0	0	Usp43	ubiquitin specific peptidase 43 [Source:MGI Symbol;Acc:MGI:2444541]	11	67854523	67922153	-	4745	protein_coding	ubiquitin specific peptidase 43 [Source:MGI Symbol;Acc:MGI:2444541]	-
ENSMUSG00000051306		224	239	224	212	152		1.63457	2.71864	2.32001	2.01235	1.43765	Usp42	ubiquitin specific peptidase 42 [Source:MGI Symbol;Acc:MGI:1924050]	5	143710325	143732280	-	6238	protein_coding	ubiquitin specific peptidase 42 [Source:MGI Symbol;Acc:MGI:1924050]	-
ENSMUSG00000005501		265	241	316	268	354		1.01615	1.44055	1.71983	1.33678	1.75942	Usp40	ubiquitin specific peptidase 40 [Source:MGI Symbol;Acc:MGI:2443184]	1	87945119	88008551	-	11871	protein_coding	ubiquitin specific peptidase 40 [Source:MGI Symbol;Acc:MGI:2443184]	-
ENSMUSG00000032612		2141	2289	2574	1826	1977		11.2956	18.825	19.2746	12.5315	13.5192	Usp4	ubiquitin specific peptidase 4 (proto-oncogene) [Source:MGI Symbol;Acc:MGI:98905]	9	108347853	108392545	+	8628	protein_coding	ubiquitin specific peptidase 4 (proto-oncogene) [Source:MGI Symbol;Acc:MGI:98905]	-
ENSMUSG00000056305		693	597	734	893	731		12.9019	17.3258	19.3956	21.6265	17.6398	Usp39	ubiquitin specific peptidase 39 [Source:MGI Symbol;Acc:MGI:107622]	6	72318678	72345184	-	2445	protein_coding	ubiquitin specific peptidase 39 [Source:MGI Symbol;Acc:MGI:107622]	-
ENSMUSG00000038250		573	533	529	543	602		4.54722	6.59351	5.95845	5.60536	6.19216	Usp38	ubiquitin specific peptidase 38 [Source:MGI Symbol;Acc:MGI:1922091]	8	80980733	81014928	-	5736	protein_coding	ubiquitin specific peptidase 38 [Source:MGI Symbol;Acc:MGI:1922091]	-
ENSMUSG00000033364		417	250	136	902	347		1.713	1.60088	0.792951	4.81993	1.84759	Usp37	ubiquitin specific peptidase 37 [Source:MGI Symbol;Acc:MGI:2442483]	1	74435511	74544284	-	11081	protein_coding	ubiquitin specific peptidase 37 [Source:MGI Symbol;Acc:MGI:2442483]	-
ENSMUSG00000033909		733	348	233	225	282		4.33945	3.2115	1.95782	1.73271	2.16388	Usp36	ubiquitin specific peptidase 36 [Source:MGI Symbol;Acc:MGI:1919594]	11	118259651	118290244	-	7689	protein_coding	ubiquitin specific peptidase 36 [Source:MGI Symbol;Acc:MGI:1919594]	-
ENSMUSG00000035713		237	95	143	835	365		2.04013	1.27477	1.74715	9.34992	4.07245	Usp35	ubiquitin specific peptidase 35 [Source:MGI Symbol;Acc:MGI:2685339]	7	97309380	97332020	-	5288	protein_coding	ubiquitin specific peptidase 35 [Source:MGI Symbol;Acc:MGI:2685339]	-
ENSMUSG00000056342		854	1077	951	619	1283		2.10665	4.1414	3.32966	1.98626	4.10218	Usp34	ubiquitin specific peptidase 34 [Source:MGI Symbol;Acc:MGI:109473]	11	23306895	23490560	+	18453	protein_coding	ubiquitin specific peptidase 34 [Source:MGI Symbol;Acc:MGI:109473]	-
ENSMUSG00000025437		369	247	222	256	379		1.73611	1.81153	1.48248	1.56676	2.31123	Usp33	ubiquitin specific peptidase 33 [Source:MGI Symbol;Acc:MGI:2159711]	3	152346478	152393617	+	9675	protein_coding	ubiquitin specific peptidase 33 [Source:MGI Symbol;Acc:MGI:2159711]	-
ENSMUSG00000000804		642	803	758	601	945		3.80518	7.41913	6.37668	4.63368	7.25981	Usp32	ubiquitin specific peptidase 32 [Source:MGI Symbol;Acc:MGI:2144475]	11	84984442	85140161	-	7680	protein_coding	ubiquitin specific peptidase 32 [Source:MGI Symbol;Acc:MGI:2144475]	-
ENSMUSG00000063317		620	579	384	178	298		2.73897	3.98723	2.40775	1.02289	1.70634	Usp31	ubiquitin specific peptidase 31 [Source:MGI Symbol;Acc:MGI:1923429]	7	121642021	121707253	-	10304	protein_coding	ubiquitin specific peptidase 31 [Source:MGI Symbol;Acc:MGI:1923429]	-
ENSMUSG00000029592		420	116	145	307	234		3.15276	1.35737	1.54488	2.99773	2.27673	Usp30	ubiquitin specific peptidase 30 [Source:MGI Symbol;Acc:MGI:2140991]	5	114065461	114124720	+	6064	protein_coding	ubiquitin specific peptidase 30 [Source:MGI Symbol;Acc:MGI:2140991]	-
ENSMUSG00000032376		803	673	782	1515	1014		5.33768	6.97348	7.37784	13.0997	8.73632	Usp3	ubiquitin specific peptidase 3 [Source:MGI Symbol;Acc:MGI:2152450]	9	66514637	66593142	-	6848	protein_coding	ubiquitin specific peptidase 3 [Source:MGI Symbol;Acc:MGI:2152450]	-
ENSMUSG00000032267		332	120	101	122	277		2.59132	1.46003	1.1189	1.23867	2.80231	Usp28	ubiquitin specific peptidase 28 [Source:MGI Symbol;Acc:MGI:2442293]	9	48985375	49042517	+	5832	protein_coding	ubiquitin specific peptidase 28 [Source:MGI Symbol;Acc:MGI:2442293]	-
ENSMUSG00000046269		39	33	27	36	25		0.415075	0.547486	0.40786	0.498398	0.34487	Usp27x	ubiquitin specific peptidase 27, X chromosome [Source:MGI Symbol;Acc:MGI:1859645]	X	7371276	7375830	-	4277	protein_coding	ubiquitin specific peptidase 27, X chromosome [Source:MGI Symbol;Acc:MGI:1859645]	-
ENSMUSG00000022867		2226	4730	5737	2477	3226		19.4823	64.5317	71.2663	28.2002	36.5959	Usp25	ubiquitin specific peptidase 25 [Source:MGI Symbol;Acc:MGI:1353655]	16	77013706	77116780	+	5201	protein_coding	ubiquitin specific peptidase 25 [Source:MGI Symbol;Acc:MGI:1353655]	-
ENSMUSG00000028514		1452	1398	1374	926	1364		5.35181	8.03228	7.18797	4.43973	6.51631	Usp24	ubiquitin specific peptidase 24 [Source:MGI Symbol;Acc:MGI:1919936]	4	106316213	106441322	+	12350	protein_coding	ubiquitin specific peptidase 24 [Source:MGI Symbol;Acc:MGI:1919936]	-
ENSMUSG00000042506		1081	907	1157	2108	1404		10.071	13.172	15.2991	25.5464	16.9538	Usp22	ubiquitin specific peptidase 22 [Source:MGI Symbol;Acc:MGI:2144157]	11	61151785	61175055	-	4886	protein_coding	ubiquitin specific peptidase 22 [Source:MGI Symbol;Acc:MGI:2144157]	-
ENSMUSG00000053483		439	164	245	379	363		4.20169	2.44681	3.32821	4.71857	4.50318	Usp21	ubiquitin specific peptidase 21 [Source:MGI Symbol;Acc:MGI:1353665]	1	171281945	171287991	-	4756	protein_coding	ubiquitin specific peptidase 21 [Source:MGI Symbol;Acc:MGI:1353665]	-
ENSMUSG00000026854		336	90	128	380	342		1.6962	0.708238	0.917137	2.49537	2.23779	Usp20	ubiquitin specific peptidase 20 [Source:MGI Symbol;Acc:MGI:1921520]	2	30982279	31023586	+	9017	protein_coding	ubiquitin specific peptidase 20 [Source:MGI Symbol;Acc:MGI:1921520]	-
ENSMUSG00000032010		181	40	46	39	67		1.71007	0.589104	0.616847	0.479303	0.82047	Usp2	ubiquitin specific peptidase 2 [Source:MGI Symbol;Acc:MGI:1858178]	9	44067021	44095627	+	4818	protein_coding	ubiquitin specific peptidase 2 [Source:MGI Symbol;Acc:MGI:1858178]	-
ENSMUSG00000006676		2639	1477	1821	2013	1962		17.0441	14.8701	16.6929	16.9118	16.4243	Usp19	ubiquitin specific peptidase 19 [Source:MGI Symbol;Acc:MGI:1918722]	9	108490602	108502337	+	7048	protein_coding	ubiquitin specific peptidase 19 [Source:MGI Symbol;Acc:MGI:1918722]	-
ENSMUSG00000030107		1003	5814	6221	1356	1326		16.3643	147.866	144.06	28.7785	28.041	Usp18	ubiquitin specific peptidase 18 [Source:MGI Symbol;Acc:MGI:1344364]	6	121245906	121270917	+	2790	protein_coding	ubiquitin specific peptidase 18 [Source:MGI Symbol;Acc:MGI:1344364]	-
ENSMUSG00000054568		3	0	0	0	0		0.0514155	0	0	0	0	Usp17la	ubiquitin specific peptidase 17-like A [Source:MGI Symbol;Acc:MGI:107699]	7	104857009	104862667	+	2656	protein_coding	ubiquitin specific peptidase 17-like A [Source:MGI Symbol;Acc:MGI:107699]	-
ENSMUSG00000025616		641	628	683	606	642		3.08634	4.71349	4.66758	3.79551	4.00658	Usp16	ubiquitin specific peptidase 16 [Source:MGI Symbol;Acc:MGI:1921362]	16	87454703	87483517	+	9454	protein_coding	ubiquitin specific peptidase 16 [Source:MGI Symbol;Acc:MGI:1921362]	-
ENSMUSG00000020124		1604	1942	1938	1558	2160		4.39869	8.30168	7.54325	5.55774	7.67762	Usp15	ubiquitin specific peptidase 15 [Source:MGI Symbol;Acc:MGI:101857]	10	123105006	123196995	-	16599	protein_coding	ubiquitin specific peptidase 15 [Source:MGI Symbol;Acc:MGI:101857]	-
ENSMUSG00000047879		1600	2267	2298	1827	1834		12.1915	26.9268	24.8526	18.1087	18.1129	Usp14	ubiquitin specific peptidase 14 [Source:MGI Symbol;Acc:MGI:1928898]	18	9995432	10045119	-	5974	protein_coding	ubiquitin specific peptidase 14 [Source:MGI Symbol;Acc:MGI:1928898]	-
ENSMUSG00000056900		3	4	3	2	0		0.0179707	0.037351	0.0255065	0.0155843	0	Usp13	ubiquitin specific peptidase 13 (isopeptidase T-3) [Source:MGI Symbol;Acc:MGI:1919857]	3	32817546	32938071	+	7599	protein_coding	ubiquitin specific peptidase 13 (isopeptidase T-3) [Source:MGI Symbol;Acc:MGI:1919857]	-
ENSMUSG00000029640		861	1530	1480	581	599		8.4485	23.4027	20.6122	7.41591	7.61828	Usp12	ubiquitin specific peptidase 12 [Source:MGI Symbol;Acc:MGI:1270128]	5	146734809	146795006	-	4639	protein_coding	ubiquitin specific peptidase 12 [Source:MGI Symbol;Acc:MGI:1270128]	-
ENSMUSG00000031066		94	28	32	83	71		0.904241	0.419867	0.43691	1.03859	0.885255	Usp11	ubiquitin specific peptidase 11 [Source:MGI Symbol;Acc:MGI:2384312]	X	20703906	20720539	+	4732	protein_coding	ubiquitin specific peptidase 11 [Source:MGI Symbol;Acc:MGI:2384312]	-
ENSMUSG00000031826		769	648	721	264	416		3.66197	4.81018	4.87314	1.63533	2.56765	Usp10	ubiquitin specific peptidase 10 [Source:MGI Symbol;Acc:MGI:894652]	8	119910360	119957560	+	9559	protein_coding	ubiquitin specific peptidase 10 [Source:MGI Symbol;Acc:MGI:894652]	-
ENSMUSG00000028560		1717	596	740	580	762		20.9369	11.3289	12.8074	9.19989	12.0435	Usp1	ubiquitin specific peptidase 1 [Source:MGI Symbol;Acc:MGI:2385198]	4	98923810	98935543	+	3733	protein_coding	ubiquitin specific peptidase 1 [Source:MGI Symbol;Acc:MGI:2385198]	-
ENSMUSG00000029407		2282	2989	2850	2545	2952		17.7657	36.2737	31.4919	25.7731	29.7878	Uso1	USO1 vesicle docking factor [Source:MGI Symbol;Acc:MGI:1929095]	5	92137938	92202798	+	5847	protein_coding	USO1 vesicle docking factor [Source:MGI Symbol;Acc:MGI:1929095]	-
ENSMUSG00000071528		680	672	960	950	1060		90.7727	139.834	181.888	164.961	183.403	Usmg5	upregulated during skeletal muscle growth 5 [Source:MGI Symbol;Acc:MGI:1891435]	19	47083471	47090625	-	341	protein_coding	upregulated during skeletal muscle growth 5 [Source:MGI Symbol;Acc:MGI:1891435]	-
ENSMUSG00000034911		1	0	0	0	0		0.00704533	0	0	0	0	Ushbp1	USH1 protein network component harmonin binding protein 1 [Source:MGI Symbol;Acc:MGI:1922920]	8	71384272	71395802	-	6461	protein_coding	USH1 protein network component harmonin binding protein 1 [Source:MGI Symbol;Acc:MGI:1922920]	-
ENSMUSG00000068284		523	319	336	368	610		1.82428	1.73452	1.66347	1.66974	2.75787	Usf3	upstream transcription factor family member 3 [Source:MGI Symbol;Acc:MGI:2685454]	16	44173246	44227465	+	13050	protein_coding	upstream transcription factor family member 3 [Source:MGI Symbol;Acc:MGI:2685454]	bHLH
ENSMUSG00000058239		1389	614	603	1157	1521		23.8503	16.4345	14.6958	25.8426	33.8512	Usf2	upstream transcription factor 2 [Source:MGI Symbol;Acc:MGI:99961]	7	30945248	30956803	-	2651	protein_coding	upstream transcription factor 2 [Source:MGI Symbol;Acc:MGI:99961]	bHLH
ENSMUSG00000026641		1011	452	454	606	409		16.4008	11.4301	10.4533	12.7879	8.59984	Usf1	upstream transcription factor 1 [Source:MGI Symbol;Acc:MGI:99542]	1	171411313	171419142	+	2806	protein_coding	upstream transcription factor 1 [Source:MGI Symbol;Acc:MGI:99542]	bHLH
ENSMUSG00000002395		880	312	435	789	588		18.1831	10.0494	12.7574	21.2068	15.7477	Use1	unconventional SNARE in the ER 1 homolog (S. cerevisiae) [Source:MGI Symbol;Acc:MGI:1914273]	8	71366848	71369732	+	2203	protein_coding	unconventional SNARE in the ER 1 homolog (S. cerevisiae) [Source:MGI Symbol;Acc:MGI:1914273]	-
ENSMUSG00000031792		764	2002	2193	1122	935		12.4071	50.6803	50.5478	23.7019	19.6808	Usb1	U6 snRNA biogenesis 1 [Source:MGI Symbol;Acc:MGI:2142454]	8	95332284	95347507	+	2803	protein_coding	U6 snRNA biogenesis 1 [Source:MGI Symbol;Acc:MGI:2142454]	-
ENSMUSG00000030979		123	70	120	35	73		1.5657	1.38899	2.16805	0.57954	1.20443	Uros	uroporphyrinogen III synthase [Source:MGI Symbol;Acc:MGI:98917]	7	133686243	133710072	-	3576	protein_coding	uroporphyrinogen III synthase [Source:MGI Symbol;Acc:MGI:98917]	-
ENSMUSG00000028684		726	278	454	439	526		12.7547	7.61335	11.3207	10.0325	11.9777	Urod	uroporphyrinogen decarboxylase [Source:MGI Symbol;Acc:MGI:98916]	4	116989965	116994413	-	2591	protein_coding	uroporphyrinogen decarboxylase [Source:MGI Symbol;Acc:MGI:98916]	-
ENSMUSG00000069020		638	407	456	388	280		6.79337	6.75549	6.89152	5.37413	3.86435	Urm1	ubiquitin related modifier 1 [Source:MGI Symbol;Acc:MGI:1915455]	2	29820075	29845002	+	4275	protein_coding	ubiquitin related modifier 1 [Source:MGI Symbol;Acc:MGI:1915455]	-
ENSMUSG00000030421		800	309	343	291	774		9.91448	5.96947	6.03337	4.69121	12.433	Uri1	URI1, prefoldin-like chaperone [Source:MGI Symbol;Acc:MGI:1342294]	7	37959992	38023551	-	3673	protein_coding	URI1, prefoldin-like chaperone [Source:MGI Symbol;Acc:MGI:1342294]	-
ENSMUSG00000049680		635	480	542	479	482		4.92337	5.80133	5.96449	4.83099	4.84384	Urgcp	upregulator of cell proliferation [Source:MGI Symbol;Acc:MGI:1919296]	11	5713417	5762376	-	5871	protein_coding	upregulator of cell proliferation [Source:MGI Symbol;Acc:MGI:1919296]	-
ENSMUSG00000031976		390	293	216	82	191		2.88522	3.37893	2.26805	0.789114	1.83148	Urb2	URB2 ribosome biogenesis 2 homolog (S. cerevisiae) [Source:MGI Symbol;Acc:MGI:2681124]	8	124021508	124048505	+	6153	protein_coding	URB2 ribosome biogenesis 2 homolog (S. cerevisiae) [Source:MGI Symbol;Acc:MGI:2681124]	-
ENSMUSG00000039929		320	220	147	45	109		1.77855	1.90606	1.15963	0.325343	0.78523	Urb1	URB1 ribosome biogenesis 1 homolog (S. cerevisiae) [Source:MGI Symbol;Acc:MGI:2146468]	16	90751527	90810413	-	8190	protein_coding	URB1 ribosome biogenesis 1 homolog (S. cerevisiae) [Source:MGI Symbol;Acc:MGI:2146468]	-
ENSMUSG00000025481		2	50	28	64	7		0.063798	2.48625	1.26771	2.65564	0.28942	Urah	urate (5-hydroxyiso-) hydrolase [Source:MGI Symbol;Acc:MGI:1916142]	7	140835018	140837966	+	1427	protein_coding	urate (5-hydroxyiso-) hydrolase [Source:MGI Symbol;Acc:MGI:1916142]	-
ENSMUSG00000044894		1848	931	1238	1899	1084		45.9425	36.0794	43.6836	61.4115	34.9298	Uqcrq	ubiquinol-cytochrome c reductase, complex III subunit VII [Source:MGI Symbol;Acc:MGI:107807]	11	53427922	53430831	-	1831	protein_coding	ubiquinol-cytochrome c reductase, complex III subunit VII [Source:MGI Symbol;Acc:MGI:107807]	-
ENSMUSG00000063882		1314	893	1286	952	1265		48.3534	51.2248	67.1673	45.5701	60.3358	Uqcrh	ubiquinol-cytochrome c reductase hinge protein [Source:MGI Symbol;Acc:MGI:1913826]	4	116066965	116075071	-	1237	protein_coding	ubiquinol-cytochrome c reductase hinge protein [Source:MGI Symbol;Acc:MGI:1913826]	-
ENSMUSG00000038462		1941	1612	1925	1844	2131		64.8232	83.9204	91.2476	80.1084	92.2449	Uqcrfs1	ubiquinol-cytochrome c reductase, Rieske iron-sulfur polypeptide 1 [Source:MGI Symbol;Acc:MGI:1913944]	13	30540308	30545362	-	1363	protein_coding	ubiquinol-cytochrome c reductase, Rieske iron-sulfur polypeptide 1 [Source:MGI Symbol;Acc:MGI:1913944]	-
ENSMUSG00000030884		1473	1392	1616	1731	1660		26.2738	38.7041	40.9117	40.1633	38.378	Uqcrc2	ubiquinol cytochrome c reductase core protein 2 [Source:MGI Symbol;Acc:MGI:1914253]	7	120635176	120659524	+	2552	protein_coding	ubiquinol cytochrome c reductase core protein 2 [Source:MGI Symbol;Acc:MGI:1914253]	-
ENSMUSG00000025651		3332	2844	3304	2338	2974		36.6801	48.8037	51.6239	33.4797	42.4346	Uqcrc1	ubiquinol-cytochrome c reductase core protein 1 [Source:MGI Symbol;Acc:MGI:107876]	9	108936633	108949623	+	4135	protein_coding	ubiquinol-cytochrome c reductase core protein 1 [Source:MGI Symbol;Acc:MGI:107876]	-
ENSMUSG00000021520		548	611	628	534	486		28.4759	49.4921	46.3172	36.0952	32.7331	Uqcrb	ubiquinol-cytochrome c reductase binding protein [Source:MGI Symbol;Acc:MGI:1914780]	13	66900617	66905378	-	876	protein_coding	ubiquinol-cytochrome c reductase binding protein [Source:MGI Symbol;Acc:MGI:1914780]	-
ENSMUSG00000020163		443	321	393	246	245		31.4591	35.5341	39.6115	22.7243	22.5508	Uqcr11	ubiquinol-cytochrome c reductase, complex III subunit XI [Source:MGI Symbol;Acc:MGI:1913844]	10	80402997	80406830	-	641	protein_coding	ubiquinol-cytochrome c reductase, complex III subunit XI [Source:MGI Symbol;Acc:MGI:1913844]	-
ENSMUSG00000059534		911	615	824	899	793		71.0079	74.7241	91.1593	91.1506	80.1152	Uqcr10	ubiquinol-cytochrome c reductase, complex III subunit X [Source:MGI Symbol;Acc:MGI:1913402]	11	4701973	4704342	-	584	protein_coding	ubiquinol-cytochrome c reductase, complex III subunit X [Source:MGI Symbol;Acc:MGI:1913402]	-
ENSMUSG00000071654		239	87	134	143	112		13.1233	7.44669	10.4433	10.214	7.9711	Uqcc3	ubiquinol-cytochrome c reductase complex assembly factor 3 [Source:MGI Symbol;Acc:MGI:2147553]	19	8880016	8880933	-	829	protein_coding	ubiquinol-cytochrome c reductase complex assembly factor 3 [Source:MGI Symbol;Acc:MGI:2147553]	-
ENSMUSG00000024208		348	306	335	318	208		18.9258	25.9415	25.8586	22.4965	14.662	Uqcc2	ubiquinol-cytochrome c reductase complex assembly factor 2 [Source:MGI Symbol;Acc:MGI:1914517]	17	27122663	27133916	-	837	protein_coding	ubiquinol-cytochrome c reductase complex assembly factor 2 [Source:MGI Symbol;Acc:MGI:1914517]	-
ENSMUSG00000005882		439	284	307	233	264		3.30629	3.33421	3.28171	2.28268	2.57712	Uqcc1	ubiquinol-cytochrome c reductase complex assembly factor 1 [Source:MGI Symbol;Acc:MGI:1929472]	2	155846894	155930310	-	6044	protein_coding	ubiquinol-cytochrome c reductase complex assembly factor 1 [Source:MGI Symbol;Acc:MGI:1929472]	-
ENSMUSG00000073016		112	40	48	69	151		2.21277	1.2319	1.346	1.77329	3.86678	Uprt	uracil phosphoribosyltransferase [Source:MGI Symbol;Acc:MGI:2685620]	X	104482818	104507490	+	2304	protein_coding	uracil phosphoribosyltransferase [Source:MGI Symbol;Acc:MGI:2685620]	-
ENSMUSG00000026839		23	3	9	53	29		0.1349	0.0274285	0.0749223	0.404363	0.220463	Upp2	uridine phosphorylase 2 [Source:MGI Symbol;Acc:MGI:1923904]	2	58567298	58792971	+	7761	protein_coding	uridine phosphorylase 2 [Source:MGI Symbol;Acc:MGI:1923904]	-
ENSMUSG00000020407		34	1558	551	1133	21		0.789228	56.3752	18.1535	34.2109	0.631824	Upp1	uridine phosphorylase 1 [Source:MGI Symbol;Acc:MGI:1097668]	11	9118103	9136170	+	1961	protein_coding	uridine phosphorylase 1 [Source:MGI Symbol;Acc:MGI:1097668]	-
ENSMUSG00000042985		0	3	5	11	5		0	0.0603039	0.0915128	0.184515	0.0835699	Upk3b	uroplakin 3B [Source:MGI Symbol;Acc:MGI:2140882]	5	136038496	136046487	+	3530	protein_coding	uroplakin 3B [Source:MGI Symbol;Acc:MGI:2140882]	-
ENSMUSG00000006313		10	6	1	6	3		0.320337	0.29961	0.0454666	0.250017	0.124561	Upk1a	uroplakin 1A [Source:MGI Symbol;Acc:MGI:98911]	7	30603092	30612847	-	1421	protein_coding	uroplakin 1A [Source:MGI Symbol;Acc:MGI:98911]	-
ENSMUSG00000036572		441	161	148	304	182		5.01982	2.85675	2.39109	4.50127	2.68519	Upf3b	UPF3 regulator of nonsense transcripts homolog B (yeast) [Source:MGI Symbol;Acc:MGI:1915384]	X	37091678	37110322	-	3999	protein_coding	UPF3 regulator of nonsense transcripts homolog B (yeast) [Source:MGI Symbol;Acc:MGI:1915384]	-
ENSMUSG00000038398		508	334	392	270	147		3.94273	4.04089	4.31822	2.72589	1.47878	Upf3a	UPF3 regulator of nonsense transcripts homolog A (yeast) [Source:MGI Symbol;Acc:MGI:1914281]	8	13785615	13799193	+	5865	protein_coding	UPF3 regulator of nonsense transcripts homolog A (yeast) [Source:MGI Symbol;Acc:MGI:1914281]	-
ENSMUSG00000043241		565	426	508	547	343		4.69834	5.52209	5.99578	5.91691	3.69695	Upf2	UPF2 regulator of nonsense transcripts homolog (yeast) [Source:MGI Symbol;Acc:MGI:2449307]	2	5951469	6056703	+	5474	protein_coding	UPF2 regulator of nonsense transcripts homolog (yeast) [Source:MGI Symbol;Acc:MGI:2449307]	-
ENSMUSG00000058301		1749	1340	1278	1446	765		17.24	20.5897	17.8798	18.5407	9.77377	Upf1	UPF1 regulator of nonsense transcripts homolog (yeast) [Source:MGI Symbol;Acc:MGI:107995]	8	70331525	70353278	-	4618	protein_coding	UPF1 regulator of nonsense transcripts homolog (yeast) [Source:MGI Symbol;Acc:MGI:107995]	-
ENSMUSG00000028186		1	0	0	0	0		0.00909124	0	0	0	0	Uox	urate oxidase [Source:MGI Symbol;Acc:MGI:98907]	3	146570426	146632305	+	5007	protein_coding	urate oxidase [Source:MGI Symbol;Acc:MGI:98907]	-
ENSMUSG00000015127		88	30	25	48	33		0.706108	0.375238	0.284717	0.501004	0.343207	Unkl	unkempt family like zinc finger [Source:MGI Symbol;Acc:MGI:1921404]	17	25188397	25234443	+	5673	protein_coding	unkempt family like zinc finger [Source:MGI Symbol;Acc:MGI:1921404]	-
ENSMUSG00000020770		624	362	315	537	349		6.40027	5.78788	4.58574	7.16473	4.63973	Unk	unkempt family zinc finger [Source:MGI Symbol;Acc:MGI:2442456]	11	116030322	116061214	+	4438	protein_coding	unkempt family zinc finger [Source:MGI Symbol;Acc:MGI:2442456]	-
ENSMUSG00000029591		259	10	6	51	49		2.15612	0.129769	0.070894	0.552274	0.528716	Ung	uracil DNA glycosylase [Source:MGI Symbol;Acc:MGI:109352]	5	114130386	114139323	+	5468	protein_coding	uracil DNA glycosylase [Source:MGI Symbol;Acc:MGI:109352]	-
ENSMUSG00000036908		11675	7399	8404	5576	8523		187.062	184.799	191.118	116.216	177.001	Unc93b1	unc-93 homolog B1, TLR signaling regulator [Source:MGI Symbol;Acc:MGI:1859307]	19	3935186	3949340	+	2841	protein_coding	unc-93 homolog B1, TLR signaling regulator [Source:MGI Symbol;Acc:MGI:1859307]	-
ENSMUSG00000056133		2	5	5	50	2		0.0309133	0.120471	0.109691	1.0053	0.0400681	Unc93a2	unc-93 homolog A2 [Source:MGI Symbol;Acc:MGI:3712668]	17	7362815	7385464	-	2945	protein_coding	unc-93 homolog A2 [Source:MGI Symbol;Acc:MGI:3712668]	-
ENSMUSG00000067049		1	8	0	59	0		0.0151986	0.189536	0	1.16645	0	Unc93a	unc-93 homolog A [Source:MGI Symbol;Acc:MGI:1933250]	17	13108617	13131810	-	2995	protein_coding	unc-93 homolog A [Source:MGI Symbol;Acc:MGI:1933250]	-
ENSMUSG00000059921		4	11	4	5	0		0.00951552	0.0407908	0.0135057	0.0154723	0	Unc5c	unc-5 netrin receptor C [Source:MGI Symbol;Acc:MGI:1095412]	3	141465216	141834924	+	19135	protein_coding	unc-5 netrin receptor C [Source:MGI Symbol;Acc:MGI:1095412]	-
ENSMUSG00000020099		237	127	168	192	177		1.72391	1.44001	1.73444	1.81668	1.66875	Unc5b	unc-5 netrin receptor B [Source:MGI Symbol;Acc:MGI:894703]	10	60762593	60831581	-	6258	protein_coding	unc-5 netrin receptor B [Source:MGI Symbol;Acc:MGI:894703]	-
ENSMUSG00000025876		40	1	2	9	5		0.436851	0.0170244	0.0310019	0.127858	0.0707778	Unc5a	unc-5 netrin receptor A [Source:MGI Symbol;Acc:MGI:894682]	13	54949411	55006018	+	4168	protein_coding	unc-5 netrin receptor A [Source:MGI Symbol;Acc:MGI:894682]	-
ENSMUSG00000026111		819	566	779	489	694		23.6104	25.4351	31.8744	18.3375	25.9318	Unc50	unc-50 homolog [Source:MGI Symbol;Acc:MGI:1914637]	1	37430139	37439124	+	1579	protein_coding	unc-50 homolog [Source:MGI Symbol;Acc:MGI:1914637]	-
ENSMUSG00000018845		1	0	1	1	0		0.0101313	0	0.0143797	0.0131788	0	Unc45b	unc-45 myosin chaperone B [Source:MGI Symbol;Acc:MGI:2443377]	11	82910550	82943403	+	4493	protein_coding	unc-45 myosin chaperone B [Source:MGI Symbol;Acc:MGI:2443377]	-
ENSMUSG00000030533		507	554	392	635	427		4.5664	7.77809	5.01115	7.43963	4.98479	Unc45a	unc-45 myosin chaperone A [Source:MGI Symbol;Acc:MGI:2142246]	7	80325292	80341005	-	5054	protein_coding	unc-45 myosin chaperone A [Source:MGI Symbol;Acc:MGI:2142246]	-
ENSMUSG00000057948		706	344	374	798	702		6.86835	5.2168	5.16422	10.0986	8.85194	Unc13d	unc-13 homolog D [Source:MGI Symbol;Acc:MGI:1917700]	11	116062095	116077961	-	4679	protein_coding	unc-13 homolog D [Source:MGI Symbol;Acc:MGI:1917700]	-
ENSMUSG00000028456		15	7	14	5	10		0.0300184	0.0218369	0.0397658	0.013016	0.0259388	Unc13b	unc-13 homolog B [Source:MGI Symbol;Acc:MGI:1342278]	4	43058953	43264871	+	22746	protein_coding	unc-13 homolog B [Source:MGI Symbol;Acc:MGI:1342278]	-
ENSMUSG00000034799		120	35	22	221	114		0.432733	0.196745	0.112602	1.03667	0.53284	Unc13a	unc-13 homolog A [Source:MGI Symbol;Acc:MGI:3051532]	8	71624417	71671757	-	12623	protein_coding	unc-13 homolog A [Source:MGI Symbol;Acc:MGI:3051532]	-
ENSMUSG00000046562		570	209	194	419	342		5.63683	3.22184	2.723	5.38996	4.38369	Unc119b	unc-119 lipid binding chaperone B [Source:MGI Symbol;Acc:MGI:2147162]	5	115122550	115134975	-	4603	protein_coding	unc-119 lipid binding chaperone B [Source:MGI Symbol;Acc:MGI:2147162]	-
ENSMUSG00000002058		664	176	263	610	503		12.3469	5.10152	6.94114	14.7547	12.123	Unc119	unc-119 lipid binding chaperone [Source:MGI Symbol;Acc:MGI:1328357]	11	78343482	78349164	+	2448	protein_coding	unc-119 lipid binding chaperone [Source:MGI Symbol;Acc:MGI:1328357]	-
ENSMUSG00000022814		679	315	241	302	319		8.87141	6.41551	4.46915	5.13265	5.40216	Umps	uridine monophosphate synthetase [Source:MGI Symbol;Acc:MGI:1298388]	16	33954782	33967038	-	3484	protein_coding	uridine monophosphate synthetase [Source:MGI Symbol;Acc:MGI:1298388]	-
ENSMUSG00000089862		203	88	164	135	258		1.84148	1.24437	2.11154	1.593	3.0335	Umad1	UMAP1-MVP12 associated (UMA) domain containing 1 [Source:MGI Symbol;Acc:MGI:3840148]	6	8259288	8459470	+	5018	protein_coding	UMAP1-MVP12 associated (UMA) domain containing 1 [Source:MGI Symbol;Acc:MGI:3840148]	-
ENSMUSG00000040936		22	1	1	13	7		0.117775	0.008345	0.00759826	0.0905282	0.0485714	Ulk4	unc-51-like kinase 4 [Source:MGI Symbol;Acc:MGI:1921622]	9	120955351	121277197	-	8503	protein_coding	unc-51-like kinase 4 [Source:MGI Symbol;Acc:MGI:1921622]	-
ENSMUSG00000032308		271	165	115	215	148		2.9675	2.81645	1.78733	3.06247	2.10057	Ulk3	unc-51-like kinase 3 [Source:MGI Symbol;Acc:MGI:1918992]	9	57589452	57596233	+	4157	protein_coding	unc-51-like kinase 3 [Source:MGI Symbol;Acc:MGI:1918992]	-
ENSMUSG00000004798		915	361	521	311	776		6.96849	4.28571	5.63172	3.08099	7.66008	Ulk2	unc-51 like kinase 2 [Source:MGI Symbol;Acc:MGI:1352758]	11	61775649	61855073	-	5977	protein_coding	unc-51 like kinase 2 [Source:MGI Symbol;Acc:MGI:1352758]	-
ENSMUSG00000029512		897	314	299	1528	815		6.29336	3.43413	2.97747	13.9452	7.41142	Ulk1	unc-51 like kinase 1 [Source:MGI Symbol;Acc:MGI:1270126]	5	110784488	110810097	-	6488	protein_coding	unc-51 like kinase 1 [Source:MGI Symbol;Acc:MGI:1270126]	-
ENSMUSG00000079685		953	219	288	893	440		6.44966	2.31039	2.76645	7.86154	3.85967	Ulbp1	UL16 binding protein 1 [Source:MGI Symbol;Acc:MGI:1925027]	10	7440362	7473638	-	6726	protein_coding	UL16 binding protein 1 [Source:MGI Symbol;Acc:MGI:1925027]	-
ENSMUSG00000025878		606	359	370	851	560		5.42479	5.00959	4.70108	9.90949	6.49758	Uimc1	ubiquitin interaction motif containing 1 [Source:MGI Symbol;Acc:MGI:103185]	13	55027880	55100300	-	5085	protein_coding	ubiquitin interaction motif containing 1 [Source:MGI Symbol;Acc:MGI:103185]	-
ENSMUSG00000024817		1703	932	951	2883	1789		9.02448	7.69877	7.15276	19.873	12.2877	Uhrf2	ubiquitin-like, containing PHD and RING finger domains 2 [Source:MGI Symbol;Acc:MGI:1923718]	19	30030513	30093722	+	8590	protein_coding	ubiquitin-like, containing PHD and RING finger domains 2 [Source:MGI Symbol;Acc:MGI:1923718]	-
ENSMUSG00000019951		1406	591	626	2531	1806		6.93026	4.54097	4.37949	16.2281	11.5381	Uhrf1bp1l	UHRF1 (ICBP90) binding protein 1-like [Source:MGI Symbol;Acc:MGI:2442888]	10	89744991	89819871	+	9235	protein_coding	UHRF1 (ICBP90) binding protein 1-like [Source:MGI Symbol;Acc:MGI:2442888]	-
ENSMUSG00000039512		738	219	241	998	840		3.83577	1.77434	1.77786	6.74743	5.65886	Uhrf1bp1	UHRF1 (ICBP90) binding protein 1 [Source:MGI Symbol;Acc:MGI:3041238]	17	27856441	27900041	+	8758	protein_coding	UHRF1 (ICBP90) binding protein 1 [Source:MGI Symbol;Acc:MGI:3041238]	-
ENSMUSG00000001228		2233	271	260	122	181		23.8661	4.51502	3.94414	1.69615	2.50741	Uhrf1	ubiquitin-like, containing PHD and RING finger domains, 1 [Source:MGI Symbol;Acc:MGI:1338889]	17	56303321	56323486	+	4259	protein_coding	ubiquitin-like, containing PHD and RING finger domains, 1 [Source:MGI Symbol;Acc:MGI:1338889]	-
ENSMUSG00000026667		2688	2404	2595	1908	3234		15.104	21.0569	20.6959	13.9461	23.5535	Uhmk1	U2AF homology motif (UHM) kinase 1 [Source:MGI Symbol;Acc:MGI:1341908]	1	170193420	170215397	-	8101	protein_coding	U2AF homology motif (UHM) kinase 1 [Source:MGI Symbol;Acc:MGI:1341908]	-
ENSMUSG00000049152		1	0	0	0	0		0.0146744	0	0	0	0	Ugt3a2	UDP glycosyltransferases 3 family, polypeptide A2 [Source:MGI Symbol;Acc:MGI:2145969]	15	9335550	9370955	+	3102	protein_coding	UDP glycosyltransferases 3 family, polypeptide A2 [Source:MGI Symbol;Acc:MGI:2145969]	-
ENSMUSG00000090124		604	651	727	439	1722		6.51671	10.9489	11.133	6.16123	24.0812	Ugt1a7c	UDP glucuronosyltransferase 1 family, polypeptide A7C [Source:MGI Symbol;Acc:MGI:3032636]	1	88095062	88220002	+	4219	protein_coding	UDP glucuronosyltransferase 1 family, polypeptide A7C [Source:MGI Symbol;Acc:MGI:3032636]	-
ENSMUSG00000090145		0	16	22	31	85		0	0.476625	0.596716	0.770607	2.10539	Ugt1a6b	UDP glucuronosyltransferase 1 family, polypeptide A6B [Source:MGI Symbol;Acc:MGI:3580629]	1	88103252	88219003	+	2382	protein_coding	UDP glucuronosyltransferase 1 family, polypeptide A6B [Source:MGI Symbol;Acc:MGI:3580629]	-
ENSMUSG00000054545		16	5	7	31	39		0.168905	0.0822791	0.104883	0.425692	0.53363	Ugt1a6a	UDP glucuronosyltransferase 1 family, polypeptide A6A [Source:MGI Symbol;Acc:MGI:2137698]	1	88134809	88218997	+	4312	protein_coding	UDP glucuronosyltransferase 1 family, polypeptide A6A [Source:MGI Symbol;Acc:MGI:2137698]	-
ENSMUSG00000089943		1	2	0	2	1		0.0206627	0.064419	0	0.0537562	0.0267818	Ugt1a5	UDP glucuronosyltransferase 1 family, polypeptide A5 [Source:MGI Symbol;Acc:MGI:3032634]	1	88166012	88218997	+	2203	protein_coding	UDP glucuronosyltransferase 1 family, polypeptide A5 [Source:MGI Symbol;Acc:MGI:3032634]	-
ENSMUSG00000089960		4	0	0	0	4		0.0818703	0	0	0	0.106116	Ugt1a1	UDP glucuronosyltransferase 1 family, polypeptide A1 [Source:MGI Symbol;Acc:MGI:98898]	1	88211959	88218997	+	2224	protein_coding	UDP glucuronosyltransferase 1 family, polypeptide A1 [Source:MGI Symbol;Acc:MGI:98898]	-
ENSMUSG00000001891		1926	1487	1989	2218	3140		28.5667	34.3805	41.8721	42.7935	60.3653	Ugp2	UDP-glucose pyrophosphorylase 2 [Source:MGI Symbol;Acc:MGI:2183447]	11	21321138	21371201	-	3069	protein_coding	UDP-glucose pyrophosphorylase 2 [Source:MGI Symbol;Acc:MGI:2183447]	-
ENSMUSG00000042104		19	9	6	17	16		0.0675897	0.0499076	0.0302945	0.0786661	0.0737735	Uggt2	UDP-glucose glycoprotein glucosyltransferase 2 [Source:MGI Symbol;Acc:MGI:1913685]	14	118985039	119099430	-	12796	protein_coding	UDP-glucose glycoprotein glucosyltransferase 2 [Source:MGI Symbol;Acc:MGI:1913685]	-
ENSMUSG00000037470		2972	1720	1884	1277	2540		10.5256	9.4956	9.47028	5.883	11.6596	Uggt1	UDP-glucose glycoprotein glucosyltransferase 1 [Source:MGI Symbol;Acc:MGI:2443162]	1	36140027	36244720	-	12853	protein_coding	UDP-glucose glycoprotein glucosyltransferase 1 [Source:MGI Symbol;Acc:MGI:2443162]	-
ENSMUSG00000029201		1656	1602	1614	1053	1963		11.1642	16.8356	15.4439	9.2344	17.1531	Ugdh	UDP-glucose dehydrogenase [Source:MGI Symbol;Acc:MGI:1306785]	5	65413221	65435949	-	6752	protein_coding	UDP-glucose dehydrogenase [Source:MGI Symbol;Acc:MGI:1306785]	-
ENSMUSG00000028381		923	2253	941	914	789		8.06117	30.6729	11.6646	10.3838	8.93156	Ugcg	UDP-glucose ceramide glucosyltransferase [Source:MGI Symbol;Acc:MGI:1332243]	4	59189257	59222833	+	5212	protein_coding	UDP-glucose ceramide glucosyltransferase [Source:MGI Symbol;Acc:MGI:1332243]	-
ENSMUSG00000031634		830	612	634	1595	1365		8.57306	9.85387	9.29464	21.4304	18.2744	Ufsp2	UFM1-specific peptidase 2 [Source:MGI Symbol;Acc:MGI:1913679]	8	45975528	45996958	+	4407	protein_coding	UFM1-specific peptidase 2 [Source:MGI Symbol;Acc:MGI:1913679]	-
ENSMUSG00000051502		18	15	13	20	30		0.790123	1.02639	0.809937	1.14199	1.70686	Ufsp1	UFM1-specific peptidase 1 [Source:MGI Symbol;Acc:MGI:1917490]	5	137294629	137295665	+	1037	protein_coding	UFM1-specific peptidase 1 [Source:MGI Symbol;Acc:MGI:1917490]	-
ENSMUSG00000027746		1156	1266	1458	972	1203		8.83198	15.0776	15.8104	9.66003	11.913	Ufm1	ubiquitin-fold modifier 1 [Source:MGI Symbol;Acc:MGI:1915140]	3	53853376	53863830	-	5958	protein_coding	ubiquitin-fold modifier 1 [Source:MGI Symbol;Acc:MGI:1915140]	-
ENSMUSG00000040359		653	304	405	653	594		5.20934	3.78042	4.58574	6.77632	6.14199	Ufl1	UFM1 specific ligase 1 [Source:MGI Symbol;Acc:MGI:1914740]	4	25248600	25281821	-	5706	protein_coding	UFM1 specific ligase 1 [Source:MGI Symbol;Acc:MGI:1914740]	-
ENSMUSG00000005262		708	725	801	724	593		7.43267	11.8644	11.9352	9.88694	8.069	Ufd1	ubiquitin recognition factor in ER-associated degradation 1 [Source:MGI Symbol;Acc:MGI:109353]	16	18811779	18835261	+	4336	protein_coding	ubiquitin recognition factor in ER-associated degradation 1 [Source:MGI Symbol;Acc:MGI:109353]	-
ENSMUSG00000062963		1063	699	1074	538	822		23.3757	23.961	33.5213	15.3895	23.4291	Ufc1	ubiquitin-fold modifier conjugating enzyme 1 [Source:MGI Symbol;Acc:MGI:1913405]	1	171288563	171295024	-	2070	protein_coding	ubiquitin-fold modifier conjugating enzyme 1 [Source:MGI Symbol;Acc:MGI:1913405]	-
ENSMUSG00000043262		497	299	284	562	477		2.99687	2.81048	2.43061	4.40818	3.72807	Uevld	UEV and lactate/malate dehyrogenase domains [Source:MGI Symbol;Acc:MGI:1860490]	7	46923216	46958527	-	7549	protein_coding	UEV and lactate/malate dehyrogenase domains [Source:MGI Symbol;Acc:MGI:1860490]	-
ENSMUSG00000032942		1	1	0	0	0		0.0145199	0.022634	0	0	0	Ucp3	uncoupling protein 3 (mitochondrial, proton carrier) [Source:MGI Symbol;Acc:MGI:1099787]	7	100472990	100486432	+	3135	protein_coding	uncoupling protein 3 (mitochondrial, proton carrier) [Source:MGI Symbol;Acc:MGI:1099787]	-
ENSMUSG00000033685		9198	5749	7596	4251	8664		59.9072	58.3681	70.2193	36.0154	73.1405	Ucp2	uncoupling protein 2 (mitochondrial, proton carrier) [Source:MGI Symbol;Acc:MGI:109354]	7	100493337	100502020	+	6989	protein_coding	uncoupling protein 2 (mitochondrial, proton carrier) [Source:MGI Symbol;Acc:MGI:109354]	-
ENSMUSG00000010492		11	0	0	4	4		0.19854	0	0	0.0939134	0.0935771	Uckl1os	uridine-cytidine kinase 1-like 1, opposite strand [Source:MGI Symbol;Acc:MGI:3801877]	2	181578480	181585170	+	2522	antisense	uridine-cytidine kinase 1-like 1, opposite strand [Source:MGI Symbol;Acc:MGI:3801877]	-
ENSMUSG00000089917		681	356	459	749	661		6.6967	5.45709	6.40637	9.58092	8.42498	Uckl1	uridine-cytidine kinase 1-like 1 [Source:MGI Symbol;Acc:MGI:1915806]	2	181569149	181584892	-	4629	protein_coding	uridine-cytidine kinase 1-like 1 [Source:MGI Symbol;Acc:MGI:1915806]	-
ENSMUSG00000026558		946	568	313	705	607		7.881	7.37626	3.70101	7.63996	6.55439	Uck2	uridine-cytidine kinase 2 [Source:MGI Symbol;Acc:MGI:1931744]	1	167222883	167285320	-	5464	protein_coding	uridine-cytidine kinase 2 [Source:MGI Symbol;Acc:MGI:1931744]	-
ENSMUSG00000002550		562	178	192	439	208		9.29922	4.59122	4.50917	9.44902	4.46095	Uck1	uridine-cytidine kinase 1 [Source:MGI Symbol;Acc:MGI:98904]	2	32255002	32260159	-	2751	protein_coding	uridine-cytidine kinase 1 [Source:MGI Symbol;Acc:MGI:98904]	-
ENSMUSG00000018189		749	432	451	658	639		11.6722	10.4942	9.97543	13.3385	12.907	Uchl5	ubiquitin carboxyl-terminal esterase L5 [Source:MGI Symbol;Acc:MGI:1914848]	1	143777272	143807466	+	2921	protein_coding	ubiquitin carboxyl-terminal esterase L5 [Source:MGI Symbol;Acc:MGI:1914848]	-
ENSMUSG00000035337		8	8	5	10	12		0.31339	0.48852	0.278004	0.509573	0.609298	Uchl4	ubiquitin carboxyl-terminal esterase L4 [Source:MGI Symbol;Acc:MGI:1890440]	9	64235201	64236362	+	1162	protein_coding	ubiquitin carboxyl-terminal esterase L4 [Source:MGI Symbol;Acc:MGI:1890440]	-
ENSMUSG00000022111		328	130	205	135	281		3.89729	2.40785	3.45723	2.08658	4.32762	Uchl3	ubiquitin carboxyl-terminal esterase L3 (ubiquitin thiolesterase) [Source:MGI Symbol;Acc:MGI:1355274]	14	101653967	101696125	+	3831	protein_coding	ubiquitin carboxyl-terminal esterase L3 (ubiquitin thiolesterase) [Source:MGI Symbol;Acc:MGI:1355274]	-
ENSMUSG00000029223		665	1606	1681	3061	2823		18.5482	69.8271	66.5478	111.06	102.058	Uchl1	ubiquitin carboxy-terminal hydrolase L1 [Source:MGI Symbol;Acc:MGI:103149]	5	66676091	66687234	+	1632	protein_coding	ubiquitin carboxy-terminal hydrolase L1 [Source:MGI Symbol;Acc:MGI:103149]	-
ENSMUSG00000052906		282	460	446	234	250		4.38409	11.1477	9.84125	4.73214	5.0376	Ubxn8	UBX domain protein 8 [Source:MGI Symbol;Acc:MGI:1337129]	8	33619586	33641967	-	2928	protein_coding	UBX domain protein 8 [Source:MGI Symbol;Acc:MGI:1337129]	-
ENSMUSG00000053774		533	319	296	973	864		1.91719	1.78866	1.51118	4.55264	4.02815	Ubxn7	UBX domain protein 7 [Source:MGI Symbol;Acc:MGI:2146388]	16	32332257	32393747	+	12655	protein_coding	UBX domain protein 7 [Source:MGI Symbol;Acc:MGI:2146388]	-
ENSMUSG00000019578		292	294	289	299	275		2.33805	3.66957	3.28438	3.11425	2.85402	Ubxn6	UBX domain protein 6 [Source:MGI Symbol;Acc:MGI:1913780]	17	56067045	56075028	-	5685	protein_coding	UBX domain protein 6 [Source:MGI Symbol;Acc:MGI:1913780]	-
ENSMUSG00000026353		1768	1927	1780	2957	1892		17.2739	29.3486	24.6839	37.5813	23.9598	Ubxn4	UBX domain protein 4 [Source:MGI Symbol;Acc:MGI:1915062]	1	128243964	128279378	+	4659	protein_coding	UBX domain protein 4 [Source:MGI Symbol;Acc:MGI:1915062]	-
ENSMUSG00000028243		138	53	82	111	144		0.94576	0.566207	0.79763	0.989548	1.27914	Ubxn2b	UBX domain protein 2B [Source:MGI Symbol;Acc:MGI:1915303]	4	6191098	6221688	+	6642	protein_coding	UBX domain protein 2B [Source:MGI Symbol;Acc:MGI:1915303]	-
ENSMUSG00000020634		203	255	198	174	253		3.27678	6.41637	4.53631	3.65353	5.29329	Ubxn2a	UBX domain protein 2A [Source:MGI Symbol;Acc:MGI:2442310]	12	4879032	4907705	-	2820	protein_coding	UBX domain protein 2A [Source:MGI Symbol;Acc:MGI:2442310]	-
ENSMUSG00000012126		49	10	16	61	37		0.470366	0.149636	0.217994	0.761695	0.460357	Ubxn11	UBX domain protein 11 [Source:MGI Symbol;Acc:MGI:1914836]	4	134102570	134127593	+	4742	protein_coding	UBX domain protein 11 [Source:MGI Symbol;Acc:MGI:1914836]	-
ENSMUSG00000071655		1925	1445	1722	2024	1738		82.0466	96.0053	104.171	112.215	96.0137	Ubxn1	UBX domain protein 1 [Source:MGI Symbol;Acc:MGI:1289301]	19	8871559	8875663	+	1068	protein_coding	UBX domain protein 1 [Source:MGI Symbol;Acc:MGI:1289301]	-
ENSMUSG00000020923		2203	1136	1122	373	547		15.3053	12.3028	11.0638	3.37091	4.9257	Ubtf	upstream binding transcription factor, RNA polymerase I [Source:MGI Symbol;Acc:MGI:98512]	11	102304560	102319742	-	6552	protein_coding	upstream binding transcription factor, RNA polymerase I [Source:MGI Symbol;Acc:MGI:98512]	HMG
ENSMUSG00000044949		48	93	48	17	11		2.15904	6.5208	3.06441	0.994675	0.641308	Ubtd2	ubiquitin domain containing 2 [Source:MGI Symbol;Acc:MGI:2444752]	11	32455370	32516687	+	1012	protein_coding	ubiquitin domain containing 2 [Source:MGI Symbol;Acc:MGI:2444752]	-
ENSMUSG00000025171		879	1027	790	1446	683		26.203	47.7232	33.4252	56.0715	26.3898	Ubtd1	ubiquitin domain containing 1 [Source:MGI Symbol;Acc:MGI:2385092]	19	41981763	42034641	+	1527	protein_coding	ubiquitin domain containing 1 [Source:MGI Symbol;Acc:MGI:2385092]	-
ENSMUSG00000041712		783	279	371	1095	969		10.9298	6.07088	7.35038	19.8827	17.5318	Ubr7	ubiquitin protein ligase E3 component n-recognin 7 (putative) [Source:MGI Symbol;Acc:MGI:1913872]	12	102757967	102777707	+	3261	protein_coding	ubiquitin protein ligase E3 component n-recognin 7 (putative) [Source:MGI Symbol;Acc:MGI:1913872]	-
ENSMUSG00000037487		2059	1818	1525	1898	2480		6.09081	8.38321	6.40286	7.30343	9.50876	Ubr5	ubiquitin protein ligase E3 component n-recognin 5 [Source:MGI Symbol;Acc:MGI:1918040]	15	37967328	38078854	-	15388	protein_coding	ubiquitin protein ligase E3 component n-recognin 5 [Source:MGI Symbol;Acc:MGI:1918040]	-
ENSMUSG00000066036		3711	6150	5082	2847	3557		9.38624	24.2479	18.244	9.36699	11.6611	Ubr4	ubiquitin protein ligase E3 component n-recognin 4 [Source:MGI Symbol;Acc:MGI:1916366]	4	139352609	139489588	+	17997	protein_coding	ubiquitin protein ligase E3 component n-recognin 4 [Source:MGI Symbol;Acc:MGI:1916366]	-
ENSMUSG00000044308		1244	1061	949	809	1272		5.82639	7.74626	6.30857	4.92878	7.72183	Ubr3	ubiquitin protein ligase E3 component n-recognin 3 [Source:MGI Symbol;Acc:MGI:1861100]	2	69897246	70024013	+	9719	protein_coding	ubiquitin protein ligase E3 component n-recognin 3 [Source:MGI Symbol;Acc:MGI:1861100]	-
ENSMUSG00000023977		2465	1029	1037	2332	2008		11.4333	7.43991	6.82683	14.07	12.0718	Ubr2	ubiquitin protein ligase E3 component n-recognin 2 [Source:MGI Symbol;Acc:MGI:1861099]	17	46928295	47010556	-	9814	protein_coding	ubiquitin protein ligase E3 component n-recognin 2 [Source:MGI Symbol;Acc:MGI:1861099]	-
ENSMUSG00000027272		504	309	287	191	374		2.31995	2.2172	1.87506	1.14365	2.23138	Ubr1	ubiquitin protein ligase E3 component n-recognin 1 [Source:MGI Symbol;Acc:MGI:1277977]	2	120860269	120970715	-	9889	protein_coding	ubiquitin protein ligase E3 component n-recognin 1 [Source:MGI Symbol;Acc:MGI:1277977]	-
ENSMUSG00000008604		1025	639	751	701	617		11.251	10.9337	11.7002	10.0091	8.7782	Ubqln4	ubiquilin 4 [Source:MGI Symbol;Acc:MGI:2150152]	3	88553758	88569725	+	4147	protein_coding	ubiquilin 4 [Source:MGI Symbol;Acc:MGI:2150152]	-
ENSMUSG00000050148		1362	975	1112	845	1332		18.5401	20.6889	21.4845	14.9625	23.5013	Ubqln2	ubiquilin 2 [Source:MGI Symbol;Acc:MGI:1860283]	X	153498227	153501570	+	3344	protein_coding	ubiquilin 2 [Source:MGI Symbol;Acc:MGI:1860283]	-
ENSMUSG00000005312		2140	2805	2632	2506	2481		22.1091	45.1738	38.5947	33.6782	33.2228	Ubqln1	ubiquilin 1 [Source:MGI Symbol;Acc:MGI:1860276]	13	58176156	58215653	-	4406	protein_coding	ubiquilin 1 [Source:MGI Symbol;Acc:MGI:1860276]	-
ENSMUSG00000009741		1366	652	538	1400	755		13.0713	9.72552	7.30694	17.4264	9.36415	Ubp1	upstream binding protein 1 [Source:MGI Symbol;Acc:MGI:104889]	9	113930934	113977202	+	4757	protein_coding	upstream binding protein 1 [Source:MGI Symbol;Acc:MGI:104889]	CP2
ENSMUSG00000027300		180	134	174	125	149		1.46707	1.70247	2.01286	1.32526	1.57405	Ubox5	U box domain containing 5 [Source:MGI Symbol;Acc:MGI:2154658]	2	130590002	130630038	-	5585	protein_coding	U box domain containing 5 [Source:MGI Symbol;Acc:MGI:2154658]	-
ENSMUSG00000038538		748	334	331	637	669		1.58825	1.1055	0.99754	1.75941	1.84118	Ubn2	ubinuclein 2 [Source:MGI Symbol;Acc:MGI:2444236]	6	38433950	38524825	+	21438	protein_coding	ubinuclein 2 [Source:MGI Symbol;Acc:MGI:2444236]	-
ENSMUSG00000039473		2056	1288	926	1231	1002		11.3139	11.0485	7.23247	8.81171	7.1468	Ubn1	ubinuclein 1 [Source:MGI Symbol;Acc:MGI:1891307]	16	5050057	5086289	+	8272	protein_coding	ubinuclein 1 [Source:MGI Symbol;Acc:MGI:1891307]	-
ENSMUSG00000041231		202	307	360	149	239		3.61724	8.56962	9.14984	3.47075	5.54724	Ublcp1	ubiquitin-like domain containing CTD phosphatase 1 [Source:MGI Symbol;Acc:MGI:1933105]	11	44454571	44470498	-	2542	protein_coding	ubiquitin-like domain containing CTD phosphatase 1 [Source:MGI Symbol;Acc:MGI:1933105]	-
ENSMUSG00000055720		815	530	725	681	683		15.4449	15.6567	19.5008	16.7875	16.7765	Ubl7	ubiquitin-like 7 (bone marrow stromal cell-derived) [Source:MGI Symbol;Acc:MGI:1916709]	9	57910979	57929968	+	2402	protein_coding	ubiquitin-like 7 (bone marrow stromal cell-derived) [Source:MGI Symbol;Acc:MGI:1916709]	-
ENSMUSG00000084786		1041	880	1165	841	906		13.6638	18.0054	21.7037	14.3592	15.4136	Ubl5	ubiquitin-like 5 [Source:MGI Symbol;Acc:MGI:1913427]	9	20642878	20647140	+	3468	protein_coding	ubiquitin-like 5 [Source:MGI Symbol;Acc:MGI:1913427]	-
ENSMUSG00000015290		623	561	546	471	253		9.02574	12.6694	11.2272	8.87621	4.75082	Ubl4a	ubiquitin-like 4A [Source:MGI Symbol;Acc:MGI:95049]	X	74365718	74373218	-	3142	protein_coding	ubiquitin-like 4A [Source:MGI Symbol;Acc:MGI:95049]	-
ENSMUSG00000001687		2909	1757	2387	2392	3758		16.3518	15.3955	19.0441	17.4903	27.38	Ubl3	ubiquitin-like 3 [Source:MGI Symbol;Acc:MGI:1344373]	5	148504635	148552789	-	8098	protein_coding	ubiquitin-like 3 [Source:MGI Symbol;Acc:MGI:1344373]	-
ENSMUSG00000047719		340	193	195	72	148		5.17271	4.57714	4.21075	1.4249	2.91847	Ubiad1	UbiA prenyltransferase domain containing 1 [Source:MGI Symbol;Acc:MGI:1918957]	4	148434495	148444771	-	2992	protein_coding	UbiA prenyltransferase domain containing 1 [Source:MGI Symbol;Acc:MGI:1918957]	-
ENSMUSG00000030870		821	717	689	515	654		3.88117	5.28368	4.62301	3.16693	4.00729	Ubfd1	ubiquitin family domain containing 1 [Source:MGI Symbol;Acc:MGI:107301]	7	122067175	122082194	+	9629	protein_coding	ubiquitin family domain containing 1 [Source:MGI Symbol;Acc:MGI:107301]	-
ENSMUSG00000085286		4	7	0	3	0		0.240846	0.657014	0	0.23497	0	Ube4bos3	ubiquitination factor E4B, opposite strand 3 [Source:MGI Symbol;Acc:MGI:1921560]	4	149334639	149335897	+	756	antisense	ubiquitination factor E4B, opposite strand 3 [Source:MGI Symbol;Acc:MGI:1921560]	-
ENSMUSG00000085807		1	0	0	0	1		0.143596	0	0	0	0.186121	Ube4bos2	ubiquitination factor E4B, opposite strand 2 [Source:MGI Symbol;Acc:MGI:3651969]	4	149338087	149338531	+	317	antisense	ubiquitination factor E4B, opposite strand 2 [Source:MGI Symbol;Acc:MGI:3651969]	-
ENSMUSG00000085819		3	0	0	0	1		0.0470409	0	0	0	0.0203239	Ube4bos1	ubiquitination factor E4B, opposite strand 1 [Source:MGI Symbol;Acc:MGI:1925072]	4	149347885	149365277	+	2903	antisense	ubiquitination factor E4B, opposite strand 1 [Source:MGI Symbol;Acc:MGI:1925072]	-
ENSMUSG00000028960		1466	1349	1346	1923	1825		9.4281	13.5238	12.2863	16.0872	15.2127	Ube4b	ubiquitination factor E4B [Source:MGI Symbol;Acc:MGI:1927086]	4	149328416	149426749	-	7078	protein_coding	ubiquitination factor E4B [Source:MGI Symbol;Acc:MGI:1927086]	-
ENSMUSG00000059890		1319	1067	1151	701	1534		6.94996	8.76394	8.60792	4.80471	10.4765	Ube4a	ubiquitination factor E4A [Source:MGI Symbol;Acc:MGI:2154580]	9	44923127	44965600	-	8639	protein_coding	ubiquitination factor E4A [Source:MGI Symbol;Acc:MGI:2154580]	-
ENSMUSG00000039000		933	970	912	390	770		4.44992	7.21174	6.17378	2.41962	4.76009	Ube3c	ubiquitin protein ligase E3C [Source:MGI Symbol;Acc:MGI:2140998]	5	29569242	29676092	+	9544	protein_coding	ubiquitin protein ligase E3C [Source:MGI Symbol;Acc:MGI:2140998]	-
ENSMUSG00000029577		1782	1171	1363	1083	1305		15.3223	15.6954	16.6341	12.1132	14.5439	Ube3b	ubiquitin protein ligase E3B [Source:MGI Symbol;Acc:MGI:1891295]	5	114380607	114421169	+	5294	protein_coding	ubiquitin protein ligase E3B [Source:MGI Symbol;Acc:MGI:1891295]	-
ENSMUSG00000025326		765	1050	1081	999	1519		1.68829	3.61221	3.38608	2.86789	4.34508	Ube3a	ubiquitin protein ligase E3A [Source:MGI Symbol;Acc:MGI:105098]	7	59228750	59311536	+	20626	protein_coding	ubiquitin protein ligase E3A [Source:MGI Symbol;Acc:MGI:105098]	-
ENSMUSG00000014349		1972	3350	2901	1642	1634		22.4581	59.4715	46.8921	24.3249	24.1197	Ube2z	ubiquitin-conjugating enzyme E2Z [Source:MGI Symbol;Acc:MGI:1343160]	11	96047432	96065388	-	3997	protein_coding	ubiquitin-conjugating enzyme E2Z [Source:MGI Symbol;Acc:MGI:1343160]	-
ENSMUSG00000025939		415	539	525	588	898		3.83179	7.75783	6.88016	7.06225	10.7469	Ube2w	ubiquitin-conjugating enzyme E2W (putative) [Source:MGI Symbol;Acc:MGI:1914049]	1	16540790	16619489	-	4930	protein_coding	ubiquitin-conjugating enzyme E2W (putative) [Source:MGI Symbol;Acc:MGI:1914049]	-
ENSMUSG00000022674		85	111	138	33	120		0.542511	1.10436	1.25013	0.273978	0.992715	Ube2v2	ubiquitin-conjugating enzyme E2 variant 2 [Source:MGI Symbol;Acc:MGI:1917870]	16	15552077	15595773	-	7132	protein_coding	ubiquitin-conjugating enzyme E2 variant 2 [Source:MGI Symbol;Acc:MGI:1917870]	-
ENSMUSG00000078923		12	2	7	7	5		0.200749	0.0521555	0.16621	0.152329	0.108417	Ube2v1	ubiquitin-conjugating enzyme E2 variant 1 [Source:MGI Symbol;Acc:MGI:1913839]	2	167607638	167632095	-	2721	protein_coding	ubiquitin-conjugating enzyme E2 variant 1 [Source:MGI Symbol;Acc:MGI:1913839]	-
ENSMUSG00000026429		221	39	61	37	33		2.08021	0.572238	0.814948	0.453031	0.402608	Ube2t	ubiquitin-conjugating enzyme E2T [Source:MGI Symbol;Acc:MGI:1914446]	1	134962565	134974162	+	4836	protein_coding	ubiquitin-conjugating enzyme E2T [Source:MGI Symbol;Acc:MGI:1914446]	-
ENSMUSG00000060860		2006	2914	2915	1238	795		17.7617	40.2198	36.6334	14.2589	9.12376	Ube2s	ubiquitin-conjugating enzyme E2S [Source:MGI Symbol;Acc:MGI:1925141]	7	4794546	4812590	-	5141	protein_coding	ubiquitin-conjugating enzyme E2S [Source:MGI Symbol;Acc:MGI:1925141]	-
ENSMUSG00000036241		1387	1094	1394	1924	1753		15.0719	18.5313	21.5	27.1962	24.6903	Ube2r2	ubiquitin-conjugating enzyme E2R 2 [Source:MGI Symbol;Acc:MGI:1914865]	4	41135743	41193380	+	4189	protein_coding	ubiquitin-conjugating enzyme E2R 2 [Source:MGI Symbol;Acc:MGI:1914865]	-
ENSMUSG00000052981		3	0	0	0	0		0.0510694	0	0	0	0	Ube2ql1	ubiquitin-conjugating enzyme E2Q family-like 1 [Source:MGI Symbol;Acc:MGI:1924230]	13	69702832	69739889	-	2674	protein_coding	ubiquitin-conjugating enzyme E2Q family-like 1 [Source:MGI Symbol;Acc:MGI:1924230]	-
ENSMUSG00000032307		912	1548	1498	1130	1421		9.64323	25.515	22.4815	15.5424	19.4749	Ube2q2	ubiquitin-conjugating enzyme E2Q family member 2 [Source:MGI Symbol;Acc:MGI:2388672]	9	55148854	55207529	+	4305	protein_coding	ubiquitin-conjugating enzyme E2Q family member 2 [Source:MGI Symbol;Acc:MGI:2388672]	-
ENSMUSG00000042572		2585	1883	2346	1582	2404		18.988	21.5609	24.4587	15.116	22.888	Ube2q1	ubiquitin-conjugating enzyme E2Q family member 1 [Source:MGI Symbol;Acc:MGI:1917343]	3	89773616	89784000	+	6197	protein_coding	ubiquitin-conjugating enzyme E2Q family member 1 [Source:MGI Symbol;Acc:MGI:1917343]	-
ENSMUSG00000020802		314	425	330	332	319		2.70296	5.7029	4.03189	3.71757	3.55921	Ube2o	ubiquitin-conjugating enzyme E2O [Source:MGI Symbol;Acc:MGI:2444266]	11	116537740	116581447	-	5288	protein_coding	ubiquitin-conjugating enzyme E2O [Source:MGI Symbol;Acc:MGI:2444266]	-
ENSMUSG00000106831		23	34	72	84	30		2.28095	5.25611	10.1346	10.8363	3.85623	Ube2n-ps1	ubiquitin-conjugating enzyme E2N, pseudogene 1 [Source:MGI Symbol;Acc:MGI:894296]	5	76232612	76233070	-	459	processed_pseudogene	ubiquitin-conjugating enzyme E2N, pseudogene 1 [Source:MGI Symbol;Acc:MGI:894296]	-
ENSMUSG00000074781		1254	1653	1799	952	1219		13.5233	27.7879	27.5361	13.3547	17.039	Ube2n	ubiquitin-conjugating enzyme E2N [Source:MGI Symbol;Acc:MGI:1934835]	10	95515145	95545657	+	4221	protein_coding	ubiquitin-conjugating enzyme E2N [Source:MGI Symbol;Acc:MGI:1934835]	-
ENSMUSG00000005575		1933	2263	2909	2486	2078		37.3313	68.1277	79.739	62.4531	52.0164	Ube2m	ubiquitin-conjugating enzyme E2M [Source:MGI Symbol;Acc:MGI:108278]	7	13035120	13038275	-	2357	protein_coding	ubiquitin-conjugating enzyme E2M [Source:MGI Symbol;Acc:MGI:108278]	-
ENSMUSG00000027078		2282	3090	4865	1518	2924		52.0422	109.849	157.474	45.0323	86.4314	Ube2l6	ubiquitin-conjugating enzyme E2L 6 [Source:MGI Symbol;Acc:MGI:1914500]	2	84798828	84810335	+	1996	protein_coding	ubiquitin-conjugating enzyme E2L 6 [Source:MGI Symbol;Acc:MGI:1914500]	-
ENSMUSG00000038965		3141	2634	3135	2476	4383		24.4783	31.9983	34.6766	25.1001	44.273	Ube2l3	ubiquitin-conjugating enzyme E2L 3 [Source:MGI Symbol;Acc:MGI:109240]	16	17152013	17202649	-	5841	protein_coding	ubiquitin-conjugating enzyme E2L 3 [Source:MGI Symbol;Acc:MGI:109240]	-
ENSMUSG00000029203		1160	1245	1517	1353	1260		6.6907	11.1939	12.419	10.1513	9.41972	Ube2k	ubiquitin-conjugating enzyme E2K [Source:MGI Symbol;Acc:MGI:1858216]	5	65537233	65598988	+	7892	protein_coding	ubiquitin-conjugating enzyme E2K [Source:MGI Symbol;Acc:MGI:1858216]	-
ENSMUSG00000023286		1387	1581	1609	1814	1104		14.3198	25.4443	23.5778	24.3618	14.7735	Ube2j2	ubiquitin-conjugating enzyme E2J 2 [Source:MGI Symbol;Acc:MGI:2153608]	4	155943831	155959604	+	4409	protein_coding	ubiquitin-conjugating enzyme E2J 2 [Source:MGI Symbol;Acc:MGI:2153608]	-
ENSMUSG00000028277		1897	2507	2428	1708	1874		24.4621	50.3939	44.4386	28.6501	31.322	Ube2j1	ubiquitin-conjugating enzyme E2J 1 [Source:MGI Symbol;Acc:MGI:1926245]	4	33031416	33052363	+	3530	protein_coding	ubiquitin-conjugating enzyme E2J 1 [Source:MGI Symbol;Acc:MGI:1926245]	-
ENSMUSG00000015120		3107	2329	2807	2558	2498		25.8367	30.19	33.1302	27.67	26.9242	Ube2i	ubiquitin-conjugating enzyme E2I [Source:MGI Symbol;Acc:MGI:107365]	17	25261916	25274622	-	5474	protein_coding	ubiquitin-conjugating enzyme E2I [Source:MGI Symbol;Acc:MGI:107365]	-
ENSMUSG00000039159		750	627	650	1841	1345		7.14224	9.30761	8.78561	22.8055	16.6016	Ube2h	ubiquitin-conjugating enzyme E2H [Source:MGI Symbol;Acc:MGI:104632]	6	30211289	30304539	-	4780	protein_coding	ubiquitin-conjugating enzyme E2H [Source:MGI Symbol;Acc:MGI:104632]	-
ENSMUSG00000009293		968	891	758	1302	782		18.1256	26.0071	20.1452	31.7131	18.9791	Ube2g2	ubiquitin-conjugating enzyme E2G 2 [Source:MGI Symbol;Acc:MGI:1343188]	10	77622275	77645993	+	2431	protein_coding	ubiquitin-conjugating enzyme E2G 2 [Source:MGI Symbol;Acc:MGI:1343188]	-
ENSMUSG00000020794		844	682	722	917	1069		8.39021	10.5685	10.1872	11.858	13.774	Ube2g1	ubiquitin-conjugating enzyme E2G 1 [Source:MGI Symbol;Acc:MGI:1914378]	11	72607283	72686481	+	4579	protein_coding	ubiquitin-conjugating enzyme E2G 1 [Source:MGI Symbol;Acc:MGI:1914378]	-
ENSMUSG00000034343		650	1872	2223	1588	1338		3.34629	15.0229	16.2433	10.6344	8.92812	Ube2f	ubiquitin-conjugating enzyme E2F (putative) [Source:MGI Symbol;Acc:MGI:1915171]	1	91250304	91290337	+	8842	protein_coding	ubiquitin-conjugating enzyme E2F (putative) [Source:MGI Symbol;Acc:MGI:1915171]	-
ENSMUSG00000027011		1124	516	889	703	916		11.6547	8.34034	13.0835	9.48208	12.3108	Ube2e3	ubiquitin-conjugating enzyme E2E 3 [Source:MGI Symbol;Acc:MGI:107412]	2	78868124	78921293	+	4390	protein_coding	ubiquitin-conjugating enzyme E2E 3 [Source:MGI Symbol;Acc:MGI:107412]	-
ENSMUSG00000058317		87	479	580	309	427		0.85571	7.34414	8.09694	3.95347	5.44364	Ube2e2	ubiquitin-conjugating enzyme E2E 2 [Source:MGI Symbol;Acc:MGI:2384997]	14	18573575	18894267	-	4628	protein_coding	ubiquitin-conjugating enzyme E2E 2 [Source:MGI Symbol;Acc:MGI:2384997]	-
ENSMUSG00000021774		380	354	365	312	342		3.88098	5.63585	5.29099	4.145	4.52729	Ube2e1	ubiquitin-conjugating enzyme E2E 1 [Source:MGI Symbol;Acc:MGI:107411]	14	18282722	18331859	-	4457	protein_coding	ubiquitin-conjugating enzyme E2E 1 [Source:MGI Symbol;Acc:MGI:107411]	-
ENSMUSG00000083844		166	148	171	128	179		2.43594	3.38547	3.56156	2.44332	3.4046	Ube2d-ps	ubiquitin-conjugating enzyme E2D, pseudogene [Source:MGI Symbol;Acc:MGI:1913774]	11	5762129	5784710	+	3102	transcribed_unprocessed_pseudogene	ubiquitin-conjugating enzyme E2D, pseudogene [Source:MGI Symbol;Acc:MGI:1913774]	-
ENSMUSG00000078578		5476	8693	9755	7287	7879		10.1746	25.1779	25.7256	17.6122	18.9748	Ube2d3	ubiquitin-conjugating enzyme E2D 3 [Source:MGI Symbol;Acc:MGI:1913355]	3	135438149	135468198	+	24499	protein_coding	ubiquitin-conjugating enzyme E2D 3 [Source:MGI Symbol;Acc:MGI:1913355]	-
ENSMUSG00000063447		4	0	0	0	0		0.10851	0	0	0	0	Ube2d2b	ubiquitin-conjugating enzyme E2D 2B [Source:MGI Symbol;Acc:MGI:1920568]	5	107830099	107831776	+	1678	protein_coding	ubiquitin-conjugating enzyme E2D 2B [Source:MGI Symbol;Acc:MGI:1920568]	-
ENSMUSG00000091896		1978	1976	2373	1369	2226		36.2619	56.4688	61.7458	32.6467	52.8936	Ube2d2a	ubiquitin-conjugating enzyme E2D 2A [Source:MGI Symbol;Acc:MGI:1930715]	18	35771559	35807172	+	2483	protein_coding	ubiquitin-conjugating enzyme E2D 2A [Source:MGI Symbol;Acc:MGI:1930715]	-
ENSMUSG00000019927		463	336	420	194	499		4.82171	5.45453	6.20805	2.62805	6.73557	Ube2d1	ubiquitin-conjugating enzyme E2D 1 [Source:MGI Symbol;Acc:MGI:2384911]	10	71254980	71285262	-	4371	protein_coding	ubiquitin-conjugating enzyme E2D 1 [Source:MGI Symbol;Acc:MGI:2384911]	-
ENSMUSG00000032415		27	4	4	2	4		0.686612	0.158564	0.144375	0.0661591	0.131844	Ube2cbp	ubiquitin-conjugating enzyme E2C binding protein [Source:MGI Symbol;Acc:MGI:1917598]	9	86307306	86464950	-	1790	protein_coding	ubiquitin-conjugating enzyme E2C binding protein [Source:MGI Symbol;Acc:MGI:1917598]	-
ENSMUSG00000001403		1703	1978	2115	181	103		29.8155	53.9823	52.5561	4.12209	2.33732	Ube2c	ubiquitin-conjugating enzyme E2C [Source:MGI Symbol;Acc:MGI:1915862]	2	164769898	164778822	+	2600	protein_coding	ubiquitin-conjugating enzyme E2C [Source:MGI Symbol;Acc:MGI:1915862]	-
ENSMUSG00000020390		1410	1200	1407	1843	1781		30.1896	40.0513	42.758	51.3304	49.426	Ube2b	ubiquitin-conjugating enzyme E2B [Source:MGI Symbol;Acc:MGI:102944]	11	51985497	52000762	-	2126	protein_coding	ubiquitin-conjugating enzyme E2B [Source:MGI Symbol;Acc:MGI:102944]	-
ENSMUSG00000016308		943	1164	1507	1272	1380		18.8931	36.3532	42.854	33.1506	35.8365	Ube2a	ubiquitin-conjugating enzyme E2A [Source:MGI Symbol;Acc:MGI:102959]	X	36873900	36884222	+	2272	protein_coding	ubiquitin-conjugating enzyme E2A [Source:MGI Symbol;Acc:MGI:102959]	-
ENSMUSG00000035186		2	0	1	0	0		0.097787	0	0.0693964	0	0	Ubd	ubiquitin D [Source:MGI Symbol;Acc:MGI:1344410]	17	37193892	37196095	+	931	protein_coding	ubiquitin D [Source:MGI Symbol;Acc:MGI:1344410]	-
ENSMUSG00000008348		4315	5975	5308	9670	4060		67.8943	146.551	118.541	197.921	82.8003	Ubc	ubiquitin C [Source:MGI Symbol;Acc:MGI:98889]	5	125385965	125390202	-	2893	protein_coding	ubiquitin C [Source:MGI Symbol;Acc:MGI:98889]	-
ENSMUSG00000019505		10205	12465	11723	18678	7020		277.331	528.051	452.179	660.28	247.273	Ubb	ubiquitin B [Source:MGI Symbol;Acc:MGI:98888]	11	62551171	62553213	+	1675	protein_coding	ubiquitin B [Source:MGI Symbol;Acc:MGI:98888]	-
ENSMUSG00000032020		993	2086	1197	1075	1068		6.16997	20.2044	10.5563	8.68869	8.6012	Ubash3b	ubiquitin associated and SH3 domain containing, B [Source:MGI Symbol;Acc:MGI:1920078]	9	41011098	41161697	-	7326	protein_coding	ubiquitin associated and SH3 domain containing, B [Source:MGI Symbol;Acc:MGI:1920078]	-
ENSMUSG00000042345		1	0	0	0	0		0.0136778	0	0	0	0	Ubash3a	ubiquitin associated and SH3 domain containing, A [Source:MGI Symbol;Acc:MGI:1926074]	17	31207873	31242202	+	3328	protein_coding	ubiquitin associated and SH3 domain containing, A [Source:MGI Symbol;Acc:MGI:1926074]	-
ENSMUSG00000042520		3564	3375	3073	2065	2290		8.69461	12.8346	10.6405	6.55306	7.24105	Ubap2l	ubiquitin-associated protein 2-like [Source:MGI Symbol;Acc:MGI:1921633]	3	90000140	90052628	-	18659	protein_coding	ubiquitin-associated protein 2-like [Source:MGI Symbol;Acc:MGI:1921633]	-
ENSMUSG00000028433		1332	1247	1001	795	1003		12.6265	18.4265	13.4679	9.80297	12.3235	Ubap2	ubiquitin-associated protein 2 [Source:MGI Symbol;Acc:MGI:1916176]	4	41194313	41275144	-	4802	protein_coding	ubiquitin-associated protein 2 [Source:MGI Symbol;Acc:MGI:1916176]	-
ENSMUSG00000086228		10	0	0	0	0		0.192717	0	0	0	0	Ubap1l	ubiquitin-associated protein 1-like [Source:MGI Symbol;Acc:MGI:2685360]	9	65361041	65380377	+	2362	protein_coding	ubiquitin-associated protein 1-like [Source:MGI Symbol;Acc:MGI:2685360]	-
ENSMUSG00000028437		1114	1596	1746	2470	1902		14.1527	31.6071	31.4836	40.8191	31.3197	Ubap1	ubiquitin-associated protein 1 [Source:MGI Symbol;Acc:MGI:2149543]	4	41348996	41390525	+	3583	protein_coding	ubiquitin-associated protein 1 [Source:MGI Symbol;Acc:MGI:2149543]	-
ENSMUSG00000050628		818	907	391	1197	377		24.305	42.0095	16.4894	46.2645	14.519	Ubald2	UBA-like domain containing 2 [Source:MGI Symbol;Acc:MGI:1914635]	11	116434094	116439077	+	1532	protein_coding	UBA-like domain containing 2 [Source:MGI Symbol;Acc:MGI:1914635]	-
ENSMUSG00000039568		755	724	721	709	634		6.20576	9.2765	8.41141	7.58064	6.75446	Ubald1	UBA-like domain containing 1 [Source:MGI Symbol;Acc:MGI:1916255]	16	4874778	4880315	-	5538	protein_coding	UBA-like domain containing 1 [Source:MGI Symbol;Acc:MGI:1916255]	-
ENSMUSG00000041765		921	726	864	1168	997		17.3239	21.2873	23.0667	28.5786	24.3072	Ubac2	ubiquitin associated domain containing 2 [Source:MGI Symbol;Acc:MGI:1916139]	14	121878620	122021034	+	2420	protein_coding	ubiquitin associated domain containing 2 [Source:MGI Symbol;Acc:MGI:1916139]	-
ENSMUSG00000036352		584	227	291	536	504		10.1002	6.11982	7.14321	12.0585	11.2979	Ubac1	ubiquitin associated domain containing 1 [Source:MGI Symbol;Acc:MGI:1920995]	2	25998543	26021747	-	2632	protein_coding	ubiquitin associated domain containing 1 [Source:MGI Symbol;Acc:MGI:1920995]	-
ENSMUSG00000032596		1694	1272	1626	1355	1425		11.5228	13.4874	15.6982	11.9894	12.5636	Uba7	ubiquitin-like modifier activating enzyme 7 [Source:MGI Symbol;Acc:MGI:1349462]	9	107975505	107984060	+	6692	protein_coding	ubiquitin-like modifier activating enzyme 7 [Source:MGI Symbol;Acc:MGI:1349462]	-
ENSMUSG00000035898		495	802	747	768	810		2.76165	6.97487	5.91521	5.57362	5.85737	Uba6	ubiquitin-like modifier activating enzyme 6 [Source:MGI Symbol;Acc:MGI:1913894]	5	86109287	86172803	-	8159	protein_coding	ubiquitin-like modifier activating enzyme 6 [Source:MGI Symbol;Acc:MGI:1913894]	-
ENSMUSG00000061390		6	4	4	6	13		0.720631	0.748892	0.681879	0.9374	2.02376	Uba52-ps	ubitquitin A-52 residue ribosomal protein fusion product 1, pseudogene [Source:MGI Symbol;Acc:MGI:3644625]	9	72174580	72174958	-	379	processed_pseudogene	ubitquitin A-52 residue ribosomal protein fusion product 1, pseudogene [Source:MGI Symbol;Acc:MGI:3644625]	-
ENSMUSG00000090137		117	64	66	173	52		3.55529	3.03156	2.84655	6.83828	2.04808	Uba52	ubiquitin A-52 residue ribosomal protein fusion product 1 [Source:MGI Symbol;Acc:MGI:98887]	8	70508263	70510801	-	1498	protein_coding	ubiquitin A-52 residue ribosomal protein fusion product 1 [Source:MGI Symbol;Acc:MGI:98887]	-
ENSMUSG00000032557		962	1033	1000	666	923		7.50859	12.5684	11.0782	6.76191	9.33767	Uba5	ubiquitin-like modifier activating enzyme 5 [Source:MGI Symbol;Acc:MGI:1913913]	9	104046599	104063134	-	5832	protein_coding	ubiquitin-like modifier activating enzyme 5 [Source:MGI Symbol;Acc:MGI:1913913]	-
ENSMUSG00000030061		900	737	980	1153	1163		6.4334	8.21226	9.94282	10.7211	10.7753	Uba3	ubiquitin-like modifier activating enzyme 3 [Source:MGI Symbol;Acc:MGI:1341217]	6	97183670	97205647	-	6368	protein_coding	ubiquitin-like modifier activating enzyme 3 [Source:MGI Symbol;Acc:MGI:1341217]	-
ENSMUSG00000052997		2041	1285	1494	548	1310		15.3996	15.1136	15.9994	5.37849	12.8113	Uba2	ubiquitin-like modifier activating enzyme 2 [Source:MGI Symbol;Acc:MGI:1858313]	7	34140688	34169599	-	6033	protein_coding	ubiquitin-like modifier activating enzyme 2 [Source:MGI Symbol;Acc:MGI:1858313]	-
ENSMUSG00000001924		6795	9747	8190	7759	7366		64.185	143.52	109.803	95.337	90.184	Uba1	ubiquitin-like modifier activating enzyme 1 [Source:MGI Symbol;Acc:MGI:98890]	X	20658326	20683179	+	4819	protein_coding	ubiquitin-like modifier activating enzyme 1 [Source:MGI Symbol;Acc:MGI:98890]	-
ENSMUSG00000026956		4990	3605	4826	2589	4105		55.7957	62.8352	76.5901	37.6568	59.4931	Uap1l1	UDP-N-acteylglucosamine pyrophosphorylase 1-like 1 [Source:MGI Symbol;Acc:MGI:2443318]	2	25359889	25365682	-	4071	protein_coding	UDP-N-acteylglucosamine pyrophosphorylase 1-like 1 [Source:MGI Symbol;Acc:MGI:2443318]	-
ENSMUSG00000026670		550	345	325	423	374		6.24182	6.1033	5.23501	6.24454	5.5014	Uap1	UDP-N-acetylglucosamine pyrophosphorylase 1 [Source:MGI Symbol;Acc:MGI:1334459]	1	170141938	170174957	-	4011	protein_coding	UDP-N-acetylglucosamine pyrophosphorylase 1 [Source:MGI Symbol;Acc:MGI:1334459]	-
ENSMUSG00000034485		244	84	116	141	53		1.91267	1.02642	1.2906	1.43774	0.538491	Uaca	uveal autoantigen with coiled-coil domains and ankyrin repeats [Source:MGI Symbol;Acc:MGI:1919815]	9	60794542	60880370	+	5807	protein_coding	uveal autoantigen with coiled-coil domains and ankyrin repeats [Source:MGI Symbol;Acc:MGI:1919815]	-
ENSMUSG00000029409		6	569	24	1991	20		0.341399	50.4685	1.93824	147.365	1.47501	U90926	cDNA sequence U90926 [Source:MGI Symbol;Acc:MGI:1930915]	5	92209893	92215408	-	800	protein_coding	cDNA sequence U90926 [Source:MGI Symbol;Acc:MGI:1930915]	-
ENSMUSG00000032407		1384	1280	1225	1308	1470		4.30266	6.20309	5.40533	5.28957	5.92341	U2surp	U2 snRNP-associated SURP domain containing [Source:MGI Symbol;Acc:MGI:1915208]	9	95456898	95511996	-	14642	protein_coding	U2 snRNP-associated SURP domain containing [Source:MGI Symbol;Acc:MGI:1915208]	-
ENSMUSG00000030435		2605	2617	2162	1438	1002		28.8304	45.1485	33.9612	20.702	14.3735	U2af2	U2 small nuclear ribonucleoprotein auxiliary factor (U2AF) 2 [Source:MGI Symbol;Acc:MGI:98886]	7	5062143	5079938	+	4113	protein_coding	U2 small nuclear ribonucleoprotein auxiliary factor (U2AF) 2 [Source:MGI Symbol;Acc:MGI:98886]	-
ENSMUSG00000078765		3	0	1	8	2		0.0824635	0	0.0390145	0.28605	0.0712565	U2af1l4	U2 small nuclear RNA auxiliary factor 1-like 4 [Source:MGI Symbol;Acc:MGI:2678374]	7	30563301	30565365	+	1656	protein_coding	U2 small nuclear RNA auxiliary factor 1-like 4 [Source:MGI Symbol;Acc:MGI:2678374]	-
ENSMUSG00000061613		1048	825	961	392	390		48.9783	60.1026	63.7457	23.8309	23.6244	U2af1	U2 small nuclear ribonucleoprotein auxiliary factor (U2AF) 1 [Source:MGI Symbol;Acc:MGI:98884]	17	31647082	31658754	-	974	protein_coding	U2 small nuclear ribonucleoprotein auxiliary factor (U2AF) 1 [Source:MGI Symbol;Acc:MGI:98884]	-
ENSMUSG00000048495		120	142	148	138	107		1.94529	3.58831	3.40527	2.91001	2.24823	Tyw5	tRNA-yW synthesizing protein 5 [Source:MGI Symbol;Acc:MGI:1915986]	1	57388237	57407101	-	2808	protein_coding	tRNA-yW synthesizing protein 5 [Source:MGI Symbol;Acc:MGI:1915986]	-
ENSMUSG00000047583		59	18	17	4	23		0.596949	0.283893	0.244129	0.052645	0.301624	Tyw3	tRNA-yW synthesizing protein 3 homolog (S. cerevisiae) [Source:MGI Symbol;Acc:MGI:2445040]	3	154576431	154597104	-	4499	protein_coding	tRNA-yW synthesizing protein 3 homolog (S. cerevisiae) [Source:MGI Symbol;Acc:MGI:2445040]	-
ENSMUSG00000056310		576	206	277	351	348		3.54892	1.97851	2.42236	2.81315	2.77912	Tyw1	tRNA-yW synthesizing protein 1 homolog (S. cerevisiae) [Source:MGI Symbol;Acc:MGI:2141161]	5	130255619	130341563	+	7388	protein_coding	tRNA-yW synthesizing protein 1 homolog (S. cerevisiae) [Source:MGI Symbol;Acc:MGI:2141161]	-
ENSMUSG00000020087		858	303	422	308	347		17.0849	9.40513	11.9268	7.97788	8.95587	Tysnd1	trypsin domain containing 1 [Source:MGI Symbol;Acc:MGI:1919017]	10	61695514	61702773	+	2286	protein_coding	trypsin domain containing 1 [Source:MGI Symbol;Acc:MGI:1919017]	-
ENSMUSG00000030579		6298	4179	5237	4278	4832		429.811	444.575	507.275	379.776	427.421	Tyrobp	TYRO protein tyrosine kinase binding protein [Source:MGI Symbol;Acc:MGI:1277211]	7	30413760	30417585	+	667	protein_coding	TYRO protein tyrosine kinase binding protein [Source:MGI Symbol;Acc:MGI:1277211]	-
ENSMUSG00000027298		16	11	7	10	5		0.117509	0.125933	0.0729681	0.0955347	0.0475963	Tyro3	TYRO3 protein tyrosine kinase 3 [Source:MGI Symbol;Acc:MGI:104294]	2	119797733	119818104	+	6198	protein_coding	TYRO3 protein tyrosine kinase 3 [Source:MGI Symbol;Acc:MGI:104294]	-
ENSMUSG00000025747		517	445	325	181	67		3.86496	5.18576	3.44845	1.76013	0.649207	Tyms	thymidylate synthase [Source:MGI Symbol;Acc:MGI:98878]	5	30058202	30073617	-	6089	protein_coding	thymidylate synthase [Source:MGI Symbol;Acc:MGI:98878]	-
ENSMUSG00000022615		5	10	15	2	5		0.111733	0.348343	0.475759	0.0581369	0.144822	Tymp	thymidine phosphorylase [Source:MGI Symbol;Acc:MGI:1920212]	15	89371931	89377039	-	2037	protein_coding	thymidine phosphorylase [Source:MGI Symbol;Acc:MGI:1920212]	-
ENSMUSG00000032175		1232	1646	1696	949	1071		8.16904	17.0133	15.9614	8.18537	9.20457	Tyk2	tyrosine kinase 2 [Source:MGI Symbol;Acc:MGI:1929470]	9	21104068	21131243	-	6865	protein_coding	tyrosine kinase 2 [Source:MGI Symbol;Acc:MGI:1929470]	-
ENSMUSG00000000811		177	33	72	85	232		2.84098	0.825669	1.64026	1.7747	4.82654	Txnrd3	thioredoxin reductase 3 [Source:MGI Symbol;Acc:MGI:2386711]	6	89643988	89675529	+	2836	protein_coding	thioredoxin reductase 3 [Source:MGI Symbol;Acc:MGI:2386711]	-
ENSMUSG00000075704		372	223	221	119	182		3.84762	3.59544	3.24435	1.60106	2.43991	Txnrd2	thioredoxin reductase 2 [Source:MGI Symbol;Acc:MGI:1347023]	16	18426384	18479073	+	4401	protein_coding	thioredoxin reductase 2 [Source:MGI Symbol;Acc:MGI:1347023]	-
ENSMUSG00000020250		3658	19273	18183	7793	7015		23.4987	192.995	165.787	65.1203	58.4092	Txnrd1	thioredoxin reductase 1 [Source:MGI Symbol;Acc:MGI:1354175]	10	82833951	82897712	+	7086	protein_coding	thioredoxin reductase 1 [Source:MGI Symbol;Acc:MGI:1354175]	-
ENSMUSG00000031723		171	157	196	176	146		4.11411	5.88812	6.69301	5.50813	4.55288	Txnl4b	thioredoxin-like 4B [Source:MGI Symbol;Acc:MGI:2443724]	8	109565892	109574051	+	1892	protein_coding	thioredoxin-like 4B [Source:MGI Symbol;Acc:MGI:2443724]	-
ENSMUSG00000057130		205	201	278	453	285		4.27074	6.52744	8.22015	12.2761	7.6957	Txnl4a	thioredoxin-like 4A [Source:MGI Symbol;Acc:MGI:1351613]	18	80206795	80223533	+	2185	protein_coding	thioredoxin-like 4A [Source:MGI Symbol;Acc:MGI:1351613]	-
ENSMUSG00000024583		1511	2405	2555	2401	1674		26.8884	66.7134	64.5323	55.5782	38.6109	Txnl1	thioredoxin-like 1 [Source:MGI Symbol;Acc:MGI:1860078]	18	63662801	63692359	-	2558	protein_coding	thioredoxin-like 1 [Source:MGI Symbol;Acc:MGI:1860078]	-
ENSMUSG00000038393		6044	879	1604	1899	5568		88.0954	19.9717	33.1832	36.0052	105.192	Txnip	thioredoxin interacting protein [Source:MGI Symbol;Acc:MGI:1889549]	3	96557957	96561883	+	3123	protein_coding	thioredoxin interacting protein [Source:MGI Symbol;Acc:MGI:1889549]	-
ENSMUSG00000058407		1161	1651	1739	890	1117		5.80626	12.8709	12.3438	5.78983	7.24054	Txndc9	thioredoxin domain containing 9 [Source:MGI Symbol;Acc:MGI:2138153]	1	37985189	37997893	-	9102	protein_coding	thioredoxin domain containing 9 [Source:MGI Symbol;Acc:MGI:2138153]	-
ENSMUSG00000038991		4247	1403	1767	1590	1910		43.0371	22.1624	25.4146	20.959	25.087	Txndc5	thioredoxin domain containing 5 [Source:MGI Symbol;Acc:MGI:2145316]	13	38500079	38528824	-	4492	protein_coding	thioredoxin domain containing 5 [Source:MGI Symbol;Acc:MGI:2145316]	-
ENSMUSG00000020803		1272	1156	1417	1353	996		43.7321	61.9539	69.1462	60.5094	44.3839	Txndc17	thioredoxin domain containing 17 [Source:MGI Symbol;Acc:MGI:1289248]	11	72207547	72210015	+	1324	protein_coding	thioredoxin domain containing 17 [Source:MGI Symbol;Acc:MGI:1289248]	-
ENSMUSG00000021830		788	115	257	194	492		3.10023	0.705282	1.43511	0.992844	2.50892	Txndc16	thioredoxin domain containing 16 [Source:MGI Symbol;Acc:MGI:1917811]	14	45133465	45220328	-	11570	protein_coding	thioredoxin domain containing 16 [Source:MGI Symbol;Acc:MGI:1917811]	-
ENSMUSG00000021497		944	337	521	557	730		9.79725	5.45205	7.6746	7.51968	9.81994	Txndc15	thioredoxin domain containing 15 [Source:MGI Symbol;Acc:MGI:1916922]	13	55714650	55726227	+	4386	protein_coding	thioredoxin domain containing 15 [Source:MGI Symbol;Acc:MGI:1916922]	-
ENSMUSG00000028567		929	457	501	812	770		18.7696	14.3931	14.3669	21.3406	20.1643	Txndc12	thioredoxin domain containing 12 (endoplasmic reticulum) [Source:MGI Symbol;Acc:MGI:1913323]	4	108834601	108862127	+	2253	protein_coding	thioredoxin domain containing 12 (endoplasmic reticulum) [Source:MGI Symbol;Acc:MGI:1913323]	-
ENSMUSG00000022498		1289	948	739	620	764		6.64121	7.61378	5.40411	4.15526	5.10201	Txndc11	thioredoxin domain containing 11 [Source:MGI Symbol;Acc:MGI:1923620]	16	11074911	11134650	-	8835	protein_coding	thioredoxin domain containing 11 [Source:MGI Symbol;Acc:MGI:1923620]	-
ENSMUSG00000005354		1388	1209	1258	959	1195		15.0146	20.3868	19.3149	13.4945	16.7551	Txn2	thioredoxin 2 [Source:MGI Symbol;Acc:MGI:1929468]	15	77915047	77929006	-	4208	protein_coding	thioredoxin 2 [Source:MGI Symbol;Acc:MGI:1929468]	-
ENSMUSG00000028367		3887	6728	7126	7584	4928		168.35	454.236	438.056	427.276	276.645	Txn1	thioredoxin 1 [Source:MGI Symbol;Acc:MGI:98874]	4	57943373	57956411	-	1051	protein_coding	thioredoxin 1 [Source:MGI Symbol;Acc:MGI:98874]	-
ENSMUSG00000038344		153	199	209	247	236		0.923556	1.8725	1.79062	1.93946	1.84645	Txlng	taxilin gamma [Source:MGI Symbol;Acc:MGI:3590652]	X	162778919	162829454	-	7541	protein_coding	taxilin gamma [Source:MGI Symbol;Acc:MGI:3590652]	-
ENSMUSG00000039891		10	107	137	192	61		0.0827032	1.37944	1.60816	2.06555	0.653892	Txlnb	taxilin beta [Source:MGI Symbol;Acc:MGI:2671945]	10	17796226	17845665	+	5504	protein_coding	taxilin beta [Source:MGI Symbol;Acc:MGI:2671945]	-
ENSMUSG00000053841		1847	1104	930	559	813		15.7209	14.6479	11.2351	6.18918	8.9692	Txlna	taxilin alpha [Source:MGI Symbol;Acc:MGI:105968]	4	129626078	129641065	-	5348	protein_coding	taxilin alpha [Source:MGI Symbol;Acc:MGI:105968]	-
ENSMUSG00000054892		3	1	2	1	3		0.0124655	0.00647718	0.0117952	0.00540506	0.0161571	Txk	TXK tyrosine kinase [Source:MGI Symbol;Acc:MGI:102960]	5	72695978	72752777	-	10955	protein_coding	TXK tyrosine kinase [Source:MGI Symbol;Acc:MGI:102960]	-
ENSMUSG00000024098		812	401	575	523	1051		7.17293	5.52183	7.20932	6.00972	12.0336	Twsg1	twisted gastrulation BMP signaling modulator 1 [Source:MGI Symbol;Acc:MGI:2137520]	17	65921972	65951226	-	5153	protein_coding	twisted gastrulation BMP signaling modulator 1 [Source:MGI Symbol;Acc:MGI:2137520]	-
ENSMUSG00000025209		216	78	89	100	92		2.81889	1.58678	1.64854	1.6976	1.5562	Twnk	twinkle mtDNA helicase [Source:MGI Symbol;Acc:MGI:2137410]	19	45006558	45012762	+	3488	protein_coding	twinkle mtDNA helicase [Source:MGI Symbol;Acc:MGI:2137410]	-
ENSMUSG00000020561		390	355	350	166	412		3.44446	4.88745	4.38743	1.90711	4.71636	Twistnb	twist basic helix-loop-helix transcription factor 1 neighbor [Source:MGI Symbol;Acc:MGI:106292]	12	33429635	33441392	+	5154	protein_coding	twist basic helix-loop-helix transcription factor 1 neighbor [Source:MGI Symbol;Acc:MGI:106292]	-
ENSMUSG00000007805		8	4	0	0	4		0.114732	0.0894235	0	0	0.0743546	Twist2	twist basic helix-loop-helix transcription factor 2 [Source:MGI Symbol;Acc:MGI:104685]	1	91801461	91848028	+	3174	protein_coding	twist basic helix-loop-helix transcription factor 2 [Source:MGI Symbol;Acc:MGI:104685]	bHLH
ENSMUSG00000035799		12	6	17	11	1		0.335527	0.261514	0.674654	0.400084	0.036241	Twist1	twist basic helix-loop-helix transcription factor 1 [Source:MGI Symbol;Acc:MGI:98872]	12	33957671	33959829	+	1628	protein_coding	twist basic helix-loop-helix transcription factor 1 [Source:MGI Symbol;Acc:MGI:98872]	bHLH
ENSMUSG00000023277		1767	1084	1205	904	1369		34.6846	33.1686	33.5717	23.0824	34.8303	Twf2	twinfilin actin binding protein 2 [Source:MGI Symbol;Acc:MGI:1346078]	9	106203108	106215389	+	2319	protein_coding	twinfilin actin binding protein 2 [Source:MGI Symbol;Acc:MGI:1346078]	-
ENSMUSG00000022451		1401	1604	1907	750	1900		20.8819	37.2678	40.343	14.5414	36.7062	Twf1	twinfilin actin binding protein 1 [Source:MGI Symbol;Acc:MGI:1100520]	15	94577951	94589889	-	3054	protein_coding	twinfilin actin binding protein 1 [Source:MGI Symbol;Acc:MGI:1100520]	-
ENSMUSG00000014177		405	278	280	330	469		8.24857	8.82604	8.09407	8.74277	12.3808	Tvp23b	trans-golgi network vesicle protein 23B [Source:MGI Symbol;Acc:MGI:1914760]	11	62879455	62916780	+	2235	protein_coding	trans-golgi network vesicle protein 23B [Source:MGI Symbol;Acc:MGI:1914760]	-
ENSMUSG00000050908		27	2	1	4	0		0.309503	0.0357379	0.01627	0.0596448	0	Tvp23a	trans-golgi network vesicle protein 23A [Source:MGI Symbol;Acc:MGI:3665441]	16	10420557	10447362	-	3971	protein_coding	trans-golgi network vesicle protein 23A [Source:MGI Symbol;Acc:MGI:3665441]	-
ENSMUSG00000035248		1079	1344	1128	975	914		3.33396	6.47345	4.94691	3.91882	3.66049	Tut7	terminal uridylyl transferase 7 [Source:MGI Symbol;Acc:MGI:2387179]	13	59771561	59823147	-	14732	protein_coding	terminal uridylyl transferase 7 [Source:MGI Symbol;Acc:MGI:2387179]	-
ENSMUSG00000034610		717	231	259	579	609		3.75838	1.88752	1.92693	3.94795	4.13763	Tut4	terminal uridylyl transferase 4 [Source:MGI Symbol;Acc:MGI:2445126]	4	108459426	108559421	+	8684	protein_coding	terminal uridylyl transferase 4 [Source:MGI Symbol;Acc:MGI:2445126]	-
ENSMUSG00000071645		340	322	252	209	217		5.63406	8.31756	5.92691	4.50506	4.66075	Tut1	terminal uridylyl transferase 1, U6 snRNA-specific [Source:MGI Symbol;Acc:MGI:1917294]	19	8953850	8966207	+	2747	protein_coding	terminal uridylyl transferase 1, U6 snRNA-specific [Source:MGI Symbol;Acc:MGI:1917294]	-
ENSMUSG00000046275		11	1	2	9	2		0.151641	0.0214893	0.0391327	0.161391	0.0357361	Tusc5	tumor suppressor candidate 5 [Source:MGI Symbol;Acc:MGI:3029307]	11	76679808	76698664	+	3302	protein_coding	tumor suppressor candidate 5 [Source:MGI Symbol;Acc:MGI:3029307]	-
ENSMUSG00000039530		836	483	560	412	707		11.0882	9.98616	10.5421	7.10825	12.1542	Tusc3	tumor suppressor candidate 3 [Source:MGI Symbol;Acc:MGI:1933134]	8	39005845	39165114	+	3432	protein_coding	tumor suppressor candidate 3 [Source:MGI Symbol;Acc:MGI:1933134]	-
ENSMUSG00000010054		281	146	183	250	282		7.16587	5.80381	6.62368	8.29306	9.32106	Tusc2	tumor suppressor candidate 2 [Source:MGI Symbol;Acc:MGI:1931086]	9	107563255	107566112	+	1785	protein_coding	tumor suppressor candidate 2 [Source:MGI Symbol;Acc:MGI:1931086]	-
ENSMUSG00000054000		227	216	334	287	439		7.52038	11.1549	15.7053	12.3682	18.8509	Tusc1	tumor suppressor candidate 1 [Source:MGI Symbol;Acc:MGI:2684283]	4	93334138	93335511	-	1374	protein_coding	tumor suppressor candidate 1 [Source:MGI Symbol;Acc:MGI:2684283]	-
ENSMUSG00000034377		1745	1309	1237	1133	2347		4.3997	5.14476	4.42673	3.71594	7.66998	Tulp4	tubby like protein 4 [Source:MGI Symbol;Acc:MGI:1916092]	17	6106437	6251128	+	18054	protein_coding	tubby like protein 4 [Source:MGI Symbol;Acc:MGI:1916092]	Tub
ENSMUSG00000001521		289	182	160	602	405		1.40818	1.38239	1.10654	3.81566	2.55782	Tulp3	tubby-like protein 3 [Source:MGI Symbol;Acc:MGI:1329045]	6	128321161	128355851	-	9342	protein_coding	tubby-like protein 3 [Source:MGI Symbol;Acc:MGI:1329045]	Tub
ENSMUSG00000023467		10	6	0	55	2		0.144508	0.135157	0	1.03387	0.0374605	Tulp2	tubby-like protein 2 [Source:MGI Symbol;Acc:MGI:1861600]	7	45481877	45523632	+	3150	protein_coding	tubby-like protein 2 [Source:MGI Symbol;Acc:MGI:1861600]	Tub
ENSMUSG00000056579		1203	967	990	796	987		5.62568	7.0491	6.57098	4.84211	5.98247	Tug1	taurine upregulated gene 1 [Source:MGI Symbol;Acc:MGI:2144114]	11	3639785	3649673	-	9734	antisense	taurine upregulated gene 1 [Source:MGI Symbol;Acc:MGI:2144114]	-
ENSMUSG00000005968		152	30	65	86	71		2.21977	0.682941	1.3473	1.63371	1.34393	Tuft1	tuftelin 1 [Source:MGI Symbol;Acc:MGI:109572]	3	94612757	94658872	-	3117	protein_coding	tuftelin 1 [Source:MGI Symbol;Acc:MGI:109572]	-
ENSMUSG00000073838		1312	997	1056	912	951		28.1045	33.2916	32.1064	25.4126	26.4044	Tufm	Tu translation elongation factor, mitochondrial [Source:MGI Symbol;Acc:MGI:1923686]	7	126487361	126490731	+	2125	protein_coding	Tu translation elongation factor, mitochondrial [Source:MGI Symbol;Acc:MGI:1923686]	-
ENSMUSG00000051786		383	147	136	237	238		1.52077	0.909871	0.766459	1.22412	1.22489	Tubgcp6	tubulin, gamma complex associated protein 6 [Source:MGI Symbol;Acc:MGI:2146071]	15	89098357	89123112	-	11464	protein_coding	tubulin, gamma complex associated protein 6 [Source:MGI Symbol;Acc:MGI:2146071]	-
ENSMUSG00000033790		410	432	361	239	550		2.089	3.43112	2.61064	1.58403	3.63221	Tubgcp5	tubulin, gamma complex associated protein 5 [Source:MGI Symbol;Acc:MGI:2178836]	7	55794154	55831677	+	8934	protein_coding	tubulin, gamma complex associated protein 5 [Source:MGI Symbol;Acc:MGI:2178836]	-
ENSMUSG00000027263		356	202	342	269	515		1.93032	1.70738	2.63204	1.89734	3.61944	Tubgcp4	tubulin, gamma complex associated protein 4 [Source:MGI Symbol;Acc:MGI:1196293]	2	121170654	121198770	+	8395	protein_coding	tubulin, gamma complex associated protein 4 [Source:MGI Symbol;Acc:MGI:1196293]	-
ENSMUSG00000000759		1089	375	448	255	442		5.78561	3.10563	3.3782	1.76227	3.04367	Tubgcp3	tubulin, gamma complex associated protein 3 [Source:MGI Symbol;Acc:MGI:2183752]	8	12614277	12672248	-	8568	protein_coding	tubulin, gamma complex associated protein 3 [Source:MGI Symbol;Acc:MGI:2183752]	-
ENSMUSG00000025474		916	275	345	275	389		10.4764	4.90284	5.60044	4.09131	5.76662	Tubgcp2	tubulin, gamma complex associated protein 2 [Source:MGI Symbol;Acc:MGI:1921487]	7	139995955	140036669	-	3980	protein_coding	tubulin, gamma complex associated protein 2 [Source:MGI Symbol;Acc:MGI:1921487]	-
ENSMUSG00000045007		1	6	0	7	14		0.025952	0.242728	0	0.23631	0.470926	Tubg2	tubulin, gamma 2 [Source:MGI Symbol;Acc:MGI:2144208]	11	101155907	101161787	+	1754	protein_coding	tubulin, gamma 2 [Source:MGI Symbol;Acc:MGI:2144208]	-
ENSMUSG00000035198		738	289	374	546	515		14.8251	9.04975	10.6635	14.2674	13.4092	Tubg1	tubulin, gamma 1 [Source:MGI Symbol;Acc:MGI:101834]	11	101119938	101126419	+	2266	protein_coding	tubulin, gamma 1 [Source:MGI Symbol;Acc:MGI:101834]	-
ENSMUSG00000019845		187	36	35	17	34		1.08602	0.325909	0.288502	0.128427	0.255934	Tube1	epsilon-tubulin 1 [Source:MGI Symbol;Acc:MGI:1919174]	10	39133976	39152542	+	7838	protein_coding	epsilon-tubulin 1 [Source:MGI Symbol;Acc:MGI:1919174]	-
ENSMUSG00000020513		121	94	170	58	109		2.66082	3.22223	5.30597	1.65909	3.10678	Tubd1	tubulin, delta 1 [Source:MGI Symbol;Acc:MGI:1891826]	11	86544991	86567360	+	2070	protein_coding	tubulin, delta 1 [Source:MGI Symbol;Acc:MGI:1891826]	-
ENSMUSG00000001473		2352	1839	1426	1531	838		60.935	74.2692	52.4366	51.596	28.1402	Tubb6	tubulin, beta 6 class V [Source:MGI Symbol;Acc:MGI:1915201]	18	67390717	67402748	+	1757	protein_coding	tubulin, beta 6 class V [Source:MGI Symbol;Acc:MGI:1915201]	-
ENSMUSG00000001525		22795	18752	19684	13462	12376		311.88	399.939	382.25	239.59	219.473	Tubb5	tubulin, beta 5 class I [Source:MGI Symbol;Acc:MGI:107812]	17	35833921	35838306	-	3327	protein_coding	tubulin, beta 5 class I [Source:MGI Symbol;Acc:MGI:107812]	-
ENSMUSG00000095159		40	60	78	16	18		1.36287	3.18672	3.77203	0.709131	0.794915	Tubb4b-ps1	tubulin, beta 4B class IVB, pseudogene 1 [Source:MGI Symbol;Acc:MGI:3642800]	5	7179365	7180700	+	1336	processed_pseudogene	tubulin, beta 4B class IVB, pseudogene 1 [Source:MGI Symbol;Acc:MGI:3642800]	-
ENSMUSG00000036752		4752	4951	4884	783	1285		103.597	168.252	151.123	22.2047	36.3101	Tubb4b	tubulin, beta 4B class IVB [Source:MGI Symbol;Acc:MGI:1915472]	2	25222160	25224702	-	2088	protein_coding	tubulin, beta 4B class IVB [Source:MGI Symbol;Acc:MGI:1915472]	-
ENSMUSG00000062591		59	50	41	219	156		1.20542	1.5924	1.18893	5.82025	4.13108	Tubb4a	tubulin, beta 4A class IVA [Source:MGI Symbol;Acc:MGI:107848]	17	57080066	57087782	-	2228	protein_coding	tubulin, beta 4A class IVA [Source:MGI Symbol;Acc:MGI:107848]	-
ENSMUSG00000062380		40	28	17	10	4		0.974729	1.0636	0.587975	0.316983	0.126339	Tubb3	tubulin, beta 3 class III [Source:MGI Symbol;Acc:MGI:107813]	8	123411424	123422015	+	1868	protein_coding	tubulin, beta 3 class III [Source:MGI Symbol;Acc:MGI:107813]	-
ENSMUSG00000045136		153	178	185	277	188		3.03598	5.50586	5.21032	7.14989	4.83525	Tubb2b	tubulin, beta 2B class IIB [Source:MGI Symbol;Acc:MGI:1920960]	13	34126748	34130466	-	2294	protein_coding	tubulin, beta 2B class IIB [Source:MGI Symbol;Acc:MGI:1920960]	-
ENSMUSG00000058672		1660	1257	1757	745	842		46.9335	55.3998	70.507	27.3995	30.8561	Tubb2a	tubulin, beta 2A class IIA [Source:MGI Symbol;Acc:MGI:107861]	13	34074274	34078007	-	1610	protein_coding	tubulin, beta 2A class IIA [Source:MGI Symbol;Acc:MGI:107861]	-
ENSMUSG00000016255		0	4	3	22	5		0	0.201871	0.137855	0.92651	0.209816	Tubb1	tubulin, beta 1 class VI [Source:MGI Symbol;Acc:MGI:107814]	2	174450695	174457882	+	1406	protein_coding	tubulin, beta 1 class VI [Source:MGI Symbol;Acc:MGI:107814]	-
ENSMUSG00000026202		1549	2062	1878	1308	1910		19.0517	39.5338	32.7841	20.9267	30.4487	Tuba4a	tubulin, alpha 4A [Source:MGI Symbol;Acc:MGI:1095410]	1	75214228	75219865	-	3701	protein_coding	tubulin, alpha 4A [Source:MGI Symbol;Acc:MGI:1095410]	-
ENSMUSG00000043091		6076	5833	7315	2403	4436		120.935	180.977	206.65	62.2158	114.441	Tuba1c	tubulin, alpha 1C [Source:MGI Symbol;Acc:MGI:1095409]	15	99029891	99038110	+	2287	protein_coding	tubulin, alpha 1C [Source:MGI Symbol;Acc:MGI:1095409]	-
ENSMUSG00000023004		15298	10082	13308	4617	7800		371.394	381.543	458.562	145.805	245.441	Tuba1b	tubulin, alpha 1B [Source:MGI Symbol;Acc:MGI:107804]	15	98931425	98934565	-	1875	protein_coding	tubulin, alpha 1B [Source:MGI Symbol;Acc:MGI:107804]	-
ENSMUSG00000072235		2453	1927	3016	1151	3267		61.9302	75.8376	108.074	37.8	106.907	Tuba1a	tubulin, alpha 1A [Source:MGI Symbol;Acc:MGI:98869]	15	98949837	98953703	-	1803	protein_coding	tubulin, alpha 1A [Source:MGI Symbol;Acc:MGI:98869]	-
ENSMUSG00000036565		4266	948	1011	944	1994		34.1639	11.8346	11.4917	9.83401	20.6979	Ttyh3	tweety family member 3 [Source:MGI Symbol;Acc:MGI:1925589]	5	140620578	140649031	-	5684	protein_coding	tweety family member 3 [Source:MGI Symbol;Acc:MGI:1925589]	-
ENSMUSG00000034714		2057	288	323	920	1634		25.0426	5.46557	5.58128	14.5695	25.7841	Ttyh2	tweety family member 2 [Source:MGI Symbol;Acc:MGI:2157091]	11	114675431	114720977	+	3739	protein_coding	tweety family member 2 [Source:MGI Symbol;Acc:MGI:2157091]	-
ENSMUSG00000030428		0	5	0	12	8		0	0.0556181	0	0.111389	0.0739932	Ttyh1	tweety family member 1 [Source:MGI Symbol;Acc:MGI:1889007]	7	4119408	4136708	+	6379	protein_coding	tweety family member 1 [Source:MGI Symbol;Acc:MGI:1889007]	-
ENSMUSG00000017679		798	725	578	188	623		6.10399	8.64463	6.27515	1.8706	6.17665	Ttpal	tocopherol (alpha) transfer protein-like [Source:MGI Symbol;Acc:MGI:1923330]	2	163602314	163619013	+	5951	protein_coding	tocopherol (alpha) transfer protein-like [Source:MGI Symbol;Acc:MGI:1923330]	-
ENSMUSG00000073988		6	1	0	5	2		0.0783025	0.0203433	0	0.0848802	0.0338305	Ttpa	tocopherol (alpha) transfer protein [Source:MGI Symbol;Acc:MGI:1354168]	4	20007938	20030785	+	3488	protein_coding	tocopherol (alpha) transfer protein [Source:MGI Symbol;Acc:MGI:1354168]	-
ENSMUSG00000051747		11	0	4	11	7		0.00428606	0	0.00221213	0.00557532	0.00353522	Ttn	titin [Source:MGI Symbol;Acc:MGI:98864]	2	76703980	76982547	-	116825	protein_coding	titin [Source:MGI Symbol;Acc:MGI:98864]	-
ENSMUSG00000036745		7	11	10	0	4		0.0385482	0.0944269	0.0781612	0	0.0285509	Ttll7	tubulin tyrosine ligase-like family, member 7 [Source:MGI Symbol;Acc:MGI:1918142]	3	146852367	146984009	+	8266	protein_coding	tubulin tyrosine ligase-like family, member 7 [Source:MGI Symbol;Acc:MGI:1918142]	-
ENSMUSG00000012609		227	85	98	173	187		0.650898	0.37993	0.39884	0.645275	0.694996	Ttll5	tubulin tyrosine ligase-like family, member 5 [Source:MGI Symbol;Acc:MGI:2443657]	12	85824659	86061893	+	15875	protein_coding	tubulin tyrosine ligase-like family, member 5 [Source:MGI Symbol;Acc:MGI:2443657]	-
ENSMUSG00000033257		562	144	96	207	238		2.21933	0.88643	0.538073	1.06333	1.21819	Ttll4	tubulin tyrosine ligase-like family, member 4 [Source:MGI Symbol;Acc:MGI:1914784]	1	74661745	74703730	+	11527	protein_coding	tubulin tyrosine ligase-like family, member 4 [Source:MGI Symbol;Acc:MGI:1914784]	-
ENSMUSG00000030276		182	20	14	79	44		1.64345	0.281522	0.179431	0.927947	0.51498	Ttll3	tubulin tyrosine ligase-like family, member 3 [Source:MGI Symbol;Acc:MGI:2141418]	6	113389260	113414587	+	5041	protein_coding	tubulin tyrosine ligase-like family, member 3 [Source:MGI Symbol;Acc:MGI:2141418]	-
ENSMUSG00000045467		2	0	1	14	0		0.0210691	0	0.0149521	0.191848	0	Ttll13	tubulin tyrosine ligase-like family, member 13 [Source:MGI Symbol;Acc:MGI:1920845]	7	80246376	80260821	+	4321	protein_coding	tubulin tyrosine ligase-like family, member 13 [Source:MGI Symbol;Acc:MGI:1920845]	-
ENSMUSG00000016757		872	406	481	385	484		9.82751	7.13265	7.6941	5.64416	7.07011	Ttll12	tubulin tyrosine ligase-like family, member 12 [Source:MGI Symbol;Acc:MGI:3039573]	15	83575090	83595157	-	4039	protein_coding	tubulin tyrosine ligase-like family, member 12 [Source:MGI Symbol;Acc:MGI:3039573]	-
ENSMUSG00000026885		20	0	1	32	8		0.226242	0	0.0160557	0.470874	0.117297	Ttll11	tubulin tyrosine ligase-like family, member 11 [Source:MGI Symbol;Acc:MGI:1921660]	2	35751241	35979913	-	4024	protein_coding	tubulin tyrosine ligase-like family, member 11 [Source:MGI Symbol;Acc:MGI:1921660]	-
ENSMUSG00000022442		219	59	86	282	354		3.42454	1.43816	1.90872	5.73614	7.1749	Ttll1	tubulin tyrosine ligase-like 1 [Source:MGI Symbol;Acc:MGI:2443047]	15	83483769	83510893	-	2911	protein_coding	tubulin tyrosine ligase-like 1 [Source:MGI Symbol;Acc:MGI:2443047]	-
ENSMUSG00000027394		548	441	449	260	322		4.19594	5.26363	4.87956	2.58961	3.19565	Ttl	tubulin tyrosine ligase [Source:MGI Symbol;Acc:MGI:1916987]	2	129065942	129096283	+	5945	protein_coding	tubulin tyrosine ligase [Source:MGI Symbol;Acc:MGI:1916987]	-
ENSMUSG00000038379		472	129	159	5	39		4.36783	1.86085	2.08837	0.0601875	0.467781	Ttk	Ttk protein kinase [Source:MGI Symbol;Acc:MGI:1194921]	9	83834689	83872389	+	4919	protein_coding	Ttk protein kinase [Source:MGI Symbol;Acc:MGI:1194921]	-
ENSMUSG00000031577		274	231	216	269	245		2.06327	2.71153	2.30857	2.63493	2.39125	Tti2	TELO2 interacting protein 2 [Source:MGI Symbol;Acc:MGI:2384576]	8	31150315	31164702	+	6045	protein_coding	TELO2 interacting protein 2 [Source:MGI Symbol;Acc:MGI:2384576]	-
ENSMUSG00000027650		422	243	288	191	363		4.65231	4.17599	4.50644	2.73906	5.187	Tti1	TELO2 interacting protein 1 [Source:MGI Symbol;Acc:MGI:1922675]	2	157981803	158028433	-	4129	protein_coding	TELO2 interacting protein 1 [Source:MGI Symbol;Acc:MGI:1922675]	-
ENSMUSG00000033222		744	266	299	181	334		4.41433	2.46021	2.51796	1.39696	2.56858	Ttf2	transcription termination factor, RNA polymerase II [Source:MGI Symbol;Acc:MGI:1921294]	3	100938860	100969663	-	7672	protein_coding	transcription termination factor, RNA polymerase II [Source:MGI Symbol;Acc:MGI:1921294]	-
ENSMUSG00000026803		215	177	161	315	171		1.6249	2.08525	1.72703	3.09678	1.67509	Ttf1	transcription termination factor, RNA polymerase I [Source:MGI Symbol;Acc:MGI:105044]	2	29060262	29087656	+	6023	protein_coding	transcription termination factor, RNA polymerase I [Source:MGI Symbol;Acc:MGI:105044]	MYB
ENSMUSG00000071660		499	517	599	545	737		5.70141	9.20809	9.71391	8.10009	10.9145	Ttc9c	tetratricopeptide repeat domain 9C [Source:MGI Symbol;Acc:MGI:1917637]	19	8809075	8819333	-	3984	protein_coding	tetratricopeptide repeat domain 9C [Source:MGI Symbol;Acc:MGI:1917637]	-
ENSMUSG00000007944		1	0	0	1	0		0.0221832	0	0	0.028856	0	Ttc9b	tetratricopeptide repeat domain 9B [Source:MGI Symbol;Acc:MGI:1920282]	7	27653915	27657346	+	2052	protein_coding	tetratricopeptide repeat domain 9B [Source:MGI Symbol;Acc:MGI:1920282]	-
ENSMUSG00000042734		0	2	1	19	12		0	0.0297018	0.013522	0.235462	0.14818	Ttc9	tetratricopeptide repeat domain 9 [Source:MGI Symbol;Acc:MGI:1916730]	12	81631249	81667557	+	4778	protein_coding	tetratricopeptide repeat domain 9 [Source:MGI Symbol;Acc:MGI:1916730]	-
ENSMUSG00000021013		82	19	40	9	72		0.986946	0.356476	0.683321	0.140907	1.12322	Ttc8	tetratricopeptide repeat domain 8 [Source:MGI Symbol;Acc:MGI:1923510]	12	98920574	98983238	+	3782	protein_coding	tetratricopeptide repeat domain 8 [Source:MGI Symbol;Acc:MGI:1923510]	-
ENSMUSG00000033530		679	726	606	655	660		4.2224	7.03759	5.3487	5.29838	5.3197	Ttc7b	tetratricopeptide repeat domain 7B [Source:MGI Symbol;Acc:MGI:2144724]	12	100300770	100520826	-	7320	protein_coding	tetratricopeptide repeat domain 7B [Source:MGI Symbol;Acc:MGI:2144724]	-
ENSMUSG00000036918		2601	280	431	982	1668		18.7486	3.14618	4.40951	9.20769	15.5839	Ttc7	tetratricopeptide repeat domain 7 [Source:MGI Symbol;Acc:MGI:1920999]	17	87282886	87381769	+	6315	protein_coding	tetratricopeptide repeat domain 7 [Source:MGI Symbol;Acc:MGI:1920999]	-
ENSMUSG00000006288		651	185	282	310	387		7.2899	3.22931	4.48203	4.51558	5.61701	Ttc5	tetratricopeptide repeat domain 5 [Source:MGI Symbol;Acc:MGI:2683584]	14	50765415	50785519	-	4065	protein_coding	tetratricopeptide repeat domain 5 [Source:MGI Symbol;Acc:MGI:2683584]	-
ENSMUSG00000044937		18	0	2	17	5		0.153466	0	0.0242023	0.188539	0.0552541	Ttc41	tetratricopeptide repeat domain 41 [Source:MGI Symbol;Acc:MGI:2387653]	10	86705811	86776844	+	5339	protein_coding	tetratricopeptide repeat domain 41 [Source:MGI Symbol;Acc:MGI:2387653]	-
ENSMUSG00000025413		581	298	374	338	395		7.41229	5.92639	6.77225	5.60925	6.53171	Ttc4	tetratricopeptide repeat domain 4 [Source:MGI Symbol;Acc:MGI:1919604]	4	106662256	106678944	-	3568	protein_coding	tetratricopeptide repeat domain 4 [Source:MGI Symbol;Acc:MGI:1919604]	-
ENSMUSG00000024424		294	1277	1019	1024	649		2.57511	17.4356	12.668	11.667	7.36795	Ttc39c	tetratricopeptide repeat domain 39C [Source:MGI Symbol;Acc:MGI:1919997]	18	12599926	12737050	+	5197	protein_coding	tetratricopeptide repeat domain 39C [Source:MGI Symbol;Acc:MGI:1919997]	-
ENSMUSG00000038172		417	372	223	510	305		1.86114	2.58812	1.41265	2.96091	1.7644	Ttc39b	tetratricopeptide repeat domain 39B [Source:MGI Symbol;Acc:MGI:1917113]	4	83220300	83324255	-	10199	protein_coding	tetratricopeptide repeat domain 39B [Source:MGI Symbol;Acc:MGI:1917113]	-
ENSMUSG00000085873		44	0	0	0	19		2.33435	0	0	0	1.30653	Ttc39aos1	Ttc39a opposite strand RNA 1 [Source:MGI Symbol;Acc:MGI:3651956]	4	109403794	109406155	-	858	antisense	Ttc39a opposite strand RNA 1 [Source:MGI Symbol;Acc:MGI:3651956]	-
ENSMUSG00000028555		74	1	11	5	48		0.686882	0.0144693	0.14492	0.0603715	0.577491	Ttc39a	tetratricopeptide repeat domain 39A [Source:MGI Symbol;Acc:MGI:2444350]	4	109406623	109444745	+	4904	protein_coding	tetratricopeptide repeat domain 39A [Source:MGI Symbol;Acc:MGI:2444350]	-
ENSMUSG00000035944		176	16	64	58	128		2.08524	0.295502	1.07624	0.893889	1.96565	Ttc38	tetratricopeptide repeat domain 38 [Source:MGI Symbol;Acc:MGI:2146198]	15	85832306	85858822	+	3842	protein_coding	tetratricopeptide repeat domain 38 [Source:MGI Symbol;Acc:MGI:2146198]	-
ENSMUSG00000033991		355	358	390	420	604		1.36922	2.15241	2.13499	2.1072	3.01951	Ttc37	tetratricopeptide repeat domain 37 [Source:MGI Symbol;Acc:MGI:2679923]	13	76098734	76190316	+	11802	protein_coding	tetratricopeptide repeat domain 37 [Source:MGI Symbol;Acc:MGI:2679923]	-
ENSMUSG00000022151		347	232	352	330	462		7.30254	7.61079	10.5141	9.03379	12.602	Ttc33	tetratricopeptide repeat domain 33 [Source:MGI Symbol;Acc:MGI:1914765]	15	5185525	5218336	+	2163	protein_coding	tetratricopeptide repeat domain 33 [Source:MGI Symbol;Acc:MGI:1914765]	-
ENSMUSG00000066637		90	42	88	56	68		1.94437	1.41444	2.69839	1.57375	1.90414	Ttc32	tetratricopeptide repeat domain 32 [Source:MGI Symbol;Acc:MGI:1922766]	12	9029997	9041988	+	2107	protein_coding	tetratricopeptide repeat domain 32 [Source:MGI Symbol;Acc:MGI:1922766]	-
ENSMUSG00000075273		85	13	17	6	93		1.41366	0.337029	0.401292	0.129804	2.00476	Ttc30b	tetratricopeptide repeat domain 30B [Source:MGI Symbol;Acc:MGI:1919671]	2	75935849	75938585	-	2737	protein_coding	tetratricopeptide repeat domain 30B [Source:MGI Symbol;Acc:MGI:1919671]	-
ENSMUSG00000075272		1	1	0	0	0		0.0187247	0.0291886	0	0	0	Ttc30a2	tetratricopeptide repeat domain 30A2 [Source:MGI Symbol;Acc:MGI:3700200]	2	75975740	75978170	-	2431	protein_coding	tetratricopeptide repeat domain 30A2 [Source:MGI Symbol;Acc:MGI:3700200]	-
ENSMUSG00000075271		73	13	19	11	66		0.893026	0.247903	0.329899	0.175043	1.0465	Ttc30a1	tetratricopeptide repeat domain 30A1 [Source:MGI Symbol;Acc:MGI:1926052]	2	75978247	75981967	-	3721	protein_coding	tetratricopeptide repeat domain 30A1 [Source:MGI Symbol;Acc:MGI:1926052]	-
ENSMUSG00000040785		425	349	281	497	655		1.19272	1.52677	1.11929	1.81434	2.38257	Ttc3	tetratricopeptide repeat domain 3 [Source:MGI Symbol;Acc:MGI:1276539]	16	94370618	94469343	+	16220	protein_coding	tetratricopeptide repeat domain 3 [Source:MGI Symbol;Acc:MGI:1276539]	-
ENSMUSG00000033209		80	5	29	25	44		0.295704	0.0288094	0.152142	0.120204	0.210801	Ttc28	tetratricopeptide repeat domain 28 [Source:MGI Symbol;Acc:MGI:2140873]	5	110879803	111289780	+	12315	protein_coding	tetratricopeptide repeat domain 28 [Source:MGI Symbol;Acc:MGI:2140873]	-
ENSMUSG00000024078		388	312	339	81	225		6.26302	7.85062	7.76671	1.70078	4.70747	Ttc27	tetratricopeptide repeat domain 27 [Source:MGI Symbol;Acc:MGI:1921446]	17	74717750	74863570	+	2820	protein_coding	tetratricopeptide repeat domain 27 [Source:MGI Symbol;Acc:MGI:1921446]	-
ENSMUSG00000056832		48	3	3	43	59		0.46757	0.0455537	0.0414774	0.544861	0.744922	Ttc26	tetratricopeptide repeat domain 26 [Source:MGI Symbol;Acc:MGI:2444853]	6	38381469	38427647	+	4673	protein_coding	tetratricopeptide repeat domain 26 [Source:MGI Symbol;Acc:MGI:2444853]	-
ENSMUSG00000006784		7	0	0	5	5		0.0518365	0	0	0.0481637	0.0479912	Ttc25	tetratricopeptide repeat domain 25 [Source:MGI Symbol;Acc:MGI:1921657]	11	100545607	100572568	+	6147	protein_coding	tetratricopeptide repeat domain 25 [Source:MGI Symbol;Acc:MGI:1921657]	-
ENSMUSG00000030555		8	13	7	14	5		0.0429737	0.108856	0.0533699	0.0978256	0.0348126	Ttc23	tetratricopeptide repeat domain 23 [Source:MGI Symbol;Acc:MGI:1914259]	7	67647410	67762912	+	8474	protein_coding	tetratricopeptide repeat domain 23 [Source:MGI Symbol;Acc:MGI:1914259]	-
ENSMUSG00000034848		184	50	89	67	133		0.902355	0.382232	0.619491	0.427411	0.845405	Ttc21b	tetratricopeptide repeat domain 21B [Source:MGI Symbol;Acc:MGI:1920918]	2	66184327	66256617	-	9282	protein_coding	tetratricopeptide repeat domain 21B [Source:MGI Symbol;Acc:MGI:1920918]	-
ENSMUSG00000032514		10	11	4	22	38		0.0844838	0.144865	0.0479644	0.241773	0.416112	Ttc21a	tetratricopeptide repeat domain 21A [Source:MGI Symbol;Acc:MGI:1921302]	9	119937606	119967793	+	5388	protein_coding	tetratricopeptide repeat domain 21A [Source:MGI Symbol;Acc:MGI:1921302]	-
ENSMUSG00000042298		230	323	277	248	225		2.23948	4.90252	3.82811	3.14111	2.83959	Ttc19	tetratricopeptide repeat domain 19 [Source:MGI Symbol;Acc:MGI:1920045]	11	62281473	62328451	+	4675	protein_coding	tetratricopeptide repeat domain 19 [Source:MGI Symbol;Acc:MGI:1920045]	-
ENSMUSG00000027194		847	381	461	812	568		4.29155	3.00922	3.31526	5.35179	3.73021	Ttc17	tetratricopeptide repeat domain 17 [Source:MGI Symbol;Acc:MGI:1921819]	2	94300767	94406689	-	8984	protein_coding	tetratricopeptide repeat domain 17 [Source:MGI Symbol;Acc:MGI:1921819]	-
ENSMUSG00000039021		7	0	0	5	0		0.0498809	0	0	0.0463466	0	Ttc16	tetratricopeptide repeat domain 16 [Source:MGI Symbol;Acc:MGI:2443048]	2	32757026	32775633	-	6388	protein_coding	tetratricopeptide repeat domain 16 [Source:MGI Symbol;Acc:MGI:2443048]	-
ENSMUSG00000027677		710	297	314	280	535		3.07362	2.00422	1.92933	1.57675	3.00192	Ttc14	tetratricopeptide repeat domain 14 [Source:MGI Symbol;Acc:MGI:1914370]	3	33799832	33814860	+	10515	protein_coding	tetratricopeptide repeat domain 14 [Source:MGI Symbol;Acc:MGI:1914370]	-
ENSMUSG00000037300		1128	734	734	230	674		4.99187	5.06347	4.61037	1.32402	3.86605	Ttc13	tetratricopeptide repeat domain 13 [Source:MGI Symbol;Acc:MGI:2384573]	8	124671332	124721983	-	10286	protein_coding	tetratricopeptide repeat domain 13 [Source:MGI Symbol;Acc:MGI:2384573]	-
ENSMUSG00000040219		171	87	127	303	384		1.71263	1.35826	1.80533	3.94749	4.98485	Ttc12	tetratricopeptide repeat domain 12 [Source:MGI Symbol;Acc:MGI:2444588]	9	49436963	49486225	-	4545	protein_coding	tetratricopeptide repeat domain 12 [Source:MGI Symbol;Acc:MGI:2444588]	-
ENSMUSG00000041278		636	784	935	776	811		14.2474	27.3773	29.7286	22.6126	23.5479	Ttc1	tetratricopeptide repeat domain 1 [Source:MGI Symbol;Acc:MGI:1914077]	11	43729512	43748008	-	2032	protein_coding	tetratricopeptide repeat domain 1 [Source:MGI Symbol;Acc:MGI:1914077]	-
ENSMUSG00000090100		135	93	94	192	192		0.538767	0.57856	0.532453	0.996737	0.993167	Ttbk2	tau tubulin kinase 2 [Source:MGI Symbol;Acc:MGI:2155779]	2	120732816	120850604	-	11406	protein_coding	tau tubulin kinase 2 [Source:MGI Symbol;Acc:MGI:2155779]	-
ENSMUSG00000015599		6	0	0	0	2		0.0193743	0	0	0	0.00837062	Ttbk1	tau tubulin kinase 1 [Source:MGI Symbol;Acc:MGI:2147036]	17	46442448	46487675	-	14097	protein_coding	tau tubulin kinase 1 [Source:MGI Symbol;Acc:MGI:2147036]	-
ENSMUSG00000028251		235	120	244	281	315		6.73625	5.36203	9.92718	10.4778	11.7035	Tstd3	thiosulfate sulfurtransferase (rhodanese)-like domain containing 3 [Source:MGI Symbol;Acc:MGI:1924282]	4	21757382	21767212	-	1588	protein_coding	thiosulfate sulfurtransferase (rhodanese)-like domain containing 3 [Source:MGI Symbol;Acc:MGI:1924282]	-
ENSMUSG00000035495		385	370	245	370	360		3.14635	4.71352	2.84183	3.93332	3.81331	Tstd2	thiosulfate sulfurtransferase (rhodanese)-like domain containing 2 [Source:MGI Symbol;Acc:MGI:3039624]	4	46114746	46138694	-	5570	protein_coding	thiosulfate sulfurtransferase (rhodanese)-like domain containing 2 [Source:MGI Symbol;Acc:MGI:3039624]	-
ENSMUSG00000103711		9	4	6	7	4		0.472525	0.32737	0.447114	0.47807	0.272205	Tstd1	thiosulfate sulfurtransferase (rhodanese)-like domain containing 1 [Source:MGI Symbol;Acc:MGI:3648482]	1	171418872	171420352	+	867	protein_coding	thiosulfate sulfurtransferase (rhodanese)-like domain containing 1 [Source:MGI Symbol;Acc:MGI:3648482]	-
ENSMUSG00000022570		827	665	898	619	763		12.9542	16.2377	19.9649	12.6127	15.4911	Tsta3	tissue specific transplantation antigen P35B [Source:MGI Symbol;Acc:MGI:98857]	15	75924676	75929832	-	2906	protein_coding	tissue specific transplantation antigen P35B [Source:MGI Symbol;Acc:MGI:98857]	-
ENSMUSG00000044986		51	8	10	129	145		0.733959	0.179469	0.204262	2.41492	2.70473	Tst	thiosulfate sulfurtransferase, mitochondrial [Source:MGI Symbol;Acc:MGI:98852]	15	78399556	78405907	-	3163	protein_coding	thiosulfate sulfurtransferase, mitochondrial [Source:MGI Symbol;Acc:MGI:98852]	-
ENSMUSG00000047654		72	6	23	17	5		2.455	0.31891	1.1131	0.754016	0.220975	Tssk6	testis-specific serine kinase 6 [Source:MGI Symbol;Acc:MGI:2148775]	8	69902184	69903518	+	1335	protein_coding	testis-specific serine kinase 6 [Source:MGI Symbol;Acc:MGI:2148775]	-
ENSMUSG00000007591		9	2	4	31	19		0.238601	0.0826529	0.150514	1.06907	0.652887	Tssk4	testis-specific serine kinase 4 [Source:MGI Symbol;Acc:MGI:1918349]	14	55650184	55652539	+	1717	protein_coding	testis-specific serine kinase 4 [Source:MGI Symbol;Acc:MGI:1918349]	-
ENSMUSG00000000411		5	2	1	0	0		0.177812	0.110871	0.050475	0	0	Tssk3	testis-specific serine kinase 3 [Source:MGI Symbol;Acc:MGI:1929914]	4	129489014	129491022	-	1280	protein_coding	testis-specific serine kinase 3 [Source:MGI Symbol;Acc:MGI:1929914]	-
ENSMUSG00000045521		1	0	0	0	1		0.0327953	0	0	0	0.0425075	Tssk2	testis-specific serine kinase 2 [Source:MGI Symbol;Acc:MGI:1347559]	16	17898637	17900024	+	1388	protein_coding	testis-specific serine kinase 2 [Source:MGI Symbol;Acc:MGI:1347559]	-
ENSMUSG00000045752		356	150	157	269	132		8.78324	5.7689	5.49781	8.63314	4.22116	Tssc4	tumor-suppressing subchromosomal transferable fragment 4 [Source:MGI Symbol;Acc:MGI:1861712]	7	143069249	143071093	+	1845	protein_coding	tumor-suppressing subchromosomal transferable fragment 4 [Source:MGI Symbol;Acc:MGI:1861712]	-
ENSMUSG00000015126		243	176	150	152	151		9.27964	10.477	8.1302	7.55058	7.47404	Tsr3	TSR3 20S rRNA accumulation [Source:MGI Symbol;Acc:MGI:1915577]	17	25240170	25242798	+	1192	protein_coding	TSR3 20S rRNA accumulation [Source:MGI Symbol;Acc:MGI:1915577]	-
ENSMUSG00000025264		215	160	162	49	54		2.57208	2.98376	2.75072	0.762525	0.837324	Tsr2	TSR2 20S rRNA accumulation [Source:MGI Symbol;Acc:MGI:1916749]	X	151087094	151096543	-	3805	protein_coding	TSR2 20S rRNA accumulation [Source:MGI Symbol;Acc:MGI:1916749]	-
ENSMUSG00000038335		230	280	165	45	89		2.72858	5.17803	2.7783	0.694438	1.36853	Tsr1	TSR1 20S rRNA accumulation [Source:MGI Symbol;Acc:MGI:2144566]	11	74898071	74909342	+	3837	protein_coding	TSR1 20S rRNA accumulation [Source:MGI Symbol;Acc:MGI:2144566]	-
ENSMUSG00000039485		82	7	26	26	87		0.962266	0.128049	0.433052	0.396887	1.32329	Tspyl4	TSPY-like 4 [Source:MGI Symbol;Acc:MGI:106393]	10	34297442	34301320	+	3879	protein_coding	TSPY-like 4 [Source:MGI Symbol;Acc:MGI:106393]	-
ENSMUSG00000074671		146	396	229	190	217		2.16338	9.14687	4.81616	3.66223	4.16767	Tspyl3	TSPY-like 3 [Source:MGI Symbol;Acc:MGI:2139328]	2	153222370	153225441	-	3072	protein_coding	TSPY-like 3 [Source:MGI Symbol;Acc:MGI:2139328]	-
ENSMUSG00000041096		425	232	166	567	334		6.86026	5.83764	3.80317	11.9055	6.98798	Tspyl2	TSPY-like 2 [Source:MGI Symbol;Acc:MGI:106244]	X	152336852	152342425	-	2820	protein_coding	TSPY-like 2 [Source:MGI Symbol;Acc:MGI:106244]	-
ENSMUSG00000047514		1154	785	1160	1687	1327		17.022	18.0498	24.2856	32.3692	25.3705	Tspyl1	testis-specific protein, Y-encoded-like 1 [Source:MGI Symbol;Acc:MGI:1298395]	10	34282190	34285275	+	3086	protein_coding	testis-specific protein, Y-encoded-like 1 [Source:MGI Symbol;Acc:MGI:1298395]	-
ENSMUSG00000034156		83	10	6	263	26		0.397742	0.0747	0.0408094	1.63942	0.161492	Tspoap1	TSPO associated protein 1 [Source:MGI Symbol;Acc:MGI:2450877]	11	87760541	87785928	+	9499	protein_coding	TSPO associated protein 1 [Source:MGI Symbol;Acc:MGI:2450877]	-
ENSMUSG00000041736		4698	4574	4909	6503	4530		203.475	308.81	301.77	366.373	254.302	Tspo	translocator protein [Source:MGI Symbol;Acc:MGI:88222]	15	83563592	83574203	+	1051	protein_coding	translocator protein [Source:MGI Symbol;Acc:MGI:88222]	-
ENSMUSG00000030352		33	11	10	29	8		0.301941	0.156891	0.129865	0.345158	0.0948749	Tspan9	tetraspanin 9 [Source:MGI Symbol;Acc:MGI:1924558]	6	127961396	128143594	-	4975	protein_coding	tetraspanin 9 [Source:MGI Symbol;Acc:MGI:1924558]	-
ENSMUSG00000034127		2	1	0	0	2		0.0534899	0.0416907	0	0	0.0693306	Tspan8	tetraspanin 8 [Source:MGI Symbol;Acc:MGI:2384918]	10	115816832	115849893	+	1702	protein_coding	tetraspanin 8 [Source:MGI Symbol;Acc:MGI:2384918]	-
ENSMUSG00000058254		8	42	34	9	27		0.0515295	0.421709	0.310835	0.0754085	0.225415	Tspan7	tetraspanin 7 [Source:MGI Symbol;Acc:MGI:1298407]	X	10485158	10596605	+	7067	protein_coding	tetraspanin 7 [Source:MGI Symbol;Acc:MGI:1298407]	-
ENSMUSG00000067377		20	12	11	7	15		0.44194	0.413345	0.344994	0.201207	0.429614	Tspan6	tetraspanin 6 [Source:MGI Symbol;Acc:MGI:1926264]	X	133891068	133898429	-	2060	protein_coding	tetraspanin 6 [Source:MGI Symbol;Acc:MGI:1926264]	-
ENSMUSG00000028152		345	160	175	311	365		2.12537	1.5365	1.53017	2.49223	2.91448	Tspan5	tetraspanin 5 [Source:MGI Symbol;Acc:MGI:1928096]	3	138742195	138907905	+	7389	protein_coding	tetraspanin 5 [Source:MGI Symbol;Acc:MGI:1928096]	-
ENSMUSG00000025511		2498	628	875	573	1421		52.2078	20.4597	25.9559	15.5779	38.4938	Tspan4	tetraspanin 4 [Source:MGI Symbol;Acc:MGI:1928097]	7	141475240	141493427	+	2178	protein_coding	tetraspanin 4 [Source:MGI Symbol;Acc:MGI:1928097]	-
ENSMUSG00000001763		11	1	4	22	9		0.0963847	0.0136588	0.0497463	0.250755	0.102214	Tspan33	tetraspanin 33 [Source:MGI Symbol;Acc:MGI:1919012]	6	29694222	29718559	+	5195	protein_coding	tetraspanin 33 [Source:MGI Symbol;Acc:MGI:1919012]	-
ENSMUSG00000000244		514	102	142	171	421		3.75316	1.161	1.47166	1.62421	3.98446	Tspan32	tetraspanin 32 [Source:MGI Symbol;Acc:MGI:1350360]	7	143005046	143019644	+	6234	protein_coding	tetraspanin 32 [Source:MGI Symbol;Acc:MGI:1350360]	-
ENSMUSG00000006736		1600	1171	1266	1748	1572		33.211	37.8893	37.2977	47.1971	42.293	Tspan31	tetraspanin 31 [Source:MGI Symbol;Acc:MGI:1914375]	10	127067280	127070264	-	2193	protein_coding	tetraspanin 31 [Source:MGI Symbol;Acc:MGI:1914375]	-
ENSMUSG00000032324		1594	1934	1966	3345	3529		16.9768	32.1085	29.7191	46.342	48.716	Tspan3	tetraspanin 3 [Source:MGI Symbol;Acc:MGI:1928098]	9	56131725	56165477	-	4274	protein_coding	tetraspanin 3 [Source:MGI Symbol;Acc:MGI:1928098]	-
ENSMUSG00000027858		19	1	2	6	5		0.181888	0.0149227	0.0271748	0.074716	0.0620403	Tspan2	tetraspanin 2 [Source:MGI Symbol;Acc:MGI:1917997]	3	102734529	102801513	+	4755	protein_coding	tetraspanin 2 [Source:MGI Symbol;Acc:MGI:1917997]	-
ENSMUSG00000027217		4	5	0	8	1		0.0222727	0.0433991	0	0.0579449	0.00721717	Tspan18	tetraspanin 18 [Source:MGI Symbol;Acc:MGI:1917186]	2	93201760	93334505	-	8175	protein_coding	tetraspanin 18 [Source:MGI Symbol;Acc:MGI:1917186]	-
ENSMUSG00000025875		413	153	263	267	313		11.3456	6.5519	10.2546	9.54117	11.1449	Tspan17	tetraspanin 17 [Source:MGI Symbol;Acc:MGI:1921507]	13	54789377	54796776	+	1657	protein_coding	tetraspanin 17 [Source:MGI Symbol;Acc:MGI:1921507]	-
ENSMUSG00000037031		1	0	0	0	1		0.00556274	0	0	0	0.00721011	Tspan15	tetraspanin 15 [Source:MGI Symbol;Acc:MGI:1917673]	10	62185396	62231251	-	8183	protein_coding	tetraspanin 15 [Source:MGI Symbol;Acc:MGI:1917673]	-
ENSMUSG00000037824		2911	737	901	998	1098		50.0031	19.7342	21.9667	22.2996	24.4462	Tspan14	tetraspanin 14 [Source:MGI Symbol;Acc:MGI:1196325]	14	40906445	40966807	-	2650	protein_coding	tetraspanin 14 [Source:MGI Symbol;Acc:MGI:1196325]	-
ENSMUSG00000020577		435	82	151	204	181		8.00369	2.35187	3.94334	4.88251	4.31652	Tspan13	tetraspanin 13 [Source:MGI Symbol;Acc:MGI:1913359]	12	36014557	36042500	-	2474	protein_coding	tetraspanin 13 [Source:MGI Symbol;Acc:MGI:1913359]	-
ENSMUSG00000029669		3	4	5	2	5		0.0412442	0.0857234	0.0975657	0.0357671	0.0890975	Tspan12	tetraspanin 12 [Source:MGI Symbol;Acc:MGI:1889818]	6	21771395	21852515	-	3311	protein_coding	tetraspanin 12 [Source:MGI Symbol;Acc:MGI:1889818]	-
ENSMUSG00000030351		6	0	0	2	2		0.0512804	0	0	0.0222352	0.0221556	Tspan11	tetraspanin 11 [Source:MGI Symbol;Acc:MGI:1915748]	6	127887589	127953977	+	5326	protein_coding	tetraspanin 11 [Source:MGI Symbol;Acc:MGI:1915748]	-
ENSMUSG00000031893		5	1	0	0	0		0.1022	0.0318624	0	0	0	Tsnaxip1	translin-associated factor X (Tsnax) interacting protein 1 [Source:MGI Symbol;Acc:MGI:1919486]	8	105827731	105844680	+	2227	protein_coding	translin-associated factor X (Tsnax) interacting protein 1 [Source:MGI Symbol;Acc:MGI:1919486]	-
ENSMUSG00000056820		1066	644	826	300	891		12.3881	11.6662	13.6243	4.53503	13.4208	Tsnax	translin-associated factor X [Source:MGI Symbol;Acc:MGI:1855672]	8	125012997	125034192	+	3917	protein_coding	translin-associated factor X [Source:MGI Symbol;Acc:MGI:1855672]	-
ENSMUSG00000026374		1768	1126	1422	576	1311		8.89665	8.83243	10.1562	3.77032	8.55068	Tsn	translin [Source:MGI Symbol;Acc:MGI:109263]	1	118294778	118311739	-	9046	protein_coding	translin [Source:MGI Symbol;Acc:MGI:109263]	-
ENSMUSG00000024379		2	4	6	2	0		0.0803528	0.250512	0.342143	0.104523	0	Tslp	thymic stromal lymphopoietin [Source:MGI Symbol;Acc:MGI:1855696]	18	32815383	32819799	+	1133	protein_coding	thymic stromal lymphopoietin [Source:MGI Symbol;Acc:MGI:1855696]	-
ENSMUSG00000049580		67	83	119	129	257		0.999945	1.93098	2.52077	2.50439	4.9715	Tsku	tsukushi, small leucine rich proteoglycan [Source:MGI Symbol;Acc:MGI:2443855]	7	98350668	98361328	-	3050	protein_coding	tsukushi, small leucine rich proteoglycan [Source:MGI Symbol;Acc:MGI:2443855]	-
ENSMUSG00000059891		1	0	0	0	0		0.0235123	0	0	0	0	Tsks	testis-specific serine kinase substrate [Source:MGI Symbol;Acc:MGI:1347560]	7	44943204	44958035	+	1936	protein_coding	testis-specific serine kinase substrate [Source:MGI Symbol;Acc:MGI:1347560]	-
ENSMUSG00000021217		5	9	7	13	6		0.0417154	0.117049	0.0828915	0.141085	0.0648831	Tshz3	teashirt zinc finger family member 3 [Source:MGI Symbol;Acc:MGI:2442819]	7	36698118	36773553	+	5456	protein_coding	teashirt zinc finger family member 3 [Source:MGI Symbol;Acc:MGI:2442819]	zf-C2H2
ENSMUSG00000046982		265	617	489	312	353		2.13274	7.74059	5.58581	3.26631	3.68231	Tshz1	teashirt zinc finger family member 1 [Source:MGI Symbol;Acc:MGI:1346031]	18	84011627	84086404	-	5656	protein_coding	teashirt zinc finger family member 1 [Source:MGI Symbol;Acc:MGI:1346031]	zf-C2H2
ENSMUSG00000020963		1	0	0	0	0		0.0075715	0	0	0	0	Tshr	thyroid stimulating hormone receptor [Source:MGI Symbol;Acc:MGI:98849]	12	91384563	91549808	+	6012	protein_coding	thyroid stimulating hormone receptor [Source:MGI Symbol;Acc:MGI:98849]	-
ENSMUSG00000060771		135	100	128	84	196		0.576363	0.665518	0.775636	0.466502	1.08461	Tsga10	testis specific 10 [Source:MGI Symbol;Acc:MGI:2685063]	1	37754776	37866429	-	10662	protein_coding	testis specific 10 [Source:MGI Symbol;Acc:MGI:2685063]	-
ENSMUSG00000106988		7	4	2	5	12		0.272341	0.24259	0.110441	0.253045	0.605132	Tsg101-ps	tumor susceptibility gene 101, pseudogene [Source:MGI Symbol;Acc:MGI:1335078]	15	62980648	62981817	+	1170	processed_pseudogene	tumor susceptibility gene 101, pseudogene [Source:MGI Symbol;Acc:MGI:1335078]	-
ENSMUSG00000014402		1209	1181	1410	1383	1637		20.1588	30.6963	33.369	29.9966	35.3786	Tsg101	tumor susceptibility gene 101 [Source:MGI Symbol;Acc:MGI:106581]	7	46888949	46919969	-	2730	protein_coding	tumor susceptibility gene 101 [Source:MGI Symbol;Acc:MGI:106581]	-
ENSMUSG00000040521		362	200	267	142	213		5.67431	4.88688	5.9402	2.89537	4.3275	Tsfm	Ts translation elongation factor, mitochondrial [Source:MGI Symbol;Acc:MGI:1913649]	10	127011572	127030840	-	2904	protein_coding	Ts translation elongation factor, mitochondrial [Source:MGI Symbol;Acc:MGI:1913649]	-
ENSMUSG00000020781		345	144	164	86	117		6.38908	4.15699	4.31071	2.07171	2.8084	Tsen54	tRNA splicing endonuclease subunit 54 [Source:MGI Symbol;Acc:MGI:1923515]	11	115814724	115823094	+	2458	protein_coding	tRNA splicing endonuclease subunit 54 [Source:MGI Symbol;Acc:MGI:1923515]	-
ENSMUSG00000035585		873	516	662	678	702		15.6391	14.4093	16.8322	15.7993	16.3	Tsen34	tRNA splicing endonuclease subunit 34 [Source:MGI Symbol;Acc:MGI:1913328]	7	3692863	3701024	+	2541	protein_coding	tRNA splicing endonuclease subunit 34 [Source:MGI Symbol;Acc:MGI:1913328]	-
ENSMUSG00000042389		146	44	56	28	108		0.98971	0.464949	0.538801	0.246902	0.948926	Tsen2	tRNA splicing endonuclease subunit 2 [Source:MGI Symbol;Acc:MGI:2141599]	6	115544664	115578628	+	6715	protein_coding	tRNA splicing endonuclease subunit 2 [Source:MGI Symbol;Acc:MGI:2141599]	-
ENSMUSG00000014980		137	56	105	132	78		1.48658	0.947228	1.61713	1.86318	1.09703	Tsen15	tRNA splicing endonuclease subunit 15 [Source:MGI Symbol;Acc:MGI:1913887]	1	152370735	152386688	-	4195	protein_coding	tRNA splicing endonuclease subunit 15 [Source:MGI Symbol;Acc:MGI:1913887]	-
ENSMUSG00000029723		2320	2081	1847	1900	1350		14.0639	19.6648	15.8917	14.9825	10.6073	Tsc22d4	TSC22 domain family, member 4 [Source:MGI Symbol;Acc:MGI:1926079]	5	137745730	137768450	+	7509	protein_coding	TSC22 domain family, member 4 [Source:MGI Symbol;Acc:MGI:1926079]	-
ENSMUSG00000031431		1061	58	92	2557	706		11.1257	0.948062	1.36926	34.8782	9.59554	Tsc22d3	TSC22 domain family, member 3 [Source:MGI Symbol;Acc:MGI:1196284]	X	140539528	140600659	-	4341	protein_coding	TSC22 domain family, member 3 [Source:MGI Symbol;Acc:MGI:1196284]	TSC22
ENSMUSG00000027806		751	693	682	1916	864		3.04033	4.37332	3.91877	10.0899	4.53364	Tsc22d2	TSC22 domain family, member 2 [Source:MGI Symbol;Acc:MGI:1919283]	3	58414715	58466783	+	11244	protein_coding	TSC22 domain family, member 2 [Source:MGI Symbol;Acc:MGI:1919283]	TSC22
ENSMUSG00000022010		530	209	509	332	335		2.6824	1.64889	3.65638	2.18574	2.19759	Tsc22d1	TSC22 domain family, member 1 [Source:MGI Symbol;Acc:MGI:109127]	14	76414961	76507765	+	8994	protein_coding	TSC22 domain family, member 1 [Source:MGI Symbol;Acc:MGI:109127]	TSC22
ENSMUSG00000002496		1181	718	884	679	926		5.58825	5.296	5.93695	4.17934	5.67924	Tsc2	tuberous sclerosis 2 [Source:MGI Symbol;Acc:MGI:102548]	17	24595816	24632630	-	9620	protein_coding	tuberous sclerosis 2 [Source:MGI Symbol;Acc:MGI:102548]	-
ENSMUSG00000026812		668	331	357	576	396		2.5697	1.98487	1.94922	2.88231	1.97449	Tsc1	tuberous sclerosis 1 [Source:MGI Symbol;Acc:MGI:1929183]	2	28641228	28691167	+	11833	protein_coding	tuberous sclerosis 1 [Source:MGI Symbol;Acc:MGI:1929183]	-
ENSMUSG00000010538		4	0	0	2	3		0.163741	0	0	0.106497	0.159174	Tsacc	TSSK6 activating co-chaperone [Source:MGI Symbol;Acc:MGI:1924177]	3	88282757	88296999	-	1112	protein_coding	TSSK6 activating co-chaperone [Source:MGI Symbol;Acc:MGI:1924177]	-
ENSMUSG00000039826		435	401	344	196	329		3.13508	4.50506	3.51887	1.8375	3.07332	Trub2	TruB pseudouridine (psi) synthase family member 2 [Source:MGI Symbol;Acc:MGI:2442186]	2	29761224	29788502	-	6316	protein_coding	TruB pseudouridine (psi) synthase family member 2 [Source:MGI Symbol;Acc:MGI:2442186]	-
ENSMUSG00000025086		216	48	72	52	88		1.5375	0.532598	0.727409	0.481477	0.811889	Trub1	TruB pseudouridine (psi) synthase family member 1 [Source:MGI Symbol;Acc:MGI:1919383]	19	57452906	57491005	+	6395	protein_coding	TruB pseudouridine (psi) synthase family member 1 [Source:MGI Symbol;Acc:MGI:1919383]	-
ENSMUSG00000045482		1814	1044	1257	1393	1467		3.95863	3.55145	3.89339	3.95431	4.14946	Trrap	transformation/transcription domain-associated protein [Source:MGI Symbol;Acc:MGI:2153272]	5	144767732	144859778	+	20859	protein_coding	transformation/transcription domain-associated protein [Source:MGI Symbol;Acc:MGI:2153272]	-
ENSMUSG00000014158		170	6	37	10	33		1.89852	0.104452	0.586481	0.145271	0.477677	Trpv4	transient receptor potential cation channel, subfamily V, member 4 [Source:MGI Symbol;Acc:MGI:1926945]	5	114622152	114658421	-	4076	protein_coding	transient receptor potential cation channel, subfamily V, member 4 [Source:MGI Symbol;Acc:MGI:1926945]	-
ENSMUSG00000018507		4199	2994	2943	3511	3037		42.6171	47.3683	42.395	46.3534	39.9519	Trpv2	transient receptor potential cation channel, subfamily V, member 2 [Source:MGI Symbol;Acc:MGI:1341836]	11	62574486	62600515	+	4485	protein_coding	transient receptor potential cation channel, subfamily V, member 2 [Source:MGI Symbol;Acc:MGI:1341836]	-
ENSMUSG00000047656		28	2	11	23	13		1.11607	0.124269	0.622319	1.19254	0.671633	Trpt1	tRNA phosphotransferase 1 [Source:MGI Symbol;Acc:MGI:1333115]	19	6996131	6999044	+	1142	protein_coding	tRNA phosphotransferase 1 [Source:MGI Symbol;Acc:MGI:1333115]	-
ENSMUSG00000038679		666	735	820	739	668		2.26579	3.89789	3.95954	3.2704	2.94561	Trps1	transcriptional repressor GATA binding 1 [Source:MGI Symbol;Acc:MGI:1927616]	15	50654752	50890463	-	13380	protein_coding	transcriptional repressor GATA binding 1 [Source:MGI Symbol;Acc:MGI:1927616]	zf-GATA
ENSMUSG00000027365		1859	1249	1072	857	1342		7.47869	7.83261	6.12106	4.48476	6.99765	Trpm7	transient receptor potential cation channel, subfamily M, member 7 [Source:MGI Symbol;Acc:MGI:1929996]	2	126791565	126876230	-	11315	protein_coding	transient receptor potential cation channel, subfamily M, member 7 [Source:MGI Symbol;Acc:MGI:1929996]	-
ENSMUSG00000009246		6	0	0	2	1		0.0426882	0	0	0.0185097	0.00922169	Trpm5	transient receptor potential cation channel, subfamily M, member 5 [Source:MGI Symbol;Acc:MGI:1861718]	7	143069153	143094642	-	6398	protein_coding	transient receptor potential cation channel, subfamily M, member 5 [Source:MGI Symbol;Acc:MGI:1861718]	-
ENSMUSG00000038260		319	543	391	697	372		1.34129	3.55902	2.33343	3.81222	2.02735	Trpm4	transient receptor potential cation channel, subfamily M, member 4 [Source:MGI Symbol;Acc:MGI:1915917]	7	45302632	45333780	-	10826	protein_coding	transient receptor potential cation channel, subfamily M, member 4 [Source:MGI Symbol;Acc:MGI:1915917]	-
ENSMUSG00000009292		179	54	58	100	169		0.65399	0.307545	0.300768	0.475258	0.80031	Trpm2	transient receptor potential cation channel, subfamily M, member 2 [Source:MGI Symbol;Acc:MGI:1351901]	10	77907722	77970563	-	12459	protein_coding	transient receptor potential cation channel, subfamily M, member 2 [Source:MGI Symbol;Acc:MGI:1351901]	-
ENSMUSG00000030523		3	0	1	0	0		0.00926079	0	0.00438139	0	0	Trpm1	transient receptor potential cation channel, subfamily M, member 1 [Source:MGI Symbol;Acc:MGI:1330305]	7	64153835	64269775	+	14746	protein_coding	transient receptor potential cation channel, subfamily M, member 1 [Source:MGI Symbol;Acc:MGI:1330305]	-
ENSMUSG00000031997		3	1	1	1	1		0.0269561	0.0140066	0.0127533	0.0116882	0.0116463	Trpc6	transient receptor potential cation channel, subfamily C, member 6 [Source:MGI Symbol;Acc:MGI:109523]	9	8544142	8680741	+	5066	protein_coding	transient receptor potential cation channel, subfamily C, member 6 [Source:MGI Symbol;Acc:MGI:109523]	-
ENSMUSG00000041710		1	2	0	0	0		0.00907855	0.0283038	0	0	0	Trpc5	transient receptor potential cation channel, subfamily C, member 5 [Source:MGI Symbol;Acc:MGI:109524]	X	144381671	144688180	-	5014	protein_coding	transient receptor potential cation channel, subfamily C, member 5 [Source:MGI Symbol;Acc:MGI:109524]	-
ENSMUSG00000038324		3235	3476	3574	2747	3179		16.8236	28.1787	26.3806	18.5829	21.4283	Trpc4ap	transient receptor potential cation channel, subfamily C, member 4 associated protein [Source:MGI Symbol;Acc:MGI:1930751]	2	155634271	155692384	-	8753	protein_coding	transient receptor potential cation channel, subfamily C, member 4 associated protein [Source:MGI Symbol;Acc:MGI:1930751]	-
ENSMUSG00000027716		2	0	0	0	0		0.0168001	0	0	0	0	Trpc3	transient receptor potential cation channel, subfamily C, member 3 [Source:MGI Symbol;Acc:MGI:109526]	3	36620482	36690167	-	5419	protein_coding	transient receptor potential cation channel, subfamily C, member 3 [Source:MGI Symbol;Acc:MGI:109526]	-
ENSMUSG00000032839		6	0	4	2	0		0.0340124	0	0.0321833	0.0147478	0	Trpc1	transient receptor potential cation channel, subfamily C, member 1 [Source:MGI Symbol;Acc:MGI:109528]	9	95705082	95750375	-	8030	protein_coding	transient receptor potential cation channel, subfamily C, member 1 [Source:MGI Symbol;Acc:MGI:109528]	-
ENSMUSG00000032769		2	0	0	0	0		0.0213558	0	0	0	0	Trpa1	transient receptor potential cation channel, subfamily A, member 1 [Source:MGI Symbol;Acc:MGI:3522699]	1	14872648	14918862	-	4263	protein_coding	transient receptor potential cation channel, subfamily A, member 1 [Source:MGI Symbol;Acc:MGI:3522699]	-
ENSMUSG00000017720		2	0	0	0	0		0.0974729	0	0	0	0	Trp53tg5	transformation related protein 53 target 5 [Source:MGI Symbol;Acc:MGI:1920853]	2	164470301	164473724	-	934	protein_coding	transformation related protein 53 target 5 [Source:MGI Symbol;Acc:MGI:1920853]	-
ENSMUSG00000042854		74	76	62	20	40		0.585312	0.937059	0.696038	0.205777	0.410081	Trp53rkb	transformation related protein 53 regulating kinase B [Source:MGI Symbol;Acc:MGI:1914050]	2	166792531	166799505	+	5755	protein_coding	transformation related protein 53 regulating kinase B [Source:MGI Symbol;Acc:MGI:1914050]	-
ENSMUSG00000039725		229	177	295	139	136		4.92165	5.92988	8.99876	3.88599	3.7885	Trp53rka	transformation related protein 53 regulating kinase A [Source:MGI Symbol;Acc:MGI:1918294]	2	165490110	165493324	-	2118	protein_coding	transformation related protein 53 regulating kinase A [Source:MGI Symbol;Acc:MGI:1918294]	-
ENSMUSG00000090704		9	8	9	9	8		0.352563	0.48852	0.500406	0.458616	0.406199	Trp53-ps	transformation related protein 53, pseudogene [Source:MGI Symbol;Acc:MGI:98835]	17	54419680	54420841	+	1162	processed_pseudogene	transformation related protein 53, pseudogene [Source:MGI Symbol;Acc:MGI:98835]	-
ENSMUSG00000038375		2028	1425	1427	867	2148		17.5603	19.2343	17.5377	9.76549	24.1074	Trp53inp2	transformation related protein 53 inducible nuclear protein 2 [Source:MGI Symbol;Acc:MGI:1915978]	2	155381059	155389850	+	5257	protein_coding	transformation related protein 53 inducible nuclear protein 2 [Source:MGI Symbol;Acc:MGI:1915978]	-
ENSMUSG00000028211		604	36	74	1236	410		4.24618	0.394513	0.738377	11.3029	3.73593	Trp53inp1	transformation related protein 53 inducible nuclear protein 1 [Source:MGI Symbol;Acc:MGI:1926609]	4	11156431	11174379	+	6475	protein_coding	transformation related protein 53 inducible nuclear protein 1 [Source:MGI Symbol;Acc:MGI:1926609]	-
ENSMUSG00000044328		272	46	75	254	103		5.7401	1.51323	2.24645	6.97263	2.81736	Trp53i13	transformation related protein 53 inducible protein 13 [Source:MGI Symbol;Acc:MGI:1915125]	11	77508099	77515980	-	2157	protein_coding	transformation related protein 53 inducible protein 13 [Source:MGI Symbol;Acc:MGI:1915125]	-
ENSMUSG00000068735		41	37	33	27	4		0.505776	0.711498	0.577795	0.433262	0.063957	Trp53i11	transformation related protein 53 inducible protein 11 [Source:MGI Symbol;Acc:MGI:2670995]	2	93187548	93201759	+	3690	protein_coding	transformation related protein 53 inducible protein 11 [Source:MGI Symbol;Acc:MGI:2670995]	-
ENSMUSG00000085912		1	1	5	44	6		0.0121972	0.0190133	0.0865595	0.69811	0.0948559	Trp53cor1	tumor protein p53 pathway corepressor 1 [Source:MGI Symbol;Acc:MGI:3801771]	17	29057430	29079179	-	3732	lincRNA	tumor protein p53 pathway corepressor 1 [Source:MGI Symbol;Acc:MGI:3801771]	-
ENSMUSG00000026510		316	258	215	281	213		3.25583	4.14374	3.14412	3.76611	2.84452	Trp53bp2	transformation related protein 53 binding protein 2 [Source:MGI Symbol;Acc:MGI:2138319]	1	182409172	182462432	+	4418	protein_coding	transformation related protein 53 binding protein 2 [Source:MGI Symbol;Acc:MGI:2138319]	-
ENSMUSG00000043909		488	155	167	244	248		1.56832	0.776505	0.761758	1.02004	1.03305	Trp53bp1	transformation related protein 53 binding protein 1 [Source:MGI Symbol;Acc:MGI:1351320]	2	121193281	121271407	-	14164	protein_coding	transformation related protein 53 binding protein 1 [Source:MGI Symbol;Acc:MGI:1351320]	-
ENSMUSG00000059552		1471	1064	996	502	777		16.5537	18.6647	15.9084	7.34849	11.3333	Trp53	transformation related protein 53 [Source:MGI Symbol;Acc:MGI:98834]	11	69580359	69591873	+	4045	protein_coding	transformation related protein 53 [Source:MGI Symbol;Acc:MGI:98834]	P53
ENSMUSG00000018199		339	150	179	314	491		1.61736	1.11557	1.21212	1.94872	3.03628	Trove2	TROVE domain family, member 2 [Source:MGI Symbol;Acc:MGI:106652]	1	143750790	143777068	-	9541	protein_coding	TROVE domain family, member 2 [Source:MGI Symbol;Acc:MGI:106652]	-
ENSMUSG00000032783		542	199	213	12	16		7.00902	4.01152	3.90952	0.201861	0.268183	Troap	trophinin associated protein [Source:MGI Symbol;Acc:MGI:1925983]	15	99074575	99083409	+	3520	protein_coding	trophinin associated protein [Source:MGI Symbol;Acc:MGI:1925983]	-
ENSMUSG00000025272		1	0	1	4	2		0.00623902	0	0.00885527	0.0324629	0.0161733	Tro	trophinin [Source:MGI Symbol;Acc:MGI:1928994]	X	150645304	150657583	-	7296	protein_coding	trophinin [Source:MGI Symbol;Acc:MGI:1928994]	-
ENSMUSG00000013736		574	518	601	435	730		5.92078	8.32903	8.79887	5.83671	9.75986	Trnt1	tRNA nucleotidyl transferase, CCA-adding, 1 [Source:MGI Symbol;Acc:MGI:1917297]	6	106769120	106782474	+	4413	protein_coding	tRNA nucleotidyl transferase, CCA-adding, 1 [Source:MGI Symbol;Acc:MGI:1917297]	-
ENSMUSG00000056596		22	23	16	33	30		0.605464	0.986713	0.624987	1.18138	1.07014	Trnp1	TMF1-regulated nuclear protein 1 [Source:MGI Symbol;Acc:MGI:1916789]	4	133491100	133498550	-	1654	protein_coding	TMF1-regulated nuclear protein 1 [Source:MGI Symbol;Acc:MGI:1916789]	-
ENSMUSG00000028898		403	303	301	222	146		6.76919	7.93363	7.17602	4.85061	3.17862	Trnau1ap	tRNA selenocysteine 1 associated protein 1 [Source:MGI Symbol;Acc:MGI:1919037]	4	132311763	132329538	-	2710	protein_coding	tRNA selenocysteine 1 associated protein 1 [Source:MGI Symbol;Acc:MGI:1919037]	-
ENSMUSG00000022386		166	46	45	59	74		1.90143	0.82135	0.731596	0.879097	1.09865	Trmu	tRNA 5-methylaminomethyl-2-thiouridylate methyltransferase [Source:MGI Symbol;Acc:MGI:1919276]	15	85879312	85897394	+	3974	protein_coding	tRNA 5-methylaminomethyl-2-thiouridylate methyltransferase [Source:MGI Symbol;Acc:MGI:1919276]	-
ENSMUSG00000085492		82	53	46	97	45		1.28845	1.29815	1.02588	1.9826	0.916471	Trmt61b	tRNA methyltransferase 61B [Source:MGI Symbol;Acc:MGI:1916039]	17	71557027	71598755	-	2897	antisense	tRNA methyltransferase 61B [Source:MGI Symbol;Acc:MGI:1916039]	-
ENSMUSG00000060950		194	145	115	24	74		3.62962	4.22887	3.05381	0.584093	1.7945	Trmt61a	tRNA methyltransferase 61A [Source:MGI Symbol;Acc:MGI:2443487]	12	111678105	111683902	+	2433	protein_coding	tRNA methyltransferase 61A [Source:MGI Symbol;Acc:MGI:2443487]	-
ENSMUSG00000037376		647	345	476	130	451		5.47016	4.54687	5.712	1.42972	4.94227	Trmt6	tRNA methyltransferase 6 [Source:MGI Symbol;Acc:MGI:1914176]	2	132804207	132816055	-	5384	protein_coding	tRNA methyltransferase 6 [Source:MGI Symbol;Acc:MGI:1914176]	-
ENSMUSG00000034442		217	244	274	179	238		4.61796	8.09427	8.27611	4.95513	6.56479	Trmt5	TRM5 tRNA methyltransferase 5 [Source:MGI Symbol;Acc:MGI:1923607]	12	73280011	73286710	-	2139	protein_coding	TRM5 tRNA methyltransferase 5 [Source:MGI Symbol;Acc:MGI:1923607]	-
ENSMUSG00000029097		184	100	116	56	116		1.62508	1.37675	1.45412	0.643363	1.32791	Trmt44	tRNA methyltransferase 44 [Source:MGI Symbol;Acc:MGI:1926140]	5	35556203	35575070	-	5154	protein_coding	tRNA methyltransferase 44 [Source:MGI Symbol;Acc:MGI:1926140]	-
ENSMUSG00000067369		433	135	174	173	367		4.24056	2.06094	2.41863	2.2039	4.65859	Trmt2b	TRM2 tRNA methyltransferase 2B [Source:MGI Symbol;Acc:MGI:2442530]	X	134222339	134276984	-	4648	protein_coding	TRM2 tRNA methyltransferase 2B [Source:MGI Symbol;Acc:MGI:2442530]	-
ENSMUSG00000022721		1008	388	452	320	519		8.6151	5.16927	5.48307	3.55764	5.74938	Trmt2a	TRM2 tRNA methyltransferase 2A [Source:MGI Symbol;Acc:MGI:96270]	16	18248679	18254772	+	5326	protein_coding	TRM2 tRNA methyltransferase 2A [Source:MGI Symbol;Acc:MGI:96270]	-
ENSMUSG00000053286		440	376	478	484	525		2.43926	3.2493	3.76113	3.49029	3.7724	Trmt1l	tRNA methyltransferase 1 like [Source:MGI Symbol;Acc:MGI:1916185]	1	151428542	151458161	+	8211	protein_coding	tRNA methyltransferase 1 like [Source:MGI Symbol;Acc:MGI:1916185]	-
ENSMUSG00000033439		109	38	25	186	52		0.808879	0.43958	0.263319	1.79549	0.500166	Trmt13	tRNA methyltransferase 13 [Source:MGI Symbol;Acc:MGI:1925219]	3	116581093	116614587	-	6134	protein_coding	tRNA methyltransferase 13 [Source:MGI Symbol;Acc:MGI:1925219]	-
ENSMUSG00000037085		94	86	116	31	102		0.96068	1.37008	1.68265	0.412121	1.35115	Trmt12	tRNA methyltranferase 12 [Source:MGI Symbol;Acc:MGI:1915510]	15	58872674	58877127	+	4454	protein_coding	tRNA methyltranferase 12 [Source:MGI Symbol;Acc:MGI:1915510]	-
ENSMUSG00000070572		108	117	113	116	72		13.0057	21.963	19.314	18.171	11.2382	Trmt112-ps2	tRNA methyltransferase 11-2, pseudogene 2 [Source:MGI Symbol;Acc:MGI:3651720]	4	149457329	149457706	+	378	processed_pseudogene	tRNA methyltransferase 11-2, pseudogene 2 [Source:MGI Symbol;Acc:MGI:3651720]	-
ENSMUSG00000107261		2	1	2	2	4		0.242773	0.18922	0.344576	0.3158	0.629337	Trmt112-ps1	tRNA methyltransferase 11-2, pseudogene 1 [Source:MGI Symbol;Acc:MGI:3643840]	5	91737705	91738079	-	375	processed_pseudogene	tRNA methyltransferase 11-2, pseudogene 1 [Source:MGI Symbol;Acc:MGI:3643840]	-
ENSMUSG00000038812		609	505	577	717	367		22.483	29.0621	30.2342	34.4325	17.5613	Trmt112	tRNA methyltransferase 11-2 [Source:MGI Symbol;Acc:MGI:1914924]	19	6909698	6911049	+	1233	protein_coding	tRNA methyltransferase 11-2 [Source:MGI Symbol;Acc:MGI:1914924]	-
ENSMUSG00000019792		136	113	83	115	135		1.1663	1.51059	1.01026	1.28286	1.50057	Trmt11	tRNA methyltransferase 11 [Source:MGI Symbol;Acc:MGI:1920931]	10	30534225	30600749	-	5308	protein_coding	tRNA methyltransferase 11 [Source:MGI Symbol;Acc:MGI:1920931]	-
ENSMUSG00000044763		336	241	313	539	525		5.09483	5.69646	6.73628	10.6314	10.3182	Trmt10c	tRNA methyltransferase 10C [Source:MGI Symbol;Acc:MGI:1196261]	16	56032609	56037819	-	3002	protein_coding	tRNA methyltransferase 10C [Source:MGI Symbol;Acc:MGI:1196261]	-
ENSMUSG00000035601		119	45	66	89	147		2.05107	1.20905	1.61459	1.99542	3.284	Trmt10b	tRNA methyltransferase 10B [Source:MGI Symbol;Acc:MGI:1917184]	4	45297127	45316131	+	2641	protein_coding	tRNA methyltransferase 10B [Source:MGI Symbol;Acc:MGI:1917184]	-
ENSMUSG00000004127		154	145	137	136	98		0.878894	1.28998	1.10974	1.00964	0.724929	Trmt10a	tRNA methyltransferase 10A [Source:MGI Symbol;Acc:MGI:1920421]	3	138143448	138159821	+	7976	protein_coding	tRNA methyltransferase 10A [Source:MGI Symbol;Acc:MGI:1920421]	-
ENSMUSG00000001909		1115	621	561	638	499		8.04863	6.98773	5.74772	5.99073	4.66876	Trmt1	tRNA methyltransferase 1 [Source:MGI Symbol;Acc:MGI:1289155]	8	84686307	84699808	+	6306	protein_coding	tRNA methyltransferase 1 [Source:MGI Symbol;Acc:MGI:1289155]	-
ENSMUSG00000028331		130	108	104	23	44		2.60572	3.37447	2.95871	0.599685	1.14312	Trmo	tRNA methyltransferase O [Source:MGI Symbol;Acc:MGI:1922003]	4	46376505	46389437	-	2271	protein_coding	tRNA methyltransferase O [Source:MGI Symbol;Acc:MGI:1922003]	-
ENSMUSG00000028653		151	79	87	245	113		3.29348	2.68598	2.69329	6.95115	3.19456	Trit1	tRNA isopentenyltransferase 1 [Source:MGI Symbol;Acc:MGI:1914216]	4	123016597	123054949	+	2087	protein_coding	tRNA isopentenyltransferase 1 [Source:MGI Symbol;Acc:MGI:1914216]	-
ENSMUSG00000041203		1189	1196	1094	619	454		60.0035	94.0856	78.3605	40.6347	29.6964	Trir	telomerase RNA component interacting RNase [Source:MGI Symbol;Acc:MGI:1922833]	8	85026823	85030286	+	902	protein_coding	telomerase RNA component interacting RNase [Source:MGI Symbol;Acc:MGI:1922833]	-
ENSMUSG00000055963		12	3	8	4	16		0.153094	0.0596616	0.144861	0.0663816	0.264576	Triqk	triple QxxK/R motif containing [Source:MGI Symbol;Acc:MGI:3650048]	4	12906838	12983553	+	3568	protein_coding	triple QxxK/R motif containing [Source:MGI Symbol;Acc:MGI:3650048]	-
ENSMUSG00000023348		119	64	53	88	41		2.23008	1.86961	1.40973	2.1452	0.995889	Trip6	thyroid hormone receptor interactor 6 [Source:MGI Symbol;Acc:MGI:1343458]	5	137309654	137314404	-	2429	protein_coding	thyroid hormone receptor interactor 6 [Source:MGI Symbol;Acc:MGI:1343458]	-
ENSMUSG00000032386		461	556	592	629	481		2.49996	4.70007	4.55658	4.43705	3.38089	Trip4	thyroid hormone receptor interactor 4 [Source:MGI Symbol;Acc:MGI:1928469]	9	65828930	65908794	-	8394	protein_coding	thyroid hormone receptor interactor 4 [Source:MGI Symbol;Acc:MGI:1928469]	-
ENSMUSG00000021569		367	284	419	75	147		4.81158	5.80413	7.79688	1.27907	2.498	Trip13	thyroid hormone receptor interactor 13 [Source:MGI Symbol;Acc:MGI:1916966]	13	73911347	73937784	-	3472	protein_coding	thyroid hormone receptor interactor 13 [Source:MGI Symbol;Acc:MGI:1916966]	-
ENSMUSG00000026219		3799	5518	5208	3965	5016		10.4168	23.5855	20.2686	14.1424	17.827	Trip12	thyroid hormone receptor interactor 12 [Source:MGI Symbol;Acc:MGI:1309481]	1	84721189	84840516	-	16601	protein_coding	thyroid hormone receptor interactor 12 [Source:MGI Symbol;Acc:MGI:1309481]	-
ENSMUSG00000021188		878	677	672	439	717		3.93758	4.73283	4.2775	2.56101	4.16781	Trip11	thyroid hormone receptor interactor 11 [Source:MGI Symbol;Acc:MGI:1924393]	12	101834043	101913267	-	10150	protein_coding	thyroid hormone receptor interactor 11 [Source:MGI Symbol;Acc:MGI:1924393]	-
ENSMUSG00000019487		550	1107	782	889	493		7.87293	24.7013	15.8879	16.5534	9.14691	Trip10	thyroid hormone receptor interactor 10 [Source:MGI Symbol;Acc:MGI:2146901]	17	57249455	57263665	+	3180	protein_coding	thyroid hormone receptor interactor 10 [Source:MGI Symbol;Acc:MGI:2146901]	-
ENSMUSG00000033088		942	1274	1184	448	505		3.48559	7.34839	6.21817	2.15633	2.42198	Triobp	TRIO and F-actin binding protein [Source:MGI Symbol;Acc:MGI:1349410]	15	78947724	79005869	+	12302	protein_coding	TRIO and F-actin binding protein [Source:MGI Symbol;Acc:MGI:1349410]	-
ENSMUSG00000022263		1599	807	570	1341	924		3.11119	2.44765	1.57412	3.39405	2.33026	Trio	triple functional domain (PTPRF interacting) [Source:MGI Symbol;Acc:MGI:1927230]	15	27730651	28025848	-	23395	protein_coding	triple functional domain (PTPRF interacting) [Source:MGI Symbol;Acc:MGI:1927230]	-
ENSMUSG00000021071		1	1	2	12	17		0.00320495	0.00499595	0.0090978	0.0500281	0.0706193	Trim9	tripartite motif-containing 9 [Source:MGI Symbol;Acc:MGI:2137354]	12	70244533	70347614	-	14203	protein_coding	tripartite motif-containing 9 [Source:MGI Symbol;Acc:MGI:2137354]	-
ENSMUSG00000025034		2919	1415	1364	1701	1496		41.137	31.0851	27.2834	31.1828	27.3265	Trim8	tripartite motif-containing 8 [Source:MGI Symbol;Acc:MGI:1933302]	19	46501648	46516444	+	3230	protein_coding	tripartite motif-containing 8 [Source:MGI Symbol;Acc:MGI:1933302]	-
ENSMUSG00000042828		1	0	0	0	0		0.0203851	0	0	0	0	Trim72	tripartite motif-containing 72 [Source:MGI Symbol;Acc:MGI:3612190]	7	128003949	128011033	+	2233	protein_coding	tripartite motif-containing 72 [Source:MGI Symbol;Acc:MGI:3612190]	-
ENSMUSG00000040350		27	3	0	55	51		0.161779	0.0280206	0	0.42868	0.39608	Trim7	tripartite motif-containing 7 [Source:MGI Symbol;Acc:MGI:2137353]	11	48826140	48852209	+	7597	protein_coding	tripartite motif-containing 7 [Source:MGI Symbol;Acc:MGI:2137353]	-
ENSMUSG00000033368		3	2	3	25	0		0.0723303	0.0751669	0.102661	0.784063	0	Trim69	tripartite motif-containing 69 [Source:MGI Symbol;Acc:MGI:1918178]	2	122160700	122179027	+	1888	protein_coding	tripartite motif-containing 69 [Source:MGI Symbol;Acc:MGI:1918178]	-
ENSMUSG00000073968		94	14	22	25	35		1.23062	0.285708	0.408794	0.425744	0.593906	Trim68	tripartite motif-containing 68 [Source:MGI Symbol;Acc:MGI:2142077]	7	102677582	102687327	-	3477	protein_coding	tripartite motif-containing 68 [Source:MGI Symbol;Acc:MGI:2142077]	-
ENSMUSG00000031026		11	0	2	8	1		0.0494537	0	0.0127621	0.0467851	0.00582719	Trim66	tripartite motif-containing 66 [Source:MGI Symbol;Acc:MGI:2152406]	7	109449006	109508134	-	10125	protein_coding	tripartite motif-containing 66 [Source:MGI Symbol;Acc:MGI:2152406]	-
ENSMUSG00000054517		378	67	119	30	159		2.92478	0.808117	1.30688	0.30195	1.5946	Trim65	tripartite motif-containing 65 [Source:MGI Symbol;Acc:MGI:2442815]	11	116121846	116131128	-	5883	protein_coding	tripartite motif-containing 65 [Source:MGI Symbol;Acc:MGI:2442815]	-
ENSMUSG00000041000		274	21	46	48	94		2.48703	0.29713	0.592616	0.566739	1.10589	Trim62	tripartite motif-containing 62 [Source:MGI Symbol;Acc:MGI:1914775]	4	128883580	128911328	+	5015	protein_coding	tripartite motif-containing 62 [Source:MGI Symbol;Acc:MGI:1914775]	-
ENSMUSG00000072244		49	15	24	263	77		0.455757	0.217483	0.316835	3.18203	0.928285	Trim6	tripartite motif-containing 6 [Source:MGI Symbol;Acc:MGI:2137352]	7	104218793	104235152	+	4894	protein_coding	tripartite motif-containing 6 [Source:MGI Symbol;Acc:MGI:2137352]	-
ENSMUSG00000034317		906	256	468	312	247		12.3034	5.41919	9.02045	5.51142	4.34758	Trim59	tripartite motif-containing 59 [Source:MGI Symbol;Acc:MGI:1914199]	3	69035288	69044755	-	3352	protein_coding	tripartite motif-containing 59 [Source:MGI Symbol;Acc:MGI:1914199]	-
ENSMUSG00000043279		469	1171	920	568	393		2.30027	8.95284	6.40442	3.62382	2.49834	Trim56	tripartite motif-containing 56 [Source:MGI Symbol;Acc:MGI:2685298]	5	137105644	137116209	-	9281	protein_coding	tripartite motif-containing 56 [Source:MGI Symbol;Acc:MGI:2685298]	-
ENSMUSG00000060913		2	0	0	0	2		0.0342383	0	0	0	0.0443778	Trim55	tripartite motif-containing 55 [Source:MGI Symbol;Acc:MGI:3036269]	3	19644474	19692421	+	2659	protein_coding	tripartite motif-containing 55 [Source:MGI Symbol;Acc:MGI:3036269]	-
ENSMUSG00000060441		137	97	146	42	200		1.69003	1.86528	2.55631	0.673962	3.19785	Trim5	tripartite motif-containing 5 [Source:MGI Symbol;Acc:MGI:3646853]	7	104263386	104288094	-	3690	protein_coding	tripartite motif-containing 5 [Source:MGI Symbol;Acc:MGI:3646853]	-
ENSMUSG00000020773		1253	186	264	152	174		20.8543	4.82563	6.23639	3.29078	3.75359	Trim47	tripartite motif-containing 47 [Source:MGI Symbol;Acc:MGI:1917374]	11	116105752	116127210	-	2735	protein_coding	tripartite motif-containing 47 [Source:MGI Symbol;Acc:MGI:1917374]	-
ENSMUSG00000042766		78	33	17	237	152		0.936326	0.61751	0.289646	3.70078	2.36499	Trim46	tripartite motif-containing 46 [Source:MGI Symbol;Acc:MGI:2673000]	3	89234177	89246309	-	3792	protein_coding	tripartite motif-containing 46 [Source:MGI Symbol;Acc:MGI:2673000]	-
ENSMUSG00000033233		55	14	41	80	64		0.417265	0.165568	0.441488	0.789499	0.629337	Trim45	tripartite motif-containing 45 [Source:MGI Symbol;Acc:MGI:1918187]	3	100922202	100936920	+	6000	protein_coding	tripartite motif-containing 45 [Source:MGI Symbol;Acc:MGI:1918187]	-
ENSMUSG00000027189		891	464	656	264	905		7.1848	5.83247	7.50804	2.76919	9.45887	Trim44	tripartite motif-containing 44 [Source:MGI Symbol;Acc:MGI:1931835]	2	102300119	102407828	-	5645	protein_coding	tripartite motif-containing 44 [Source:MGI Symbol;Acc:MGI:1931835]	-
ENSMUSG00000067399		4	0	0	0	2		0.0914972	0	0	0	0.0592968	Trim43c	tripartite motif-containing 43C [Source:MGI Symbol;Acc:MGI:3647365]	9	88839164	88848190	+	1990	protein_coding	tripartite motif-containing 43C [Source:MGI Symbol;Acc:MGI:3647365]	-
ENSMUSG00000090693		1	0	0	2	0		0.0229435	0	0	0.0596899	0	Trim43a	tripartite motif-containing 43A [Source:MGI Symbol;Acc:MGI:3645218]	9	88580891	88588819	+	1984	protein_coding	tripartite motif-containing 43A [Source:MGI Symbol;Acc:MGI:3645218]	-
ENSMUSG00000040365		980	607	578	888	739		12.7056	12.2675	10.6361	14.976	12.4185	Trim41	tripartite motif-containing 41 [Source:MGI Symbol;Acc:MGI:2384814]	11	48806404	48817353	-	3511	protein_coding	tripartite motif-containing 41 [Source:MGI Symbol;Acc:MGI:2384814]	-
ENSMUSG00000045409		291	81	90	181	86		1.8339	0.79573	0.805029	1.48379	0.702482	Trim39	tripartite motif-containing 39 [Source:MGI Symbol;Acc:MGI:1890659]	17	36258873	36272247	-	7223	protein_coding	tripartite motif-containing 39 [Source:MGI Symbol;Acc:MGI:1890659]	-
ENSMUSG00000064140		1	0	0	0	2		0.0227713	0	0	0	0.0590299	Trim38	tripartite motif-containing 38 [Source:MGI Symbol;Acc:MGI:2684869]	13	23769913	23791528	+	1999	protein_coding	tripartite motif-containing 38 [Source:MGI Symbol;Acc:MGI:2684869]	-
ENSMUSG00000018548		638	161	288	302	664		4.02574	1.58361	2.57931	2.47881	5.43058	Trim37	tripartite motif-containing 37 [Source:MGI Symbol;Acc:MGI:2153072]	11	87127077	87220683	+	7214	protein_coding	tripartite motif-containing 37 [Source:MGI Symbol;Acc:MGI:2153072]	-
ENSMUSG00000033949		149	338	446	193	157		1.39873	4.9461	5.9425	2.35677	1.9103	Trim36	tripartite motif-containing 36 [Source:MGI Symbol;Acc:MGI:106264]	18	46165302	46212607	-	4849	protein_coding	tripartite motif-containing 36 [Source:MGI Symbol;Acc:MGI:106264]	-
ENSMUSG00000022043		3391	2710	2959	2494	4459		33.4253	41.6403	41.3978	31.9783	56.9689	Trim35	tripartite motif-containing 35 [Source:MGI Symbol;Acc:MGI:1914104]	14	66297031	66311424	+	4618	protein_coding	tripartite motif-containing 35 [Source:MGI Symbol;Acc:MGI:1914104]	-
ENSMUSG00000090215		2	1	7	4	3		0.0492107	0.0383554	0.244463	0.128027	0.0956762	Trim34b	tripartite motif-containing 34B [Source:MGI Symbol;Acc:MGI:4821264]	7	104329471	104336909	+	1850	protein_coding	tripartite motif-containing 34B [Source:MGI Symbol;Acc:MGI:4821264]	-
ENSMUSG00000056144		330	246	288	176	200		5.79535	6.7344	7.17867	4.0206	4.5525	Trim34a	tripartite motif-containing 34A [Source:MGI Symbol;Acc:MGI:2137359]	7	104244457	104262234	+	2592	protein_coding	tripartite motif-containing 34A [Source:MGI Symbol;Acc:MGI:2137359]	-
ENSMUSG00000033014		725	494	478	576	726		3.36582	3.57501	3.14968	3.47847	4.36861	Trim33	tripartite motif-containing 33 [Source:MGI Symbol;Acc:MGI:2137357]	3	103279293	103358775	+	9805	protein_coding	tripartite motif-containing 33 [Source:MGI Symbol;Acc:MGI:2137357]	-
ENSMUSG00000051675		262	176	174	203	301		3.69347	3.86761	3.48151	3.72255	5.49988	Trim32	tripartite motif-containing 32 [Source:MGI Symbol;Acc:MGI:1917057]	4	65604986	65616238	+	3229	protein_coding	tripartite motif-containing 32 [Source:MGI Symbol;Acc:MGI:1917057]	-
ENSMUSG00000057596		688	1287	1744	756	1033		8.3336	24.3008	29.9831	11.9118	16.218	Trim30d	tripartite motif-containing 30D [Source:MGI Symbol;Acc:MGI:3035181]	7	104470014	104507849	-	3758	protein_coding	tripartite motif-containing 30D [Source:MGI Symbol;Acc:MGI:3035181]	-
ENSMUSG00000078616		56	459	348	25	59		1.4855	18.9799	13.1023	0.862652	2.02857	Trim30c	tripartite motif-containing 30C [Source:MGI Symbol;Acc:MGI:4821257]	7	104382065	104400837	-	1716	protein_coding	tripartite motif-containing 30C [Source:MGI Symbol;Acc:MGI:4821257]	-
[truncated: 18,264 more rows]
