# Supplementary material for: Bergeyella cardium variant induces a unique cytoplasmic vacuolization cell death floatptosis in macrophage
Source: Cell Discov. 2025 Oct 21;11:83. doi: 10.1038/s41421-025-00840-x (PMC12537989; doi:10.1038/s41421-025-00840-x)
Supplement: Supplementary file 7 — Supplementary Table S5 [file 41421_2025_840_MOESM7_ESM.xlsx]

## Sheet: Sheet1
Gene_Name	Protein IDs	Fasta_headers	Number of proteins	Peptides OMV-1	Peptides OMV-2	Razor + unique peptides OMV-1	Razor + unique peptides OMV-2	Sequence coverage [%]	Intensity OMV-1	Intensity OMV-2	iBAQ OMV-1	iBAQ OMV-2	LFQ intensity OMV-1	LFQ intensity OMV-2
infC	tr|A0A6P1QQD0|A0A6P1QQD0_9FLAO	tr|A0A6P1QQD0|A0A6P1QQD0_9FLAO Translation initiation factor IF-3 OS=Bergeyella cardium OX=1585976 GN=infC PE=3 SV=1	1	4	6	4	6	44.6	492510	1198900	54723	133210	390830	518820
DBX24_00080	tr|A0A6P1QQE6|A0A6P1QQE6_9FLAO	tr|A0A6P1QQE6|A0A6P1QQE6_9FLAO Replication-associated recombination protein A OS=Bergeyella cardium OX=1585976 GN=DBX24_00080 PE=3 SV=1	1	2	1	2	1	12.3	81532	57014	3397.2	2375.6	45069	42454
DBX24_00130	tr|A0A6P1QQF4|A0A6P1QQF4_9FLAO	tr|A0A6P1QQF4|A0A6P1QQF4_9FLAO Histidine kinase OS=Bergeyella cardium OX=1585976 GN=DBX24_00130 PE=4 SV=1	1	0	1	0	1	10.8	0	27870	0	1990.7	0	26140
lysS	tr|A0A6P1QQG7|A0A6P1QQG7_9FLAO	tr|A0A6P1QQG7|A0A6P1QQG7_9FLAO Lysine--tRNA ligase OS=Bergeyella cardium OX=1585976 GN=lysS PE=3 SV=1	1	8	9	8	9	29.3	2266100	1676300	68668	50796	1285700	843970
DBX24_00390	tr|A0A6P1QQL1|A0A6P1QQL1_9FLAO	tr|A0A6P1QQL1|A0A6P1QQL1_9FLAO Pyridoxal phosphate homeostasis protein OS=Bergeyella cardium OX=1585976 GN=DBX24_00390 PE=3 SV=1	1	3	5	3	5	31	119040	194060	13226	21562	64805	61251
DBX24_00445	tr|A0A6P1QQM0|A0A6P1QQM0_9FLAO	tr|A0A6P1QQM0|A0A6P1QQM0_9FLAO Copper-binding protein MbnP-like domain-containing protein OS=Bergeyella cardium OX=1585976 GN=DBX24_00445 PE=4 SV=1	1	13	15	13	15	63.6	15195000	17447000	949720	1090400	10887000	8926200
dnaA	tr|A0A6P1QQM8|A0A6P1QQM8_9FLAO	tr|A0A6P1QQM8|A0A6P1QQM8_9FLAO Chromosomal replication initiator protein DnaA OS=Bergeyella cardium OX=1585976 GN=dnaA PE=3 SV=1	1	5	6	5	6	31.6	394470	509770	12725	16444	307410	283370
DBX24_00510	tr|A0A6P1QQN0|A0A6P1QQN0_9FLAO	tr|A0A6P1QQN0|A0A6P1QQN0_9FLAO Diacylglycerol kinase OS=Bergeyella cardium OX=1585976 GN=DBX24_00510 PE=4 SV=1	1	0	1	0	1	9.9	0	51308	0	3946.8	0	27706
DBX24_00110	tr|A0A6P1QQP6|A0A6P1QQP6_9FLAO	tr|A0A6P1QQP6|A0A6P1QQP6_9FLAO Lipid A biosynthesis acyltransferase OS=Bergeyella cardium OX=1585976 GN=DBX24_00110 PE=4 SV=1	1	0	1	0	1	6.2	0	17717	0	1042.2	0	0
DBX24_00620	tr|A0A6P1QQQ0|A0A6P1QQQ0_9FLAO	tr|A0A6P1QQQ0|A0A6P1QQQ0_9FLAO Methyltransferase domain-containing protein OS=Bergeyella cardium OX=1585976 GN=DBX24_00620 PE=4 SV=1	1	2	2	2	2	9.6	184920	242930	16811	22084	110890	127470
DBX24_00270	tr|A0A6P1QQS4|A0A6P1QQS4_9FLAO	tr|A0A6P1QQS4|A0A6P1QQS4_9FLAO inorganic diphosphatase OS=Bergeyella cardium OX=1585976 GN=DBX24_00270 PE=4 SV=1	1	2	3	2	3	32	231010	1550000	21001	140910	275240	769810
polA	tr|A0A6P1QQT6|A0A6P1QQT6_9FLAO	tr|A0A6P1QQT6|A0A6P1QQT6_9FLAO DNA polymerase I OS=Bergeyella cardium OX=1585976 GN=polA PE=3 SV=1	1	4	10	4	10	17.6	607600	945010	10850	16875	387690	425000
DBX24_00370	tr|A0A6P1QQU3|A0A6P1QQU3_9FLAO	tr|A0A6P1QQU3|A0A6P1QQU3_9FLAO Sec-independent protein translocase TatC OS=Bergeyella cardium OX=1585976 GN=DBX24_00370 PE=4 SV=1	1	2	1	2	1	17.1	300590	34291	42941	4898.7	137660	66627
DBX24_00890	tr|A0A6P1QQU8|A0A6P1QQU8_9FLAO	tr|A0A6P1QQU8|A0A6P1QQU8_9FLAO Family 10 glycosylhydrolase OS=Bergeyella cardium OX=1585976 GN=DBX24_00890 PE=4 SV=1	1	5	8	5	8	23.6	225630	461700	7278.4	14894	205600	259910
DBX24_00425	tr|A0A6P1QQV0|A0A6P1QQV0_9FLAO	tr|A0A6P1QQV0|A0A6P1QQV0_9FLAO FAD-dependent oxidoreductase OS=Bergeyella cardium OX=1585976 GN=DBX24_00425 PE=3 SV=1	1	1	2	1	2	14.1	54332	75716	2089.7	2912.2	0	0
DBX24_00480	tr|A0A6P1QQW0|A0A6P1QQW0_9FLAO	tr|A0A6P1QQW0|A0A6P1QQW0_9FLAO Iron-containing alcohol dehydrogenase OS=Bergeyella cardium OX=1585976 GN=DBX24_00480 PE=3 SV=1	1	5	4	5	4	39.8	569650	830390	25893	37745	302760	310650
hpt	tr|A0A6P1QQW8|A0A6P1QQW8_9FLAO	tr|A0A6P1QQW8|A0A6P1QQW8_9FLAO Hypoxanthine phosphoribosyltransferase OS=Bergeyella cardium OX=1585976 GN=hpt PE=3 SV=1	1	2	3	2	3	30.8	561390	654970	62376	72775	284190	325560
DBX24_01000	tr|A0A6P1QQX0|A0A6P1QQX0_9FLAO	tr|A0A6P1QQX0|A0A6P1QQX0_9FLAO Uncharacterized protein OS=Bergeyella cardium OX=1585976 GN=DBX24_01000 PE=4 SV=1	1	1	4	1	4	18.3	231580	281160	16541	20083	152350	133090
DBX24_00595	tr|A0A6P1QQX8|A0A6P1QQX8_9FLAO	tr|A0A6P1QQX8|A0A6P1QQX8_9FLAO Uncharacterized protein OS=Bergeyella cardium OX=1585976 GN=DBX24_00595 PE=4 SV=1	1	8	7	8	7	57	7021300	8036100	540100	618160	5053300	3860900
DBX24_00660	tr|A0A6P1QQY6|A0A6P1QQY6_9FLAO	tr|A0A6P1QQY6|A0A6P1QQY6_9FLAO ABC transporter substrate-binding protein OS=Bergeyella cardium OX=1585976 GN=DBX24_00660 PE=4 SV=1	1	1	1	1	1	3.7	74021	71765	4112.3	3987	45748	38753
DBX24_00710	tr|A0A6P1QQZ4|A0A6P1QQZ4_9FLAO	tr|A0A6P1QQZ4|A0A6P1QQZ4_9FLAO Threonylcarbamoyl-AMP synthase OS=Bergeyella cardium OX=1585976 GN=DBX24_00710 PE=4 SV=1	1	2	3	2	3	24.1	105890	321640	11765	35738	137550	139960
pfkA	tr|A0A6P1QR04|A0A6P1QR04_9FLAO	tr|A0A6P1QR04|A0A6P1QR04_9FLAO ATP-dependent 6-phosphofructokinase OS=Bergeyella cardium OX=1585976 GN=pfkA PE=3 SV=1	1	2	9	2	9	55.9	516680	1905200	28704	105840	490900	673210
DBX24_00820	tr|A0A6P1QR15|A0A6P1QR15_9FLAO	tr|A0A6P1QR15|A0A6P1QR15_9FLAO DUF3575 domain-containing protein OS=Bergeyella cardium OX=1585976 GN=DBX24_00820 PE=4 SV=1	1	3	3	3	3	24.2	220030	497030	14669	33135	172150	153820
rsmG	tr|A0A6P1QR25|A0A6P1QR25_9FLAO	tr|A0A6P1QR25|A0A6P1QR25_9FLAO Ribosomal RNA small subunit methyltransferase G OS=Bergeyella cardium OX=1585976 GN=rsmG PE=3 SV=1	1	2	1	2	1	17.1	187840	98531	14449	7579.3	84279	0
DBX24_00920	tr|A0A6P1QR36|A0A6P1QR36_9FLAO	tr|A0A6P1QR36|A0A6P1QR36_9FLAO Glycosyltransferase OS=Bergeyella cardium OX=1585976 GN=DBX24_00920 PE=4 SV=1	1	2	4	2	4	25.5	218060	353430	14537	23562	116220	125160
DBX24_00975	tr|A0A6P1QR46|A0A6P1QR46_9FLAO	tr|A0A6P1QR46|A0A6P1QR46_9FLAO YtxH domain-containing protein OS=Bergeyella cardium OX=1585976 GN=DBX24_00975 PE=4 SV=1	1	4	3	4	3	44.2	1319000	1098300	659490	549130	554810	648400
DBX24_01435	tr|A0A6P1QR47|A0A6P1QR47_9FLAO	tr|A0A6P1QR47|A0A6P1QR47_9FLAO ATP-binding cassette domain-containing protein OS=Bergeyella cardium OX=1585976 GN=DBX24_01435 PE=3 SV=1	1	1	2	1	2	22.6	66489	87533	6044.5	7957.5	44445	21845
glmS	tr|A0A6P1QR49|A0A6P1QR49_9FLAO	tr|A0A6P1QR49|A0A6P1QR49_9FLAO Glutamine--fructose-6-phosphate aminotransferase [isomerizing] OS=Bergeyella cardium OX=1585976 GN=glmS PE=3 SV=1	1	12	12	12	12	42.1	2573900	2983000	75702	87736	1363800	1340900
DBX24_01490	tr|A0A6P1QR58|A0A6P1QR58_9FLAO	tr|A0A6P1QR58|A0A6P1QR58_9FLAO Uncharacterized protein OS=Bergeyella cardium OX=1585976 GN=DBX24_01490 PE=3 SV=1	1	1	1	1	1	7.6	151830	153120	21690	21874	86424	74304
DBX24_01540	tr|A0A6P1QR73|A0A6P1QR73_9FLAO	tr|A0A6P1QR73|A0A6P1QR73_9FLAO AMP-binding protein OS=Bergeyella cardium OX=1585976 GN=DBX24_01540 PE=4 SV=1	1	2	3	2	3	11.8	124420	191770	4147.2	6392.3	115290	104880
DBX24_01590	tr|A0A6P1QR81|A0A6P1QR81_9FLAO	tr|A0A6P1QR81|A0A6P1QR81_9FLAO Heme-binding protein HmuY OS=Bergeyella cardium OX=1585976 GN=DBX24_01590 PE=4 SV=1	1	5	4	5	4	33	1092900	1293200	109290	129320	654850	759330
DBX24_01655	tr|A0A6P1QR88|A0A6P1QR88_9FLAO	tr|A0A6P1QR88|A0A6P1QR88_9FLAO Restriction endonuclease subunit S OS=Bergeyella cardium OX=1585976 GN=DBX24_01655 PE=3 SV=1	1	2	5	2	5	23.7	228580	439640	9938.3	19115	159010	218750
atpB	tr|A0A6P1QR96|A0A6P1QR96_9FLAO	tr|A0A6P1QR96|A0A6P1QR96_9FLAO ATP synthase subunit a OS=Bergeyella cardium OX=1585976 GN=atpB PE=3 SV=1	1	2	3	2	3	14.8	1050500	1712000	70032	114130	721610	929560
DBX24_01230	tr|A0A6P1QRA1|A0A6P1QRA1_9FLAO	tr|A0A6P1QRA1|A0A6P1QRA1_9FLAO Uncharacterized protein OS=Bergeyella cardium OX=1585976 GN=DBX24_01230 PE=4 SV=1	1	1	2	1	2	3.4	206790	271790	4923.5	6471.2	81679	52938
DBX24_01760	tr|A0A6P1QRA5|A0A6P1QRA5_9FLAO	tr|A0A6P1QRA5|A0A6P1QRA5_9FLAO Response regulator OS=Bergeyella cardium OX=1585976 GN=DBX24_01760 PE=4 SV=1	1	3	3	3	3	30.3	428690	529750	32976	40750	218650	245400
tsaD	tr|A0A6P1QRC6|A0A6P1QRC6_9FLAO	tr|A0A6P1QRC6|A0A6P1QRC6_9FLAO tRNA N6-adenosine threonylcarbamoyltransferase OS=Bergeyella cardium OX=1585976 GN=tsaD PE=3 SV=1	1	3	4	3	4	19.6	315960	649500	15798	32475	255490	263380
DBX24_01415	tr|A0A6P1QRD1|A0A6P1QRD1_9FLAO	tr|A0A6P1QRD1|A0A6P1QRD1_9FLAO F0F1 ATP synthase subunit epsilon OS=Bergeyella cardium OX=1585976 GN=DBX24_01415 PE=3 SV=1	1	1	1	1	1	22.6	225440	270790	45088	54158	85738	136070
DBX24_01470	tr|A0A6P1QRD9|A0A6P1QRD9_9FLAO	tr|A0A6P1QRD9|A0A6P1QRD9_9FLAO Prolyl oligopeptidase family serine peptidase OS=Bergeyella cardium OX=1585976 GN=DBX24_01470 PE=4 SV=1	1	6	5	6	5	16.7	391830	318730	9112.3	7412.3	139360	138550
DBX24_01520	tr|A0A6P1QRE8|A0A6P1QRE8_9FLAO	tr|A0A6P1QRE8|A0A6P1QRE8_9FLAO NAD-dependent epimerase/dehydratase family protein OS=Bergeyella cardium OX=1585976 GN=DBX24_01520 PE=4 SV=1	1	3	1	3	1	20.9	54879	28216	2888.4	1485	32296	0
DBX24_02035	tr|A0A6P1QRG1|A0A6P1QRG1_9FLAO	tr|A0A6P1QRG1|A0A6P1QRG1_9FLAO Uncharacterized protein OS=Bergeyella cardium OX=1585976 GN=DBX24_02035 PE=4 SV=1	1	1	1	1	1	29	72184	71878	7218.4	7187.8	46311	40291
DBX24_02090	tr|A0A6P1QRH2|A0A6P1QRH2_9FLAO	tr|A0A6P1QRH2|A0A6P1QRH2_9FLAO Uncharacterized protein OS=Bergeyella cardium OX=1585976 GN=DBX24_02090 PE=4 SV=1	1	1	4	1	4	16.4	16452	171010	865.91	9000.6	32315	105880
atpA	tr|A0A6P1QRH4|A0A6P1QRH4_9FLAO	tr|A0A6P1QRH4|A0A6P1QRH4_9FLAO ATP synthase subunit alpha OS=Bergeyella cardium OX=1585976 GN=atpA PE=3 SV=1	1	7	9	7	9	46.3	1746500	2708700	60224	93405	1173300	1222700
DBX24_01795	tr|A0A6P1QRJ5|A0A6P1QRJ5_9FLAO	tr|A0A6P1QRJ5|A0A6P1QRJ5_9FLAO oxoglutarate dehydrogenase (succinyl-transferring) OS=Bergeyella cardium OX=1585976 GN=DBX24_01795 PE=3 SV=1	1	32	31	32	31	62.3	12324000	14425000	286610	335450	8067500	7891000
sufB	tr|A0A6P1QRK2|A0A6P1QRK2_9FLAO	tr|A0A6P1QRK2|A0A6P1QRK2_9FLAO Fe-S cluster assembly protein SufB OS=Bergeyella cardium OX=1585976 GN=sufB PE=3 SV=1	1	5	5	5	5	27.8	678710	542170	24240	19363	314840	353850
dnaN	tr|A0A6P1QRL2|A0A6P1QRL2_9FLAO	tr|A0A6P1QRL2|A0A6P1QRL2_9FLAO Beta sliding clamp OS=Bergeyella cardium OX=1585976 GN=dnaN PE=3 SV=1	1	6	10	6	10	30.3	2241900	3659100	97475	159090	1533800	1742900
DBX24_00095	tr|A0A6P1QRL4|A0A6P1QRL4_9FLAO	tr|A0A6P1QRL4|A0A6P1QRL4_9FLAO Uncharacterized protein OS=Bergeyella cardium OX=1585976 GN=DBX24_00095 PE=4 SV=1	1	0	1	0	1	4.8	0	134450	0	10342	0	72600
DBX24_01905	tr|A0A6P1QRL8|A0A6P1QRL8_9FLAO	tr|A0A6P1QRL8|A0A6P1QRL8_9FLAO DUF2207 domain-containing protein OS=Bergeyella cardium OX=1585976 GN=DBX24_01905 PE=4 SV=1	1	2	4	2	4	11.3	54222	530000	3012.3	29445	63055	195150
DBX24_02365	tr|A0A6P1QRM3|A0A6P1QRM3_9FLAO	tr|A0A6P1QRM3|A0A6P1QRM3_9FLAO Deoxyhypusine synthase OS=Bergeyella cardium OX=1585976 GN=DBX24_02365 PE=3 SV=1	1	6	5	6	5	31.5	521850	603010	32616	37688	284800	249090
DBX24_01955	tr|A0A6P1QRM8|A0A6P1QRM8_9FLAO	tr|A0A6P1QRM8|A0A6P1QRM8_9FLAO DUF3108 domain-containing protein OS=Bergeyella cardium OX=1585976 GN=DBX24_01955 PE=4 SV=1	1	2	1	2	1	10.4	88003	104650	5866.9	6976.6	49140	55317
DBX24_02425	tr|A0A6P1QRN1|A0A6P1QRN1_9FLAO	tr|A0A6P1QRN1|A0A6P1QRN1_9FLAO Cell filamentation protein Fic OS=Bergeyella cardium OX=1585976 GN=DBX24_02425 PE=4 SV=1	1	4	4	4	4	22	570220	579290	28511	28965	369660	303090
DBX24_00200	tr|A0A6P1QRN3|A0A6P1QRN3_9FLAO	tr|A0A6P1QRN3|A0A6P1QRN3_9FLAO HD domain-containing protein OS=Bergeyella cardium OX=1585976 GN=DBX24_00200 PE=4 SV=1	1	0	1	0	1	17.2	0	31948	0	2457.5	0	17252
DBX24_00255	tr|A0A6P1QRP0|A0A6P1QRP0_9FLAO	tr|A0A6P1QRP0|A0A6P1QRP0_9FLAO Probable ATP-binding protein YbiT OS=Bergeyella cardium OX=1585976 GN=DBX24_00255 PE=3 SV=1	1	8	9	8	9	20.6	821720	1007400	24168	29630	460810	530220
DBX24_02480	tr|A0A6P1QRP2|A0A6P1QRP2_9FLAO	tr|A0A6P1QRP2|A0A6P1QRP2_9FLAO Uncharacterized protein OS=Bergeyella cardium OX=1585976 GN=DBX24_02480 PE=4 SV=1	1	0	0	0	0	3.7	0	0	0	0	0	0
DBX24_02070	tr|A0A6P1QRP5|A0A6P1QRP5_9FLAO	tr|A0A6P1QRP5|A0A6P1QRP5_9FLAO Helix-turn-helix domain-containing protein OS=Bergeyella cardium OX=1585976 GN=DBX24_02070 PE=4 SV=1	1	1	1	1	1	11.6	63406	44979	7925.8	5622.4	39187	24288
DBX24_00305	tr|A0A6P1QRQ1|A0A6P1QRQ1_9FLAO	tr|A0A6P1QRQ1|A0A6P1QRQ1_9FLAO Aminopeptidase N OS=Bergeyella cardium OX=1585976 GN=DBX24_00305 PE=3 SV=1	1	18	15	18	15	41.1	5795200	6859700	128780	152440	3602800	3493000
DBX24_02120	tr|A0A6P1QRQ2|A0A6P1QRQ2_9FLAO	tr|A0A6P1QRQ2|A0A6P1QRQ2_9FLAO Aminotransferase OS=Bergeyella cardium OX=1585976 GN=DBX24_02120 PE=3 SV=1	1	4	4	4	4	25.8	1219700	654330	58082	31158	580710	271430
rpoB	tr|A0A6P1QRR3|A0A6P1QRR3_9FLAO	tr|A0A6P1QRR3|A0A6P1QRR3_9FLAO DNA-directed RNA polymerase subunit beta OS=Bergeyella cardium OX=1585976 GN=rpoB PE=3 SV=1	1	36	38	36	38	57.7	7705900	17471000	110080	249580	4586500	6154100
fsa	tr|A0A6P1QRR9|A0A6P1QRR9_9FLAO	tr|A0A6P1QRR9|A0A6P1QRR9_9FLAO Probable transaldolase OS=Bergeyella cardium OX=1585976 GN=fsa PE=3 SV=1	1	6	8	6	8	81.1	5054100	6039100	561570	671010	3047100	2548600
DBX24_02225	tr|A0A6P1QRS5|A0A6P1QRS5_9FLAO	tr|A0A6P1QRS5|A0A6P1QRS5_9FLAO DUF4254 domain-containing protein OS=Bergeyella cardium OX=1585976 GN=DBX24_02225 PE=4 SV=1	1	1	1	1	1	8.9	195940	197200	15072	15170	96542	106490
DBX24_02290	tr|A0A6P1QRT4|A0A6P1QRT4_9FLAO	tr|A0A6P1QRT4|A0A6P1QRT4_9FLAO Peptidoglycan glycosyltransferase OS=Bergeyella cardium OX=1585976 GN=DBX24_02290 PE=3 SV=1	1	7	6	7	6	14.7	895050	540470	21311	12868	436250	281420
adk	tr|A0A6P1QRT5|A0A6P1QRT5_9FLAO	tr|A0A6P1QRT5|A0A6P1QRT5_9FLAO Adenylate kinase OS=Bergeyella cardium OX=1585976 GN=adk PE=3 SV=1	1	0	2	0	2	14.1	0	456750	0	38063	0	234820
DBX24_00580	tr|A0A6P1QRU3|A0A6P1QRU3_9FLAO	tr|A0A6P1QRU3|A0A6P1QRU3_9FLAO Uncharacterized protein OS=Bergeyella cardium OX=1585976 GN=DBX24_00580 PE=4 SV=1	1	0	1	0	1	18.9	0	103830	0	12979	0	56070
DBX24_02345	tr|A0A6P1QRU4|A0A6P1QRU4_9FLAO	tr|A0A6P1QRU4|A0A6P1QRU4_9FLAO Thioredoxin fold domain-containing protein OS=Bergeyella cardium OX=1585976 GN=DBX24_02345 PE=4 SV=1	1	0	1	0	1	6.7	0	69370	0	6306.4	0	37460
infB	tr|A0A6P1QRV0|A0A6P1QRV0_9FLAO	tr|A0A6P1QRV0|A0A6P1QRV0_9FLAO Translation initiation factor IF-2 OS=Bergeyella cardium OX=1585976 GN=infB PE=3 SV=1	1	15	17	15	17	42.3	1485100	1968900	31599	41892	971280	1067100
DBX24_02460	tr|A0A6P1QRW0|A0A6P1QRW0_9FLAO	tr|A0A6P1QRW0|A0A6P1QRW0_9FLAO DUF541 domain-containing protein OS=Bergeyella cardium OX=1585976 GN=DBX24_02460 PE=4 SV=1	1	3	4	3	4	23.5	944830	1857400	55578	109260	738300	924150
DBX24_02790	tr|A0A6P1QRW2|A0A6P1QRW2_9FLAO	tr|A0A6P1QRW2|A0A6P1QRW2_9FLAO Protein-disulfide reductase OS=Bergeyella cardium OX=1585976 GN=DBX24_02790 PE=4 SV=1	1	3	5	3	5	15.9	339890	495880	14778	21560	226620	168150
DBX24_02845	tr|A0A6P1QRX2|A0A6P1QRX2_9FLAO	tr|A0A6P1QRX2|A0A6P1QRX2_9FLAO Tetratricopeptide repeat protein OS=Bergeyella cardium OX=1585976 GN=DBX24_02845 PE=4 SV=1	1	3	4	3	4	33.3	323180	529840	24860	40757	154150	200420
metH	tr|A0A6P1QRX3|A0A6P1QRX3_9FLAO	tr|A0A6P1QRX3|A0A6P1QRX3_9FLAO Methionine synthase OS=Bergeyella cardium OX=1585976 GN=metH PE=3 SV=1	1	2	4	2	4	8.5	115180	160970	2504	3499.3	66287	74541
murI	tr|A0A6P1QRY4|A0A6P1QRY4_9FLAO	tr|A0A6P1QRY4|A0A6P1QRY4_9FLAO Glutamate racemase OS=Bergeyella cardium OX=1585976 GN=murI PE=3 SV=1	1	1	2	1	2	14.5	143730	171200	8983.2	10700	97143	88008
gltX	tr|A0A6P1QRY5|A0A6P1QRY5_9FLAO	tr|A0A6P1QRY5|A0A6P1QRY5_9FLAO Glutamate--tRNA ligase OS=Bergeyella cardium OX=1585976 GN=gltX PE=3 SV=1	1	8	8	8	8	26.2	1753000	1781200	64924	65969	940900	710510
nnrD	tr|A0A6P1QRY6|A0A6P1QRY6_9FLAO	tr|A0A6P1QRY6|A0A6P1QRY6_9FLAO Bifunctional NAD(P)H-hydrate repair enzyme OS=Bergeyella cardium OX=1585976 GN=nnrD PE=3 SV=1	1	8	10	8	10	29.1	2865100	3560800	114600	142430	1424600	1409200
DBX24_00285	tr|A0A6P1QRZ3|A0A6P1QRZ3_9FLAO	tr|A0A6P1QRZ3|A0A6P1QRZ3_9FLAO Nitronate monooxygenase OS=Bergeyella cardium OX=1585976 GN=DBX24_00285 PE=4 SV=1	1	3	4	3	4	29.6	296140	295890	19743	19726	169370	132260
DBX24_00905	tr|A0A6P1QRZ5|A0A6P1QRZ5_9FLAO	tr|A0A6P1QRZ5|A0A6P1QRZ5_9FLAO Insulinase family protein OS=Bergeyella cardium OX=1585976 GN=DBX24_00905 PE=4 SV=1	1	11	16	11	16	42.3	2699300	3412200	71035	89795	1487100	1987300
DBX24_00960	tr|A0A6P1QS02|A0A6P1QS02_9FLAO	tr|A0A6P1QS02|A0A6P1QS02_9FLAO Uncharacterized protein OS=Bergeyella cardium OX=1585976 GN=DBX24_00960 PE=4 SV=1	1	2	2	2	2	23.6	135130	189740	12284	17249	85078	102450
DBX24_00335	tr|A0A6P1QS03|A0A6P1QS03_9FLAO	tr|A0A6P1QS03|A0A6P1QS03_9FLAO Thioredoxin OS=Bergeyella cardium OX=1585976 GN=DBX24_00335 PE=4 SV=1	1	2	1	2	1	8.4	43216	17375	4801.8	1930.6	22030	18627
DBX24_02720	tr|A0A6P1QS06|A0A6P1QS06_9FLAO	tr|A0A6P1QS06|A0A6P1QS06_9FLAO 6-carboxy-5,6,7,8-tetrahydropterin synthase OS=Bergeyella cardium OX=1585976 GN=DBX24_02720 PE=3 SV=1	1	3	2	3	2	40.1	428240	62889	47583	6987.7	211680	221270
ftsY	tr|A0A6P1QS07|A0A6P1QS07_9FLAO	tr|A0A6P1QS07|A0A6P1QS07_9FLAO Signal recognition particle receptor FtsY OS=Bergeyella cardium OX=1585976 GN=ftsY PE=3 SV=1	1	6	6	6	6	43.4	661550	1139700	50888	87669	453640	489670
DBX24_01015	tr|A0A6P1QS12|A0A6P1QS12_9FLAO	tr|A0A6P1QS12|A0A6P1QS12_9FLAO Gliding motility protein GldM OS=Bergeyella cardium OX=1585976 GN=DBX24_01015 PE=4 SV=1	1	14	12	14	12	45.6	6804900	7151800	283540	297990	3384000	3611100
DBX24_00385	tr|A0A6P1QS15|A0A6P1QS15_9FLAO	tr|A0A6P1QS15|A0A6P1QS15_9FLAO AAA family ATPase OS=Bergeyella cardium OX=1585976 GN=DBX24_00385 PE=3 SV=1	1	1	1	1	1	17.4	62504	26766	3472.4	1487	71165	17653
DBX24_02770	tr|A0A6P1QS16|A0A6P1QS16_9FLAO	tr|A0A6P1QS16|A0A6P1QS16_9FLAO Organic solvent tolerance protein OstA OS=Bergeyella cardium OX=1585976 GN=DBX24_02770 PE=4 SV=1	1	3	1	3	1	9.5	189560	75392	5923.7	2356	80602	67920
pgi	tr|A0A6P1QS17|A0A6P1QS17_9FLAO	tr|A0A6P1QS17|A0A6P1QS17_9FLAO Glucose-6-phosphate isomerase OS=Bergeyella cardium OX=1585976 GN=pgi PE=3 SV=1	1	9	6	9	6	34.8	1136900	720090	42108	26670	450720	378070
rbfA	tr|A0A6P1QS23|A0A6P1QS23_9FLAO	tr|A0A6P1QS23|A0A6P1QS23_9FLAO Ribosome-binding factor A OS=Bergeyella cardium OX=1585976 GN=rbfA PE=3 SV=1	1	0	1	0	1	20.8	0	176660	0	25237	0	102500
DBX24_02825	tr|A0A6P1QS24|A0A6P1QS24_9FLAO	tr|A0A6P1QS24|A0A6P1QS24_9FLAO Succinate dehydrogenase OS=Bergeyella cardium OX=1585976 GN=DBX24_02825 PE=4 SV=1	1	1	2	1	2	18.6	102700	436290	14671	62328	105370	180070
DBX24_00440	tr|A0A6P1QS26|A0A6P1QS26_9FLAO	tr|A0A6P1QS26|A0A6P1QS26_9FLAO Uncharacterized protein OS=Bergeyella cardium OX=1585976 GN=DBX24_00440 PE=4 SV=1	1	0	0	0	0	10.6	0	0	0	0	0	0
fabF	tr|A0A6P1QS27|A0A6P1QS27_9FLAO	tr|A0A6P1QS27|A0A6P1QS27_9FLAO 3-oxoacyl-[acyl-carrier-protein] synthase 2 OS=Bergeyella cardium OX=1585976 GN=fabF PE=3 SV=1	1	7	9	7	9	68.9	1699200	1893600	121370	135250	762020	703540
DBX24_01115	tr|A0A6P1QS31|A0A6P1QS31_9FLAO	tr|A0A6P1QS31|A0A6P1QS31_9FLAO DUF1015 family protein OS=Bergeyella cardium OX=1585976 GN=DBX24_01115 PE=4 SV=1	1	8	9	8	9	40.6	1074000	1217900	44751	50748	650390	650310
lon	tr|A0A6P1QS38|A0A6P1QS38_9FLAO	tr|A0A6P1QS38|A0A6P1QS38_9FLAO Lon protease OS=Bergeyella cardium OX=1585976 GN=lon PE=2 SV=1	1	21	18	21	18	42.2	2219100	2006500	54123	48938	1192200	1020100
DBX24_02930	tr|A0A6P1QS44|A0A6P1QS44_9FLAO	tr|A0A6P1QS44|A0A6P1QS44_9FLAO T9SS type A sorting domain-containing protein OS=Bergeyella cardium OX=1585976 GN=DBX24_02930 PE=4 SV=1	1	5	5	5	5	29.5	852050	932770	65542	71752	459400	434600
DBX24_00560	tr|A0A6P1QS45|A0A6P1QS45_9FLAO	tr|A0A6P1QS45|A0A6P1QS45_9FLAO Methyltransferase OS=Bergeyella cardium OX=1585976 GN=DBX24_00560 PE=4 SV=1	1	2	2	2	2	11.6	329950	329430	17366	17338	157500	203270
murD	tr|A0A6P1QS49|A0A6P1QS49_9FLAO	tr|A0A6P1QS49|A0A6P1QS49_9FLAO UDP-N-acetylmuramoylalanine--D-glutamate ligase OS=Bergeyella cardium OX=1585976 GN=murD PE=3 SV=1	1	5	4	5	4	25.3	374560	387340	17836	18445	214740	189970
DBX24_01215	tr|A0A6P1QS50|A0A6P1QS50_9FLAO	tr|A0A6P1QS50|A0A6P1QS50_9FLAO Uncharacterized protein OS=Bergeyella cardium OX=1585976 GN=DBX24_01215 PE=4 SV=1	1	0	0	0	0	22.2	0	0	0	0	0	0
DBX24_00615	tr|A0A6P1QS54|A0A6P1QS54_9FLAO	tr|A0A6P1QS54|A0A6P1QS54_9FLAO Enoyl-CoA hydratase/isomerase family protein OS=Bergeyella cardium OX=1585976 GN=DBX24_00615 PE=3 SV=1	1	1	1	1	1	8.8	28223	30990	3527.8	3873.8	0	16735
DBX24_03280	tr|A0A6P1QS60|A0A6P1QS60_9FLAO	tr|A0A6P1QS60|A0A6P1QS60_9FLAO Aminotransferase class V-fold PLP-dependent enzyme OS=Bergeyella cardium OX=1585976 GN=DBX24_03280 PE=3 SV=1	1	1	1	1	1	13.9	7492.6	46649	394.35	2455.2	0	0
DBX24_03040	tr|A0A6P1QS62|A0A6P1QS62_9FLAO	tr|A0A6P1QS62|A0A6P1QS62_9FLAO Uncharacterized protein OS=Bergeyella cardium OX=1585976 GN=DBX24_03040 PE=4 SV=1	1	2	1	2	1	23.1	287910	329850	95971	109950	166040	200730
hemN	tr|A0A6P1QS64|A0A6P1QS64_9FLAO	tr|A0A6P1QS64|A0A6P1QS64_9FLAO Coproporphyrinogen-III oxidase OS=Bergeyella cardium OX=1585976 GN=hemN PE=3 SV=1	1	2	1	2	1	16.8	120190	107640	5463.3	4892.7	51429	62120
DBX24_01340	tr|A0A6P1QS70|A0A6P1QS70_9FLAO	tr|A0A6P1QS70|A0A6P1QS70_9FLAO Uncharacterized protein OS=Bergeyella cardium OX=1585976 GN=DBX24_01340 PE=4 SV=1	1	1	0	1	0	11.9	9933.6	0	1419.1	0	6139.3	0
rfbD	tr|A0A6P1QS71|A0A6P1QS71_9FLAO	tr|A0A6P1QS71|A0A6P1QS71_9FLAO dTDP-4-dehydrorhamnose reductase OS=Bergeyella cardium OX=1585976 GN=rfbD PE=3 SV=1	1	1	3	1	3	14	145140	316720	13194	28792	99044	124140
cysS	tr|A0A6P1QS72|A0A6P1QS72_9FLAO	tr|A0A6P1QS72|A0A6P1QS72_9FLAO Cysteine--tRNA ligase OS=Bergeyella cardium OX=1585976 GN=cysS PE=3 SV=1	1	6	9	6	9	33.7	1077200	1424400	34750	45948	646780	667380
DBX24_00725	tr|A0A6P1QS73|A0A6P1QS73_9FLAO	tr|A0A6P1QS73|A0A6P1QS73_9FLAO C-type cytochrome OS=Bergeyella cardium OX=1585976 GN=DBX24_00725 PE=4 SV=1	1	1	0	1	0	17	70754	0	11792	0	0	0
DBX24_03145	tr|A0A6P1QS80|A0A6P1QS80_9FLAO	tr|A0A6P1QS80|A0A6P1QS80_9FLAO (Fe-S)-binding protein OS=Bergeyella cardium OX=1585976 GN=DBX24_03145 PE=4 SV=1	1	0	1	0	1	9.3	0	32553	0	2170.2	0	21348
DBX24_00780	tr|A0A6P1QS81|A0A6P1QS81_9FLAO	tr|A0A6P1QS81|A0A6P1QS81_9FLAO T9SS type A sorting domain-containing protein OS=Bergeyella cardium OX=1585976 GN=DBX24_00780 PE=3 SV=1	1	6	5	2	2	25.7	96501	113780	4825	5689.2	44161	47838
DBX24_01395	tr|A0A6P1QS82|A0A6P1QS82_9FLAO	tr|A0A6P1QS82|A0A6P1QS82_9FLAO DUF2807 domain-containing protein OS=Bergeyella cardium OX=1585976 GN=DBX24_01395 PE=4 SV=1	1	3	3	3	3	30.3	186820	140200	16984	12745	70668	75240
eno	tr|A0A6P1QS86|A0A6P1QS86_9FLAO	tr|A0A6P1QS86|A0A6P1QS86_9FLAO Enolase OS=Bergeyella cardium OX=1585976 GN=eno PE=3 SV=1	1	15	14	15	14	58.6	6294700	6224500	314740	311230	3813300	3262300
DBX24_00835	tr|A0A6P1QS90|A0A6P1QS90_9FLAO	tr|A0A6P1QS90|A0A6P1QS90_9FLAO ROK family protein OS=Bergeyella cardium OX=1585976 GN=DBX24_00835 PE=3 SV=1	1	1	1	1	1	11	90395	71768	6026.3	4784.5	55867	38754
ftsA	tr|A0A6P1QS91|A0A6P1QS91_9FLAO	tr|A0A6P1QS91|A0A6P1QS91_9FLAO Cell division protein FtsA OS=Bergeyella cardium OX=1585976 GN=ftsA PE=3 SV=1	1	11	12	11	12	44.6	1668700	2320600	61805	85948	1159000	1036000
DBX24_01455	tr|A0A6P1QS93|A0A6P1QS93_9FLAO	tr|A0A6P1QS93|A0A6P1QS93_9FLAO DUF349 domain-containing protein OS=Bergeyella cardium OX=1585976 GN=DBX24_01455 PE=4 SV=1	1	14	14	14	14	51	1478000	1591100	39945	43003	860410	670580
DBX24_01505	tr|A0A6P1QS99|A0A6P1QS99_9FLAO	tr|A0A6P1QS99|A0A6P1QS99_9FLAO Uncharacterized protein OS=Bergeyella cardium OX=1585976 GN=DBX24_01505 PE=4 SV=1	1	2	3	2	3	23.9	55903	146260	5082.1	13296	65141	70309
bshB1	tr|A0A6P1QSA1|A0A6P1QSA1_9FLAO	tr|A0A6P1QSA1|A0A6P1QSA1_9FLAO Bacillithiol biosynthesis deacetylase BshB1 OS=Bergeyella cardium OX=1585976 GN=bshB1 PE=4 SV=1	1	2	2	2	2	18.8	221750	244100	14783	16273	147740	163190
gyrB	tr|A0A6P1QSA3|A0A6P1QSA3_9FLAO	tr|A0A6P1QSA3|A0A6P1QSA3_9FLAO DNA gyrase subunit B OS=Bergeyella cardium OX=1585976 GN=gyrB PE=3 SV=1	1	11	16	11	16	48.1	1750700	2233300	47317	60360	1391500	1106300
DBX24_01555	tr|A0A6P1QSA7|A0A6P1QSA7_9FLAO	tr|A0A6P1QSA7|A0A6P1QSA7_9FLAO Uridine phosphorylase OS=Bergeyella cardium OX=1585976 GN=DBX24_01555 PE=4 SV=1	1	4	7	4	7	54.6	287850	807430	28785	80743	280430	617960
rplK	tr|A0A6P1QSB0|A0A6P1QSB0_9FLAO	tr|A0A6P1QSB0|A0A6P1QSB0_9FLAO Large ribosomal subunit protein uL11 OS=Bergeyella cardium OX=1585976 GN=rplK PE=3 SV=1	1	3	3	3	3	54.7	896810	989350	128120	141340	390020	439660
DBX24_03315	tr|A0A6P1QSB3|A0A6P1QSB3_9FLAO	tr|A0A6P1QSB3|A0A6P1QSB3_9FLAO Uncharacterized protein OS=Bergeyella cardium OX=1585976 GN=DBX24_03315 PE=4 SV=1	1	1	1	1	1	8.1	105980	42621	5887.5	2367.9	66186	44005
DBX24_03545	tr|A0A6P1QSC1|A0A6P1QSC1_9FLAO	tr|A0A6P1QSC1|A0A6P1QSC1_9FLAO Aminodeoxychorismate synthase component I OS=Bergeyella cardium OX=1585976 GN=DBX24_03545 PE=4 SV=1	1	1	1	1	1	6.5	93335	91769	4666.8	4588.4	54034	50977
ung	tr|A0A6P1QSC5|A0A6P1QSC5_9FLAO	tr|A0A6P1QSC5|A0A6P1QSC5_9FLAO Uracil-DNA glycosylase OS=Bergeyella cardium OX=1585976 GN=ung PE=3 SV=1	1	1	0	1	0	6.1	21721	0	1810.1	0	13424	0
DBX24_01675	tr|A0A6P1QSC6|A0A6P1QSC6_9FLAO	tr|A0A6P1QSC6|A0A6P1QSC6_9FLAO histidine kinase OS=Bergeyella cardium OX=1585976 GN=DBX24_01675 PE=4 SV=1	1	1	1	1	1	7.8	43411	68956	2284.8	3629.2	0	0
yajC	tr|A0A6P1QSC9|A0A6P1QSC9_9FLAO	tr|A0A6P1QSC9|A0A6P1QSC9_9FLAO Sec translocon accessory complex subunit YajC OS=Bergeyella cardium OX=1585976 GN=yajC PE=3 SV=1	1	1	2	1	2	24.8	61728	232950	15432	58239	86554	90281
panC	tr|A0A6P1QSD2|A0A6P1QSD2_9FLAO	tr|A0A6P1QSD2|A0A6P1QSD2_9FLAO Pantothenate synthetase OS=Bergeyella cardium OX=1585976 GN=panC PE=3 SV=1	1	1	1	1	1	20.5	120090	236400	7505.7	14775	94749	99079
DBX24_03600	tr|A0A6P1QSD3|A0A6P1QSD3_9FLAO	tr|A0A6P1QSD3|A0A6P1QSD3_9FLAO UDP-N-acetylmuramate--alanine ligase OS=Bergeyella cardium OX=1585976 GN=DBX24_03600 PE=4 SV=1	1	2	4	2	4	8.6	73913	137810	3079.7	5742.1	36201	58059
DBX24_03475	tr|A0A6P1QSD7|A0A6P1QSD7_9FLAO	tr|A0A6P1QSD7|A0A6P1QSD7_9FLAO DUF2520 domain-containing protein OS=Bergeyella cardium OX=1585976 GN=DBX24_03475 PE=4 SV=1	1	2	3	2	3	21.9	68486	159670	5268.2	12283	42212	50617
mfd	tr|A0A6P1QSE0|A0A6P1QSE0_9FLAO	tr|A0A6P1QSE0|A0A6P1QSE0_9FLAO Transcription-repair-coupling factor OS=Bergeyella cardium OX=1585976 GN=mfd PE=3 SV=1	1	6	9	6	9	14.1	529840	1073200	8686	17594	451030	513530
DBX24_01095	tr|A0A6P1QSE1|A0A6P1QSE1_9FLAO	tr|A0A6P1QSE1|A0A6P1QSE1_9FLAO Glycerol-3-phosphate dehydrogenase OS=Bergeyella cardium OX=1585976 GN=DBX24_01095 PE=3 SV=1	1	2	1	2	1	13.2	66215	35976	4729.7	2569.7	29465	25610
DBX24_01780	tr|A0A6P1QSE8|A0A6P1QSE8_9FLAO	tr|A0A6P1QSE8|A0A6P1QSE8_9FLAO PspC domain-containing protein OS=Bergeyella cardium OX=1585976 GN=DBX24_01780 PE=4 SV=1	1	2	2	2	2	9.8	82321	90073	2744	3002.4	67478	65556
DBX24_00035	tr|A0A6P1QSF3|A0A6P1QSF3_9FLAO	tr|A0A6P1QSF3|A0A6P1QSF3_9FLAO LysM peptidoglycan-binding domain-containing protein OS=Bergeyella cardium OX=1585976 GN=DBX24_00035 PE=4 SV=1	1	2	1	2	1	10.5	110620	42442	5028	1929.2	43592	0
aspS	tr|A0A6P1QSF4|A0A6P1QSF4_9FLAO	tr|A0A6P1QSF4|A0A6P1QSF4_9FLAO Aspartate--tRNA ligase OS=Bergeyella cardium OX=1585976 GN=aspS PE=3 SV=1	1	9	10	9	10	40.1	987820	1302400	29934	39466	536700	567490
DBX24_01830	tr|A0A6P1QSF5|A0A6P1QSF5_9FLAO	tr|A0A6P1QSF5|A0A6P1QSF5_9FLAO WbqC family protein OS=Bergeyella cardium OX=1585976 GN=DBX24_01830 PE=4 SV=1	1	2	4	2	4	35.9	102030	275230	11336	30581	91305	124280
DBX24_03640	tr|A0A6P1QSG1|A0A6P1QSG1_9FLAO	tr|A0A6P1QSG1|A0A6P1QSG1_9FLAO Biopolymer transporter ExbD OS=Bergeyella cardium OX=1585976 GN=DBX24_03640 PE=3 SV=1	1	6	6	6	6	38.9	1237300	631650	103110	52638	481700	393280
DBX24_00090	tr|A0A6P1QSG2|A0A6P1QSG2_9FLAO	tr|A0A6P1QSG2|A0A6P1QSG2_9FLAO M1 family peptidase OS=Bergeyella cardium OX=1585976 GN=DBX24_00090 PE=4 SV=1	1	5	4	5	4	13.3	273880	216680	7207.4	5702.2	156340	179670
DBX24_01885	tr|A0A6P1QSG5|A0A6P1QSG5_9FLAO	tr|A0A6P1QSG5|A0A6P1QSG5_9FLAO SDR family NAD(P)-dependent oxidoreductase OS=Bergeyella cardium OX=1585976 GN=DBX24_01885 PE=3 SV=1	1	0	0	0	0	14.5	0	0	0	0	0	0
clpX	tr|A0A6P1QSG9|A0A6P1QSG9_9FLAO	tr|A0A6P1QSG9|A0A6P1QSG9_9FLAO ATP-dependent Clp protease ATP-binding subunit ClpX OS=Bergeyella cardium OX=1585976 GN=clpX PE=3 SV=1	1	4	4	4	4	14.2	438280	612000	19056	26609	277980	296230
DBX24_03770	tr|A0A6P1QSH0|A0A6P1QSH0_9FLAO	tr|A0A6P1QSH0|A0A6P1QSH0_9FLAO Uncharacterized protein OS=Bergeyella cardium OX=1585976 GN=DBX24_03770 PE=4 SV=1	1	3	2	3	2	12.4	909010	1009900	113630	126240	289270	196600
DBX24_01940	tr|A0A6P1QSH5|A0A6P1QSH5_9FLAO	tr|A0A6P1QSH5|A0A6P1QSH5_9FLAO Uncharacterized protein OS=Bergeyella cardium OX=1585976 GN=DBX24_01940 PE=4 SV=1	1	4	8	4	8	23.3	438900	3430100	16255	127040	1005400	1054100
truA	tr|A0A6P1QSH7|A0A6P1QSH7_9FLAO	tr|A0A6P1QSH7|A0A6P1QSH7_9FLAO tRNA pseudouridine synthase A OS=Bergeyella cardium OX=1585976 GN=truA PE=3 SV=1	1	1	1	1	1	5.3	40902	39338	2556.4	2458.6	25279	21242
secE	tr|A0A6P1QSH8|A0A6P1QSH8_9FLAO	tr|A0A6P1QSH8|A0A6P1QSH8_9FLAO Protein translocase subunit SecE OS=Bergeyella cardium OX=1585976 GN=secE PE=3 SV=1	1	1	1	1	1	20.6	392140	292510	130710	97503	242360	157950
feoB	tr|A0A6P1QSI1|A0A6P1QSI1_9FLAO	tr|A0A6P1QSI1|A0A6P1QSI1_9FLAO Ferrous iron transport protein B OS=Bergeyella cardium OX=1585976 GN=feoB PE=3 SV=1	1	1	0	1	0	7.5	8023.5	0	250.73	0	4958.8	0
DBX24_01370	tr|A0A6P1QSI2|A0A6P1QSI2_9FLAO	tr|A0A6P1QSI2|A0A6P1QSI2_9FLAO TolC family protein OS=Bergeyella cardium OX=1585976 GN=DBX24_01370 PE=3 SV=1	1	1	1	1	1	3.4	19830	17422	793.2	696.89	12256	9408
DBX24_01995	tr|A0A6P1QSI5|A0A6P1QSI5_9FLAO	tr|A0A6P1QSI5|A0A6P1QSI5_9FLAO Transketolase family protein OS=Bergeyella cardium OX=1585976 GN=DBX24_01995 PE=3 SV=1	1	2	6	2	6	47	402240	1232200	26816	82147	282620	386650
DBX24_03805	tr|A0A6P1QSI8|A0A6P1QSI8_9FLAO	tr|A0A6P1QSI8|A0A6P1QSI8_9FLAO DUF853 family protein OS=Bergeyella cardium OX=1585976 GN=DBX24_03805 PE=4 SV=1	1	4	6	4	6	27.9	163160	259370	5626.2	8943.9	90391	95569
DBX24_03900	tr|A0A6P1QSJ1|A0A6P1QSJ1_9FLAO	tr|A0A6P1QSJ1|A0A6P1QSJ1_9FLAO Pyridoxal-phosphate dependent enzyme OS=Bergeyella cardium OX=1585976 GN=DBX24_03900 PE=3 SV=1	1	2	2	2	2	16.3	71193	81835	4187.8	4813.8	47898	30002
DBX24_02050	tr|A0A6P1QSJ5|A0A6P1QSJ5_9FLAO	tr|A0A6P1QSJ5|A0A6P1QSJ5_9FLAO Dihydroorotase OS=Bergeyella cardium OX=1585976 GN=DBX24_02050 PE=3 SV=1	1	1	4	1	4	16.2	448660	529060	20394	24048	277550	366830
DBX24_00300	tr|A0A6P1QSJ6|A0A6P1QSJ6_9FLAO	tr|A0A6P1QSJ6|A0A6P1QSJ6_9FLAO Plasmid pRiA4b Orf3-like domain-containing protein OS=Bergeyella cardium OX=1585976 GN=DBX24_00300 PE=4 SV=1	1	0	1	0	1	12.8	0	115380	0	19230	0	62305
DBX24_03955	tr|A0A6P1QSJ9|A0A6P1QSJ9_9FLAO	tr|A0A6P1QSJ9|A0A6P1QSJ9_9FLAO Cyclic nucleotide-binding domain-containing protein OS=Bergeyella cardium OX=1585976 GN=DBX24_03955 PE=4 SV=1	1	5	3	5	3	36.4	766280	495960	58945	38151	368400	529480
DBX24_03880	tr|A0A6P1QSK1|A0A6P1QSK1_9FLAO	tr|A0A6P1QSK1|A0A6P1QSK1_9FLAO Universal stress protein OS=Bergeyella cardium OX=1585976 GN=DBX24_03880 PE=3 SV=1	1	6	6	6	6	82.4	2735500	2358600	341940	294820	1375200	1190700
DBX24_01535	tr|A0A6P1QSK6|A0A6P1QSK6_9FLAO	tr|A0A6P1QSK6|A0A6P1QSK6_9FLAO Diphosphomevalonate decarboxylase OS=Bergeyella cardium OX=1585976 GN=DBX24_01535 PE=4 SV=1	1	2	1	2	1	16	59987	76273	3999.1	5084.8	53280	76396
infA	tr|A0A6P1QSK8|A0A6P1QSK8_9FLAO	tr|A0A6P1QSK8|A0A6P1QSK8_9FLAO Translation initiation factor IF-1 OS=Bergeyella cardium OX=1585976 GN=infA PE=3 SV=1	1	0	1	0	1	54.9	0	67437	0	22479	0	36416
DBX24_02105	tr|A0A6P1QSK9|A0A6P1QSK9_9FLAO	tr|A0A6P1QSK9|A0A6P1QSK9_9FLAO OmpA family protein OS=Bergeyella cardium OX=1585976 GN=DBX24_02105 PE=4 SV=1	1	8	8	8	8	52.7	12173000	7779700	553340	353620	5904500	5845200
DBX24_03935	tr|A0A6P1QSL0|A0A6P1QSL0_9FLAO	tr|A0A6P1QSL0|A0A6P1QSL0_9FLAO M48 family metalloprotease OS=Bergeyella cardium OX=1585976 GN=DBX24_03935 PE=3 SV=1	1	1	3	1	3	36.6	12958	66318	925.58	4737	0	26316
sucC	tr|A0A6P1QSL6|A0A6P1QSL6_9FLAO	tr|A0A6P1QSL6|A0A6P1QSL6_9FLAO Succinate--CoA ligase [ADP-forming] subunit beta OS=Bergeyella cardium OX=1585976 GN=sucC PE=3 SV=1	1	13	12	13	12	62.6	3332200	2737900	133290	109520	2367500	2296200
DBX24_02155	tr|A0A6P1QSL8|A0A6P1QSL8_9FLAO	tr|A0A6P1QSL8|A0A6P1QSL8_9FLAO Uncharacterized protein OS=Bergeyella cardium OX=1585976 GN=DBX24_02155 PE=4 SV=1	1	10	9	10	9	24.3	935690	945110	29240	29535	559460	552350
rpsD	tr|A0A6P1QSM0|A0A6P1QSM0_9FLAO	tr|A0A6P1QSM0|A0A6P1QSM0_9FLAO Small ribosomal subunit protein uS4 OS=Bergeyella cardium OX=1585976 GN=rpsD PE=3 SV=1	1	9	9	9	9	55.9	5914200	5516000	422440	394000	3077900	3071100
rplX	tr|A0A6P1QSM1|A0A6P1QSM1_9FLAO	tr|A0A6P1QSM1|A0A6P1QSM1_9FLAO Large ribosomal subunit protein uL24 OS=Bergeyella cardium OX=1585976 GN=rplX PE=3 SV=1	1	6	2	6	2	48.2	2727400	2466000	545490	493190	1275900	1793700
DBX24_00455	tr|A0A6P1QSM3|A0A6P1QSM3_9FLAO	tr|A0A6P1QSM3|A0A6P1QSM3_9FLAO Leucine-rich repeat protein OS=Bergeyella cardium OX=1585976 GN=DBX24_00455 PE=4 SV=1	1	9	10	9	10	39.7	1517700	1652100	72274	78672	885310	908850
DBX24_01650	tr|A0A6P1QSM6|A0A6P1QSM6_9FLAO	tr|A0A6P1QSM6|A0A6P1QSM6_9FLAO DUF4357 domain-containing protein OS=Bergeyella cardium OX=1585976 GN=DBX24_01650 PE=4 SV=1	1	9	5	9	5	28	674790	563200	17302	14441	248760	342630
DBX24_02210	tr|A0A6P1QSM7|A0A6P1QSM7_9FLAO	tr|A0A6P1QSM7|A0A6P1QSM7_9FLAO HD domain-containing protein OS=Bergeyella cardium OX=1585976 GN=DBX24_02210 PE=3 SV=1	1	3	3	3	3	24.9	480780	435890	20904	18952	318240	235500
obgE	tr|A0A6P1QSM8|A0A6P1QSM8_9FLAO	tr|A0A6P1QSM8|A0A6P1QSM8_9FLAO GTPase Obg OS=Bergeyella cardium OX=1585976 GN=obgE PE=3 SV=1	1	5	5	5	5	31.4	587470	643620	26703	29255	315730	250490
rplF	tr|A0A6P1QSM9|A0A6P1QSM9_9FLAO	tr|A0A6P1QSM9|A0A6P1QSM9_9FLAO Large ribosomal subunit protein uL6 OS=Bergeyella cardium OX=1585976 GN=rplF PE=3 SV=1	1	6	6	6	6	58.6	2648700	3588100	220730	299010	1197700	1456700
rplD	tr|A0A6P1QSN3|A0A6P1QSN3_9FLAO	tr|A0A6P1QSN3|A0A6P1QSN3_9FLAO Large ribosomal subunit protein uL4 OS=Bergeyella cardium OX=1585976 GN=rplD PE=3 SV=1	1	7	10	7	10	51.2	888730	2197700	98747	244190	981870	1197700
atpE	tr|A0A6P1QSN6|A0A6P1QSN6_9FLAO	tr|A0A6P1QSN6|A0A6P1QSN6_9FLAO ATP synthase subunit c OS=Bergeyella cardium OX=1585976 GN=atpE PE=3 SV=1	1	1	2	1	2	49.3	243490	451040	60873	112760	389590	448870
rplV	tr|A0A6P1QSP2|A0A6P1QSP2_9FLAO	tr|A0A6P1QSP2|A0A6P1QSP2_9FLAO Large ribosomal subunit protein uL22 OS=Bergeyella cardium OX=1585976 GN=rplV PE=3 SV=1	1	5	5	5	5	63.6	7329000	4344100	1047000	620590	3097400	2626400
DBX24_01755	tr|A0A6P1QSP5|A0A6P1QSP5_9FLAO	tr|A0A6P1QSP5|A0A6P1QSP5_9FLAO histidine kinase OS=Bergeyella cardium OX=1585976 GN=DBX24_01755 PE=4 SV=1	1	2	1	2	1	5.6	107950	78089	3598.2	2603	40302	50759
DBX24_00630	tr|A0A6P1QSP6|A0A6P1QSP6_9FLAO	tr|A0A6P1QSP6|A0A6P1QSP6_9FLAO TonB-dependent receptor OS=Bergeyella cardium OX=1585976 GN=DBX24_00630 PE=4 SV=1	1	7	6	7	6	35.8	647060	702070	26961	29253	328880	363130
miaA	tr|A0A6P1QSP8|A0A6P1QSP8_9FLAO	tr|A0A6P1QSP8|A0A6P1QSP8_9FLAO tRNA dimethylallyltransferase OS=Bergeyella cardium OX=1585976 GN=miaA PE=3 SV=1	1	1	0	1	0	5.1	12044	0	708.49	0	7443.8	0
DBX24_04135	tr|A0A6P1QSQ2|A0A6P1QSQ2_9FLAO	tr|A0A6P1QSQ2|A0A6P1QSQ2_9FLAO NADPH--hemoprotein reductase OS=Bergeyella cardium OX=1585976 GN=DBX24_04135 PE=4 SV=1	1	7	9	7	9	27.1	734290	1541400	19323	40562	522740	720290
DBX24_04215	tr|A0A6P1QSQ3|A0A6P1QSQ3_9FLAO	tr|A0A6P1QSQ3|A0A6P1QSQ3_9FLAO S8 family serine peptidase OS=Bergeyella cardium OX=1585976 GN=DBX24_04215 PE=3 SV=1	1	20	20	19	20	31.5	4003300	6362600	58873	93568	2582400	2959700
DBX24_00690	tr|A0A6P1QSQ5|A0A6P1QSQ5_9FLAO	tr|A0A6P1QSQ5|A0A6P1QSQ5_9FLAO Enoyl-[acyl-carrier-protein] reductase [NADH] OS=Bergeyella cardium OX=1585976 GN=DBX24_00690 PE=3 SV=1	1	9	7	9	7	54.6	1185100	1168600	79006	77903	733120	650580
DBX24_02385	tr|A0A6P1QSQ8|A0A6P1QSQ8_9FLAO	tr|A0A6P1QSQ8|A0A6P1QSQ8_9FLAO Arsenate reductase (Glutaredoxin) OS=Bergeyella cardium OX=1585976 GN=DBX24_02385 PE=3 SV=1	1	0	2	0	2	27.9	0	73887	0	10555	0	27233
rsfS	tr|A0A6P1QSR1|A0A6P1QSR1_9FLAO	tr|A0A6P1QSR1|A0A6P1QSR1_9FLAO Ribosomal silencing factor RsfS OS=Bergeyella cardium OX=1585976 GN=rsfS PE=3 SV=1	1	1	1	1	1	40.2	93371	113740	23343	28436	79676	55903
DBX24_01865	tr|A0A6P1QSR4|A0A6P1QSR4_9FLAO	tr|A0A6P1QSR4|A0A6P1QSR4_9FLAO Translocation/assembly module TamB OS=Bergeyella cardium OX=1585976 GN=DBX24_01865 PE=4 SV=1	1	2	2	2	2	2.8	142710	124150	1740.3	1514	45647	67928
nirK	tr|A0A6P1QSR5|A0A6P1QSR5_9FLAO	tr|A0A6P1QSR5|A0A6P1QSR5_9FLAO Copper-containing nitrite reductase OS=Bergeyella cardium OX=1585976 GN=nirK PE=3 SV=1	1	3	3	3	3	27.6	139400	168810	9957	12058	79604	82283
DBX24_02440	tr|A0A6P1QSR6|A0A6P1QSR6_9FLAO	tr|A0A6P1QSR6|A0A6P1QSR6_9FLAO Type I restriction enzyme endonuclease subunit OS=Bergeyella cardium OX=1585976 GN=DBX24_02440 PE=3 SV=1	1	9	12	9	12	27.3	847430	1589500	14363	26941	581020	720530
DBX24_04285	tr|A0A6P1QSR8|A0A6P1QSR8_9FLAO	tr|A0A6P1QSR8|A0A6P1QSR8_9FLAO Biopolymer transporter ExbD OS=Bergeyella cardium OX=1585976 GN=DBX24_04285 PE=3 SV=1	1	1	1	1	1	9.8	267790	267140	53559	53428	165510	144250
DBX24_04260	tr|A0A6P1QSS0|A0A6P1QSS0_9FLAO	tr|A0A6P1QSS0|A0A6P1QSS0_9FLAO AAA domain-containing protein OS=Bergeyella cardium OX=1585976 GN=DBX24_04260 PE=3 SV=1	1	18	17	18	17	45.2	3113300	4367500	64861	90990	2049500	1833100
DBX24_01920	tr|A0A6P1QSS2|A0A6P1QSS2_9FLAO	tr|A0A6P1QSS2|A0A6P1QSS2_9FLAO PorV/PorQ family protein OS=Bergeyella cardium OX=1585976 GN=DBX24_01920 PE=4 SV=1	1	10	11	10	11	46.1	1717100	2358600	85857	117930	932170	1280700
DBX24_04320	tr|A0A6P1QST0|A0A6P1QST0_9FLAO	tr|A0A6P1QST0|A0A6P1QST0_9FLAO Uncharacterized protein OS=Bergeyella cardium OX=1585976 GN=DBX24_04320 PE=4 SV=1	1	2	2	2	2	36.4	202280	139010	40456	27803	110070	59184
DBX24_01975	tr|A0A6P1QST1|A0A6P1QST1_9FLAO	tr|A0A6P1QST1|A0A6P1QST1_9FLAO mannose-1-phosphate guanylyltransferase OS=Bergeyella cardium OX=1585976 GN=DBX24_01975 PE=3 SV=1	1	3	3	3	3	20.6	412130	494130	20606	24706	272590	298320
DBX24_04340	tr|A0A6P1QST2|A0A6P1QST2_9FLAO	tr|A0A6P1QST2|A0A6P1QST2_9FLAO Uncharacterized protein OS=Bergeyella cardium OX=1585976 GN=DBX24_04340 PE=4 SV=1	1	1	2	1	2	11.4	21601	44837	1028.6	2135.1	13350	0
DBX24_00850	tr|A0A6P1QST5|A0A6P1QST5_9FLAO	tr|A0A6P1QST5|A0A6P1QST5_9FLAO NAD-dependent epimerase/dehydratase family protein OS=Bergeyella cardium OX=1585976 GN=DBX24_00850 PE=3 SV=1	1	6	6	6	6	36.6	1200400	1251300	60018	62566	518350	539860
prfB	tr|A0A6P1QSU0|A0A6P1QSU0_9FLAO	tr|A0A6P1QSU0|A0A6P1QSU0_9FLAO Peptide chain release factor 2 OS=Bergeyella cardium OX=1585976 GN=prfB PE=3 SV=1	1	2	2	2	2	5.1	767910	880550	36567	41931	396320	394480
secG	tr|A0A6P1QSU5|A0A6P1QSU5_9FLAO	tr|A0A6P1QSU5|A0A6P1QSU5_9FLAO Protein-export membrane protein SecG OS=Bergeyella cardium OX=1585976 GN=secG PE=3 SV=1	1	3	3	3	3	33	228810	258810	45761	51763	134310	128930
DBX24_02085	tr|A0A6P1QSU8|A0A6P1QSU8_9FLAO	tr|A0A6P1QSU8|A0A6P1QSU8_9FLAO DedA family protein OS=Bergeyella cardium OX=1585976 GN=DBX24_02085 PE=3 SV=1	1	1	2	1	2	10	70467	157260	6406.1	14296	56501	71968
DBX24_04440	tr|A0A6P1QSV1|A0A6P1QSV1_9FLAO	tr|A0A6P1QSV1|A0A6P1QSV1_9FLAO TonB-dependent receptor OS=Bergeyella cardium OX=1585976 GN=DBX24_04440 PE=3 SV=1	1	2	2	2	2	14.6	77137	585750	1793.9	13622	59957	183930
ybeY	tr|A0A6P1QSV7|A0A6P1QSV7_9FLAO	tr|A0A6P1QSV7|A0A6P1QSV7_9FLAO Endoribonuclease YbeY OS=Bergeyella cardium OX=1585976 GN=ybeY PE=3 SV=1	1	1	1	1	1	35.5	52596	57523	7513.7	8217.5	48022	45889
DBX24_02135	tr|A0A6P1QSV9|A0A6P1QSV9_9FLAO	tr|A0A6P1QSV9|A0A6P1QSV9_9FLAO Phospholipase OS=Bergeyella cardium OX=1585976 GN=DBX24_02135 PE=4 SV=1	1	1	3	1	3	11.6	124250	246630	5402.2	10723	95861	118500
coaE	tr|A0A6P1QSW3|A0A6P1QSW3_9FLAO	tr|A0A6P1QSW3|A0A6P1QSW3_9FLAO Dephospho-CoA kinase OS=Bergeyella cardium OX=1585976 GN=coaE PE=3 SV=1	1	1	1	1	1	10.3	21515	17778	1792.9	1481.5	13297	9600
gldN	tr|A0A6P1QSW4|A0A6P1QSW4_9FLAO	tr|A0A6P1QSW4|A0A6P1QSW4_9FLAO Gliding motility protein GldN OS=Bergeyella cardium OX=1585976 GN=gldN PE=4 SV=1	1	6	7	6	7	27	1441200	1670600	84775	98273	864780	839610
surE	tr|A0A6P1QSW7|A0A6P1QSW7_9FLAO	tr|A0A6P1QSW7|A0A6P1QSW7_9FLAO 5-nucleotidase SurE OS=Bergeyella cardium OX=1585976 GN=surE PE=3 SV=1	1	2	1	2	1	8.7	70267	29719	7807.4	3302.1	28655	19712
DBX24_02190	tr|A0A6P1QSW8|A0A6P1QSW8_9FLAO	tr|A0A6P1QSW8|A0A6P1QSW8_9FLAO Uncharacterized protein OS=Bergeyella cardium OX=1585976 GN=DBX24_02190 PE=4 SV=1	1	1	0	1	0	1.6	36467	0	1302.4	0	22538	0
DBX24_02755	tr|A0A6P1QSW9|A0A6P1QSW9_9FLAO	tr|A0A6P1QSW9|A0A6P1QSW9_9FLAO DUF4625 domain-containing protein OS=Bergeyella cardium OX=1585976 GN=DBX24_02755 PE=4 SV=1	1	1	0	1	0	26.4	40987	0	4098.7	0	0	0
rpiB	tr|A0A6P1QSX1|A0A6P1QSX1_9FLAO	tr|A0A6P1QSX1|A0A6P1QSX1_9FLAO Ribose 5-phosphate isomerase B OS=Bergeyella cardium OX=1585976 GN=rpiB PE=3 SV=1	1	0	1	0	1	9	0	47255	0	7875.8	0	25517
DBX24_01060	tr|A0A6P1QSX2|A0A6P1QSX2_9FLAO	tr|A0A6P1QSX2|A0A6P1QSX2_9FLAO FtsX-like permease family protein OS=Bergeyella cardium OX=1585976 GN=DBX24_01060 PE=3 SV=1	1	2	1	2	1	9.1	183590	112730	11474	7045.4	82566	71079
DBX24_04545	tr|A0A6P1QSX7|A0A6P1QSX7_9FLAO	tr|A0A6P1QSX7|A0A6P1QSX7_9FLAO CBS domain-containing protein OS=Bergeyella cardium OX=1585976 GN=DBX24_04545 PE=4 SV=1	1	2	3	2	3	24	74673	145470	6222.7	12123	27760	47984
DBX24_02805	tr|A0A6P1QSX8|A0A6P1QSX8_9FLAO	tr|A0A6P1QSX8|A0A6P1QSX8_9FLAO OmpA family protein OS=Bergeyella cardium OX=1585976 GN=DBX24_02805 PE=4 SV=1	1	10	10	10	10	59	5253200	8236000	262660	411800	3702000	3540100
frr	tr|A0A6P1QSY0|A0A6P1QSY0_9FLAO	tr|A0A6P1QSY0|A0A6P1QSY0_9FLAO Ribosome-recycling factor OS=Bergeyella cardium OX=1585976 GN=frr PE=3 SV=1	1	0	1	0	1	21.7	0	13231	0	1653.9	0	13728
DBX24_04625	tr|A0A6P1QSY5|A0A6P1QSY5_9FLAO	tr|A0A6P1QSY5|A0A6P1QSY5_9FLAO Isoprenyl transferase OS=Bergeyella cardium OX=1585976 GN=DBX24_04625 PE=3 SV=1	1	1	2	1	2	10.8	91454	131610	6532.4	9400.8	64511	62994
DBX24_02860	tr|A0A6P1QSY7|A0A6P1QSY7_9FLAO	tr|A0A6P1QSY7|A0A6P1QSY7_9FLAO Tetratricopeptide repeat protein OS=Bergeyella cardium OX=1585976 GN=DBX24_02860 PE=4 SV=1	1	3	6	3	6	13.1	2035300	231600	45229	5146.7	789940	323840
pheT	tr|A0A6P1QSY8|A0A6P1QSY8_9FLAO	tr|A0A6P1QSY8|A0A6P1QSY8_9FLAO Phenylalanine--tRNA ligase beta subunit OS=Bergeyella cardium OX=1585976 GN=pheT PE=3 SV=1	1	13	8	13	8	34.6	2925600	2954800	68037	68716	1596300	1620500
DBX24_04675	tr|A0A6P1QSZ3|A0A6P1QSZ3_9FLAO	tr|A0A6P1QSZ3|A0A6P1QSZ3_9FLAO ATP-binding cassette domain-containing protein OS=Bergeyella cardium OX=1585976 GN=DBX24_04675 PE=4 SV=1	1	3	2	3	2	22.7	116560	67691	7770.7	4512.7	36079	31285
DBX24_02915	tr|A0A6P1QSZ6|A0A6P1QSZ6_9FLAO	tr|A0A6P1QSZ6|A0A6P1QSZ6_9FLAO Uncharacterized protein OS=Bergeyella cardium OX=1585976 GN=DBX24_02915 PE=4 SV=1	1	1	4	1	4	42.9	364660	672010	121550	224000	181540	260220
DBX24_02360	tr|A0A6P1QSZ8|A0A6P1QSZ8_9FLAO	tr|A0A6P1QSZ8|A0A6P1QSZ8_9FLAO Leucine-rich repeat protein OS=Bergeyella cardium OX=1585976 GN=DBX24_02360 PE=4 SV=1	1	6	5	6	5	48.6	1917300	2040800	147480	156980	1050800	894570
DBX24_01210	tr|A0A6P1QT00|A0A6P1QT00_9FLAO	tr|A0A6P1QT00|A0A6P1QT00_9FLAO Toxin OS=Bergeyella cardium OX=1585976 GN=DBX24_01210 PE=4 SV=1	1	3	1	3	1	30.7	366890	272440	24459	18162	124470	130770
tsaB	tr|A0A6P1QT03|A0A6P1QT03_9FLAO	tr|A0A6P1QT03|A0A6P1QT03_9FLAO tRNA (Adenosine(37)-N6)-threonylcarbamoyltransferase complex dimerization subunit type 1 TsaB OS=Bergeyella cardium OX=1585976 GN=tsaB PE=4 SV=1	1	1	1	1	1	6.2	105800	109520	9617.9	9956.7	52978	41773
DBX24_02965	tr|A0A6P1QT04|A0A6P1QT04_9FLAO	tr|A0A6P1QT04|A0A6P1QT04_9FLAO DUF4835 family protein OS=Bergeyella cardium OX=1585976 GN=DBX24_02965 PE=4 SV=1	1	2	6	2	6	28.4	763000	1528800	44882	89930	539520	749860
DBX24_02420	tr|A0A6P1QT08|A0A6P1QT08_9FLAO	tr|A0A6P1QT08|A0A6P1QT08_9FLAO site-specific DNA-methyltransferase (adenine-specific) OS=Bergeyella cardium OX=1585976 GN=DBX24_02420 PE=3 SV=1	1	8	10	8	10	34.4	1137000	1387000	51683	63048	782190	705480
rpmB	tr|A0A6P1QT12|A0A6P1QT12_9FLAO	tr|A0A6P1QT12|A0A6P1QT12_9FLAO Large ribosomal subunit protein bL28 OS=Bergeyella cardium OX=1585976 GN=rpmB PE=3 SV=1	1	5	5	5	5	57.7	742280	885780	123710	147630	573180	492630
DBX24_04760	tr|A0A6P1QT13|A0A6P1QT13_9FLAO	tr|A0A6P1QT13|A0A6P1QT13_9FLAO 30S ribosomal protein S6 OS=Bergeyella cardium OX=1585976 GN=DBX24_04760 PE=4 SV=1	1	1	2	1	2	20.9	65637	103800	4375.8	6920.2	50144	51646
DBX24_04780	tr|A0A6P1QT16|A0A6P1QT16_9FLAO	tr|A0A6P1QT16|A0A6P1QT16_9FLAO Uncharacterized protein OS=Bergeyella cardium OX=1585976 GN=DBX24_04780 PE=4 SV=1	1	3	3	3	3	62.3	2164000	3031000	270510	378870	1458000	1507000
DBX24_03075	tr|A0A6P1QT23|A0A6P1QT23_9FLAO	tr|A0A6P1QT23|A0A6P1QT23_9FLAO prolyl oligopeptidase OS=Bergeyella cardium OX=1585976 GN=DBX24_03075 PE=3 SV=1	1	16	15	16	15	37.4	2964800	3751200	68948	87237	1565100	1930500
DBX24_01390	tr|A0A6P1QT28|A0A6P1QT28_9FLAO	tr|A0A6P1QT28|A0A6P1QT28_9FLAO Ketoacyl-ACP synthase III OS=Bergeyella cardium OX=1585976 GN=DBX24_01390 PE=4 SV=1	1	3	5	3	5	20.7	429700	788840	23872	43824	378460	401980
DBX24_03130	tr|A0A6P1QT30|A0A6P1QT30_9FLAO	tr|A0A6P1QT30|A0A6P1QT30_9FLAO NUDIX domain-containing protein OS=Bergeyella cardium OX=1585976 GN=DBX24_03130 PE=4 SV=1	1	1	1	1	1	9.9	106190	170910	9654.1	15538	44849	92292
DBX24_04870	tr|A0A6P1QT32|A0A6P1QT32_9FLAO	tr|A0A6P1QT32|A0A6P1QT32_9FLAO 2-hydroxyhepta-2,4-diene-1,7-dioate isomerase OS=Bergeyella cardium OX=1585976 GN=DBX24_04870 PE=4 SV=1	1	1	2	1	2	19.9	30172	62980	2514.3	5248.4	0	29140
DBX24_04895	tr|A0A6P1QT34|A0A6P1QT34_9FLAO	tr|A0A6P1QT34|A0A6P1QT34_9FLAO Uncharacterized protein OS=Bergeyella cardium OX=1585976 GN=DBX24_04895 PE=4 SV=1	1	35	36	35	36	64.7	15833000	18783000	298730	354390	9908200	10793000
aroE	tr|A0A6P1QT38|A0A6P1QT38_9FLAO	tr|A0A6P1QT38|A0A6P1QT38_9FLAO Shikimate dehydrogenase OS=Bergeyella cardium OX=1585976 GN=aroE PE=4 SV=1	1	1	1	1	1	6.2	68155	107080	6195.9	9734.7	42122	57823
DBX24_04930	tr|A0A6P1QT40|A0A6P1QT40_9FLAO	tr|A0A6P1QT40|A0A6P1QT40_9FLAO C-type cytochrome OS=Bergeyella cardium OX=1585976 GN=DBX24_04930 PE=4 SV=1	1	5	5	5	5	50.9	663440	749540	47388	53538	508680	485860
DBX24_03185	tr|A0A6P1QT41|A0A6P1QT41_9FLAO	tr|A0A6P1QT41|A0A6P1QT41_9FLAO Uncharacterized protein OS=Bergeyella cardium OX=1585976 GN=DBX24_03185 PE=4 SV=1	1	2	3	2	3	23.5	99609	229050	7662.2	17619	73313	108320
rseP	tr|A0A6P1QT43|A0A6P1QT43_9FLAO	tr|A0A6P1QT43|A0A6P1QT43_9FLAO Zinc metalloprotease OS=Bergeyella cardium OX=1585976 GN=rseP PE=3 SV=1	1	5	4	5	4	21.3	729200	342810	33145	15582	432090	264550
DBX24_01500	tr|A0A6P1QT48|A0A6P1QT48_9FLAO	tr|A0A6P1QT48|A0A6P1QT48_9FLAO Acyl-CoA carboxylase subunit beta OS=Bergeyella cardium OX=1585976 GN=DBX24_01500 PE=4 SV=1	1	4	4	4	4	19	156340	205370	5391.1	7081.8	100390	102730
rnhB	tr|A0A6P1QT54|A0A6P1QT54_9FLAO	tr|A0A6P1QT54|A0A6P1QT54_9FLAO Ribonuclease HII OS=Bergeyella cardium OX=1585976 GN=rnhB PE=3 SV=1	1	0	1	0	1	9.2	0	9113.4	0	759.45	0	4921.2
hemC	tr|A0A6P1QT59|A0A6P1QT59_9FLAO	tr|A0A6P1QT59|A0A6P1QT59_9FLAO Hydroxymethylbilane synthase OS=Bergeyella cardium OX=1585976 GN=hemC PE=3 SV=1	1	1	1	1	1	5.6	102370	149630	5118.7	7481.4	63270	80798
DBX24_01600	tr|A0A6P1QT63|A0A6P1QT63_9FLAO	tr|A0A6P1QT63|A0A6P1QT63_9FLAO Cobaltochelatase subunit CobN OS=Bergeyella cardium OX=1585976 GN=DBX24_01600 PE=4 SV=1	1	11	12	11	12	16.8	1139700	1740200	16760	25591	669860	597790
DBX24_03350	tr|A0A6P1QT64|A0A6P1QT64_9FLAO	tr|A0A6P1QT64|A0A6P1QT64_9FLAO Methyltransferase domain-containing protein OS=Bergeyella cardium OX=1585976 GN=DBX24_03350 PE=4 SV=1	1	2	2	2	2	13.5	87422	136630	5828.1	9109	26945	48437
DBX24_05110	tr|A0A6P1QT71|A0A6P1QT71_9FLAO	tr|A0A6P1QT71|A0A6P1QT71_9FLAO Probable transcriptional regulatory protein DBX24_05110 OS=Bergeyella cardium OX=1585976 GN=DBX24_05110 PE=3 SV=1	1	1	2	1	2	9.5	125440	227220	15680	28402	80015	111030
dacB	tr|A0A6P1QT72|A0A6P1QT72_9FLAO	tr|A0A6P1QT72|A0A6P1QT72_9FLAO D-alanyl-D-alanine carboxypeptidase/D-alanyl-D-alanine-endopeptidase OS=Bergeyella cardium OX=1585976 GN=dacB PE=3 SV=1	1	2	2	2	2	9.7	93723	106070	4074.9	4611.9	53356	53282
DBX24_03405	tr|A0A6P1QT73|A0A6P1QT73_9FLAO	tr|A0A6P1QT73|A0A6P1QT73_9FLAO Uncharacterized protein OS=Bergeyella cardium OX=1585976 GN=DBX24_03405 PE=4 SV=1	1	1	0	1	0	13.7	30493	0	3388.1	0	18846	0
thrS	tr|A0A6P1QT74|A0A6P1QT74_9FLAO	tr|A0A6P1QT74|A0A6P1QT74_9FLAO Threonine--tRNA ligase OS=Bergeyella cardium OX=1585976 GN=thrS PE=3 SV=1	1	7	9	7	9	29.9	712340	1962400	18746	51643	599020	928120
smpB	tr|A0A6P1QT76|A0A6P1QT76_9FLAO	tr|A0A6P1QT76|A0A6P1QT76_9FLAO SsrA-binding protein OS=Bergeyella cardium OX=1585976 GN=smpB PE=3 SV=1	1	0	1	0	1	17.1	0	21533	0	3076.1	0	0
alaS	tr|A0A6P1QT80|A0A6P1QT80_9FLAO	tr|A0A6P1QT80|A0A6P1QT80_9FLAO Alanine--tRNA ligase OS=Bergeyella cardium OX=1585976 GN=alaS PE=3 SV=1	1	12	19	12	19	44.6	2292600	3684100	44089	70848	1833200	1598100
clpP	tr|A0A6P1QT83|A0A6P1QT83_9FLAO	tr|A0A6P1QT83|A0A6P1QT83_9FLAO ATP-dependent Clp protease proteolytic subunit OS=Bergeyella cardium OX=1585976 GN=clpP PE=3 SV=1	1	3	4	3	4	34.1	169980	390110	18886	43345	140360	207840
DBX24_00085	tr|A0A6P1QT85|A0A6P1QT85_9FLAO	tr|A0A6P1QT85|A0A6P1QT85_9FLAO T9SS type A sorting domain-containing protein OS=Bergeyella cardium OX=1585976 GN=DBX24_00085 PE=4 SV=1	1	6	3	6	3	30.7	2853900	1234600	219530	94969	1351500	1107900
rpsB	tr|A0A6P1QT90|A0A6P1QT90_9FLAO	tr|A0A6P1QT90|A0A6P1QT90_9FLAO Small ribosomal subunit protein uS2 OS=Bergeyella cardium OX=1585976 GN=rpsB PE=3 SV=1	1	10	12	10	12	61.9	8633100	8042200	616650	574450	5025500	4113400
DBX24_00135	tr|A0A6P1QT93|A0A6P1QT93_9FLAO	tr|A0A6P1QT93|A0A6P1QT93_9FLAO Response regulator OS=Bergeyella cardium OX=1585976 GN=DBX24_00135 PE=4 SV=1	1	2	1	2	1	19.1	125910	84645	9685.3	6511.2	63010	65697
rplL	tr|A0A6P1QT95|A0A6P1QT95_9FLAO	tr|A0A6P1QT95|A0A6P1QT95_9FLAO Large ribosomal subunit protein bL12 OS=Bergeyella cardium OX=1585976 GN=rplL PE=3 SV=1	1	1	3	1	3	48.8	102400	127400	12799	15925	132980	98612
DBX24_05205	tr|A0A6P1QT96|A0A6P1QT96_9FLAO	tr|A0A6P1QT96|A0A6P1QT96_9FLAO AI-2E family transporter OS=Bergeyella cardium OX=1585976 GN=DBX24_05205 PE=3 SV=1	1	2	1	2	1	9.3	50883	71738	5653.6	7970.8	41680	58840
DBX24_02895	tr|A0A6P1QT98|A0A6P1QT98_9FLAO	tr|A0A6P1QT98|A0A6P1QT98_9FLAO Uncharacterized protein OS=Bergeyella cardium OX=1585976 GN=DBX24_02895 PE=4 SV=1	1	8	8	8	8	50.8	6421200	7053900	583740	641260	3447400	2977700
DBX24_00190	tr|A0A6P1QTA0|A0A6P1QTA0_9FLAO	tr|A0A6P1QTA0|A0A6P1QTA0_9FLAO Uncharacterized protein OS=Bergeyella cardium OX=1585976 GN=DBX24_00190 PE=4 SV=1	1	1	2	1	2	16.6	214230	350890	23803	38988	149140	165420
DBX24_01825	tr|A0A6P1QTA1|A0A6P1QTA1_9FLAO	tr|A0A6P1QTA1|A0A6P1QTA1_9FLAO DegT/DnrJ/EryC1/StrS family aminotransferase OS=Bergeyella cardium OX=1585976 GN=DBX24_01825 PE=3 SV=1	1	6	6	6	6	35.6	765350	946340	47835	59146	262290	530260
DBX24_05260	tr|A0A6P1QTA5|A0A6P1QTA5_9FLAO;tr|A0A6P1QY48|A0A6P1QY48_9FLAO	tr|A0A6P1QTA5|A0A6P1QTA5_9FLAO Uncharacterized protein OS=Bergeyella cardium OX=1585976 GN=DBX24_05260 PE=4 SV=1;tr|A0A6P1QY48|A0A6P1QY48_9FLAO Uncharacterized protein OS=Bergeyella cardium OX=1585976 GN=DBX24_07105 PE=4 SV=1	2	7	7	7	7	31	1186600	1181500	40919	40742	723450	742310
DBX24_03560	tr|A0A6P1QTA6|A0A6P1QTA6_9FLAO	tr|A0A6P1QTA6|A0A6P1QTA6_9FLAO Redoxin domain-containing protein OS=Bergeyella cardium OX=1585976 GN=DBX24_03560 PE=4 SV=1	1	16	16	16	16	45.7	3001400	3448100	90953	104490	1763600	1744700
DBX24_00245	tr|A0A6P1QTB0|A0A6P1QTB0_9FLAO	tr|A0A6P1QTB0|A0A6P1QTB0_9FLAO Hemerythrin domain-containing protein OS=Bergeyella cardium OX=1585976 GN=DBX24_00245 PE=4 SV=1	1	0	1	0	1	13.9	0	87956	0	14659	0	47496
DBX24_01880	tr|A0A6P1QTB2|A0A6P1QTB2_9FLAO	tr|A0A6P1QTB2|A0A6P1QTB2_9FLAO HAD-IB family hydrolase OS=Bergeyella cardium OX=1585976 GN=DBX24_01880 PE=4 SV=1	1	1	1	1	1	11.3	23153	28115	1543.6	1874.4	15065	15984
DBX24_05340	tr|A0A6P1QTB3|A0A6P1QTB3_9FLAO	tr|A0A6P1QTB3|A0A6P1QTB3_9FLAO 5-formyltetrahydrofolate cyclo-ligase OS=Bergeyella cardium OX=1585976 GN=DBX24_05340 PE=3 SV=1	1	1	1	1	1	10	29018	30086	3224.3	3342.9	17934	16246
DBX24_03615	tr|A0A6P1QTB6|A0A6P1QTB6_9FLAO	tr|A0A6P1QTB6|A0A6P1QTB6_9FLAO 1-acyl-sn-glycerol-3-phosphate acyltransferase OS=Bergeyella cardium OX=1585976 GN=DBX24_03615 PE=4 SV=1	1	0	2	0	2	11.9	0	110300	0	9191.5	0	59560
DBX24_03005	tr|A0A6P1QTC0|A0A6P1QTC0_9FLAO	tr|A0A6P1QTC0|A0A6P1QTC0_9FLAO Uncharacterized protein OS=Bergeyella cardium OX=1585976 GN=DBX24_03005 PE=4 SV=1	1	5	4	5	4	30.6	405840	277280	21360	14594	254260	124460
mutY	tr|A0A6P1QTC3|A0A6P1QTC3_9FLAO	tr|A0A6P1QTC3|A0A6P1QTC3_9FLAO Adenine DNA glycosylase OS=Bergeyella cardium OX=1585976 GN=mutY PE=3 SV=1	1	1	1	1	1	4.3	19127	19384	1062.6	1076.9	11821	10467
DBX24_03675	tr|A0A6P1QTC8|A0A6P1QTC8_9FLAO	tr|A0A6P1QTC8|A0A6P1QTC8_9FLAO Nitrogen fixation protein FixH OS=Bergeyella cardium OX=1585976 GN=DBX24_03675 PE=4 SV=1	1	1	1	1	1	8.8	133450	93440	44484	31147	60810	65562
DBX24_03055	tr|A0A6P1QTD1|A0A6P1QTD1_9FLAO	tr|A0A6P1QTD1|A0A6P1QTD1_9FLAO CCDC81-like prokaryotic HU domain-containing protein OS=Bergeyella cardium OX=1585976 GN=DBX24_03055 PE=4 SV=1	1	3	3	3	3	23.8	171100	309370	13161	23797	112930	142430
DBX24_01990	tr|A0A6P1QTD2|A0A6P1QTD2_9FLAO	tr|A0A6P1QTD2|A0A6P1QTD2_9FLAO Transketolase OS=Bergeyella cardium OX=1585976 GN=DBX24_01990 PE=3 SV=1	1	7	6	7	6	43.1	1815800	1842500	121050	122830	1028400	1168300
DBX24_05445	tr|A0A6P1QTD3|A0A6P1QTD3_9FLAO	tr|A0A6P1QTD3|A0A6P1QTD3_9FLAO ATP-binding cassette domain-containing protein OS=Bergeyella cardium OX=1585976 GN=DBX24_05445 PE=4 SV=1	1	5	4	5	4	30.7	2656100	2847700	221350	237310	967560	964230
kdsA	tr|A0A6P1QTD4|A0A6P1QTD4_9FLAO	tr|A0A6P1QTD4|A0A6P1QTD4_9FLAO 3-deoxy-8-phosphooctulonate synthase OS=Bergeyella cardium OX=1585976 GN=kdsA PE=3 SV=1	1	3	2	3	2	22.6	883560	914820	67966	70371	281580	340980
DBX24_03730	tr|A0A6P1QTD8|A0A6P1QTD8_9FLAO	tr|A0A6P1QTD8|A0A6P1QTD8_9FLAO ATP-binding cassette domain-containing protein OS=Bergeyella cardium OX=1585976 GN=DBX24_03730 PE=4 SV=1	1	1	4	1	4	22.3	44267	100770	1924.6	4381.1	32829	44588
DBX24_02045	tr|A0A6P1QTD9|A0A6P1QTD9_9FLAO	tr|A0A6P1QTD9|A0A6P1QTD9_9FLAO Uncharacterized protein OS=Bergeyella cardium OX=1585976 GN=DBX24_02045 PE=4 SV=1	1	19	18	19	18	85.9	73406000	53020000	5646600	4078400	35446000	27557000
DBX24_00395	tr|A0A6P1QTE0|A0A6P1QTE0_9FLAO	tr|A0A6P1QTE0|A0A6P1QTE0_9FLAO DUF4377 domain-containing protein OS=Bergeyella cardium OX=1585976 GN=DBX24_00395 PE=4 SV=1	1	4	4	4	4	26.3	518320	538720	43193	44894	285410	264060
acpP	tr|A0A6P1QTE1|A0A6P1QTE1_9FLAO	tr|A0A6P1QTE1|A0A6P1QTE1_9FLAO Acyl carrier protein OS=Bergeyella cardium OX=1585976 GN=acpP PE=3 SV=1	1	1	1	1	1	21.5	909170	1450200	303060	483390	568470	747960
nosZ	tr|A0A6P1QTE4|A0A6P1QTE4_9FLAO	tr|A0A6P1QTE4|A0A6P1QTE4_9FLAO Sec-dependent nitrous-oxide reductase OS=Bergeyella cardium OX=1585976 GN=nosZ PE=4 SV=1	1	12	18	12	18	62	6154200	10922000	198520	352320	4577600	5373000
DBX24_02100	tr|A0A6P1QTE5|A0A6P1QTE5_9FLAO	tr|A0A6P1QTE5|A0A6P1QTE5_9FLAO OmpA family protein OS=Bergeyella cardium OX=1585976 GN=DBX24_02100 PE=4 SV=1	1	16	19	16	19	53.3	6111700	15536000	254650	647310	5998200	6451800
DBX24_03160	tr|A0A6P1QTF1|A0A6P1QTF1_9FLAO	tr|A0A6P1QTF1|A0A6P1QTF1_9FLAO Periplasmic chaperone PpiD OS=Bergeyella cardium OX=1585976 GN=DBX24_03160 PE=3 SV=1	1	13	12	13	12	33.8	2211300	1925900	55282	48147	1229400	941770
DBX24_05555	tr|A0A6P1QTF3|A0A6P1QTF3_9FLAO	tr|A0A6P1QTF3|A0A6P1QTF3_9FLAO DUF4440 domain-containing protein OS=Bergeyella cardium OX=1585976 GN=DBX24_05555 PE=4 SV=1	1	1	1	1	1	6.6	110510	141740	13814	17718	68302	76541
DBX24_02150	tr|A0A6P1QTF5|A0A6P1QTF5_9FLAO;tr|A0A6P1QUK6|A0A6P1QUK6_9FLAO;tr|A0A6P1QV00|A0A6P1QV00_9FLAO	tr|A0A6P1QTF5|A0A6P1QTF5_9FLAO DUF4469 domain-containing protein OS=Bergeyella cardium OX=1585976 GN=DBX24_02150 PE=4 SV=1;tr|A0A6P1QUK6|A0A6P1QUK6_9FLAO Bvu-2165-like IHF-HU-like DNA-binding domain-containing protein OS=Bergeyella cardium OX=1585976 GN=DB	3	3	2	3	2	26.9	807900	692320	89766	76925	461780	379500
rpsJ	tr|A0A6P1QTF8|A0A6P1QTF8_9FLAO	tr|A0A6P1QTF8|A0A6P1QTF8_9FLAO Small ribosomal subunit protein uS10 OS=Bergeyella cardium OX=1585976 GN=rpsJ PE=3 SV=1	1	3	4	3	4	34.7	804490	394610	134080	65768	350750	220000
DBX24_05630	tr|A0A6P1QTG3|A0A6P1QTG3_9FLAO	tr|A0A6P1QTG3|A0A6P1QTG3_9FLAO Uncharacterized protein OS=Bergeyella cardium OX=1585976 GN=DBX24_05630 PE=4 SV=1	1	0	0	0	0	8.7	0	0	0	0	0	0
mnmA	tr|A0A6P1QTG4|A0A6P1QTG4_9FLAO	tr|A0A6P1QTG4|A0A6P1QTG4_9FLAO tRNA-specific 2-thiouridylase MnmA OS=Bergeyella cardium OX=1585976 GN=mnmA PE=3 SV=1	1	3	5	3	5	27.2	356890	555980	15517	24173	313500	305200
DBX24_00570	tr|A0A6P1QTG5|A0A6P1QTG5_9FLAO	tr|A0A6P1QTG5|A0A6P1QTG5_9FLAO Uridine kinase OS=Bergeyella cardium OX=1585976 GN=DBX24_00570 PE=3 SV=1	1	2	2	2	2	34.3	420580	224830	35049	18736	299570	221510
DBX24_03920	tr|A0A6P1QTG7|A0A6P1QTG7_9FLAO	tr|A0A6P1QTG7|A0A6P1QTG7_9FLAO HAD-IC family P-type ATPase OS=Bergeyella cardium OX=1585976 GN=DBX24_03920 PE=3 SV=1	1	0	0	0	0	1	0	0	0	0	0	0
DBX24_03275	tr|A0A6P1QTG8|A0A6P1QTG8_9FLAO	tr|A0A6P1QTG8|A0A6P1QTG8_9FLAO GNAT family N-acetyltransferase OS=Bergeyella cardium OX=1585976 GN=DBX24_03275 PE=4 SV=1	1	0	2	0	2	13.7	0	104520	0	5226	0	65604
metK	tr|A0A6P1QTH0|A0A6P1QTH0_9FLAO	tr|A0A6P1QTH0|A0A6P1QTH0_9FLAO S-adenosylmethionine synthase OS=Bergeyella cardium OX=1585976 GN=metK PE=3 SV=1	1	13	12	13	12	41	4329400	4132500	196790	187840	2066700	2204500
DBX24_05690	tr|A0A6P1QTH2|A0A6P1QTH2_9FLAO	tr|A0A6P1QTH2|A0A6P1QTH2_9FLAO YfhO family protein OS=Bergeyella cardium OX=1585976 GN=DBX24_05690 PE=4 SV=1	1	2	4	2	4	6.8	145800	233070	4165.7	6659	70627	79601
sufC	tr|A0A6P1QTH4|A0A6P1QTH4_9FLAO	tr|A0A6P1QTH4|A0A6P1QTH4_9FLAO Fe-S cluster assembly ATPase SufC OS=Bergeyella cardium OX=1585976 GN=sufC PE=3 SV=1	1	5	6	5	6	40.1	1226100	1232900	64529	64888	699360	640860
maf	tr|A0A6P1QTH5|A0A6P1QTH5_9FLAO	tr|A0A6P1QTH5|A0A6P1QTH5_9FLAO dTTP/UTP pyrophosphatase OS=Bergeyella cardium OX=1585976 GN=maf PE=3 SV=1	1	1	1	1	1	22	23462	37873	2606.9	4208.2	18287	25793
DBX24_00625	tr|A0A6P1QTH6|A0A6P1QTH6_9FLAO	tr|A0A6P1QTH6|A0A6P1QTH6_9FLAO Hydroxymethylglutaryl-CoA reductase OS=Bergeyella cardium OX=1585976 GN=DBX24_00625 PE=3 SV=1	1	8	8	8	8	45.6	622610	1026100	23946	39467	433300	571410
DBX24_03330	tr|A0A6P1QTH8|A0A6P1QTH8_9FLAO	tr|A0A6P1QTH8|A0A6P1QTH8_9FLAO Acyl-CoA thioesterase OS=Bergeyella cardium OX=1585976 GN=DBX24_03330 PE=3 SV=1	1	3	5	3	5	36.2	1035000	965880	103500	96588	573850	470010
DBX24_02320	tr|A0A6P1QTI3|A0A6P1QTI3_9FLAO	tr|A0A6P1QTI3|A0A6P1QTI3_9FLAO Redoxin domain-containing protein OS=Bergeyella cardium OX=1585976 GN=DBX24_02320 PE=4 SV=1	1	1	2	1	2	35.7	19784	249820	1648.7	20818	0	73746
DBX24_05815	tr|A0A6P1QTI5|A0A6P1QTI5_9FLAO	tr|A0A6P1QTI5|A0A6P1QTI5_9FLAO Uncharacterized protein OS=Bergeyella cardium OX=1585976 GN=DBX24_05815 PE=4 SV=1	1	1	1	1	1	6.5	65848	93489	6584.8	9348.9	40697	50483
DBX24_00685	tr|A0A6P1QTI6|A0A6P1QTI6_9FLAO	tr|A0A6P1QTI6|A0A6P1QTI6_9FLAO M48 family metalloprotease OS=Bergeyella cardium OX=1585976 GN=DBX24_00685 PE=3 SV=1	1	4	2	4	2	23.6	360010	180640	27693	13895	143700	185570
rpmD	tr|A0A6P1QTI7|A0A6P1QTI7_9FLAO	tr|A0A6P1QTI7|A0A6P1QTI7_9FLAO Large ribosomal subunit protein uL30 OS=Bergeyella cardium OX=1585976 GN=rpmD PE=3 SV=1	1	0	0	0	0	48.3	0	0	0	0	0	0
DBX24_03380	tr|A0A6P1QTJ1|A0A6P1QTJ1_9FLAO	tr|A0A6P1QTJ1|A0A6P1QTJ1_9FLAO L-lactate dehydrogenase OS=Bergeyella cardium OX=1585976 GN=DBX24_03380 PE=3 SV=1	1	9	11	9	11	55.4	4478300	5752000	213250	273900	2824700	2812500
DBX24_02380	tr|A0A6P1QTJ3|A0A6P1QTJ3_9FLAO	tr|A0A6P1QTJ3|A0A6P1QTJ3_9FLAO DUF493 family protein OS=Bergeyella cardium OX=1585976 GN=DBX24_02380 PE=4 SV=1	1	2	1	2	1	31.7	129010	98540	18430	14077	62954	62454
DBX24_02435	tr|A0A6P1QTK1|A0A6P1QTK1_9FLAO	tr|A0A6P1QTK1|A0A6P1QTK1_9FLAO AAA family ATPase OS=Bergeyella cardium OX=1585976 GN=DBX24_02435 PE=4 SV=1	1	7	8	7	8	42.6	781310	957540	48832	59846	322000	395800
DBX24_03435	tr|A0A6P1QTK2|A0A6P1QTK2_9FLAO	tr|A0A6P1QTK2|A0A6P1QTK2_9FLAO Uncharacterized protein OS=Bergeyella cardium OX=1585976 GN=DBX24_03435 PE=4 SV=1	1	4	6	4	6	26	1112300	1049900	37077	34995	936090	728880
DBX24_05940	tr|A0A6P1QTK4|A0A6P1QTK4_9FLAO	tr|A0A6P1QTK4|A0A6P1QTK4_9FLAO Serine acetyltransferase OS=Bergeyella cardium OX=1585976 GN=DBX24_05940 PE=4 SV=1	1	2	1	2	1	8.4	415220	453820	29659	32415	238100	204410
DBX24_03490	tr|A0A6P1QTL1|A0A6P1QTL1_9FLAO	tr|A0A6P1QTL1|A0A6P1QTL1_9FLAO Amidinotransferase OS=Bergeyella cardium OX=1585976 GN=DBX24_03490 PE=4 SV=1	1	1	3	1	3	19.8	35127	139390	1848.8	7336.5	43344	53565
rsmI	tr|A0A6P1QTL2|A0A6P1QTL2_9FLAO	tr|A0A6P1QTL2|A0A6P1QTL2_9FLAO Ribosomal RNA small subunit methyltransferase I OS=Bergeyella cardium OX=1585976 GN=rsmI PE=3 SV=1	1	2	3	2	3	22.8	60581	127850	6058.1	12785	35070	55286
DBX24_05990	tr|A0A6P1QTL4|A0A6P1QTL4_9FLAO	tr|A0A6P1QTL4|A0A6P1QTL4_9FLAO DUF58 domain-containing protein OS=Bergeyella cardium OX=1585976 GN=DBX24_05990 PE=4 SV=1	1	1	2	1	2	8.4	19619	66197	1032.6	3484	14993	18448
rho	tr|A0A6P1QTL7|A0A6P1QTL7_9FLAO	tr|A0A6P1QTL7|A0A6P1QTL7_9FLAO Transcription termination factor Rho OS=Bergeyella cardium OX=1585976 GN=rho PE=3 SV=1	1	11	15	11	15	42.3	1306000	1747500	38413	51396	731960	858510
DBX24_04175	tr|A0A6P1QTM3|A0A6P1QTM3_9FLAO	tr|A0A6P1QTM3|A0A6P1QTM3_9FLAO Potassium transporter Kup OS=Bergeyella cardium OX=1585976 GN=DBX24_04175 PE=3 SV=1	1	7	6	7	6	21.5	791830	762920	26394	25431	370890	403560
trxB	tr|A0A6P1QTM5|A0A6P1QTM5_9FLAO	tr|A0A6P1QTM5|A0A6P1QTM5_9FLAO Thioredoxin reductase OS=Bergeyella cardium OX=1585976 GN=trxB PE=3 SV=1	1	4	4	4	4	48.1	360060	400750	21180	23574	209720	231430
DBX24_03595	tr|A0A6P1QTM9|A0A6P1QTM9_9FLAO	tr|A0A6P1QTM9|A0A6P1QTM9_9FLAO Uncharacterized protein OS=Bergeyella cardium OX=1585976 GN=DBX24_03595 PE=4 SV=1	1	1	1	1	1	15.5	83596	36381	6966.3	3031.7	0	24527
DBX24_06010	tr|A0A6P1QTN3|A0A6P1QTN3_9FLAO	tr|A0A6P1QTN3|A0A6P1QTN3_9FLAO YchF/TatD family DNA exonuclease OS=Bergeyella cardium OX=1585976 GN=DBX24_06010 PE=3 SV=1	1	0	1	0	1	22.1	0	126780	0	7923.6	0	0
rnr	tr|A0A6P1QTN4|A0A6P1QTN4_9FLAO	tr|A0A6P1QTN4|A0A6P1QTN4_9FLAO Ribonuclease R OS=Bergeyella cardium OX=1585976 GN=rnr PE=3 SV=1	1	7	10	7	10	21.8	478720	612140	14080	18004	277500	337220
DBX24_06090	tr|A0A6P1QTN5|A0A6P1QTN5_9FLAO	tr|A0A6P1QTN5|A0A6P1QTN5_9FLAO Aspartokinase OS=Bergeyella cardium OX=1585976 GN=DBX24_06090 PE=3 SV=1	1	1	3	1	3	16.7	99205	359160	3815.6	13814	80567	153270
DBX24_00950	tr|A0A6P1QTN7|A0A6P1QTN7_9FLAO	tr|A0A6P1QTN7|A0A6P1QTN7_9FLAO Glycosyltransferase OS=Bergeyella cardium OX=1585976 GN=DBX24_00950 PE=4 SV=1	1	2	2	2	2	15.4	134060	150620	6093.8	6846.3	87065	85391
DBX24_00115	tr|A0A6P1QTP2|A0A6P1QTP2_9FLAO	tr|A0A6P1QTP2|A0A6P1QTP2_9FLAO Glycosyltransferase OS=Bergeyella cardium OX=1585976 GN=DBX24_00115 PE=3 SV=1	1	0	0	0	0	3.7	0	0	0	0	0	0
DBX24_06140	tr|A0A6P1QTP4|A0A6P1QTP4_9FLAO	tr|A0A6P1QTP4|A0A6P1QTP4_9FLAO Uncharacterized protein OS=Bergeyella cardium OX=1585976 GN=DBX24_06140 PE=4 SV=1	1	9	9	9	9	33	3356100	4527200	176640	238270	2144600	2424800
leuS	tr|A0A6P1QTP5|A0A6P1QTP5_9FLAO	tr|A0A6P1QTP5|A0A6P1QTP5_9FLAO Leucine--tRNA ligase OS=Bergeyella cardium OX=1585976 GN=leuS PE=3 SV=1	1	7	5	7	5	20	1110500	1174500	24677	26099	472420	690310
DBX24_06060	tr|A0A6P1QTP6|A0A6P1QTP6_9FLAO	tr|A0A6P1QTP6|A0A6P1QTP6_9FLAO Uncharacterized protein OS=Bergeyella cardium OX=1585976 GN=DBX24_06060 PE=4 SV=1	1	1	1	1	1	8.2	374510	367160	17023	16689	231460	198260
DBX24_01005	tr|A0A6P1QTP8|A0A6P1QTP8_9FLAO	tr|A0A6P1QTP8|A0A6P1QTP8_9FLAO Uncharacterized protein OS=Bergeyella cardium OX=1585976 GN=DBX24_01005 PE=4 SV=1	1	8	11	8	11	34.7	742180	1189700	20616	33048	493290	593920
DBX24_00170	tr|A0A6P1QTQ1|A0A6P1QTQ1_9FLAO	tr|A0A6P1QTQ1|A0A6P1QTQ1_9FLAO Aminotransferase class I/II-fold pyridoxal phosphate-dependent enzyme OS=Bergeyella cardium OX=1585976 GN=DBX24_00170 PE=3 SV=1	1	9	9	9	9	54.8	1145400	1461700	60284	76933	505830	502290
rimP	tr|A0A6P1QTQ2|A0A6P1QTQ2_9FLAO	tr|A0A6P1QTQ2|A0A6P1QTQ2_9FLAO Ribosome maturation factor RimP OS=Bergeyella cardium OX=1585976 GN=rimP PE=3 SV=1	1	2	2	2	2	24.5	75879	96094	7587.9	9609.4	33738	37603
DBX24_06190	tr|A0A6P1QTQ3|A0A6P1QTQ3_9FLAO	tr|A0A6P1QTQ3|A0A6P1QTQ3_9FLAO Thioredoxin OS=Bergeyella cardium OX=1585976 GN=DBX24_06190 PE=4 SV=1	1	3	5	3	5	69.2	579830	745230	96639	124200	341990	287150
DBX24_03705	tr|A0A6P1QTQ4|A0A6P1QTQ4_9FLAO	tr|A0A6P1QTQ4|A0A6P1QTQ4_9FLAO Uncharacterized protein OS=Bergeyella cardium OX=1585976 GN=DBX24_03705 PE=4 SV=1	1	1	3	1	3	22.9	120300	536950	7518.5	33559	108760	158640
groES	tr|A0A6P1QTQ6|A0A6P1QTQ6_9FLAO	tr|A0A6P1QTQ6|A0A6P1QTQ6_9FLAO Co-chaperonin GroES OS=Bergeyella cardium OX=1585976 GN=groES PE=3 SV=1	1	3	4	3	4	28.3	329790	761890	54965	126980	218820	175700
DBX24_01055	tr|A0A6P1QTQ7|A0A6P1QTQ7_9FLAO	tr|A0A6P1QTQ7|A0A6P1QTQ7_9FLAO 4-phosphopantetheinyl transferase superfamily protein OS=Bergeyella cardium OX=1585976 GN=DBX24_01055 PE=4 SV=1	1	2	0	2	0	13.2	27630	0	2302.5	0	13278	0
DBX24_06240	tr|A0A6P1QTQ9|A0A6P1QTQ9_9FLAO	tr|A0A6P1QTQ9|A0A6P1QTQ9_9FLAO Efflux RND transporter periplasmic adaptor subunit OS=Bergeyella cardium OX=1585976 GN=DBX24_06240 PE=3 SV=1	1	4	7	4	7	40.7	973610	1183700	54089	65760	607760	570940
tilS	tr|A0A6P1QTR3|A0A6P1QTR3_9FLAO	tr|A0A6P1QTR3|A0A6P1QTR3_9FLAO tRNA(Ile)-lysidine synthase OS=Bergeyella cardium OX=1585976 GN=tilS PE=3 SV=1	1	0	0	0	0	2.8	0	0	0	0	0	0
DBX24_06160	tr|A0A6P1QTR5|A0A6P1QTR5_9FLAO	tr|A0A6P1QTR5|A0A6P1QTR5_9FLAO DUF1599 domain-containing protein OS=Bergeyella cardium OX=1585976 GN=DBX24_06160 PE=4 SV=1	1	1	2	1	2	18.1	22196	157960	2774.5	19744	49643	81751
pyrH	tr|A0A6P1QTR9|A0A6P1QTR9_9FLAO	tr|A0A6P1QTR9|A0A6P1QTR9_9FLAO Uridylate kinase OS=Bergeyella cardium OX=1585976 GN=pyrH PE=3 SV=1	1	5	7	5	7	45.1	753950	960660	50264	64044	409020	372130
DBX24_06350	tr|A0A6P1QTS2|A0A6P1QTS2_9FLAO	tr|A0A6P1QTS2|A0A6P1QTS2_9FLAO NTP transferase domain-containing protein OS=Bergeyella cardium OX=1585976 GN=DBX24_06350 PE=4 SV=1	1	5	7	5	7	39.1	805040	1020200	38335	48579	611580	438780
trpB	tr|A0A6P1QTS5|A0A6P1QTS5_9FLAO	tr|A0A6P1QTS5|A0A6P1QTS5_9FLAO Tryptophan synthase beta chain OS=Bergeyella cardium OX=1585976 GN=trpB PE=3 SV=1	1	2	2	2	2	21.3	276530	361960	17283	22623	185920	211900
nusG	tr|A0A6P1QTS6|A0A6P1QTS6_9FLAO	tr|A0A6P1QTS6|A0A6P1QTS6_9FLAO Transcription termination/antitermination protein NusG OS=Bergeyella cardium OX=1585976 GN=nusG PE=3 SV=1	1	5	2	5	2	41.4	479000	232880	47900	23288	144370	152170
thiL	tr|A0A6P1QTS7|A0A6P1QTS7_9FLAO	tr|A0A6P1QTS7|A0A6P1QTS7_9FLAO Thiamine-monophosphate kinase OS=Bergeyella cardium OX=1585976 GN=thiL PE=3 SV=1	1	3	4	3	4	24.5	280670	478910	23389	39909	137480	158110
DBX24_02855	tr|A0A6P1QTS8|A0A6P1QTS8_9FLAO	tr|A0A6P1QTS8|A0A6P1QTS8_9FLAO Uncharacterized protein OS=Bergeyella cardium OX=1585976 GN=DBX24_02855 PE=4 SV=1	1	2	2	2	2	12	87578	127400	4865.4	7078	51566	55190
DBX24_01155	tr|A0A6P1QTT0|A0A6P1QTT0_9FLAO	tr|A0A6P1QTT0|A0A6P1QTT0_9FLAO Uncharacterized protein OS=Bergeyella cardium OX=1585976 GN=DBX24_01155 PE=4 SV=1	1	1	1	1	1	12.5	81476	124680	5431.8	8312	0	0
DBX24_06210	tr|A0A6P1QTT1|A0A6P1QTT1_9FLAO	tr|A0A6P1QTT1|A0A6P1QTT1_9FLAO site-specific DNA-methyltransferase (adenine-specific) OS=Bergeyella cardium OX=1585976 GN=DBX24_06210 PE=3 SV=1	1	1	0	1	0	4.3	28653	0	1685.5	0	17709	0
DBX24_06405	tr|A0A6P1QTT2|A0A6P1QTT2_9FLAO	tr|A0A6P1QTT2|A0A6P1QTT2_9FLAO Superoxide dismutase OS=Bergeyella cardium OX=1585976 GN=DBX24_06405 PE=3 SV=1	1	7	8	7	8	75.9	5433300	7814800	417950	601140	3108900	3739100
DBX24_03895	tr|A0A6P1QTT3|A0A6P1QTT3_9FLAO	tr|A0A6P1QTT3|A0A6P1QTT3_9FLAO LysM peptidoglycan-binding domain-containing protein OS=Bergeyella cardium OX=1585976 GN=DBX24_03895 PE=4 SV=1	1	0	0	0	0	9.9	0	0	0	0	0	0
DBX24_00325	tr|A0A6P1QTT4|A0A6P1QTT4_9FLAO	tr|A0A6P1QTT4|A0A6P1QTT4_9FLAO Alkylphosphonate utilization protein OS=Bergeyella cardium OX=1585976 GN=DBX24_00325 PE=3 SV=1	1	1	1	1	1	10.8	60232	70841	12046	14168	32635	35159
DBX24_06260	tr|A0A6P1QTT8|A0A6P1QTT8_9FLAO	tr|A0A6P1QTT8|A0A6P1QTT8_9FLAO MMPL family transporter OS=Bergeyella cardium OX=1585976 GN=DBX24_06260 PE=4 SV=1	1	8	12	8	12	16.6	892290	1974700	21763	48163	716730	846370
asd	tr|A0A6P1QTT9|A0A6P1QTT9_9FLAO	tr|A0A6P1QTT9|A0A6P1QTT9_9FLAO Aspartate-semialdehyde dehydrogenase OS=Bergeyella cardium OX=1585976 GN=asd PE=3 SV=1	1	2	5	2	5	25.1	421890	771460	21094	38573	341250	351340
ribB	tr|A0A6P1QTU0|A0A6P1QTU0_9FLAO	tr|A0A6P1QTU0|A0A6P1QTU0_9FLAO 3,4-dihydroxy-2-butanone 4-phosphate synthase OS=Bergeyella cardium OX=1585976 GN=ribB PE=3 SV=1	1	7	9	7	9	42.9	1335300	1599500	58054	69543	750440	727760
DBX24_06480	tr|A0A6P1QTU2|A0A6P1QTU2_9FLAO	tr|A0A6P1QTU2|A0A6P1QTU2_9FLAO Uncharacterized protein OS=Bergeyella cardium OX=1585976 GN=DBX24_06480 PE=4 SV=1	1	11	13	11	13	67.2	14871000	11499000	743550	574930	8834100	9612300
DBX24_00375	tr|A0A6P1QTU3|A0A6P1QTU3_9FLAO	tr|A0A6P1QTU3|A0A6P1QTU3_9FLAO Phospholipase OS=Bergeyella cardium OX=1585976 GN=DBX24_00375 PE=3 SV=1	1	1	0	1	0	26.4	18334	0	1833.4	0	11331	0
panB	tr|A0A6P1QTU4|A0A6P1QTU4_9FLAO	tr|A0A6P1QTU4|A0A6P1QTU4_9FLAO 3-methyl-2-oxobutanoate hydroxymethyltransferase OS=Bergeyella cardium OX=1585976 GN=panB PE=3 SV=1	1	2	3	2	3	22.5	307710	416940	23670	32072	222700	196150
hflX	tr|A0A6P1QTU8|A0A6P1QTU8_9FLAO	tr|A0A6P1QTU8|A0A6P1QTU8_9FLAO GTPase HflX OS=Bergeyella cardium OX=1585976 GN=hflX PE=3 SV=1	1	5	3	5	3	19	298130	374860	12422	15619	133300	101510
DBX24_06320	tr|A0A6P1QTU9|A0A6P1QTU9_9FLAO	tr|A0A6P1QTU9|A0A6P1QTU9_9FLAO Biotin/lipoyl-binding protein OS=Bergeyella cardium OX=1585976 GN=DBX24_06320 PE=4 SV=1	1	0	1	0	1	9.7	0	15853	0	834.38	0	8560.6
recN	tr|A0A6P1QTV0|A0A6P1QTV0_9FLAO	tr|A0A6P1QTV0|A0A6P1QTV0_9FLAO DNA repair protein RecN OS=Bergeyella cardium OX=1585976 GN=recN PE=3 SV=1	1	2	2	2	2	14.9	161370	219810	5763.2	7850.4	82699	92020
rnz	tr|A0A6P1QTV1|A0A6P1QTV1_9FLAO	tr|A0A6P1QTV1|A0A6P1QTV1_9FLAO Ribonuclease Z OS=Bergeyella cardium OX=1585976 GN=rnz PE=3 SV=1	1	1	0	1	0	8.2	226020	0	13295	0	0	0
rpmJ	tr|A0A6P1QTV6|A0A6P1QTV6_9FLAO	tr|A0A6P1QTV6|A0A6P1QTV6_9FLAO Large ribosomal subunit protein bL36 OS=Bergeyella cardium OX=1585976 GN=rpmJ PE=3 SV=1	1	0	1	0	1	23.7	0	52025	0	52025	0	28093
DBX24_04640	tr|A0A6P1QTV7|A0A6P1QTV7_9FLAO	tr|A0A6P1QTV7|A0A6P1QTV7_9FLAO OmpH family outer membrane protein OS=Bergeyella cardium OX=1585976 GN=DBX24_04640 PE=3 SV=1	1	5	9	5	9	45.2	533900	1279700	59322	142190	675520	580110
DBX24_06370	tr|A0A6P1QTV9|A0A6P1QTV9_9FLAO	tr|A0A6P1QTV9|A0A6P1QTV9_9FLAO Aromatic hydrocarbon degradation protein OS=Bergeyella cardium OX=1585976 GN=DBX24_06370 PE=3 SV=1	1	10	9	10	9	40.1	3983300	4351600	181060	197800	2316500	2312600
rpmG	tr|A0A6P1QTW1|A0A6P1QTW1_9FLAO	tr|A0A6P1QTW1|A0A6P1QTW1_9FLAO Large ribosomal subunit protein bL33 OS=Bergeyella cardium OX=1585976 GN=rpmG PE=3 SV=1	1	1	2	1	2	30	164750	426250	82377	213130	90423	168180
accB	tr|A0A6P1QTW4|A0A6P1QTW4_9FLAO	tr|A0A6P1QTW4|A0A6P1QTW4_9FLAO Biotin carboxyl carrier protein of acetyl-CoA carboxylase OS=Bergeyella cardium OX=1585976 GN=accB PE=4 SV=1	1	2	2	2	2	32.5	2364500	2515800	295560	314480	1393500	1378500
rplE	tr|A0A6P1QTW6|A0A6P1QTW6_9FLAO	tr|A0A6P1QTW6|A0A6P1QTW6_9FLAO Large ribosomal subunit protein uL5 OS=Bergeyella cardium OX=1585976 GN=rplE PE=3 SV=1	1	5	5	5	5	50.8	3752700	4409500	312720	367460	1940300	1538300
DBX24_01385	tr|A0A6P1QTW7|A0A6P1QTW7_9FLAO	tr|A0A6P1QTW7|A0A6P1QTW7_9FLAO Carbonic anhydrase OS=Bergeyella cardium OX=1585976 GN=DBX24_01385 PE=3 SV=1	1	2	2	2	2	43.1	131630	56802	10969	4733.5	71320	62291
tpx	tr|A0A6P1QTW8|A0A6P1QTW8_9FLAO	tr|A0A6P1QTW8|A0A6P1QTW8_9FLAO Thiol peroxidase OS=Bergeyella cardium OX=1585976 GN=tpx PE=3 SV=1	1	6	6	6	6	73.3	1318800	2035700	131880	203570	688620	834320
nuoH	tr|A0A6P1QTW9|A0A6P1QTW9_9FLAO	tr|A0A6P1QTW9|A0A6P1QTW9_9FLAO NADH-quinone oxidoreductase subunit H OS=Bergeyella cardium OX=1585976 GN=nuoH PE=3 SV=1	1	2	1	2	1	9.3	804910	556140	67076	46345	474750	355660
DBX24_03070	tr|A0A6P1QTX1|A0A6P1QTX1_9FLAO	tr|A0A6P1QTX1|A0A6P1QTX1_9FLAO Acyltransferase family protein OS=Bergeyella cardium OX=1585976 GN=DBX24_03070 PE=4 SV=1	1	1	1	1	1	2.2	42908	64370	3575.7	5364.2	26519	34759
DBX24_04740	tr|A0A6P1QTX3|A0A6P1QTX3_9FLAO	tr|A0A6P1QTX3|A0A6P1QTX3_9FLAO Proline-specific endopeptidase OS=Bergeyella cardium OX=1585976 GN=DBX24_04740 PE=3 SV=1	1	2	4	2	4	15.3	114650	149210	3372	4388.7	70006	50034
rplW	tr|A0A6P1QTX6|A0A6P1QTX6_9FLAO	tr|A0A6P1QTX6|A0A6P1QTX6_9FLAO Large ribosomal subunit protein uL23 OS=Bergeyella cardium OX=1585976 GN=rplW PE=3 SV=1	1	1	2	1	2	57.9	231890	444850	46378	88969	207000	351290
ahcY	tr|A0A6P1QTX7|A0A6P1QTX7_9FLAO	tr|A0A6P1QTX7|A0A6P1QTX7_9FLAO Adenosylhomocysteinase OS=Bergeyella cardium OX=1585976 GN=ahcY PE=3 SV=1	1	4	4	4	4	21.8	1733000	2000700	91210	105300	886790	1012600
pncA	tr|A0A6P1QTX8|A0A6P1QTX8_9FLAO	tr|A0A6P1QTX8|A0A6P1QTX8_9FLAO Nicotinamidase OS=Bergeyella cardium OX=1585976 GN=pncA PE=3 SV=1	1	4	5	4	5	52.7	1278000	1333200	98311	102550	790190	589550
pyk	tr|A0A6P1QTX9|A0A6P1QTX9_9FLAO	tr|A0A6P1QTX9|A0A6P1QTX9_9FLAO Pyruvate kinase OS=Bergeyella cardium OX=1585976 GN=pyk PE=3 SV=1	1	6	7	6	7	40.1	503530	588400	17983	21014	240400	251240
DBX24_00600	tr|A0A6P1QTY0|A0A6P1QTY0_9FLAO	tr|A0A6P1QTY0|A0A6P1QTY0_9FLAO Uncharacterized protein OS=Bergeyella cardium OX=1585976 GN=DBX24_00600 PE=4 SV=1	1	2	2	2	2	12.2	47391	59155	3385.1	4225.3	23596	29191
rfbB	tr|A0A6P1QTY1|A0A6P1QTY1_9FLAO	tr|A0A6P1QTY1|A0A6P1QTY1_9FLAO dTDP-glucose 4,6-dehydratase OS=Bergeyella cardium OX=1585976 GN=rfbB PE=3 SV=1	1	8	11	8	11	64.6	3071000	2646900	153550	132350	1380500	1126500
DBX24_04795	tr|A0A6P1QTY3|A0A6P1QTY3_9FLAO	tr|A0A6P1QTY3|A0A6P1QTY3_9FLAO NTP transferase domain-containing protein OS=Bergeyella cardium OX=1585976 GN=DBX24_04795 PE=4 SV=1	1	1	1	1	1	19.4	63504	93673	6350.4	9367.3	39248	50583
lgt	tr|A0A6P1QTY7|A0A6P1QTY7_9FLAO	tr|A0A6P1QTY7|A0A6P1QTY7_9FLAO Phosphatidylglycerol--prolipoprotein diacylglyceryl transferase OS=Bergeyella cardium OX=1585976 GN=lgt PE=3 SV=1	1	3	2	3	2	16	360110	369260	16369	16785	257490	232600
DBX24_06755	tr|A0A6P1QTY9|A0A6P1QTY9_9FLAO	tr|A0A6P1QTY9|A0A6P1QTY9_9FLAO AAA family ATPase OS=Bergeyella cardium OX=1585976 GN=DBX24_06755 PE=4 SV=1	1	7	9	7	9	15.8	402360	632310	6386.6	10037	216730	259720
DBX24_03180	tr|A0A6P1QTZ0|A0A6P1QTZ0_9FLAO	tr|A0A6P1QTZ0|A0A6P1QTZ0_9FLAO Ferritin OS=Bergeyella cardium OX=1585976 GN=DBX24_03180 PE=3 SV=1	1	6	6	6	6	44.1	471670	603910	67381	86272	253950	276150
kbl	tr|A0A6P1QTZ1|A0A6P1QTZ1_9FLAO	tr|A0A6P1QTZ1|A0A6P1QTZ1_9FLAO 2-amino-3-ketobutyrate coenzyme A ligase OS=Bergeyella cardium OX=1585976 GN=kbl PE=3 SV=1	1	8	8	8	8	46.3	1050300	1165100	52516	58253	565540	570800
DBX24_06560	tr|A0A6P1QTZ2|A0A6P1QTZ2_9FLAO	tr|A0A6P1QTZ2|A0A6P1QTZ2_9FLAO ribonucleoside-diphosphate reductase OS=Bergeyella cardium OX=1585976 GN=DBX24_06560 PE=3 SV=1	1	5	5	5	5	37.2	1911700	639920	95585	31996	773140	844900
DBX24_04850	tr|A0A6P1QTZ4|A0A6P1QTZ4_9FLAO	tr|A0A6P1QTZ4|A0A6P1QTZ4_9FLAO DUF885 family protein OS=Bergeyella cardium OX=1585976 GN=DBX24_04850 PE=4 SV=1	1	11	9	11	9	36.9	1497600	1329800	48310	42898	798850	818530
psd	tr|A0A6P1QTZ7|A0A6P1QTZ7_9FLAO	tr|A0A6P1QTZ7|A0A6P1QTZ7_9FLAO Phosphatidylserine decarboxylase proenzyme OS=Bergeyella cardium OX=1585976 GN=psd PE=3 SV=1	1	3	2	3	2	15.6	338180	309850	30744	28168	157480	151340
gcvH	tr|A0A6P1QTZ8|A0A6P1QTZ8_9FLAO	tr|A0A6P1QTZ8|A0A6P1QTZ8_9FLAO Glycine cleavage system H protein OS=Bergeyella cardium OX=1585976 GN=gcvH PE=3 SV=1	1	2	2	2	2	36	442890	500410	110720	125100	201530	181470
nuoB	tr|A0A6P1QU00|A0A6P1QU00_9FLAO	tr|A0A6P1QU00|A0A6P1QU00_9FLAO NADH-quinone oxidoreductase subunit B OS=Bergeyella cardium OX=1585976 GN=nuoB PE=3 SV=1	1	0	1	0	1	18.9	0	89000	0	8900	0	48059
DBX24_01545	tr|A0A6P1QU02|A0A6P1QU02_9FLAO	tr|A0A6P1QU02|A0A6P1QU02_9FLAO NAD-dependent epimerase/dehydratase family protein OS=Bergeyella cardium OX=1585976 GN=DBX24_01545 PE=4 SV=1	1	2	2	2	2	14.3	59347	58459	3123.5	3076.8	0	28982
DBX24_04910	tr|A0A6P1QU04|A0A6P1QU04_9FLAO	tr|A0A6P1QU04|A0A6P1QU04_9FLAO C-type cytochrome OS=Bergeyella cardium OX=1585976 GN=DBX24_04910 PE=4 SV=1	1	9	14	9	14	41.7	1639100	1980800	68294	82534	1036200	817320
DBX24_03290	tr|A0A6P1QU10|A0A6P1QU10_9FLAO	tr|A0A6P1QU10|A0A6P1QU10_9FLAO Transferase OS=Bergeyella cardium OX=1585976 GN=DBX24_03290 PE=4 SV=1	1	1	1	1	1	18.4	32856	48157	2738	4013.1	0	0
DBX24_01595	tr|A0A6P1QU12|A0A6P1QU12_9FLAO	tr|A0A6P1QU12|A0A6P1QU12_9FLAO TonB-dependent receptor OS=Bergeyella cardium OX=1585976 GN=DBX24_01595 PE=3 SV=1	1	8	5	8	5	23.7	559260	600810	14340	15405	349600	356660
DBX24_04980	tr|A0A6P1QU15|A0A6P1QU15_9FLAO	tr|A0A6P1QU15|A0A6P1QU15_9FLAO Gamma carbonic anhydrase family protein OS=Bergeyella cardium OX=1585976 GN=DBX24_04980 PE=4 SV=1	1	3	3	3	3	21.3	71287	91407	7128.7	9140.7	34599	40924
rsgA	tr|A0A6P1QU22|A0A6P1QU22_9FLAO	tr|A0A6P1QU22|A0A6P1QU22_9FLAO Small ribosomal subunit biogenesis GTPase RsgA OS=Bergeyella cardium OX=1585976 GN=rsgA PE=3 SV=1	1	1	0	1	0	14.1	60356	0	3550.4	0	43077	0
rnpA	tr|A0A6P1QU23|A0A6P1QU23_9FLAO	tr|A0A6P1QU23|A0A6P1QU23_9FLAO Ribonuclease P protein component OS=Bergeyella cardium OX=1585976 GN=rnpA PE=3 SV=1	1	1	1	1	1	11.3	79418	81762	19854	20440	49083	44151
miaB	tr|A0A6P1QU24|A0A6P1QU24_9FLAO	tr|A0A6P1QU24|A0A6P1QU24_9FLAO tRNA-2-methylthio-N(6)-dimethylallyladenosine synthase OS=Bergeyella cardium OX=1585976 GN=miaB PE=3 SV=1	1	4	2	4	2	12.1	369410	373820	16061	16253	155200	140620
mnmE	tr|A0A6P1QU25|A0A6P1QU25_9FLAO	tr|A0A6P1QU25|A0A6P1QU25_9FLAO tRNA modification GTPase MnmE OS=Bergeyella cardium OX=1585976 GN=mnmE PE=3 SV=1	1	8	9	8	9	25.3	419250	572720	13975	19091	184720	196110
DBX24_00875	tr|A0A6P1QU26|A0A6P1QU26_9FLAO	tr|A0A6P1QU26|A0A6P1QU26_9FLAO PD-(D/E)XK nuclease family protein OS=Bergeyella cardium OX=1585976 GN=DBX24_00875 PE=4 SV=1	1	3	6	3	6	13.5	140430	386400	2808.6	7728	115130	140880
aroQ	tr|A0A6P1QU30|A0A6P1QU30_9FLAO	tr|A0A6P1QU30|A0A6P1QU30_9FLAO 3-dehydroquinate dehydratase OS=Bergeyella cardium OX=1585976 GN=aroQ PE=3 SV=1	1	2	3	2	3	30.4	328190	475040	46885	67863	204140	249140
DBX24_06780	tr|A0A6P1QU31|A0A6P1QU31_9FLAO	tr|A0A6P1QU31|A0A6P1QU31_9FLAO Serine acetyltransferase OS=Bergeyella cardium OX=1585976 GN=DBX24_06780 PE=3 SV=1	1	1	1	1	1	13.1	74747	70358	10678	10051	0	37993
queE	tr|A0A6P1QU34|A0A6P1QU34_9FLAO	tr|A0A6P1QU34|A0A6P1QU34_9FLAO 7-carboxy-7-deazaguanine synthase OS=Bergeyella cardium OX=1585976 GN=queE PE=3 SV=1	1	1	0	1	0	14.3	20944	0	1904	0	12944	0
DBX24_07045	tr|A0A6P1QU35|A0A6P1QU35_9FLAO	tr|A0A6P1QU35|A0A6P1QU35_9FLAO Fic family protein OS=Bergeyella cardium OX=1585976 GN=DBX24_07045 PE=4 SV=1	1	0	2	0	2	11.5	0	51274	0	2330.6	0	0
DBX24_00930	tr|A0A6P1QU37|A0A6P1QU37_9FLAO	tr|A0A6P1QU37|A0A6P1QU37_9FLAO Glycosyltransferase OS=Bergeyella cardium OX=1585976 GN=DBX24_00930 PE=4 SV=1	1	2	2	2	2	7.6	122080	95732	5549.3	4351.5	62075	43753
DBX24_04435	tr|A0A6P1QU40|A0A6P1QU40_9FLAO	tr|A0A6P1QU40|A0A6P1QU40_9FLAO Uncharacterized protein OS=Bergeyella cardium OX=1585976 GN=DBX24_04435 PE=4 SV=1	1	4	4	4	4	20.7	267690	271320	16731	16957	125180	119700
DBX24_05145	tr|A0A6P1QU41|A0A6P1QU41_9FLAO	tr|A0A6P1QU41|A0A6P1QU41_9FLAO Threonine/serine exporter family protein OS=Bergeyella cardium OX=1585976 GN=DBX24_05145 PE=3 SV=1	1	0	0	0	0	5	0	0	0	0	0	0
bamD	tr|A0A6P1QU44|A0A6P1QU44_9FLAO	tr|A0A6P1QU44|A0A6P1QU44_9FLAO Outer membrane protein assembly factor BamD OS=Bergeyella cardium OX=1585976 GN=bamD PE=4 SV=1	1	5	5	5	5	38.4	610150	738710	43582	52765	368840	339180
DBX24_07095	tr|A0A6P1QU45|A0A6P1QU45_9FLAO	tr|A0A6P1QU45|A0A6P1QU45_9FLAO Universal stress protein OS=Bergeyella cardium OX=1585976 GN=DBX24_07095 PE=3 SV=1	1	6	7	6	7	39.6	4671100	5936200	311400	395750	3029400	3154100
trmB	tr|A0A6P1QU46|A0A6P1QU46_9FLAO	tr|A0A6P1QU46|A0A6P1QU46_9FLAO tRNA (guanine-N(7)-)-methyltransferase OS=Bergeyella cardium OX=1585976 GN=trmB PE=3 SV=1	1	4	3	4	3	25.4	287810	274910	28781	27491	163980	135360
dusB	tr|A0A6P1QU47|A0A6P1QU47_9FLAO	tr|A0A6P1QU47|A0A6P1QU47_9FLAO tRNA-dihydrouridine synthase OS=Bergeyella cardium OX=1585976 GN=dusB PE=3 SV=1	1	1	0	1	0	17	81841	0	3897.2	0	50580	0
DBX24_04490	tr|A0A6P1QU51|A0A6P1QU51_9FLAO	tr|A0A6P1QU51|A0A6P1QU51_9FLAO Histone H1 OS=Bergeyella cardium OX=1585976 GN=DBX24_04490 PE=3 SV=1	1	1	1	1	1	60.3	69297	574340	23099	191450	117290	141810
DBX24_05225	tr|A0A6P1QU52|A0A6P1QU52_9FLAO	tr|A0A6P1QU52|A0A6P1QU52_9FLAO Insulinase family protein OS=Bergeyella cardium OX=1585976 GN=DBX24_05225 PE=3 SV=1	1	32	31	32	31	47.4	6379900	7593400	116000	138060	3723100	3608600
DBX24_07145	tr|A0A6P1QU54|A0A6P1QU54_9FLAO	tr|A0A6P1QU54|A0A6P1QU54_9FLAO acetyl-CoA C-acetyltransferase OS=Bergeyella cardium OX=1585976 GN=DBX24_07145 PE=3 SV=1	1	2	6	2	6	32.7	81475	321700	4073.8	16085	125470	171420
rplJ	tr|A0A6P1QU55|A0A6P1QU55_9FLAO	tr|A0A6P1QU55|A0A6P1QU55_9FLAO Large ribosomal subunit protein uL10 OS=Bergeyella cardium OX=1585976 GN=rplJ PE=3 SV=1	1	5	4	5	4	48.7	678690	587870	67869	58787	579740	598670
DBX24_01035	tr|A0A6P1QU56|A0A6P1QU56_9FLAO	tr|A0A6P1QU56|A0A6P1QU56_9FLAO DUF4270 family protein OS=Bergeyella cardium OX=1585976 GN=DBX24_01035 PE=4 SV=1	1	12	11	12	11	38.7	2541800	3260100	84728	108670	1623700	1590400
DBX24_01820	tr|A0A6P1QU58|A0A6P1QU58_9FLAO	tr|A0A6P1QU58|A0A6P1QU58_9FLAO Glycosyltransferase OS=Bergeyella cardium OX=1585976 GN=DBX24_01820 PE=4 SV=1	1	3	2	3	2	14.7	118360	122340	6962.3	7196.5	86787	115350
DBX24_04540	tr|A0A6P1QU59|A0A6P1QU59_9FLAO	tr|A0A6P1QU59|A0A6P1QU59_9FLAO TrmH family RNA methyltransferase OS=Bergeyella cardium OX=1585976 GN=DBX24_04540 PE=4 SV=1	1	1	2	1	2	34.3	528900	630760	58767	70085	354250	347210
DBX24_05275	tr|A0A6P1QU62|A0A6P1QU62_9FLAO	tr|A0A6P1QU62|A0A6P1QU62_9FLAO Glucose-1-phosphate thymidylyltransferase OS=Bergeyella cardium OX=1585976 GN=DBX24_05275 PE=4 SV=1	1	6	5	6	5	29.9	709650	285600	32257	12982	579900	478830
cas1	tr|A0A6P1QU63|A0A6P1QU63_9FLAO	tr|A0A6P1QU63|A0A6P1QU63_9FLAO CRISPR-associated endonuclease Cas1 OS=Bergeyella cardium OX=1585976 GN=cas1 PE=3 SV=1	1	2	1	2	1	11.8	112230	30755	6601.7	1809.1	40715	44018
DBX24_07200	tr|A0A6P1QU64|A0A6P1QU64_9FLAO	tr|A0A6P1QU64|A0A6P1QU64_9FLAO Alpha/beta fold hydrolase OS=Bergeyella cardium OX=1585976 GN=DBX24_07200 PE=4 SV=1	1	3	5	3	5	34.2	447960	614450	24886	34136	247550	307050
pyrD	tr|A0A6P1QU65|A0A6P1QU65_9FLAO	tr|A0A6P1QU65|A0A6P1QU65_9FLAO Dihydroorotate dehydrogenase (quinone) OS=Bergeyella cardium OX=1585976 GN=pyrD PE=3 SV=1	1	4	6	4	6	27.8	383830	1037800	22578	61046	519530	423830
gmk	tr|A0A6P1QU66|A0A6P1QU66_9FLAO	tr|A0A6P1QU66|A0A6P1QU66_9FLAO Guanylate kinase OS=Bergeyella cardium OX=1585976 GN=gmk PE=3 SV=1	1	2	4	2	4	40.8	191720	326010	14748	25078	148150	164780
DBX24_01875	tr|A0A6P1QU68|A0A6P1QU68_9FLAO	tr|A0A6P1QU68|A0A6P1QU68_9FLAO Winged helix-turn-helix transcriptional regulator OS=Bergeyella cardium OX=1585976 GN=DBX24_01875 PE=4 SV=1	1	4	5	4	5	55.8	430170	720460	47797	80051	287540	336410
DBX24_04615	tr|A0A6P1QU70|A0A6P1QU70_9FLAO	tr|A0A6P1QU70|A0A6P1QU70_9FLAO non-specific protein-tyrosine kinase OS=Bergeyella cardium OX=1585976 GN=DBX24_04615 PE=3 SV=1	1	5	6	5	6	15.8	398010	416690	9256	9690.4	232400	207770
DBX24_05325	tr|A0A6P1QU71|A0A6P1QU71_9FLAO	tr|A0A6P1QU71|A0A6P1QU71_9FLAO NINE protein OS=Bergeyella cardium OX=1585976 GN=DBX24_05325 PE=4 SV=1	1	3	3	3	3	55.3	1868700	2504800	467180	626200	1118500	888280
DBX24_07250	tr|A0A6P1QU72|A0A6P1QU72_9FLAO	tr|A0A6P1QU72|A0A6P1QU72_9FLAO DUF4136 domain-containing protein OS=Bergeyella cardium OX=1585976 GN=DBX24_07250 PE=4 SV=1	1	4	4	4	4	35.6	1927400	2587900	192740	258790	929430	1021500
gpmI	tr|A0A6P1QU74|A0A6P1QU74_9FLAO	tr|A0A6P1QU74|A0A6P1QU74_9FLAO 2,3-bisphosphoglycerate-independent phosphoglycerate mutase OS=Bergeyella cardium OX=1585976 GN=gpmI PE=3 SV=1	1	5	4	5	4	27.3	1056200	812280	42250	32491	600260	427800
DBX24_03610	tr|A0A6P1QU75|A0A6P1QU75_9FLAO	tr|A0A6P1QU75|A0A6P1QU75_9FLAO Uncharacterized protein OS=Bergeyella cardium OX=1585976 GN=DBX24_03610 PE=4 SV=1	1	0	1	0	1	15.4	0	28987	0	4831.1	0	15653
DBX24_01135	tr|A0A6P1QU76|A0A6P1QU76_9FLAO	tr|A0A6P1QU76|A0A6P1QU76_9FLAO Acyl-CoA reductase OS=Bergeyella cardium OX=1585976 GN=DBX24_01135 PE=4 SV=1	1	1	3	1	3	9.8	36920	112840	1678.2	5129.1	33081	45006
pdxH	tr|A0A6P1QU78|A0A6P1QU78_9FLAO	tr|A0A6P1QU78|A0A6P1QU78_9FLAO Pyridoxine/pyridoxamine 5-phosphate oxidase OS=Bergeyella cardium OX=1585976 GN=pdxH PE=3 SV=1	1	1	2	1	2	18.7	43088	153950	4308.8	15395	58753	81320
DBX24_04670	tr|A0A6P1QU80|A0A6P1QU80_9FLAO	tr|A0A6P1QU80|A0A6P1QU80_9FLAO Outer membrane beta-barrel protein OS=Bergeyella cardium OX=1585976 GN=DBX24_04670 PE=4 SV=1	1	9	8	9	8	72.7	17416000	22401000	1451400	1866800	9435100	11337000
trmD	tr|A0A6P1QU81|A0A6P1QU81_9FLAO	tr|A0A6P1QU81|A0A6P1QU81_9FLAO tRNA (guanine-N(1)-)-methyltransferase OS=Bergeyella cardium OX=1585976 GN=trmD PE=3 SV=1	1	0	0	0	0	15	0	0	0	0	0	0
DBX24_03670	tr|A0A6P1QU82|A0A6P1QU82_9FLAO	tr|A0A6P1QU82|A0A6P1QU82_9FLAO Sulfite exporter TauE/SafE family protein OS=Bergeyella cardium OX=1585976 GN=DBX24_03670 PE=4 SV=1	1	0	0	0	0	6.1	0	0	0	0	0	0
glmM	tr|A0A6P1QU90|A0A6P1QU90_9FLAO	tr|A0A6P1QU90|A0A6P1QU90_9FLAO Phosphoglucosamine mutase OS=Bergeyella cardium OX=1585976 GN=glmM PE=3 SV=1	1	6	4	6	4	31.5	1279400	1227700	55627	53378	728750	585040
DBX24_01985	tr|A0A6P1QU91|A0A6P1QU91_9FLAO	tr|A0A6P1QU91|A0A6P1QU91_9FLAO TolC family protein OS=Bergeyella cardium OX=1585976 GN=DBX24_01985 PE=3 SV=1	1	5	3	5	3	21	549470	161910	19624	5782.4	263700	124990
DBX24_07115	tr|A0A6P1QU95|A0A6P1QU95_9FLAO	tr|A0A6P1QU95|A0A6P1QU95_9FLAO UDP-3-O-(3-hydroxymyristoyl)glucosamine N-acyltransferase OS=Bergeyella cardium OX=1585976 GN=DBX24_07115 PE=4 SV=1	1	4	5	4	5	36.8	235160	235870	16797	16848	132300	124500
DBX24_04775	tr|A0A6P1QU98|A0A6P1QU98_9FLAO	tr|A0A6P1QU98|A0A6P1QU98_9FLAO Uncharacterized protein OS=Bergeyella cardium OX=1585976 GN=DBX24_04775 PE=4 SV=1	1	2	3	2	3	34.5	905280	1162900	181060	232580	593480	452250
DBX24_02040	tr|A0A6P1QUA0|A0A6P1QUA0_9FLAO	tr|A0A6P1QUA0|A0A6P1QUA0_9FLAO Uncharacterized protein OS=Bergeyella cardium OX=1585976 GN=DBX24_02040 PE=4 SV=1	1	3	4	3	4	62.3	42717000	51081000	7119500	8513500	27691000	27732000
glyQS	tr|A0A6P1QUA1|A0A6P1QUA1_9FLAO	tr|A0A6P1QUA1|A0A6P1QUA1_9FLAO Glycine--tRNA ligase OS=Bergeyella cardium OX=1585976 GN=glyQS PE=3 SV=1	1	9	7	9	7	25.5	681500	605910	25241	22441	342690	310830
DBX24_00045	tr|A0A6P1QUA3|A0A6P1QUA3_9FLAO	tr|A0A6P1QUA3|A0A6P1QUA3_9FLAO ABC transporter permease subunit OS=Bergeyella cardium OX=1585976 GN=DBX24_00045 PE=4 SV=1	1	1	1	1	1	15.7	39714	26203	7942.7	5240.6	27096	15620
folB	tr|A0A6P1QUA5|A0A6P1QUA5_9FLAO	tr|A0A6P1QUA5|A0A6P1QUA5_9FLAO 7,8-dihydroneopterin aldolase OS=Bergeyella cardium OX=1585976 GN=folB PE=3 SV=1	1	0	1	0	1	31.1	0	70954	0	10136	0	0
DBX24_04830	tr|A0A6P1QUA7|A0A6P1QUA7_9FLAO	tr|A0A6P1QUA7|A0A6P1QUA7_9FLAO LD-carboxypeptidase OS=Bergeyella cardium OX=1585976 GN=DBX24_04830 PE=3 SV=1	1	2	3	2	3	14.2	143590	331950	9573	22130	99635	155360
DBX24_02095	tr|A0A6P1QUA9|A0A6P1QUA9_9FLAO	tr|A0A6P1QUA9|A0A6P1QUA9_9FLAO ATP-dependent DNA helicase RecQ OS=Bergeyella cardium OX=1585976 GN=DBX24_02095 PE=3 SV=1	1	1	1	1	1	6	47774	65622	1541.1	2116.8	29526	35436
DBX24_01360	tr|A0A6P1QUB0|A0A6P1QUB0_9FLAO	tr|A0A6P1QUB0|A0A6P1QUB0_9FLAO ATP-binding cassette domain-containing protein OS=Bergeyella cardium OX=1585976 GN=DBX24_01360 PE=4 SV=1	1	1	1	1	1	1.8	33818	31808	966.22	908.8	20901	17176
DBX24_03860	tr|A0A6P1QUB1|A0A6P1QUB1_9FLAO	tr|A0A6P1QUB1|A0A6P1QUB1_9FLAO RNA polymerase subunit sigma-54 OS=Bergeyella cardium OX=1585976 GN=DBX24_03860 PE=4 SV=1	1	4	4	4	4	53.1	953740	1102600	190750	220530	513630	512200
uvrA	tr|A0A6P1QUB2|A0A6P1QUB2_9FLAO	tr|A0A6P1QUB2|A0A6P1QUB2_9FLAO UvrABC system protein A OS=Bergeyella cardium OX=1585976 GN=uvrA PE=3 SV=1	1	5	5	5	5	14.4	231120	190200	4716.8	3881.5	139620	108480
DBX24_05540	tr|A0A6P1QUB4|A0A6P1QUB4_9FLAO;tr|A0A6P1QVQ8|A0A6P1QVQ8_9FLAO	tr|A0A6P1QUB4|A0A6P1QUB4_9FLAO Uncharacterized protein OS=Bergeyella cardium OX=1585976 GN=DBX24_05540 PE=4 SV=1;tr|A0A6P1QVQ8|A0A6P1QVQ8_9FLAO Uncharacterized protein OS=Bergeyella cardium OX=1585976 GN=DBX24_02870 PE=4 SV=1	2	3	6	3	6	43.5	243250	407520	16217	27168	128760	188160
DBX24_04890	tr|A0A6P1QUB6|A0A6P1QUB6_9FLAO	tr|A0A6P1QUB6|A0A6P1QUB6_9FLAO DUF5689 domain-containing protein OS=Bergeyella cardium OX=1585976 GN=DBX24_04890 PE=4 SV=1	1	20	26	20	26	59.2	18472000	23785000	419810	540580	10867000	11785000
DBX24_03910	tr|A0A6P1QUB9|A0A6P1QUB9_9FLAO	tr|A0A6P1QUB9|A0A6P1QUB9_9FLAO PDZ domain-containing protein OS=Bergeyella cardium OX=1585976 GN=DBX24_03910 PE=3 SV=1	1	8	8	8	8	30.5	2283600	2483000	108740	118240	1320900	1350100
greA	tr|A0A6P1QUC1|A0A6P1QUC1_9FLAO	tr|A0A6P1QUC1|A0A6P1QUC1_9FLAO Transcription elongation factor GreA OS=Bergeyella cardium OX=1585976 GN=greA PE=3 SV=1	1	2	2	2	2	17.9	128990	149510	10749	12459	82812	84860
atpD	tr|A0A6P1QUC2|A0A6P1QUC2_9FLAO	tr|A0A6P1QUC2|A0A6P1QUC2_9FLAO ATP synthase subunit beta OS=Bergeyella cardium OX=1585976 GN=atpD PE=3 SV=1	1	17	18	17	18	64.9	6068900	7895600	209270	272260	3952400	3448800
DBX24_05590	tr|A0A6P1QUC3|A0A6P1QUC3_9FLAO	tr|A0A6P1QUC3|A0A6P1QUC3_9FLAO Patatin OS=Bergeyella cardium OX=1585976 GN=DBX24_05590 PE=4 SV=1	1	5	3	5	3	43.2	198260	181260	15251	13943	137990	133480
DBX24_04945	tr|A0A6P1QUC5|A0A6P1QUC5_9FLAO	tr|A0A6P1QUC5|A0A6P1QUC5_9FLAO Arginase OS=Bergeyella cardium OX=1585976 GN=DBX24_04945 PE=4 SV=1	1	4	2	4	2	29.3	363250	327080	20181	18171	206270	207040
DBX24_07270	tr|A0A6P1QUC8|A0A6P1QUC8_9FLAO	tr|A0A6P1QUC8|A0A6P1QUC8_9FLAO CPBP family intramembrane metalloprotease OS=Bergeyella cardium OX=1585976 GN=DBX24_07270 PE=4 SV=1	1	0	1	0	1	2.9	0	128120	0	14236	0	69185
DBX24_01475	tr|A0A6P1QUC9|A0A6P1QUC9_9FLAO	tr|A0A6P1QUC9|A0A6P1QUC9_9FLAO Aminotransferase class I/II-fold pyridoxal phosphate-dependent enzyme OS=Bergeyella cardium OX=1585976 GN=DBX24_01475 PE=3 SV=1	1	8	5	8	5	34.8	1572200	1517400	87344	84300	992660	1035500
DBX24_02200	tr|A0A6P1QUD0|A0A6P1QUD0_9FLAO	tr|A0A6P1QUD0|A0A6P1QUD0_9FLAO Carboxypeptidase-like regulatory domain-containing protein OS=Bergeyella cardium OX=1585976 GN=DBX24_02200 PE=4 SV=1	1	6	6	6	6	15.1	932140	801790	25893	22272	534820	432520
rlmB	tr|A0A6P1QUD4|A0A6P1QUD4_9FLAO	tr|A0A6P1QUD4|A0A6P1QUD4_9FLAO 23S rRNA (Guanosine(2251)-2-O)-methyltransferase RlmB OS=Bergeyella cardium OX=1585976 GN=rlmB PE=4 SV=1	1	4	3	4	3	40.8	385060	593110	24066	37069	227360	269040
hemA	tr|A0A6P1QUD6|A0A6P1QUD6_9FLAO	tr|A0A6P1QUD6|A0A6P1QUD6_9FLAO Glutamyl-tRNA reductase OS=Bergeyella cardium OX=1585976 GN=hemA PE=3 SV=1	1	3	2	3	2	20.2	194230	227590	8444.6	9895.4	158100	179060
DBX24_07340	tr|A0A6P1QUD7|A0A6P1QUD7_9FLAO	tr|A0A6P1QUD7|A0A6P1QUD7_9FLAO beta-N-acetylhexosaminidase OS=Bergeyella cardium OX=1585976 GN=DBX24_07340 PE=3 SV=1	1	2	4	2	4	12.4	81441	171480	2467.9	5196.4	60460	74531
DBX24_00260	tr|A0A6P1QUD9|A0A6P1QUD9_9FLAO	tr|A0A6P1QUD9|A0A6P1QUD9_9FLAO Pyridoxal-phosphate dependent enzyme OS=Bergeyella cardium OX=1585976 GN=DBX24_00260 PE=3 SV=1	1	5	5	5	5	47.4	488100	375100	27117	20839	408260	256550
DBX24_01525	tr|A0A6P1QUE0|A0A6P1QUE0_9FLAO	tr|A0A6P1QUE0|A0A6P1QUE0_9FLAO Glycosyltransferase OS=Bergeyella cardium OX=1585976 GN=DBX24_01525 PE=4 SV=1	1	1	1	1	1	14	33801	39253	3755.7	4361.4	22028	22351
rplO	tr|A0A6P1QUE2|A0A6P1QUE2_9FLAO	tr|A0A6P1QUE2|A0A6P1QUE2_9FLAO Large ribosomal subunit protein uL15 OS=Bergeyella cardium OX=1585976 GN=rplO PE=3 SV=1	1	2	1	2	1	14.1	695430	512480	86929	64060	364450	244210
uraH	tr|A0A6P1QUE4|A0A6P1QUE4_9FLAO	tr|A0A6P1QUE4|A0A6P1QUE4_9FLAO 5-hydroxyisourate hydrolase OS=Bergeyella cardium OX=1585976 GN=uraH PE=3 SV=1	1	3	3	3	3	39.9	630160	794390	70018	88265	356460	434100
gldG	tr|A0A6P1QUE5|A0A6P1QUE5_9FLAO	tr|A0A6P1QUE5|A0A6P1QUE5_9FLAO Gliding motility-associated ABC transporter substrate-binding protein GldG OS=Bergeyella cardium OX=1585976 GN=gldG PE=4 SV=1	1	7	7	7	7	22.6	583570	624160	18825	20134	361840	316090
DBX24_05075	tr|A0A6P1QUE7|A0A6P1QUE7_9FLAO	tr|A0A6P1QUE7|A0A6P1QUE7_9FLAO Probable ATP-binding protein YbiT OS=Bergeyella cardium OX=1585976 GN=DBX24_05075 PE=3 SV=1	1	11	13	11	13	40.6	1295500	1690000	49827	65000	678020	741970
sucD	tr|A0A6P1QUE9|A0A6P1QUE9_9FLAO	tr|A0A6P1QUE9|A0A6P1QUE9_9FLAO Succinate--CoA ligase [ADP-forming] subunit alpha OS=Bergeyella cardium OX=1585976 GN=sucD PE=3 SV=1	1	12	14	12	14	77.6	6751100	9010100	562600	750840	4410800	4155500
rpsQ	tr|A0A6P1QUF0|A0A6P1QUF0_9FLAO	tr|A0A6P1QUF0|A0A6P1QUF0_9FLAO Small ribosomal subunit protein uS17 OS=Bergeyella cardium OX=1585976 GN=rpsQ PE=3 SV=1	1	4	4	4	4	41.7	409390	401290	136460	133760	163560	215490
DBX24_00310	tr|A0A6P1QUF1|A0A6P1QUF1_9FLAO	tr|A0A6P1QUF1|A0A6P1QUF1_9FLAO SusC/RagA family TonB-linked outer membrane protein OS=Bergeyella cardium OX=1585976 GN=DBX24_00310 PE=3 SV=1	1	5	7	5	7	16.8	277260	301640	5331.9	5800.8	156690	153520
DBX24_05125	tr|A0A6P1QUF2|A0A6P1QUF2_9FLAO	tr|A0A6P1QUF2|A0A6P1QUF2_9FLAO Glycosyltransferase OS=Bergeyella cardium OX=1585976 GN=DBX24_05125 PE=3 SV=1	1	1	0	1	0	7.6	68923	0	5743.6	0	42597	0
DBX24_00105	tr|A0A6P1QUF3|A0A6P1QUF3_9FLAO	tr|A0A6P1QUF3|A0A6P1QUF3_9FLAO DUF255 domain-containing protein OS=Bergeyella cardium OX=1585976 GN=DBX24_00105 PE=4 SV=1	1	1	3	1	3	19.7	119990	500500	10909	45500	168760	220490
DBX24_01575	tr|A0A6P1QUF5|A0A6P1QUF5_9FLAO	tr|A0A6P1QUF5|A0A6P1QUF5_9FLAO T9SS type A sorting domain-containing protein OS=Bergeyella cardium OX=1585976 GN=DBX24_01575 PE=4 SV=1	1	16	18	16	18	32.8	8532800	9419200	189620	209310	5151900	4822000
DBX24_02315	tr|A0A6P1QUF6|A0A6P1QUF6_9FLAO	tr|A0A6P1QUF6|A0A6P1QUF6_9FLAO DUF5103 domain-containing protein OS=Bergeyella cardium OX=1585976 GN=DBX24_02315 PE=4 SV=1	1	1	1	1	1	6.7	13363	34786	890.86	2319.1	11084	25211
DBX24_07770	tr|A0A6P1QUF7|A0A6P1QUF7_9FLAO	tr|A0A6P1QUF7|A0A6P1QUF7_9FLAO Uncharacterized protein OS=Bergeyella cardium OX=1585976 GN=DBX24_07770 PE=4 SV=1	1	15	20	15	20	53	5028300	6906200	128930	177080	2676900	3578300
dnaG	tr|A0A6P1QUF9|A0A6P1QUF9_9FLAO	tr|A0A6P1QUF9|A0A6P1QUF9_9FLAO DNA primase OS=Bergeyella cardium OX=1585976 GN=dnaG PE=3 SV=1	1	2	4	2	4	13.9	275810	142860	7072.1	3663	114950	109360
fabG	tr|A0A6P1QUG0|A0A6P1QUG0_9FLAO	tr|A0A6P1QUG0|A0A6P1QUG0_9FLAO 3-oxoacyl-[acyl-carrier-protein] reductase OS=Bergeyella cardium OX=1585976 GN=fabG PE=3 SV=1	1	8	5	8	5	47.8	990550	678640	66037	45243	390160	394620
priA	tr|A0A6P1QUG1|A0A6P1QUG1_9FLAO	tr|A0A6P1QUG1|A0A6P1QUG1_9FLAO ATP-dependent DNA helicase PriA OS=Bergeyella cardium OX=1585976 GN=priA PE=3 SV=1	1	1	2	1	2	7.5	16791	47246	342.68	964.21	16663	19227
DBX24_05860	tr|A0A6P1QUG3|A0A6P1QUG3_9FLAO	tr|A0A6P1QUG3|A0A6P1QUG3_9FLAO Uncharacterized protein OS=Bergeyella cardium OX=1585976 GN=DBX24_05860 PE=4 SV=1	1	1	0	1	0	9.4	51330	0	8554.9	0	31724	0
DBX24_02375	tr|A0A6P1QUG5|A0A6P1QUG5_9FLAO	tr|A0A6P1QUG5|A0A6P1QUG5_9FLAO DUF3078 domain-containing protein OS=Bergeyella cardium OX=1585976 GN=DBX24_02375 PE=4 SV=1	1	1	2	1	2	9.1	62711	138760	4479.3	9911.3	32627	52807
pdxA	tr|A0A6P1QUG6|A0A6P1QUG6_9FLAO	tr|A0A6P1QUG6|A0A6P1QUG6_9FLAO 4-hydroxythreonine-4-phosphate dehydrogenase PdxA OS=Bergeyella cardium OX=1585976 GN=pdxA PE=4 SV=1	1	6	7	6	7	54.7	479040	729060	22811	34717	398240	340510
atpH	tr|A0A6P1QUH2|A0A6P1QUH2_9FLAO	tr|A0A6P1QUH2|A0A6P1QUH2_9FLAO ATP synthase subunit delta OS=Bergeyella cardium OX=1585976 GN=atpH PE=3 SV=1	1	3	6	3	6	64.6	280610	640880	25510	58262	203140	330980
rpoN	tr|A0A6P1QUH3|A0A6P1QUH3_9FLAO	tr|A0A6P1QUH3|A0A6P1QUH3_9FLAO RNA polymerase factor sigma-54 OS=Bergeyella cardium OX=1585976 GN=rpoN PE=3 SV=1	1	3	2	3	2	15.6	207520	318230	9022.6	13836	169570	181530
DBX24_02430	tr|A0A6P1QUH5|A0A6P1QUH5_9FLAO	tr|A0A6P1QUH5|A0A6P1QUH5_9FLAO Restriction endonuclease subunit S OS=Bergeyella cardium OX=1585976 GN=DBX24_02430 PE=3 SV=1	1	6	7	6	7	36.1	745930	2218400	31080	92433	484660	692160
DBX24_00210	tr|A0A6P1QUH6|A0A6P1QUH6_9FLAO	tr|A0A6P1QUH6|A0A6P1QUH6_9FLAO DNA-binding protein OS=Bergeyella cardium OX=1585976 GN=DBX24_00210 PE=3 SV=1	1	5	4	5	4	60.4	6265200	6661000	1253000	1332200	3922000	3501500
porU	tr|A0A6P1QUH9|A0A6P1QUH9_9FLAO	tr|A0A6P1QUH9|A0A6P1QUH9_9FLAO Type IX secretion system sortase PorU OS=Bergeyella cardium OX=1585976 GN=porU PE=4 SV=1	1	12	11	12	11	17.7	665450	949800	10398	14841	444660	510750
tpiA	tr|A0A6P1QUI0|A0A6P1QUI0_9FLAO	tr|A0A6P1QUI0|A0A6P1QUI0_9FLAO Triosephosphate isomerase OS=Bergeyella cardium OX=1585976 GN=tpiA PE=3 SV=1	1	6	7	6	7	54.8	823320	1163100	91480	129230	529580	491050
DBX24_00465	tr|A0A6P1QUI1|A0A6P1QUI1_9FLAO	tr|A0A6P1QUI1|A0A6P1QUI1_9FLAO Helix-turn-helix domain-containing protein OS=Bergeyella cardium OX=1585976 GN=DBX24_00465 PE=4 SV=1	1	0	1	0	1	13.3	0	16780	0	1678	0	9060.9
ackA	tr|A0A6P1QUI2|A0A6P1QUI2_9FLAO	tr|A0A6P1QUI2|A0A6P1QUI2_9FLAO Acetate kinase OS=Bergeyella cardium OX=1585976 GN=ackA PE=3 SV=1	1	6	10	6	10	49.1	684900	1311800	34245	65589	556580	721950
guaB	tr|A0A6P1QUI3|A0A6P1QUI3_9FLAO	tr|A0A6P1QUI3|A0A6P1QUI3_9FLAO Inosine-5-monophosphate dehydrogenase OS=Bergeyella cardium OX=1585976 GN=guaB PE=3 SV=1	1	11	10	11	10	49.4	794940	960430	24842	30014	461440	520390
DBX24_05975	tr|A0A6P1QUI4|A0A6P1QUI4_9FLAO	tr|A0A6P1QUI4|A0A6P1QUI4_9FLAO DUF4129 domain-containing protein OS=Bergeyella cardium OX=1585976 GN=DBX24_05975 PE=4 SV=1	1	1	2	1	2	14.3	50218	89326	3862.9	6871.2	37935	33320
rplT	tr|A0A6P1QUI5|A0A6P1QUI5_9FLAO	tr|A0A6P1QUI5|A0A6P1QUI5_9FLAO Large ribosomal subunit protein bL20 OS=Bergeyella cardium OX=1585976 GN=rplT PE=3 SV=1	1	2	3	2	3	32.5	64603	139940	9229	19992	47774	45374
DBX24_00265	tr|A0A6P1QUI6|A0A6P1QUI6_9FLAO	tr|A0A6P1QUI6|A0A6P1QUI6_9FLAO Aminotransferase class I/II-fold pyridoxal phosphate-dependent enzyme OS=Bergeyella cardium OX=1585976 GN=DBX24_00265 PE=3 SV=1	1	7	10	7	10	35.4	1173000	1771100	55859	84339	764260	796520
ychF	tr|A0A6P1QUI8|A0A6P1QUI8_9FLAO	tr|A0A6P1QUI8|A0A6P1QUI8_9FLAO Ribosome-binding ATPase YchF OS=Bergeyella cardium OX=1585976 GN=ychF PE=3 SV=1	1	9	5	9	5	41.6	1434700	3612000	71736	180600	1526000	1201700
DBX24_07610	tr|A0A6P1QUI9|A0A6P1QUI9_9FLAO	tr|A0A6P1QUI9|A0A6P1QUI9_9FLAO DNA translocase FtsK OS=Bergeyella cardium OX=1585976 GN=DBX24_07610 PE=3 SV=1	1	7	7	7	7	17.5	905840	993280	20587	22574	490360	571100
DBX24_00070	tr|A0A6P1QUJ2|A0A6P1QUJ2_9FLAO	tr|A0A6P1QUJ2|A0A6P1QUJ2_9FLAO ATP-binding cassette domain-containing protein OS=Bergeyella cardium OX=1585976 GN=DBX24_00070 PE=4 SV=1	1	2	2	2	2	20.9	98680	56187	9868	5618.7	45107	46221
hemB	tr|A0A6P1QUJ3|A0A6P1QUJ3_9FLAO	tr|A0A6P1QUJ3|A0A6P1QUJ3_9FLAO Delta-aminolevulinic acid dehydratase OS=Bergeyella cardium OX=1585976 GN=hemB PE=3 SV=1	1	4	3	4	3	24.2	238340	219960	11917	10998	122190	117350
DBX24_00315	tr|A0A6P1QUJ5|A0A6P1QUJ5_9FLAO	tr|A0A6P1QUJ5|A0A6P1QUJ5_9FLAO RagB/SusD family nutrient uptake outer membrane protein OS=Bergeyella cardium OX=1585976 GN=DBX24_00315 PE=3 SV=1	1	1	4	1	4	17.3	51005	343140	2318.4	15597	97461	128800
DBX24_07670	tr|A0A6P1QUJ8|A0A6P1QUJ8_9FLAO	tr|A0A6P1QUJ8|A0A6P1QUJ8_9FLAO RagB/SusD family nutrient uptake outer membrane protein OS=Bergeyella cardium OX=1585976 GN=DBX24_07670 PE=3 SV=1	1	14	13	14	13	51.6	3667400	5585300	141050	214820	2088600	2487500
DBX24_05410	tr|A0A6P1QUK0|A0A6P1QUK0_9FLAO	tr|A0A6P1QUK0|A0A6P1QUK0_9FLAO DUF4476 domain-containing protein OS=Bergeyella cardium OX=1585976 GN=DBX24_05410 PE=4 SV=1	1	2	2	2	2	12	192880	241170	14837	18552	94992	0
lipB	tr|A0A6P1QUK1|A0A6P1QUK1_9FLAO	tr|A0A6P1QUK1|A0A6P1QUK1_9FLAO Octanoyltransferase OS=Bergeyella cardium OX=1585976 GN=lipB PE=3 SV=1	1	0	1	0	1	13.8	0	21736	0	1358.5	0	0
DBX24_00585	tr|A0A6P1QUK2|A0A6P1QUK2_9FLAO	tr|A0A6P1QUK2|A0A6P1QUK2_9FLAO Phosphatase PAP2 family protein OS=Bergeyella cardium OX=1585976 GN=DBX24_00585 PE=4 SV=1	1	3	4	3	4	15.6	551170	633190	45931	52766	328260	344240
thyA	tr|A0A6P1QUK3|A0A6P1QUK3_9FLAO	tr|A0A6P1QUK3|A0A6P1QUK3_9FLAO Thymidylate synthase OS=Bergeyella cardium OX=1585976 GN=thyA PE=3 SV=1	1	1	1	1	1	4.9	210480	183840	26310	22979	130080	99270
DBX24_01850	tr|A0A6P1QUK4|A0A6P1QUK4_9FLAO	tr|A0A6P1QUK4|A0A6P1QUK4_9FLAO Oligosaccharide flippase family protein OS=Bergeyella cardium OX=1585976 GN=DBX24_01850 PE=4 SV=1	1	1	1	1	1	6.8	46886	58172	2604.8	3231.8	29984	32478
DBX24_06075	tr|A0A6P1QUK5|A0A6P1QUK5_9FLAO	tr|A0A6P1QUK5|A0A6P1QUK5_9FLAO Nitroreductase family protein OS=Bergeyella cardium OX=1585976 GN=DBX24_06075 PE=3 SV=1	1	2	3	2	3	22	98704	556960	7050.3	39783	122990	240740
DBX24_05460	tr|A0A6P1QUK7|A0A6P1QUK7_9FLAO	tr|A0A6P1QUK7|A0A6P1QUK7_9FLAO Uncharacterized protein OS=Bergeyella cardium OX=1585976 GN=DBX24_05460 PE=4 SV=1	1	1	1	1	1	7.2	190070	220810	38015	44161	79439	78747
DBX24_07730	tr|A0A6P1QUK8|A0A6P1QUK8_9FLAO	tr|A0A6P1QUK8|A0A6P1QUK8_9FLAO DUF2007 domain-containing protein OS=Bergeyella cardium OX=1585976 GN=DBX24_07730 PE=4 SV=1	1	1	1	1	1	58.1	40819	21545	8163.8	4309	25228	11634
pncB	tr|A0A6P1QUL0|A0A6P1QUL0_9FLAO	tr|A0A6P1QUL0|A0A6P1QUL0_9FLAO Nicotinate phosphoribosyltransferase OS=Bergeyella cardium OX=1585976 GN=pncB PE=3 SV=1	1	5	5	5	5	26.9	396850	531310	18039	24150	180550	213480
nadE	tr|A0A6P1QUL1|A0A6P1QUL1_9FLAO	tr|A0A6P1QUL1|A0A6P1QUL1_9FLAO NH(3)-dependent NAD(+) synthetase OS=Bergeyella cardium OX=1585976 GN=nadE PE=3 SV=1	1	1	3	1	3	13.7	40240	759280	2874.3	54235	240520	342630
DBX24_01910	tr|A0A6P1QUL2|A0A6P1QUL2_9FLAO	tr|A0A6P1QUL2|A0A6P1QUL2_9FLAO LemA family protein OS=Bergeyella cardium OX=1585976 GN=DBX24_01910 PE=3 SV=1	1	3	2	3	2	46.2	1182700	329450	107520	29950	395260	289350
DBX24_08095	tr|A0A6P1QUL3|A0A6P1QUL3_9FLAO	tr|A0A6P1QUL3|A0A6P1QUL3_9FLAO Metallophosphoesterase OS=Bergeyella cardium OX=1585976 GN=DBX24_08095 PE=4 SV=1	1	0	3	0	3	16	0	133890	0	6694.7	0	51002
fusA	tr|A0A6P1QUL5|A0A6P1QUL5_9FLAO	tr|A0A6P1QUL5|A0A6P1QUL5_9FLAO Elongation factor G OS=Bergeyella cardium OX=1585976 GN=fusA PE=3 SV=1	1	18	25	18	25	58.2	4464800	7010300	111620	175260	3436300	3481100
galE	tr|A0A6P1QUL6|A0A6P1QUL6_9FLAO	tr|A0A6P1QUL6|A0A6P1QUL6_9FLAO UDP-glucose 4-epimerase OS=Bergeyella cardium OX=1585976 GN=galE PE=3 SV=1	1	3	7	3	7	36.1	637480	1132700	31874	56637	380000	683070
DBX24_07790	tr|A0A6P1QUL8|A0A6P1QUL8_9FLAO	tr|A0A6P1QUL8|A0A6P1QUL8_9FLAO Uracil phosphoribosyltransferase OS=Bergeyella cardium OX=1585976 GN=DBX24_07790 PE=4 SV=1	1	4	3	4	3	31	792820	733410	52855	48894	425050	417340
DBX24_01960	tr|A0A6P1QUM1|A0A6P1QUM1_9FLAO	tr|A0A6P1QUM1|A0A6P1QUM1_9FLAO Ferredoxin--NADP reductase OS=Bergeyella cardium OX=1585976 GN=DBX24_01960 PE=3 SV=1	1	5	3	5	3	33.6	465020	373270	25834	20737	271720	300390
DBX24_05570	tr|A0A6P1QUM3|A0A6P1QUM3_9FLAO	tr|A0A6P1QUM3|A0A6P1QUM3_9FLAO LysR family transcriptional regulator OS=Bergeyella cardium OX=1585976 GN=DBX24_05570 PE=3 SV=1	1	7	5	7	5	30.3	1151300	1132500	71957	70779	524020	521340
DBX24_00475	tr|A0A6P1QUM4|A0A6P1QUM4_9FLAO	tr|A0A6P1QUM4|A0A6P1QUM4_9FLAO ATPase OS=Bergeyella cardium OX=1585976 GN=DBX24_00475 PE=4 SV=1	1	1	2	1	2	24.4	110680	424590	6917.4	26537	117570	181650
DBX24_08150	tr|A0A6P1QUM5|A0A6P1QUM5_9FLAO	tr|A0A6P1QUM5|A0A6P1QUM5_9FLAO Glycosyltransferase OS=Bergeyella cardium OX=1585976 GN=DBX24_08150 PE=4 SV=1	1	1	1	1	1	7	49827	72757	2931	4279.8	30795	39288
cysD	tr|A0A6P1QUM6|A0A6P1QUM6_9FLAO	tr|A0A6P1QUM6|A0A6P1QUM6_9FLAO Sulfate adenylyltransferase subunit 2 OS=Bergeyella cardium OX=1585976 GN=cysD PE=3 SV=1	1	6	4	6	4	33.8	954820	808340	53046	44908	446080	528660
lnt	tr|A0A6P1QUM7|A0A6P1QUM7_9FLAO	tr|A0A6P1QUM7|A0A6P1QUM7_9FLAO Apolipoprotein N-acyltransferase OS=Bergeyella cardium OX=1585976 GN=lnt PE=3 SV=1	1	0	1	0	1	2.4	0	28745	0	1306.6	0	15522
nrdD	tr|A0A6P1QUM9|A0A6P1QUM9_9FLAO	tr|A0A6P1QUM9|A0A6P1QUM9_9FLAO Anaerobic ribonucleoside-triphosphate reductase OS=Bergeyella cardium OX=1585976 GN=nrdD PE=4 SV=1	1	7	10	7	10	35.2	1322700	2590300	50874	99627	888560	1118400
ddl	tr|A0A6P1QUN0|A0A6P1QUN0_9FLAO	tr|A0A6P1QUN0|A0A6P1QUN0_9FLAO D-alanine--D-alanine ligase OS=Bergeyella cardium OX=1585976 GN=ddl PE=3 SV=1	1	5	3	5	3	22.1	514750	501940	28597	27885	292300	282920
DBX24_02690	tr|A0A6P1QUN1|A0A6P1QUN1_9FLAO	tr|A0A6P1QUN1|A0A6P1QUN1_9FLAO Peptidase S24/S26A/S26B/S26C domain-containing protein OS=Bergeyella cardium OX=1585976 GN=DBX24_02690 PE=4 SV=1	1	2	2	2	2	11.3	793670	839710	56691	59979	376490	338700
rpsP	tr|A0A6P1QUN2|A0A6P1QUN2_9FLAO	tr|A0A6P1QUN2|A0A6P1QUN2_9FLAO Small ribosomal subunit protein bS16 OS=Bergeyella cardium OX=1585976 GN=rpsP PE=3 SV=1	1	4	4	4	4	36.1	829860	767460	118550	109640	719920	660100
DBX24_00535	tr|A0A6P1QUN3|A0A6P1QUN3_9FLAO	tr|A0A6P1QUN3|A0A6P1QUN3_9FLAO Uncharacterized protein OS=Bergeyella cardium OX=1585976 GN=DBX24_00535 PE=4 SV=1	1	1	1	1	1	22.5	20801	19447	4160.3	3889.5	0	10501
DBX24_00750	tr|A0A6P1QUN4|A0A6P1QUN4_9FLAO	tr|A0A6P1QUN4|A0A6P1QUN4_9FLAO Uncharacterized protein OS=Bergeyella cardium OX=1585976 GN=DBX24_00750 PE=4 SV=1	1	7	5	7	5	55.3	2476200	2831800	225110	257440	1391700	1363600
xth	tr|A0A6P1QUN5|A0A6P1QUN5_9FLAO	tr|A0A6P1QUN5|A0A6P1QUN5_9FLAO Exodeoxyribonuclease III OS=Bergeyella cardium OX=1585976 GN=xth PE=3 SV=1	1	1	1	1	1	5.2	21464	70254	1341.5	4390.9	21744	30789
DBX24_06225	tr|A0A6P1QUN6|A0A6P1QUN6_9FLAO	tr|A0A6P1QUN6|A0A6P1QUN6_9FLAO GNAT family N-acetyltransferase OS=Bergeyella cardium OX=1585976 GN=DBX24_06225 PE=4 SV=1	1	1	2	1	2	13.5	45310	79901	1742.7	3073.1	38473	29653
DBX24_00280	tr|A0A6P1QUN7|A0A6P1QUN7_9FLAO	tr|A0A6P1QUN7|A0A6P1QUN7_9FLAO Nucleoid-associated protein OS=Bergeyella cardium OX=1585976 GN=DBX24_00280 PE=4 SV=1	1	3	3	3	3	19.6	485640	293570	26980	16310	330310	243560
DBX24_04505	tr|A0A6P1QUN8|A0A6P1QUN8_9FLAO	tr|A0A6P1QUN8|A0A6P1QUN8_9FLAO Uncharacterized protein OS=Bergeyella cardium OX=1585976 GN=DBX24_04505 PE=4 SV=1	1	0	0	0	0	4.6	0	0	0	0	0	0
gcvP	tr|A0A6P1QUN9|A0A6P1QUN9_9FLAO	tr|A0A6P1QUN9|A0A6P1QUN9_9FLAO glycine dehydrogenase (aminomethyl-transferring) OS=Bergeyella cardium OX=1585976 GN=gcvP PE=3 SV=1	1	20	19	20	19	46.8	5142700	6071500	116880	137990	2922500	2889400
gcvT	tr|A0A6P1QUP0|A0A6P1QUP0_9FLAO	tr|A0A6P1QUP0|A0A6P1QUP0_9FLAO Aminomethyltransferase OS=Bergeyella cardium OX=1585976 GN=gcvT PE=3 SV=1	1	7	8	7	8	44.7	3824000	4657000	239000	291060	1793100	1596700
nusA	tr|A0A6P1QUP1|A0A6P1QUP1_9FLAO	tr|A0A6P1QUP1|A0A6P1QUP1_9FLAO Transcription termination/antitermination protein NusA OS=Bergeyella cardium OX=1585976 GN=nusA PE=3 SV=1	1	8	10	8	10	48.7	844410	1178100	33776	47123	342400	444960
DBX24_00590	tr|A0A6P1QUP5|A0A6P1QUP5_9FLAO	tr|A0A6P1QUP5|A0A6P1QUP5_9FLAO Phosphatase PAP2 family protein OS=Bergeyella cardium OX=1585976 GN=DBX24_00590 PE=4 SV=1	1	0	1	0	1	12.7	0	32799	0	4099.9	0	13010
DBX24_06275	tr|A0A6P1QUP6|A0A6P1QUP6_9FLAO	tr|A0A6P1QUP6|A0A6P1QUP6_9FLAO NAD-dependent epimerase/dehydratase family protein OS=Bergeyella cardium OX=1585976 GN=DBX24_06275 PE=4 SV=1	1	1	3	1	3	13.3	130620	197470	6874.6	10393	82777	72139
fbaA	tr|A0A6P1QUP7|A0A6P1QUP7_9FLAO	tr|A0A6P1QUP7|A0A6P1QUP7_9FLAO Fructose-bisphosphate aldolase OS=Bergeyella cardium OX=1585976 GN=fbaA PE=3 SV=1	1	11	12	11	12	66.3	4528600	5998900	238350	315730	2716100	2476600
DBX24_00860	tr|A0A6P1QUP9|A0A6P1QUP9_9FLAO	tr|A0A6P1QUP9|A0A6P1QUP9_9FLAO Protein-L-isoaspartate O-methyltransferase OS=Bergeyella cardium OX=1585976 GN=DBX24_00860 PE=3 SV=1	1	2	3	2	3	22.9	91610	84936	8328.2	7721.4	30334	28088
DBX24_02795	tr|A0A6P1QUQ0|A0A6P1QUQ0_9FLAO	tr|A0A6P1QUQ0|A0A6P1QUQ0_9FLAO Mechanosensitive ion channel OS=Bergeyella cardium OX=1585976 GN=DBX24_02795 PE=3 SV=1	1	4	4	4	4	15.4	424190	219200	24952	12894	136220	110950
DBX24_02125	tr|A0A6P1QUQ1|A0A6P1QUQ1_9FLAO	tr|A0A6P1QUQ1|A0A6P1QUQ1_9FLAO Sulfatase-like hydrolase/transferase OS=Bergeyella cardium OX=1585976 GN=DBX24_02125 PE=4 SV=1	1	4	5	4	5	13.5	255460	394480	8240.8	12725	113060	143830
DBX24_00650	tr|A0A6P1QUQ2|A0A6P1QUQ2_9FLAO	tr|A0A6P1QUQ2|A0A6P1QUQ2_9FLAO DUF91 domain-containing protein OS=Bergeyella cardium OX=1585976 GN=DBX24_00650 PE=4 SV=1	1	4	5	4	5	24.5	280590	650670	11224	26027	185420	381110
DBX24_05835	tr|A0A6P1QUQ3|A0A6P1QUQ3_9FLAO	tr|A0A6P1QUQ3|A0A6P1QUQ3_9FLAO Uncharacterized protein OS=Bergeyella cardium OX=1585976 GN=DBX24_05835 PE=4 SV=1	1	2	5	2	5	57.8	125200	262030	12520	26203	381280	139380
DBX24_04635	tr|A0A6P1QUQ4|A0A6P1QUQ4_9FLAO	tr|A0A6P1QUQ4|A0A6P1QUQ4_9FLAO OmpH family outer membrane protein OS=Bergeyella cardium OX=1585976 GN=DBX24_04635 PE=3 SV=1	1	7	5	7	5	47.9	1198800	983500	108980	89409	644640	484500
DBX24_06335	tr|A0A6P1QUQ5|A0A6P1QUQ5_9FLAO	tr|A0A6P1QUQ5|A0A6P1QUQ5_9FLAO 3-5 exonuclease OS=Bergeyella cardium OX=1585976 GN=DBX24_06335 PE=4 SV=1	1	2	3	2	3	20.3	233330	242710	16667	17336	120280	102240
apt	tr|A0A6P1QUQ6|A0A6P1QUQ6_9FLAO	tr|A0A6P1QUQ6|A0A6P1QUQ6_9FLAO Adenine phosphoribosyltransferase OS=Bergeyella cardium OX=1585976 GN=apt PE=3 SV=1	1	5	1	5	1	45.1	1195600	156100	119560	15610	433270	78164
DBX24_00910	tr|A0A6P1QUQ7|A0A6P1QUQ7_9FLAO	tr|A0A6P1QUQ7|A0A6P1QUQ7_9FLAO Insulinase family protein OS=Bergeyella cardium OX=1585976 GN=DBX24_00910 PE=3 SV=1	1	12	13	12	13	47.1	3174700	2317600	167090	121980	1502000	1313100
DBX24_05900	tr|A0A6P1QUR0|A0A6P1QUR0_9FLAO	tr|A0A6P1QUR0|A0A6P1QUR0_9FLAO Uncharacterized protein OS=Bergeyella cardium OX=1585976 GN=DBX24_05900 PE=4 SV=1	1	1	2	1	2	1.4	12747	56264	81.712	360.67	22270	24387
DBX24_04685	tr|A0A6P1QUR1|A0A6P1QUR1_9FLAO	tr|A0A6P1QUR1|A0A6P1QUR1_9FLAO DUF502 domain-containing protein OS=Bergeyella cardium OX=1585976 GN=DBX24_04685 PE=4 SV=1	1	1	2	1	2	7	13524	118480	1229.4	10771	35886	50365
lpxB	tr|A0A6P1QUR2|A0A6P1QUR2_9FLAO	tr|A0A6P1QUR2|A0A6P1QUR2_9FLAO Lipid-A-disaccharide synthase OS=Bergeyella cardium OX=1585976 GN=lpxB PE=4 SV=1	1	2	2	2	2	16	81204	154380	4511.4	8576.6	60622	66947
DBX24_02905	tr|A0A6P1QUR3|A0A6P1QUR3_9FLAO	tr|A0A6P1QUR3|A0A6P1QUR3_9FLAO Aconitate hydratase A OS=Bergeyella cardium OX=1585976 GN=DBX24_02905 PE=3 SV=1	1	22	23	22	23	52.6	6944800	8478200	182760	223110	4179400	4397600
DBX24_00965	tr|A0A6P1QUR4|A0A6P1QUR4_9FLAO	tr|A0A6P1QUR4|A0A6P1QUR4_9FLAO Phosphoribosyl-ATP pyrophosphatase OS=Bergeyella cardium OX=1585976 GN=DBX24_00965 PE=4 SV=1	1	1	3	1	3	26.8	74546	241440	9318.2	30180	62870	114960
tatA	tr|A0A6P1QUR5|A0A6P1QUR5_9FLAO	tr|A0A6P1QUR5|A0A6P1QUR5_9FLAO Sec-independent protein translocase protein TatA OS=Bergeyella cardium OX=1585976 GN=tatA PE=3 SV=1	1	0	0	0	0	22.9	0	0	0	0	0	0
gap	tr|A0A6P1QUR6|A0A6P1QUR6_9FLAO	tr|A0A6P1QUR6|A0A6P1QUR6_9FLAO Glyceraldehyde-3-phosphate dehydrogenase OS=Bergeyella cardium OX=1585976 GN=gap PE=3 SV=1	1	18	19	18	19	77.2	15478000	16704000	703560	759290	7899000	7592100
DBX24_05955	tr|A0A6P1QUR8|A0A6P1QUR8_9FLAO	tr|A0A6P1QUR8|A0A6P1QUR8_9FLAO Trigger factor OS=Bergeyella cardium OX=1585976 GN=DBX24_05955 PE=4 SV=1	1	15	15	15	15	57.4	3796900	3959200	151880	158370	2589400	2809600
gldL	tr|A0A6P1QUS0|A0A6P1QUS0_9FLAO	tr|A0A6P1QUS0|A0A6P1QUS0_9FLAO Gliding motility protein GldL OS=Bergeyella cardium OX=1585976 GN=gldL PE=4 SV=1	1	4	3	4	3	36	672400	991170	67240	99117	377550	538130
DBX24_02295	tr|A0A6P1QUS1|A0A6P1QUS1_9FLAO	tr|A0A6P1QUS1|A0A6P1QUS1_9FLAO Uncharacterized protein OS=Bergeyella cardium OX=1585976 GN=DBX24_02295 PE=4 SV=1	1	1	1	1	1	27.8	64116	74783	12823	14957	39626	40382
DBX24_06005	tr|A0A6P1QUS4|A0A6P1QUS4_9FLAO	tr|A0A6P1QUS4|A0A6P1QUS4_9FLAO Uncharacterized protein OS=Bergeyella cardium OX=1585976 GN=DBX24_06005 PE=4 SV=1	1	5	4	5	4	23.2	867640	236750	54227	14797	275480	301160
DBX24_04790	tr|A0A6P1QUS5|A0A6P1QUS5_9FLAO	tr|A0A6P1QUS5|A0A6P1QUS5_9FLAO ATP-binding protein OS=Bergeyella cardium OX=1585976 GN=DBX24_04790 PE=4 SV=1	1	1	1	1	1	19.4	42564	18312	4256.4	1831.2	25928	21302
DBX24_01070	tr|A0A6P1QUS6|A0A6P1QUS6_9FLAO	tr|A0A6P1QUS6|A0A6P1QUS6_9FLAO Uncharacterized protein OS=Bergeyella cardium OX=1585976 GN=DBX24_01070 PE=4 SV=1	1	0	1	0	1	6.6	0	38004	0	2000.2	0	20522
DBX24_06515	tr|A0A6P1QUS7|A0A6P1QUS7_9FLAO	tr|A0A6P1QUS7|A0A6P1QUS7_9FLAO Uncharacterized protein OS=Bergeyella cardium OX=1585976 GN=DBX24_06515 PE=4 SV=1	1	0	1	0	1	3.6	0	131790	0	5990.5	0	71166
DBX24_02350	tr|A0A6P1QUS8|A0A6P1QUS8_9FLAO	tr|A0A6P1QUS8|A0A6P1QUS8_9FLAO MFS transporter OS=Bergeyella cardium OX=1585976 GN=DBX24_02350 PE=3 SV=1	1	2	1	2	1	6.4	427370	149050	30526	10647	135680	116260
DBX24_00865	tr|A0A6P1QUS9|A0A6P1QUS9_9FLAO	tr|A0A6P1QUS9|A0A6P1QUS9_9FLAO Transcriptional regulator MntR OS=Bergeyella cardium OX=1585976 GN=DBX24_00865 PE=3 SV=1	1	1	0	1	0	6	11174	0	657.31	0	6906.1	0
DBX24_06055	tr|A0A6P1QUT0|A0A6P1QUT0_9FLAO	tr|A0A6P1QUT0|A0A6P1QUT0_9FLAO Glutamine--tRNA ligase OS=Bergeyella cardium OX=1585976 GN=DBX24_06055 PE=3 SV=1	1	11	11	11	11	38	1371200	1480700	45707	49356	643450	659330
DBX24_03015	tr|A0A6P1QUT2|A0A6P1QUT2_9FLAO	tr|A0A6P1QUT2|A0A6P1QUT2_9FLAO DUF4295 domain-containing protein OS=Bergeyella cardium OX=1585976 GN=DBX24_03015 PE=4 SV=1	1	1	1	1	1	44	30263	30600	15131	15300	18703	16524
recQ	tr|A0A6P1QUT3|A0A6P1QUT3_9FLAO	tr|A0A6P1QUT3|A0A6P1QUT3_9FLAO DNA helicase RecQ OS=Bergeyella cardium OX=1585976 GN=recQ PE=3 SV=1	1	12	14	12	14	44.8	1621300	2185600	39543	53307	1311700	1144600
DBX24_02405	tr|A0A6P1QUT4|A0A6P1QUT4_9FLAO	tr|A0A6P1QUT4|A0A6P1QUT4_9FLAO Redoxin domain-containing protein OS=Bergeyella cardium OX=1585976 GN=DBX24_02405 PE=4 SV=1	1	2	4	2	4	14.7	94730	274410	3789.2	10977	77383	143710
DBX24_01120	tr|A0A6P1QUT5|A0A6P1QUT5_9FLAO	tr|A0A6P1QUT5|A0A6P1QUT5_9FLAO 3-phosphoglycerate dehydrogenase OS=Bergeyella cardium OX=1585976 GN=DBX24_01120 PE=3 SV=1	1	9	10	9	10	53.8	2513800	3195200	132310	168170	1845000	1667500
DBX24_06585	tr|A0A6P1QUT6|A0A6P1QUT6_9FLAO	tr|A0A6P1QUT6|A0A6P1QUT6_9FLAO DUF2851 family protein OS=Bergeyella cardium OX=1585976 GN=DBX24_06585 PE=4 SV=1	1	0	1	0	1	4	0	13657	0	440.56	0	7374.8
groL	tr|A0A6P1QUT7|A0A6P1QUT7_9FLAO	tr|A0A6P1QUT7|A0A6P1QUT7_9FLAO Chaperonin GroEL OS=Bergeyella cardium OX=1585976 GN=groL PE=3 SV=1	1	26	26	26	26	78	32980000	41077000	1063900	1325100	18243000	20629000
DBX24_04905	tr|A0A6P1QUT9|A0A6P1QUT9_9FLAO	tr|A0A6P1QUT9|A0A6P1QUT9_9FLAO SPOR domain-containing protein OS=Bergeyella cardium OX=1585976 GN=DBX24_04905 PE=4 SV=1	1	0	0	0	0	11.9	0	0	0	0	0	0
nuoE	tr|A0A6P1QUU1|A0A6P1QUU1_9FLAO	tr|A0A6P1QUU1|A0A6P1QUU1_9FLAO NADH-quinone oxidoreductase subunit NuoE OS=Bergeyella cardium OX=1585976 GN=nuoE PE=3 SV=1	1	1	1	1	1	17.6	143030	79411	13002	7219.2	0	98018
DBX24_06155	tr|A0A6P1QUU2|A0A6P1QUU2_9FLAO	tr|A0A6P1QUU2|A0A6P1QUU2_9FLAO DoxX family membrane protein OS=Bergeyella cardium OX=1585976 GN=DBX24_06155 PE=4 SV=1	1	2	2	2	2	10.5	183240	149530	13088	10681	0	46102
DBX24_03120	tr|A0A6P1QUU5|A0A6P1QUU5_9FLAO	tr|A0A6P1QUU5|A0A6P1QUU5_9FLAO IPExxxVDY family protein OS=Bergeyella cardium OX=1585976 GN=DBX24_03120 PE=4 SV=1	1	1	2	1	2	24.1	12093	57254	2015.5	9542.3	12326	24423
DBX24_04975	tr|A0A6P1QUU6|A0A6P1QUU6_9FLAO	tr|A0A6P1QUU6|A0A6P1QUU6_9FLAO NifU family protein OS=Bergeyella cardium OX=1585976 GN=DBX24_04975 PE=3 SV=1	1	8	10	8	10	61.1	1563300	2740900	91960	161230	960560	1053800
DBX24_01220	tr|A0A6P1QUU7|A0A6P1QUU7_9FLAO	tr|A0A6P1QUU7|A0A6P1QUU7_9FLAO site-specific DNA-methyltransferase (adenine-specific) OS=Bergeyella cardium OX=1585976 GN=DBX24_01220 PE=4 SV=1	1	1	2	1	2	3.5	38292	183080	316.46	1513.1	39850	51152
DBX24_06205	tr|A0A6P1QUU8|A0A6P1QUU8_9FLAO	tr|A0A6P1QUU8|A0A6P1QUU8_9FLAO Uncharacterized protein OS=Bergeyella cardium OX=1585976 GN=DBX24_06205 PE=4 SV=1	1	1	1	1	1	32.8	202430	230370	13496	15358	0	0
gldK	tr|A0A6P1QUU9|A0A6P1QUU9_9FLAO	tr|A0A6P1QUU9|A0A6P1QUU9_9FLAO Gliding motility lipoprotein GldK OS=Bergeyella cardium OX=1585976 GN=gldK PE=4 SV=1	1	12	10	12	10	28.7	2710700	2831600	142670	149030	1621800	1363200
DBX24_06690	tr|A0A6P1QUV0|A0A6P1QUV0_9FLAO	tr|A0A6P1QUV0|A0A6P1QUV0_9FLAO Tetratricopeptide repeat protein OS=Bergeyella cardium OX=1585976 GN=DBX24_06690 PE=4 SV=1	1	14	14	14	14	55.4	2878600	2499300	95953	83310	1802500	1361900
DBX24_01075	tr|A0A6P1QUV4|A0A6P1QUV4_9FLAO	tr|A0A6P1QUV4|A0A6P1QUV4_9FLAO DUF302 domain-containing protein OS=Bergeyella cardium OX=1585976 GN=DBX24_01075 PE=4 SV=1	1	1	1	1	1	8.8	33138	35911	2761.5	2992.6	20480	19392
serS	tr|A0A6P1QUV5|A0A6P1QUV5_9FLAO	tr|A0A6P1QUV5|A0A6P1QUV5_9FLAO Serine--tRNA ligase OS=Bergeyella cardium OX=1585976 GN=serS PE=3 SV=1	1	10	9	10	9	43.8	1331600	1166100	63412	55530	660540	730410
DBX24_06255	tr|A0A6P1QUV6|A0A6P1QUV6_9FLAO	tr|A0A6P1QUV6|A0A6P1QUV6_9FLAO NAD(P)H-dependent oxidoreductase OS=Bergeyella cardium OX=1585976 GN=DBX24_06255 PE=3 SV=1	1	2	2	2	2	33.3	47361	143210	3946.8	11934	33455	56452
recA	tr|A0A6P1QUV8|A0A6P1QUV8_9FLAO	tr|A0A6P1QUV8|A0A6P1QUV8_9FLAO Protein RecA OS=Bergeyella cardium OX=1585976 GN=recA PE=3 SV=1	1	6	4	6	4	36.6	2129500	1815300	133090	113460	1197900	933060
DBX24_08315	tr|A0A6P1QUW0|A0A6P1QUW0_9FLAO	tr|A0A6P1QUW0|A0A6P1QUW0_9FLAO Uncharacterized protein OS=Bergeyella cardium OX=1585976 GN=DBX24_08315 PE=4 SV=1	1	1	1	1	1	3.3	54284	63713	3877.4	4550.9	33549	34405
DBX24_07960	tr|A0A6P1QUW1|A0A6P1QUW1_9FLAO	tr|A0A6P1QUW1|A0A6P1QUW1_9FLAO Sugar kinase OS=Bergeyella cardium OX=1585976 GN=DBX24_07960 PE=4 SV=1	1	2	4	2	4	20.6	399790	514090	36345	46736	179310	212730
serC	tr|A0A6P1QUW2|A0A6P1QUW2_9FLAO	tr|A0A6P1QUW2|A0A6P1QUW2_9FLAO Phosphoserine aminotransferase OS=Bergeyella cardium OX=1585976 GN=serC PE=3 SV=1	1	1	2	1	2	17.3	118060	181250	6213.7	9539.5	86874	73679
rpmA	tr|A0A6P1QUW3|A0A6P1QUW3_9FLAO	tr|A0A6P1QUW3|A0A6P1QUW3_9FLAO Large ribosomal subunit protein bL27 OS=Bergeyella cardium OX=1585976 GN=rpmA PE=3 SV=1	1	1	1	1	1	30.6	90629	89713	22657	22428	83971	72626
DBX24_06315	tr|A0A6P1QUW4|A0A6P1QUW4_9FLAO	tr|A0A6P1QUW4|A0A6P1QUW4_9FLAO TolC family protein OS=Bergeyella cardium OX=1585976 GN=DBX24_06315 PE=3 SV=1	1	11	9	11	9	36.7	1076600	1164500	43062	46581	622310	666490
DBX24_00380	tr|A0A6P1QUW9|A0A6P1QUW9_9FLAO	tr|A0A6P1QUW9|A0A6P1QUW9_9FLAO DUF2911 domain-containing protein OS=Bergeyella cardium OX=1585976 GN=DBX24_00380 PE=4 SV=1	1	5	5	5	5	36.5	560690	547000	46724	45583	275240	199770
DBX24_08010	tr|A0A6P1QUX0|A0A6P1QUX0_9FLAO	tr|A0A6P1QUX0|A0A6P1QUX0_9FLAO AMP-binding protein OS=Bergeyella cardium OX=1585976 GN=DBX24_08010 PE=4 SV=1	1	2	6	2	6	16.4	120510	418290	4463.3	15492	105180	131140
DBX24_06365	tr|A0A6P1QUX2|A0A6P1QUX2_9FLAO	tr|A0A6P1QUX2|A0A6P1QUX2_9FLAO G-D-S-L family lipolytic protein OS=Bergeyella cardium OX=1585976 GN=DBX24_06365 PE=4 SV=1	1	8	9	8	9	36.8	4633900	5132900	154460	171100	2639800	2621200
DBX24_05220	tr|A0A6P1QUX4|A0A6P1QUX4_9FLAO	tr|A0A6P1QUX4|A0A6P1QUX4_9FLAO Spore maturation protein OS=Bergeyella cardium OX=1585976 GN=DBX24_05220 PE=4 SV=1	1	1	1	1	1	6.6	35692	49584	1487.2	2066	24073	29220
DBX24_01400	tr|A0A6P1QUX6|A0A6P1QUX6_9FLAO	tr|A0A6P1QUX6|A0A6P1QUX6_9FLAO Pseudouridine synthase OS=Bergeyella cardium OX=1585976 GN=DBX24_01400 PE=3 SV=1	1	4	5	4	5	30	650560	808910	38268	47583	437610	551850
DBX24_00435	tr|A0A6P1QUX7|A0A6P1QUX7_9FLAO	tr|A0A6P1QUX7|A0A6P1QUX7_9FLAO Uncharacterized protein OS=Bergeyella cardium OX=1585976 GN=DBX24_00435 PE=3 SV=1	1	0	0	0	0	3.2	0	0	0	0	0	0
rlmJ	tr|A0A6P1QUX8|A0A6P1QUX8_9FLAO	tr|A0A6P1QUX8|A0A6P1QUX8_9FLAO 23S rRNA (Adenine(2030)-N(6))-methyltransferase RlmJ OS=Bergeyella cardium OX=1585976 GN=rlmJ PE=4 SV=1	1	2	2	2	2	19.5	104520	138320	9501.8	12575	65944	74158
def	tr|A0A6P1QUX9|A0A6P1QUX9_9FLAO	tr|A0A6P1QUX9|A0A6P1QUX9_9FLAO Peptide deformylase OS=Bergeyella cardium OX=1585976 GN=def PE=3 SV=1	1	2	2	2	2	31.1	239680	188910	29961	23614	76168	49314
secD	tr|A0A6P1QUY1|A0A6P1QUY1_9FLAO	tr|A0A6P1QUY1|A0A6P1QUY1_9FLAO Multifunctional fusion protein OS=Bergeyella cardium OX=1585976 GN=secD PE=3 SV=1	1	16	10	16	10	25.8	6956400	4252000	161780	98883	3128300	3864800
dnaE	tr|A0A6P1QUY3|A0A6P1QUY3_9FLAO	tr|A0A6P1QUY3|A0A6P1QUY3_9FLAO DNA-directed DNA polymerase OS=Bergeyella cardium OX=1585976 GN=dnaE PE=4 SV=1	1	9	12	9	12	22.7	805140	1103900	9472.2	12987	489660	533750
DBX24_05270	tr|A0A6P1QUY5|A0A6P1QUY5_9FLAO	tr|A0A6P1QUY5|A0A6P1QUY5_9FLAO Uncharacterized protein OS=Bergeyella cardium OX=1585976 GN=DBX24_05270 PE=4 SV=1	1	4	4	4	4	15.1	455470	1060900	20703	48225	353570	353330
purD	tr|A0A6P1QUY7|A0A6P1QUY7_9FLAO	tr|A0A6P1QUY7|A0A6P1QUY7_9FLAO Phosphoribosylamine--glycine ligase OS=Bergeyella cardium OX=1585976 GN=purD PE=3 SV=1	1	2	2	2	2	10.2	102830	102670	4674	4666.8	48999	35176
purK	tr|A0A6P1QUY8|A0A6P1QUY8_9FLAO	tr|A0A6P1QUY8|A0A6P1QUY8_9FLAO N5-carboxyaminoimidazole ribonucleotide synthase OS=Bergeyella cardium OX=1585976 GN=purK PE=3 SV=1	1	1	1	1	1	8.9	74167	68295	3708.4	3414.8	51844	41711
DBX24_08120	tr|A0A6P1QUY9|A0A6P1QUY9_9FLAO	tr|A0A6P1QUY9|A0A6P1QUY9_9FLAO Polysaccharide export protein OS=Bergeyella cardium OX=1585976 GN=DBX24_08120 PE=4 SV=1	1	1	0	1	0	14.3	19555	0	1396.8	0	0	0
rfbC	tr|A0A6P1QUZ0|A0A6P1QUZ0_9FLAO	tr|A0A6P1QUZ0|A0A6P1QUZ0_9FLAO dTDP-4-dehydrorhamnose 3,5-epimerase OS=Bergeyella cardium OX=1585976 GN=rfbC PE=3 SV=1	1	4	5	4	5	44.2	843370	998550	70281	83212	585100	536280
DBX24_05320	tr|A0A6P1QUZ1|A0A6P1QUZ1_9FLAO	tr|A0A6P1QUZ1|A0A6P1QUZ1_9FLAO Insulinase family protein OS=Bergeyella cardium OX=1585976 GN=DBX24_05320 PE=3 SV=1	1	2	2	2	2	5.9	85265	142450	1550.3	2590	56003	49903
DBX24_03340	tr|A0A6P1QUZ3|A0A6P1QUZ3_9FLAO	tr|A0A6P1QUZ3|A0A6P1QUZ3_9FLAO Uncharacterized protein OS=Bergeyella cardium OX=1585976 GN=DBX24_03340 PE=4 SV=1	1	1	2	1	2	17	119640	182560	10877	16596	125690	91652
DBX24_00550	tr|A0A6P1QUZ6|A0A6P1QUZ6_9FLAO	tr|A0A6P1QUZ6|A0A6P1QUZ6_9FLAO Uncharacterized protein OS=Bergeyella cardium OX=1585976 GN=DBX24_00550 PE=4 SV=1	1	15	15	15	15	64.9	10358000	11591000	470810	526870	6215400	5831600
DBX24_08530	tr|A0A6P1QUZ7|A0A6P1QUZ7_9FLAO	tr|A0A6P1QUZ7|A0A6P1QUZ7_9FLAO Iron-sulfur cluster carrier protein OS=Bergeyella cardium OX=1585976 GN=DBX24_08530 PE=3 SV=1	1	3	3	3	3	35.1	1657400	1461400	103590	91337	903520	621590
DBX24_08170	tr|A0A6P1QUZ8|A0A6P1QUZ8_9FLAO	tr|A0A6P1QUZ8|A0A6P1QUZ8_9FLAO Beta-ketoacyl-ACP synthase 3 OS=Bergeyella cardium OX=1585976 GN=DBX24_08170 PE=4 SV=1	1	4	6	4	6	42.9	483020	582950	28413	34291	378160	345910
DBX24_06555	tr|A0A6P1QUZ9|A0A6P1QUZ9_9FLAO	tr|A0A6P1QUZ9|A0A6P1QUZ9_9FLAO Uncharacterized protein OS=Bergeyella cardium OX=1585976 GN=DBX24_06555 PE=4 SV=1	1	1	1	1	1	52.4	125800	125280	31451	31320	0	0
uvrA	tr|A0A6P1QV01|A0A6P1QV01_9FLAO	tr|A0A6P1QV01|A0A6P1QV01_9FLAO UvrABC system protein A OS=Bergeyella cardium OX=1585976 GN=uvrA PE=3 SV=1	1	3	4	3	4	15.2	221000	282050	3946.4	5036.6	172350	196680
DBX24_05370	tr|A0A6P1QV02|A0A6P1QV02_9FLAO	tr|A0A6P1QV02|A0A6P1QV02_9FLAO DUF3575 domain-containing protein OS=Bergeyella cardium OX=1585976 GN=DBX24_05370 PE=4 SV=1	1	2	3	2	3	48.9	835760	687110	92862	76346	500690	260110
valS	tr|A0A6P1QV04|A0A6P1QV04_9FLAO	tr|A0A6P1QV04|A0A6P1QV04_9FLAO Valine--tRNA ligase OS=Bergeyella cardium OX=1585976 GN=valS PE=3 SV=1	1	11	10	11	10	24.8	848770	1022800	17322	20874	402760	451530
rpe	tr|A0A6P1QV05|A0A6P1QV05_9FLAO	tr|A0A6P1QV05|A0A6P1QV05_9FLAO Ribulose-phosphate 3-epimerase OS=Bergeyella cardium OX=1585976 GN=rpe PE=3 SV=1	1	2	3	2	3	25.9	415960	572420	46218	63602	266590	270880
DBX24_03395	tr|A0A6P1QV07|A0A6P1QV07_9FLAO	tr|A0A6P1QV07|A0A6P1QV07_9FLAO Pyruvate dehydrogenase complex E1 component subunit beta OS=Bergeyella cardium OX=1585976 GN=DBX24_03395 PE=4 SV=1	1	6	7	6	7	38.5	4879100	4469300	271060	248300	2588400	2387200
DBX24_08230	tr|A0A6P1QV08|A0A6P1QV08_9FLAO	tr|A0A6P1QV08|A0A6P1QV08_9FLAO Heavy metal translocating P-type ATPase OS=Bergeyella cardium OX=1585976 GN=DBX24_08230 PE=3 SV=1	1	2	3	2	3	8.6	588000	350580	17294	10311	306390	233080
DBX24_05425	tr|A0A6P1QV09|A0A6P1QV09_9FLAO	tr|A0A6P1QV09|A0A6P1QV09_9FLAO DUF2723 domain-containing protein OS=Bergeyella cardium OX=1585976 GN=DBX24_05425 PE=4 SV=1	1	3	3	3	3	4.7	170390	238460	3341	4675.8	89273	121530
ndhC	tr|A0A6P1QV10|A0A6P1QV10_9FLAO	tr|A0A6P1QV10|A0A6P1QV10_9FLAO NADH-quinone oxidoreductase subunit A OS=Bergeyella cardium OX=1585976 GN=ndhC PE=3 SV=1	1	0	1	0	1	12.2	0	40451	0	10113	0	21843
DBX24_02775	tr|A0A6P1QV11|A0A6P1QV11_9FLAO	tr|A0A6P1QV11|A0A6P1QV11_9FLAO Ferric uptake regulation protein OS=Bergeyella cardium OX=1585976 GN=DBX24_02775 PE=3 SV=1	1	3	2	3	2	51.9	460670	464810	57584	58101	246190	264130
yidC	tr|A0A6P1QV12|A0A6P1QV12_9FLAO	tr|A0A6P1QV12|A0A6P1QV12_9FLAO Membrane protein insertase YidC OS=Bergeyella cardium OX=1585976 GN=yidC PE=3 SV=1	1	5	8	5	8	22	730380	937780	29215	37511	506800	415560
DBX24_00670	tr|A0A6P1QV13|A0A6P1QV13_9FLAO	tr|A0A6P1QV13|A0A6P1QV13_9FLAO Polyprenyl synthetase family protein OS=Bergeyella cardium OX=1585976 GN=DBX24_00670 PE=3 SV=1	1	1	1	1	1	13.5	13329	38890	579.53	1690.9	0	0
rlmH	tr|A0A6P1QV14|A0A6P1QV14_9FLAO	tr|A0A6P1QV14|A0A6P1QV14_9FLAO Ribosomal RNA large subunit methyltransferase H OS=Bergeyella cardium OX=1585976 GN=rlmH PE=3 SV=1	1	1	2	1	2	19.7	95120	129410	9512	12941	69291	59041
DBX24_03450	tr|A0A6P1QV17|A0A6P1QV17_9FLAO	tr|A0A6P1QV17|A0A6P1QV17_9FLAO DNA-directed RNA polymerase subunit omega OS=Bergeyella cardium OX=1585976 GN=DBX24_03450 PE=3 SV=1	1	2	2	2	2	32.4	178820	191090	29803	31848	92611	93408
DBX24_08285	tr|A0A6P1QV18|A0A6P1QV18_9FLAO	tr|A0A6P1QV18|A0A6P1QV18_9FLAO Uncharacterized protein OS=Bergeyella cardium OX=1585976 GN=DBX24_08285 PE=4 SV=1	1	4	5	4	5	20.9	186590	300360	12439	20024	116540	156390
nuoL	tr|A0A6P1QV19|A0A6P1QV19_9FLAO	tr|A0A6P1QV19|A0A6P1QV19_9FLAO NADH-quinone oxidoreductase subunit L OS=Bergeyella cardium OX=1585976 GN=nuoL PE=3 SV=1	1	1	1	1	1	1.7	102360	37615	9305.8	3419.5	63264	20312
DBX24_05475	tr|A0A6P1QV20|A0A6P1QV20_9FLAO	tr|A0A6P1QV20|A0A6P1QV20_9FLAO DNA starvation/stationary phase protection protein OS=Bergeyella cardium OX=1585976 GN=DBX24_05475 PE=3 SV=1	1	5	5	5	5	66.5	1149400	606050	104490	55095	852530	723650
sdhA	tr|A0A6P1QV21|A0A6P1QV21_9FLAO	tr|A0A6P1QV21|A0A6P1QV21_9FLAO succinate dehydrogenase OS=Bergeyella cardium OX=1585976 GN=sdhA PE=3 SV=1	1	25	26	25	26	55.7	10092000	11872000	280320	329780	6010100	6387400
ric	tr|A0A6P1QV22|A0A6P1QV22_9FLAO	tr|A0A6P1QV22|A0A6P1QV22_9FLAO Iron-sulfur cluster repair di-iron protein OS=Bergeyella cardium OX=1585976 GN=ric PE=4 SV=1	1	9	8	9	8	52.7	2203700	1343400	137730	83961	1310400	1218800
DBX24_01465	tr|A0A6P1QV24|A0A6P1QV24_9FLAO	tr|A0A6P1QV24|A0A6P1QV24_9FLAO oligopeptidase A OS=Bergeyella cardium OX=1585976 GN=DBX24_01465 PE=3 SV=1	1	2	5	2	5	15.6	97197	219440	2429.9	5485.9	68942	105740
DBX24_01615	tr|A0A6P1QV25|A0A6P1QV25_9FLAO	tr|A0A6P1QV25|A0A6P1QV25_9FLAO Ribosomal RNA small subunit methyltransferase E OS=Bergeyella cardium OX=1585976 GN=DBX24_01615 PE=3 SV=1	1	0	0	0	0	12.2	0	0	0	0	0	0
fabZ	tr|A0A6P1QV26|A0A6P1QV26_9FLAO	tr|A0A6P1QV26|A0A6P1QV26_9FLAO Multifunctional fusion protein OS=Bergeyella cardium OX=1585976 GN=fabZ PE=3 SV=1	1	11	7	11	7	41.9	4610200	3891300	209550	176880	2672700	2557100
hisS	tr|A0A6P1QV27|A0A6P1QV27_9FLAO	tr|A0A6P1QV27|A0A6P1QV27_9FLAO Histidine--tRNA ligase OS=Bergeyella cardium OX=1585976 GN=hisS PE=3 SV=1	1	2	3	2	3	22.1	212130	171450	7856.6	6349.9	123130	114720
sprA	tr|A0A6P1QV29|A0A6P1QV29_9FLAO	tr|A0A6P1QV29|A0A6P1QV29_9FLAO Cell surface protein SprA OS=Bergeyella cardium OX=1585976 GN=sprA PE=4 SV=1	1	30	37	30	37	29.7	6396800	9160000	56609	81062	3171500	4176600
rplA	tr|A0A6P1QV30|A0A6P1QV30_9FLAO	tr|A0A6P1QV30|A0A6P1QV30_9FLAO Large ribosomal subunit protein uL1 OS=Bergeyella cardium OX=1585976 GN=rplA PE=3 SV=1	1	9	9	9	9	36.5	3574400	1852000	297870	154330	1774400	1471300
DBX24_00775	tr|A0A6P1QV31|A0A6P1QV31_9FLAO	tr|A0A6P1QV31|A0A6P1QV31_9FLAO T9SS type A sorting domain-containing protein OS=Bergeyella cardium OX=1585976 GN=DBX24_00775 PE=3 SV=1	1	6	6	6	6	28.1	956980	791410	47849	39571	462980	405310
DBX24_08745	tr|A0A6P1QV32|A0A6P1QV32_9FLAO	tr|A0A6P1QV32|A0A6P1QV32_9FLAO Prolyl oligopeptidase family serine peptidase OS=Bergeyella cardium OX=1585976 GN=DBX24_08745 PE=3 SV=1	1	14	20	14	20	48.4	4413000	4634800	107640	113040	2508900	2469600
DBX24_01515	tr|A0A6P1QV33|A0A6P1QV33_9FLAO	tr|A0A6P1QV33|A0A6P1QV33_9FLAO Lipopolysaccharide biosynthesis protein OS=Bergeyella cardium OX=1585976 GN=DBX24_01515 PE=4 SV=1	1	0	1	0	1	9.4	0	37759	0	2221.1	0	20389
DBX24_05585	tr|A0A6P1QV34|A0A6P1QV34_9FLAO	tr|A0A6P1QV34|A0A6P1QV34_9FLAO Sigma-70 family RNA polymerase sigma factor OS=Bergeyella cardium OX=1585976 GN=DBX24_05585 PE=3 SV=1	1	3	3	3	3	37.8	175410	210350	17541	21035	101690	98159
DBX24_02885	tr|A0A6P1QV35|A0A6P1QV35_9FLAO	tr|A0A6P1QV35|A0A6P1QV35_9FLAO Uncharacterized protein OS=Bergeyella cardium OX=1585976 GN=DBX24_02885 PE=4 SV=1	1	1	1	1	1	10.8	31914	29160	2454.9	2243	19724	15746
pth	tr|A0A6P1QV36|A0A6P1QV36_9FLAO	tr|A0A6P1QV36|A0A6P1QV36_9FLAO Peptidyl-tRNA hydrolase OS=Bergeyella cardium OX=1585976 GN=pth PE=3 SV=1	1	2	3	2	3	15.5	165360	193930	18374	21548	80310	76095
DBX24_01565	tr|A0A6P1QV38|A0A6P1QV38_9FLAO	tr|A0A6P1QV38|A0A6P1QV38_9FLAO Uncharacterized protein OS=Bergeyella cardium OX=1585976 GN=DBX24_01565 PE=4 SV=1	1	7	5	7	5	43.3	806600	619300	62047	47638	528410	227500
DBX24_08800	tr|A0A6P1QV40|A0A6P1QV40_9FLAO	tr|A0A6P1QV40|A0A6P1QV40_9FLAO Uncharacterized protein OS=Bergeyella cardium OX=1585976 GN=DBX24_08800 PE=4 SV=1	1	7	6	7	6	58.4	4176600	5925300	298330	423230	2223000	2648500
DBX24_08390	tr|A0A6P1QV41|A0A6P1QV41_9FLAO	tr|A0A6P1QV41|A0A6P1QV41_9FLAO Peptidase M14 OS=Bergeyella cardium OX=1585976 GN=DBX24_08390 PE=4 SV=1	1	1	0	1	0	7.1	35329	0	1766.5	0	21835	0
DBX24_05670	tr|A0A6P1QV42|A0A6P1QV42_9FLAO	tr|A0A6P1QV42|A0A6P1QV42_9FLAO DinB family protein OS=Bergeyella cardium OX=1585976 GN=DBX24_05670 PE=4 SV=1	1	0	1	0	1	31.4	0	39227	0	6537.9	0	21182
DBX24_01680	tr|A0A6P1QV44|A0A6P1QV44_9FLAO	tr|A0A6P1QV44|A0A6P1QV44_9FLAO DUF21 domain-containing protein OS=Bergeyella cardium OX=1585976 GN=DBX24_01680 PE=4 SV=1	1	4	4	4	4	15.5	484920	601790	34637	42985	262740	273000
DBX24_01620	tr|A0A6P1QV45|A0A6P1QV45_9FLAO	tr|A0A6P1QV45|A0A6P1QV45_9FLAO Alkaline phosphatase OS=Bergeyella cardium OX=1585976 GN=DBX24_01620 PE=3 SV=1	1	9	12	9	12	38	4755100	6974300	182890	268240	2863700	2956200
topA	tr|A0A6P1QV46|A0A6P1QV46_9FLAO	tr|A0A6P1QV46|A0A6P1QV46_9FLAO DNA topoisomerase 1 OS=Bergeyella cardium OX=1585976 GN=topA PE=3 SV=1	1	9	9	9	9	22.3	927280	906120	19729	19279	532990	446720
accA	tr|A0A6P1QV49|A0A6P1QV49_9FLAO	tr|A0A6P1QV49|A0A6P1QV49_9FLAO Acetyl-coenzyme A carboxylase carboxyl transferase subunit alpha OS=Bergeyella cardium OX=1585976 GN=accA PE=3 SV=1	1	9	8	9	8	52.2	1828900	2318100	96256	122000	1051000	971740
DBX24_00880	tr|A0A6P1QV50|A0A6P1QV50_9FLAO	tr|A0A6P1QV50|A0A6P1QV50_9FLAO Glycosyl transferase family 1 OS=Bergeyella cardium OX=1585976 GN=DBX24_00880 PE=4 SV=1	1	1	1	1	1	12.3	54947	61746	2747.3	3087.3	54608	53616
DBX24_07235	tr|A0A6P1QV52|A0A6P1QV52_9FLAO	tr|A0A6P1QV52|A0A6P1QV52_9FLAO M20/M25/M40 family metallo-hydrolase OS=Bergeyella cardium OX=1585976 GN=DBX24_07235 PE=4 SV=1	1	3	4	3	4	22.7	282820	629990	10878	24230	156370	332400
DBX24_08445	tr|A0A6P1QV53|A0A6P1QV53_9FLAO	tr|A0A6P1QV53|A0A6P1QV53_9FLAO Uncharacterized protein OS=Bergeyella cardium OX=1585976 GN=DBX24_08445 PE=3 SV=1	1	1	0	1	0	5.1	29378	0	2448.2	0	0	0
purN	tr|A0A6P1QV54|A0A6P1QV54_9FLAO;REV__tr|A0A6P1QV54|A0A6P1QV54_9FLAO	tr|A0A6P1QV54|A0A6P1QV54_9FLAO Phosphoribosylglycinamide formyltransferase OS=Bergeyella cardium OX=1585976 GN=purN PE=3 SV=1	2	2	1	2	1	19.3	161820	35683	17980	3964.8	0	19269
atpG	tr|A0A6P1QV55|A0A6P1QV55_9FLAO	tr|A0A6P1QV55|A0A6P1QV55_9FLAO ATP synthase gamma chain OS=Bergeyella cardium OX=1585976 GN=atpG PE=3 SV=1	1	2	4	2	4	32.4	2624200	2302500	154370	135440	1698600	1203800
recJ	tr|A0A6P1QV57|A0A6P1QV57_9FLAO	tr|A0A6P1QV57|A0A6P1QV57_9FLAO Single-stranded-DNA-specific exonuclease RecJ OS=Bergeyella cardium OX=1585976 GN=recJ PE=3 SV=1	1	1	1	1	1	5.6	282620	339080	10093	12110	158590	166250
DBX24_00935	tr|A0A6P1QV59|A0A6P1QV59_9FLAO	tr|A0A6P1QV59|A0A6P1QV59_9FLAO Glycosyltransferase OS=Bergeyella cardium OX=1585976 GN=DBX24_00935 PE=4 SV=1	1	3	2	3	2	15.1	140480	89396	10034	6385.4	56989	37788
cas9	tr|A0A6P1QV61|A0A6P1QV61_9FLAO	tr|A0A6P1QV61|A0A6P1QV61_9FLAO CRISPR-associated endonuclease Cas9 OS=Bergeyella cardium OX=1585976 GN=cas9 PE=3 SV=1	1	17	21	17	21	21.5	2056800	3007400	24781	36234	1110500	1330900
cmk	tr|A0A6P1QV69|A0A6P1QV69_9FLAO	tr|A0A6P1QV69|A0A6P1QV69_9FLAO Cytidylate kinase OS=Bergeyella cardium OX=1585976 GN=cmk PE=3 SV=1	1	5	4	5	4	38.6	832630	168570	64048	12967	245180	148930
DBX24_03045	tr|A0A6P1QV70|A0A6P1QV70_9FLAO	tr|A0A6P1QV70|A0A6P1QV70_9FLAO Glycosyltransferase OS=Bergeyella cardium OX=1585976 GN=DBX24_03045 PE=4 SV=1	1	1	1	1	1	6	97569	168270	6504.6	11218	60301	79848
dapB	tr|A0A6P1QV72|A0A6P1QV72_9FLAO	tr|A0A6P1QV72|A0A6P1QV72_9FLAO 4-hydroxy-tetrahydrodipicolinate reductase OS=Bergeyella cardium OX=1585976 GN=dapB PE=3 SV=1	1	2	2	2	2	31.3	45125	159720	4102.3	14520	43751	43242
odhB	tr|A0A6P1QV75|A0A6P1QV75_9FLAO	tr|A0A6P1QV75|A0A6P1QV75_9FLAO Dihydrolipoyllysine-residue succinyltransferase component of 2-oxoglutarate dehydrogenase complex OS=Bergeyella cardium OX=1585976 GN=odhB PE=3 SV=1	1	16	18	16	18	56.6	16581000	21483000	753690	976510	10282000	12396000
DBX24_01040	tr|A0A6P1QV76|A0A6P1QV76_9FLAO	tr|A0A6P1QV76|A0A6P1QV76_9FLAO starch synthase OS=Bergeyella cardium OX=1585976 GN=DBX24_01040 PE=4 SV=1	1	2	3	2	3	22.1	137960	178870	9854.4	12776	72005	73286
DBX24_03715	tr|A0A6P1QV77|A0A6P1QV77_9FLAO	tr|A0A6P1QV77|A0A6P1QV77_9FLAO T9SS type A sorting domain-containing protein OS=Bergeyella cardium OX=1585976 GN=DBX24_03715 PE=4 SV=1	1	15	13	15	13	50.7	2841700	2886300	129170	131200	1585600	1462300
DBX24_01835	tr|A0A6P1QV78|A0A6P1QV78_9FLAO	tr|A0A6P1QV78|A0A6P1QV78_9FLAO phosphoribosylglycinamide formyltransferase 1 OS=Bergeyella cardium OX=1585976 GN=DBX24_01835 PE=4 SV=1	1	2	1	2	1	34.3	37410	166300	3741	16630	0	99189
mtaB	tr|A0A6P1QV79|A0A6P1QV79_9FLAO	tr|A0A6P1QV79|A0A6P1QV79_9FLAO Threonylcarbamoyladenosine tRNA methylthiotransferase MtaB OS=Bergeyella cardium OX=1585976 GN=mtaB PE=3 SV=1	1	3	3	3	3	16.3	165570	187010	6898.6	7792.2	104780	88695
DBX24_07060	tr|A0A6P1QV80|A0A6P1QV80_9FLAO	tr|A0A6P1QV80|A0A6P1QV80_9FLAO NADP-dependent malic enzyme OS=Bergeyella cardium OX=1585976 GN=DBX24_07060 PE=3 SV=1	1	16	22	16	22	61.8	5960700	7216900	165570	200470	3466600	3313700
folE	tr|A0A6P1QV81|A0A6P1QV81_9FLAO	tr|A0A6P1QV81|A0A6P1QV81_9FLAO GTP cyclohydrolase 1 OS=Bergeyella cardium OX=1585976 GN=folE PE=3 SV=1	1	4	5	4	5	40.5	1076800	1526900	82834	117460	706710	982890
DBX24_05970	tr|A0A6P1QV82|A0A6P1QV82_9FLAO	tr|A0A6P1QV82|A0A6P1QV82_9FLAO DUF4013 domain-containing protein OS=Bergeyella cardium OX=1585976 GN=DBX24_05970 PE=4 SV=1	1	2	2	2	2	10.4	120300	208270	17186	29752	59837	77558
mdh	tr|A0A6P1QV85|A0A6P1QV85_9FLAO	tr|A0A6P1QV85|A0A6P1QV85_9FLAO Malate dehydrogenase OS=Bergeyella cardium OX=1585976 GN=mdh PE=3 SV=1	1	6	6	6	6	54.9	1476100	1699700	77688	89456	1393000	1316600
DBX24_01090	tr|A0A6P1QV86|A0A6P1QV86_9FLAO	tr|A0A6P1QV86|A0A6P1QV86_9FLAO Quinolinate synthase NadA OS=Bergeyella cardium OX=1585976 GN=DBX24_01090 PE=4 SV=1	1	1	1	1	1	23.2	34498	42506	3833.1	4722.9	21321	22953
accD	tr|A0A6P1QV87|A0A6P1QV87_9FLAO	tr|A0A6P1QV87|A0A6P1QV87_9FLAO Acetyl-coenzyme A carboxylase carboxyl transferase subunit beta OS=Bergeyella cardium OX=1585976 GN=accD PE=3 SV=1	1	4	5	4	5	44.4	1034800	1395300	68988	93017	694780	752850
DBX24_09120	tr|A0A6P1QV90|A0A6P1QV90_9FLAO	tr|A0A6P1QV90|A0A6P1QV90_9FLAO Uncharacterized protein OS=Bergeyella cardium OX=1585976 GN=DBX24_09120 PE=4 SV=1	1	3	3	3	3	17.5	101950	131380	3921.1	5053.2	75211	72192
DBX24_01890	tr|A0A6P1QV91|A0A6P1QV91_9FLAO	tr|A0A6P1QV91|A0A6P1QV91_9FLAO FAD-binding protein OS=Bergeyella cardium OX=1585976 GN=DBX24_01890 PE=4 SV=1	1	1	0	1	0	3.4	153620	0	7315.3	0	94943	0
DBX24_06020	tr|A0A6P1QV92|A0A6P1QV92_9FLAO	tr|A0A6P1QV92|A0A6P1QV92_9FLAO Cell division protein FtsX OS=Bergeyella cardium OX=1585976 GN=DBX24_06020 PE=3 SV=1	1	0	1	0	1	3	0	95507	0	7346.7	0	51573
DBX24_07465	tr|A0A6P1QV93|A0A6P1QV93_9FLAO	tr|A0A6P1QV93|A0A6P1QV93_9FLAO Mechanosensitive ion channel OS=Bergeyella cardium OX=1585976 GN=DBX24_07465 PE=3 SV=1	1	0	1	0	1	8.7	0	27784	0	1029	0	20422
fbp	tr|A0A6P1QV96|A0A6P1QV96_9FLAO	tr|A0A6P1QV96|A0A6P1QV96_9FLAO Fructose-1,6-bisphosphatase class 1 OS=Bergeyella cardium OX=1585976 GN=fbp PE=3 SV=1	1	9	13	9	13	48.2	1196700	1971900	70391	115990	706380	743510
DBX24_07160	tr|A0A6P1QV97|A0A6P1QV97_9FLAO	tr|A0A6P1QV97|A0A6P1QV97_9FLAO Bifunctional nuclease family protein OS=Bergeyella cardium OX=1585976 GN=DBX24_07160 PE=4 SV=1	1	3	4	3	4	43	772390	947190	64366	78932	504510	522860
pyrE	tr|A0A6P1QV98|A0A6P1QV98_9FLAO	tr|A0A6P1QV98|A0A6P1QV98_9FLAO Orotate phosphoribosyltransferase OS=Bergeyella cardium OX=1585976 GN=pyrE PE=3 SV=1	1	7	7	7	7	33.8	678540	816510	30843	37114	348490	357960
DBX24_01950	tr|A0A6P1QVA0|A0A6P1QVA0_9FLAO	tr|A0A6P1QVA0|A0A6P1QVA0_9FLAO Glycosyltransferase OS=Bergeyella cardium OX=1585976 GN=DBX24_01950 PE=4 SV=1	1	0	2	0	2	4.7	0	65011	0	3824.2	0	22783
tuf	tr|A0A6P1QVA2|A0A6P1QVA2_9FLAO	tr|A0A6P1QVA2|A0A6P1QVA2_9FLAO Elongation factor Tu OS=Bergeyella cardium OX=1585976 GN=tuf PE=3 SV=1	1	20	20	20	20	72.4	20698000	31062000	985610	1479200	14482000	14342000
DBX24_08660	tr|A0A6P1QVA3|A0A6P1QVA3_9FLAO	tr|A0A6P1QVA3|A0A6P1QVA3_9FLAO Hotdog fold thioesterase OS=Bergeyella cardium OX=1585976 GN=DBX24_08660 PE=3 SV=1	1	0	2	0	2	27.1	0	28595	0	4765.9	0	0
murC	tr|A0A6P1QVA4|A0A6P1QVA4_9FLAO	tr|A0A6P1QVA4|A0A6P1QVA4_9FLAO UDP-N-acetylmuramate--L-alanine ligase OS=Bergeyella cardium OX=1585976 GN=murC PE=3 SV=1	1	7	7	7	7	31.2	774620	1058500	36887	50405	370870	375610
DBX24_01945	tr|A0A6P1QVA5|A0A6P1QVA5_9FLAO	tr|A0A6P1QVA5|A0A6P1QVA5_9FLAO DUF4876 domain-containing protein OS=Bergeyella cardium OX=1585976 GN=DBX24_01945 PE=4 SV=1	1	11	14	11	14	52.2	2289500	3035500	99542	131980	1329200	1275500
DBX24_07215	tr|A0A6P1QVA7|A0A6P1QVA7_9FLAO	tr|A0A6P1QVA7|A0A6P1QVA7_9FLAO Mucoidy inhibitor MuiA family protein OS=Bergeyella cardium OX=1585976 GN=DBX24_07215 PE=4 SV=1	1	12	13	12	13	35.9	3738200	3351600	155760	139650	1916100	1891400
DBX24_09240	tr|A0A6P1QVA9|A0A6P1QVA9_9FLAO	tr|A0A6P1QVA9|A0A6P1QVA9_9FLAO CusA/CzcA family heavy metal efflux RND transporter OS=Bergeyella cardium OX=1585976 GN=DBX24_09240 PE=3 SV=1	1	5	5	5	5	10.1	325690	750300	5428.2	12505	263750	317170
DBX24_06170	tr|A0A6P1QVB1|A0A6P1QVB1_9FLAO	tr|A0A6P1QVB1|A0A6P1QVB1_9FLAO sulfate adenylyltransferase OS=Bergeyella cardium OX=1585976 GN=DBX24_06170 PE=4 SV=1	1	7	8	7	8	43.7	555250	900060	24141	39133	507270	589830
DBX24_07575	tr|A0A6P1QVB3|A0A6P1QVB3_9FLAO	tr|A0A6P1QVB3|A0A6P1QVB3_9FLAO DEAD/DEAH box helicase OS=Bergeyella cardium OX=1585976 GN=DBX24_07575 PE=3 SV=1	1	3	4	3	4	20.9	390590	855540	13950	30555	355550	382790
purC	tr|A0A6P1QVB4|A0A6P1QVB4_9FLAO	tr|A0A6P1QVB4|A0A6P1QVB4_9FLAO Phosphoribosylaminoimidazole-succinocarboxamide synthase OS=Bergeyella cardium OX=1585976 GN=purC PE=3 SV=1	1	6	7	6	7	41	472350	659720	39363	54977	380090	458140
DBX24_03265	tr|A0A6P1QVB7|A0A6P1QVB7_9FLAO	tr|A0A6P1QVB7|A0A6P1QVB7_9FLAO Alpha/beta fold hydrolase OS=Bergeyella cardium OX=1585976 GN=DBX24_03265 PE=4 SV=1	1	1	1	1	1	9.1	554000	683930	50364	62175	276020	251990
DBX24_02065	tr|A0A6P1QVB9|A0A6P1QVB9_9FLAO	tr|A0A6P1QVB9|A0A6P1QVB9_9FLAO DUF4403 family protein OS=Bergeyella cardium OX=1585976 GN=DBX24_02065 PE=4 SV=1	1	1	0	1	0	8.8	31414	0	1427.9	0	19415	0
ileS	tr|A0A6P1QVC1|A0A6P1QVC1_9FLAO	tr|A0A6P1QVC1|A0A6P1QVC1_9FLAO Isoleucine--tRNA ligase OS=Bergeyella cardium OX=1585976 GN=ileS PE=3 SV=1	1	28	25	28	25	46.3	3831800	3734900	64945	63304	2024500	2270000
sppA	tr|A0A6P1QVC4|A0A6P1QVC4_9FLAO	tr|A0A6P1QVC4|A0A6P1QVC4_9FLAO Signal peptide peptidase SppA OS=Bergeyella cardium OX=1585976 GN=sppA PE=3 SV=1	1	1	3	1	3	12.3	101090	135780	3485.7	4682	68644	65510
DBX24_08765	tr|A0A6P1QVC6|A0A6P1QVC6_9FLAO	tr|A0A6P1QVC6|A0A6P1QVC6_9FLAO YceI family protein OS=Bergeyella cardium OX=1585976 GN=DBX24_08765 PE=4 SV=1	1	4	4	4	4	30.9	2227500	3376300	222750	337630	1067100	2104100
mutS	tr|A0A6P1QVC9|A0A6P1QVC9_9FLAO	tr|A0A6P1QVC9|A0A6P1QVC9_9FLAO DNA mismatch repair protein MutS OS=Bergeyella cardium OX=1585976 GN=mutS PE=3 SV=1	1	3	4	3	4	13.5	286970	497130	5856.5	10145	264830	258110
DBX24_07385	tr|A0A6P1QVD0|A0A6P1QVD0_9FLAO	tr|A0A6P1QVD0|A0A6P1QVD0_9FLAO ATP-binding cassette domain-containing protein OS=Bergeyella cardium OX=1585976 GN=DBX24_07385 PE=4 SV=1	1	3	5	3	5	18.3	514330	804940	15127	23675	750810	761710
DBX24_03320	tr|A0A6P1QVD1|A0A6P1QVD1_9FLAO	tr|A0A6P1QVD1|A0A6P1QVD1_9FLAO Rhomboid family intramembrane serine protease OS=Bergeyella cardium OX=1585976 GN=DBX24_03320 PE=3 SV=1	1	2	2	2	2	10.4	147040	136850	36760	34212	93621	71152
DBX24_02060	tr|A0A6P1QVD2|A0A6P1QVD2_9FLAO	tr|A0A6P1QVD2|A0A6P1QVD2_9FLAO Superoxide dismutase OS=Bergeyella cardium OX=1585976 GN=DBX24_02060 PE=3 SV=1	1	4	4	4	4	43.4	620080	505990	51674	42166	364380	330730
rpoC	tr|A0A6P1QVD3|A0A6P1QVD3_9FLAO	tr|A0A6P1QVD3|A0A6P1QVD3_9FLAO DNA-directed RNA polymerase subunit beta OS=Bergeyella cardium OX=1585976 GN=rpoC PE=3 SV=1	1	38	42	38	42	48.4	11755000	12828000	148790	162380	7506500	7548700
rpsR	tr|A0A6P1QVD6|A0A6P1QVD6_9FLAO	tr|A0A6P1QVD6|A0A6P1QVD6_9FLAO Small ribosomal subunit protein bS18 OS=Bergeyella cardium OX=1585976 GN=rpsR PE=3 SV=1	1	4	4	4	4	63	2992000	3403800	598410	680750	2032800	1764200
DBX24_07695	tr|A0A6P1QVD7|A0A6P1QVD7_9FLAO	tr|A0A6P1QVD7|A0A6P1QVD7_9FLAO Glycosyltransferase OS=Bergeyella cardium OX=1585976 GN=DBX24_07695 PE=4 SV=1	1	3	3	3	3	18.2	100420	120720	5285.1	6353.6	40292	60962
DBX24_06330	tr|A0A6P1QVD8|A0A6P1QVD8_9FLAO	tr|A0A6P1QVD8|A0A6P1QVD8_9FLAO Cyclic nucleotide-binding domain-containing protein OS=Bergeyella cardium OX=1585976 GN=DBX24_06330 PE=4 SV=1	1	2	1	2	1	25.6	688670	792440	57389	66037	438620	452910
secY	tr|A0A6P1QVE0|A0A6P1QVE0_9FLAO	tr|A0A6P1QVE0|A0A6P1QVE0_9FLAO Protein translocase subunit SecY OS=Bergeyella cardium OX=1585976 GN=secY PE=3 SV=1	1	3	1	3	1	9.8	620720	531350	51727	44279	342980	302420
DBX24_06380	tr|A0A6P1QVE1|A0A6P1QVE1_9FLAO	tr|A0A6P1QVE1|A0A6P1QVE1_9FLAO MoaF-like domain-containing protein OS=Bergeyella cardium OX=1585976 GN=DBX24_06380 PE=4 SV=1	1	3	2	3	2	48.8	112320	114940	12480	12771	43419	52206
DBX24_01425	tr|A0A6P1QVE2|A0A6P1QVE2_9FLAO	tr|A0A6P1QVE2|A0A6P1QVE2_9FLAO Riboflavin biosynthesis protein OS=Bergeyella cardium OX=1585976 GN=DBX24_01425 PE=3 SV=1	1	1	2	1	2	19.5	122760	218860	6461.3	11519	86050	111770
folK	tr|A0A6P1QVE3|A0A6P1QVE3_9FLAO	tr|A0A6P1QVE3|A0A6P1QVE3_9FLAO 2-amino-4-hydroxy-6-hydroxymethyldihydropteridine pyrophosphokinase OS=Bergeyella cardium OX=1585976 GN=folK PE=3 SV=1	1	0	0	0	0	9.7	0	0	0	0	0	0
DBX24_07500	tr|A0A6P1QVE6|A0A6P1QVE6_9FLAO	tr|A0A6P1QVE6|A0A6P1QVE6_9FLAO TonB-dependent receptor OS=Bergeyella cardium OX=1585976 GN=DBX24_07500 PE=4 SV=1	1	15	15	15	15	44	3825300	4198800	115920	127240	2240700	2361100
DBX24_07750	tr|A0A6P1QVE7|A0A6P1QVE7_9FLAO	tr|A0A6P1QVE7|A0A6P1QVE7_9FLAO Uncharacterized protein OS=Bergeyella cardium OX=1585976 GN=DBX24_07750 PE=4 SV=1	1	2	2	2	2	14.3	134560	228690	8410.1	14293	85858	81092
rplN	tr|A0A6P1QVE8|A0A6P1QVE8_9FLAO	tr|A0A6P1QVE8|A0A6P1QVE8_9FLAO Large ribosomal subunit protein uL14 OS=Bergeyella cardium OX=1585976 GN=rplN PE=3 SV=1	1	2	2	2	2	13.9	409470	444750	58496	63536	108560	92772
porV	tr|A0A6P1QVF4|A0A6P1QVF4_9FLAO	tr|A0A6P1QVF4|A0A6P1QVF4_9FLAO Type IX secretion system outer membrane channel protein PorV OS=Bergeyella cardium OX=1585976 GN=porV PE=4 SV=1	1	18	20	18	20	79.9	17734000	27868000	738930	1161200	11638000	12469000
DBX24_02280	tr|A0A6P1QVF5|A0A6P1QVF5_9FLAO	tr|A0A6P1QVF5|A0A6P1QVF5_9FLAO Uncharacterized protein OS=Bergeyella cardium OX=1585976 GN=DBX24_02280 PE=4 SV=1	1	1	1	1	1	5.3	214520	192430	11290	10128	157790	63857
DBX24_07805	tr|A0A6P1QVF6|A0A6P1QVF6_9FLAO	tr|A0A6P1QVF6|A0A6P1QVF6_9FLAO T9SS type A sorting domain-containing protein OS=Bergeyella cardium OX=1585976 GN=DBX24_07805 PE=4 SV=1	1	3	5	3	5	18.6	210260	302400	12368	17788	147880	152120
rplC	tr|A0A6P1QVF8|A0A6P1QVF8_9FLAO	tr|A0A6P1QVF8|A0A6P1QVF8_9FLAO Large ribosomal subunit protein uL3 OS=Bergeyella cardium OX=1585976 GN=rplC PE=3 SV=1	1	6	8	6	8	61.5	3193800	3675200	228130	262510	2022500	1700800
DBX24_02160	tr|A0A6P1QVF9|A0A6P1QVF9_9FLAO	tr|A0A6P1QVF9|A0A6P1QVF9_9FLAO DUF3467 domain-containing protein OS=Bergeyella cardium OX=1585976 GN=DBX24_02160 PE=4 SV=1	1	2	2	2	2	21	136210	159870	45403	53290	58706	59629
DBX24_08925	tr|A0A6P1QVG0|A0A6P1QVG0_9FLAO	tr|A0A6P1QVG0|A0A6P1QVG0_9FLAO Uncharacterized protein OS=Bergeyella cardium OX=1585976 GN=DBX24_08925 PE=4 SV=1	1	2	3	2	3	24.7	68236	87786	9748	12541	25123	39276
recR	tr|A0A6P1QVG1|A0A6P1QVG1_9FLAO	tr|A0A6P1QVG1|A0A6P1QVG1_9FLAO Recombination protein RecR OS=Bergeyella cardium OX=1585976 GN=recR PE=3 SV=1	1	1	1	1	1	8.9	98463	86451	7574.1	6650.1	58308	47255
DBX24_07870	tr|A0A6P1QVG2|A0A6P1QVG2_9FLAO	tr|A0A6P1QVG2|A0A6P1QVG2_9FLAO Cation:dicarboxylase symporter family transporter OS=Bergeyella cardium OX=1585976 GN=DBX24_07870 PE=4 SV=1	1	2	1	2	1	9.2	398750	64784	26583	4318.9	107570	106200
ribA	tr|A0A6P1QVG3|A0A6P1QVG3_9FLAO	tr|A0A6P1QVG3|A0A6P1QVG3_9FLAO GTP cyclohydrolase II OS=Bergeyella cardium OX=1585976 GN=ribA PE=4 SV=1	1	2	3	2	3	21.2	264230	312040	20326	24003	145710	154960
DBX24_04855	tr|A0A6P1QVG4|A0A6P1QVG4_9FLAO	tr|A0A6P1QVG4|A0A6P1QVG4_9FLAO DUF4190 domain-containing protein OS=Bergeyella cardium OX=1585976 GN=DBX24_04855 PE=4 SV=1	1	1	1	1	1	15.4	49349	59405	49349	59405	30499	32079
DBX24_07605	tr|A0A6P1QVG5|A0A6P1QVG5_9FLAO	tr|A0A6P1QVG5|A0A6P1QVG5_9FLAO Outer membrane lipoprotein carrier protein LolA OS=Bergeyella cardium OX=1585976 GN=DBX24_07605 PE=4 SV=1	1	2	2	2	2	20.4	149540	143680	11503	11052	54124	55833
DBX24_06510	tr|A0A6P1QVG6|A0A6P1QVG6_9FLAO	tr|A0A6P1QVG6|A0A6P1QVG6_9FLAO Magnesium transporter CorA OS=Bergeyella cardium OX=1585976 GN=DBX24_06510 PE=3 SV=1	1	5	6	5	6	23.3	544280	561130	34018	35071	297050	259970
DBX24_03480	tr|A0A6P1QVG7|A0A6P1QVG7_9FLAO	tr|A0A6P1QVG7|A0A6P1QVG7_9FLAO DUF2797 domain-containing protein OS=Bergeyella cardium OX=1585976 GN=DBX24_03480 PE=4 SV=1	1	1	1	1	1	19.7	55996	20797	3733.1	1386.4	0	17449
DBX24_02335	tr|A0A6P1QVG8|A0A6P1QVG8_9FLAO	tr|A0A6P1QVG8|A0A6P1QVG8_9FLAO Redoxin domain-containing protein OS=Bergeyella cardium OX=1585976 GN=DBX24_02335 PE=4 SV=1	1	1	1	1	1	11.7	18631	36999	1863.1	3699.9	11514	19979
asnS	tr|A0A6P1QVH0|A0A6P1QVH0_9FLAO	tr|A0A6P1QVH0|A0A6P1QVH0_9FLAO Asparagine--tRNA ligase OS=Bergeyella cardium OX=1585976 GN=asnS PE=3 SV=1	1	11	10	11	10	42.1	1597000	1363400	63879	54537	822800	889650
DBX24_01580	tr|A0A6P1QVH1|A0A6P1QVH1_9FLAO	tr|A0A6P1QVH1|A0A6P1QVH1_9FLAO S8 family serine peptidase OS=Bergeyella cardium OX=1585976 GN=DBX24_01580 PE=3 SV=1	1	15	16	15	16	48	6321600	7523600	210720	250790	3897100	3494000
DBX24_06580	tr|A0A6P1QVH2|A0A6P1QVH2_9FLAO	tr|A0A6P1QVH2|A0A6P1QVH2_9FLAO Efflux RND transporter periplasmic adaptor subunit OS=Bergeyella cardium OX=1585976 GN=DBX24_06580 PE=3 SV=1	1	3	2	3	2	19.7	74893	38750	3566.3	1845.2	45430	45244
DBX24_07920	tr|A0A6P1QVH3|A0A6P1QVH3_9FLAO	tr|A0A6P1QVH3|A0A6P1QVH3_9FLAO Redoxin family protein OS=Bergeyella cardium OX=1585976 GN=DBX24_07920 PE=4 SV=1	1	2	3	2	3	26.3	108420	160220	12047	17802	64029	75374
tyrS	tr|A0A6P1QVH4|A0A6P1QVH4_9FLAO	tr|A0A6P1QVH4|A0A6P1QVH4_9FLAO Tyrosine--tRNA ligase OS=Bergeyella cardium OX=1585976 GN=tyrS PE=3 SV=1	1	7	6	7	6	31.9	962390	841380	40100	35057	535370	527530
DBX24_05650	tr|A0A6P1QVH5|A0A6P1QVH5_9FLAO	tr|A0A6P1QVH5|A0A6P1QVH5_9FLAO DUF58 domain-containing protein OS=Bergeyella cardium OX=1585976 GN=DBX24_05650 PE=4 SV=1	1	1	3	1	3	12.2	24872	104680	2261.1	9516.3	16288	33780
DBX24_02395	tr|A0A6P1QVH6|A0A6P1QVH6_9FLAO	tr|A0A6P1QVH6|A0A6P1QVH6_9FLAO T9SS type A sorting domain-containing protein OS=Bergeyella cardium OX=1585976 GN=DBX24_02395 PE=4 SV=1	1	21	22	21	22	51.1	8828500	8057200	215330	196520	4870800	4177900
DBX24_01640	tr|A0A6P1QVH9|A0A6P1QVH9_9FLAO	tr|A0A6P1QVH9|A0A6P1QVH9_9FLAO RelA/SpoT family protein OS=Bergeyella cardium OX=1585976 GN=DBX24_01640 PE=3 SV=1	1	11	11	11	11	33.1	923080	1212300	21467	28194	472710	590330
nuoD	tr|A0A6P1QVI0|A0A6P1QVI0_9FLAO	tr|A0A6P1QVI0|A0A6P1QVI0_9FLAO NADH-quinone oxidoreductase subunit D OS=Bergeyella cardium OX=1585976 GN=nuoD PE=3 SV=1	1	2	4	2	4	23.6	157160	336630	9244.4	19802	162440	204960
DBX24_02455	tr|A0A6P1QVI2|A0A6P1QVI2_9FLAO	tr|A0A6P1QVI2|A0A6P1QVI2_9FLAO Methionine synthase OS=Bergeyella cardium OX=1585976 GN=DBX24_02455 PE=3 SV=1	1	1	3	1	3	21	17238	143630	1077.4	8976.7	60621	54211
DBX24_04220	tr|A0A6P1QVI3|A0A6P1QVI3_9FLAO	tr|A0A6P1QVI3|A0A6P1QVI3_9FLAO Phosphate acetyltransferase OS=Bergeyella cardium OX=1585976 GN=DBX24_04220 PE=3 SV=1	1	18	23	18	23	55.6	3907900	5110500	90882	118850	2322300	2215500
DBX24_06565	tr|A0A6P1QVI4|A0A6P1QVI4_9FLAO	tr|A0A6P1QVI4|A0A6P1QVI4_9FLAO ATP-binding cassette domain-containing protein OS=Bergeyella cardium OX=1585976 GN=DBX24_06565 PE=3 SV=1	1	2	2	2	2	21	328030	397880	21868	26525	192750	214380
DBX24_07725	tr|A0A6P1QVI6|A0A6P1QVI6_9FLAO	tr|A0A6P1QVI6|A0A6P1QVI6_9FLAO NlpC/P60 family protein OS=Bergeyella cardium OX=1585976 GN=DBX24_07725 PE=3 SV=1	1	0	0	0	0	20.6	0	0	0	0	0	0
DBX24_03580	tr|A0A6P1QVI7|A0A6P1QVI7_9FLAO	tr|A0A6P1QVI7|A0A6P1QVI7_9FLAO Exopolysaccharide biosynthesis polyprenyl glycosylphosphotransferase OS=Bergeyella cardium OX=1585976 GN=DBX24_03580 PE=3 SV=1	1	1	1	1	1	4.4	101870	106010	3918	4077.3	64862	58975
atpF	tr|A0A6P1QVI9|A0A6P1QVI9_9FLAO	tr|A0A6P1QVI9|A0A6P1QVI9_9FLAO ATP synthase subunit b OS=Bergeyella cardium OX=1585976 GN=atpF PE=3 SV=1	1	3	3	3	3	36	933400	1002200	116670	125270	593980	587600
DBX24_07785	tr|A0A6P1QVJ0|A0A6P1QVJ0_9FLAO	tr|A0A6P1QVJ0|A0A6P1QVJ0_9FLAO Uncharacterized protein OS=Bergeyella cardium OX=1585976 GN=DBX24_07785 PE=4 SV=1	1	1	1	1	1	5.8	42377	46049	1695.1	1842	28215	26788
gyrA	tr|A0A6P1QVJ1|A0A6P1QVJ1_9FLAO	tr|A0A6P1QVJ1|A0A6P1QVJ1_9FLAO DNA gyrase subunit A OS=Bergeyella cardium OX=1585976 GN=gyrA PE=3 SV=1	1	13	17	13	17	30.1	5263500	6415800	116970	142570	3233100	2869800
DBX24_07630	tr|A0A6P1QVJ3|A0A6P1QVJ3_9FLAO	tr|A0A6P1QVJ3|A0A6P1QVJ3_9FLAO Sulfatase-like hydrolase/transferase OS=Bergeyella cardium OX=1585976 GN=DBX24_07630 PE=3 SV=1	1	3	5	3	5	21.3	69927	192750	3680.4	10145	48133	50257
DBX24_09075	tr|A0A6P1QVJ4|A0A6P1QVJ4_9FLAO	tr|A0A6P1QVJ4|A0A6P1QVJ4_9FLAO KpsF/GutQ family sugar-phosphate isomerase OS=Bergeyella cardium OX=1585976 GN=DBX24_09075 PE=3 SV=1	1	6	3	6	3	31.2	296150	208320	14808	10416	149080	242240
DBX24_03645	tr|A0A6P1QVJ6|A0A6P1QVJ6_9FLAO	tr|A0A6P1QVJ6|A0A6P1QVJ6_9FLAO Biopolymer transporter ExbD OS=Bergeyella cardium OX=1585976 GN=DBX24_03645 PE=3 SV=1	1	2	3	2	3	17.7	778200	768280	59861	59098	518410	331190
DBX24_04290	tr|A0A6P1QVJ7|A0A6P1QVJ7_9FLAO	tr|A0A6P1QVJ7|A0A6P1QVJ7_9FLAO MotA/TolQ/ExbB proton channel family protein OS=Bergeyella cardium OX=1585976 GN=DBX24_04290 PE=3 SV=1	1	4	4	4	4	28.3	686930	815290	98133	116470	464230	423180
DBX24_02390	tr|A0A6P1QVJ8|A0A6P1QVJ8_9FLAO	tr|A0A6P1QVJ8|A0A6P1QVJ8_9FLAO Deoxynucleoside kinase OS=Bergeyella cardium OX=1585976 GN=DBX24_02390 PE=3 SV=1	1	4	4	4	4	24	335680	544630	27973	45385	182060	185110
DBX24_07845	tr|A0A6P1QVJ9|A0A6P1QVJ9_9FLAO	tr|A0A6P1QVJ9|A0A6P1QVJ9_9FLAO PASTA domain-containing protein OS=Bergeyella cardium OX=1585976 GN=DBX24_07845 PE=4 SV=1	1	1	1	1	1	11.1	118470	92760	6581.8	5153.3	182900	125120
DBX24_06735	tr|A0A6P1QVK1|A0A6P1QVK1_9FLAO	tr|A0A6P1QVK1|A0A6P1QVK1_9FLAO Uncharacterized protein OS=Bergeyella cardium OX=1585976 GN=DBX24_06735 PE=4 SV=1	1	1	1	1	1	7.6	29949	61142	3327.7	6793.6	18510	20823
DBX24_08200	tr|A0A6P1QVK2|A0A6P1QVK2_9FLAO	tr|A0A6P1QVK2|A0A6P1QVK2_9FLAO DUF3078 domain-containing protein OS=Bergeyella cardium OX=1585976 GN=DBX24_08200 PE=4 SV=1	1	9	8	9	8	54.8	1411700	1932400	94113	128820	727870	857350
ccoN	tr|A0A6P1QVK3|A0A6P1QVK3_9FLAO	tr|A0A6P1QVK3|A0A6P1QVK3_9FLAO cytochrome-c oxidase OS=Bergeyella cardium OX=1585976 GN=ccoN PE=3 SV=1	1	4	6	4	6	13	475300	785570	20665	34155	343920	271060
ruvC	tr|A0A6P1QVK4|A0A6P1QVK4_9FLAO	tr|A0A6P1QVK4|A0A6P1QVK4_9FLAO Crossover junction endodeoxyribonuclease RuvC OS=Bergeyella cardium OX=1585976 GN=ruvC PE=3 SV=1	1	0	0	0	0	12	0	0	0	0	0	0
DBX24_08080	tr|A0A6P1QVK5|A0A6P1QVK5_9FLAO	tr|A0A6P1QVK5|A0A6P1QVK5_9FLAO Methylated-DNA--protein-cysteine methyltransferase OS=Bergeyella cardium OX=1585976 GN=DBX24_08080 PE=3 SV=1	1	3	4	3	4	32.8	488580	623800	34898	44557	189800	320080
DBX24_09150	tr|A0A6P1QVK6|A0A6P1QVK6_9FLAO	tr|A0A6P1QVK6|A0A6P1QVK6_9FLAO DNA gyrase/topoisomerase IV subunit A OS=Bergeyella cardium OX=1585976 GN=DBX24_09150 PE=3 SV=1	1	10	8	10	8	22.6	515520	619250	10740	12901	332500	294010
DBX24_07900	tr|A0A6P1QVK7|A0A6P1QVK7_9FLAO	tr|A0A6P1QVK7|A0A6P1QVK7_9FLAO Hemin receptor OS=Bergeyella cardium OX=1585976 GN=DBX24_07900 PE=4 SV=1	1	22	21	22	21	65.3	19774000	20422000	760550	785450	11036000	10221000
aroK	tr|A0A6P1QVK8|A0A6P1QVK8_9FLAO	tr|A0A6P1QVK8|A0A6P1QVK8_9FLAO Shikimate kinase OS=Bergeyella cardium OX=1585976 GN=aroK PE=3 SV=1	1	0	0	0	0	15.3	0	0	0	0	0	0
DBX24_02450	tr|A0A6P1QVK9|A0A6P1QVK9_9FLAO	tr|A0A6P1QVK9|A0A6P1QVK9_9FLAO YifB family Mg chelatase-like AAA ATPase OS=Bergeyella cardium OX=1585976 GN=DBX24_02450 PE=3 SV=1	1	4	4	4	4	18.8	319520	359640	17751	19980	194790	179740
DBX24_09125	tr|A0A6P1QVL0|A0A6P1QVL0_9FLAO	tr|A0A6P1QVL0|A0A6P1QVL0_9FLAO MBOAT family protein OS=Bergeyella cardium OX=1585976 GN=DBX24_09125 PE=3 SV=1	1	1	1	1	1	6.2	51878	115740	2593.9	5786.8	60347	60181
DBX24_03755	tr|A0A6P1QVL2|A0A6P1QVL2_9FLAO	tr|A0A6P1QVL2|A0A6P1QVL2_9FLAO Uncharacterized protein OS=Bergeyella cardium OX=1585976 GN=DBX24_03755 PE=4 SV=1	1	9	11	9	11	34.8	648330	961770	19069	28287	565090	322880
DBX24_04345	tr|A0A6P1QVL3|A0A6P1QVL3_9FLAO	tr|A0A6P1QVL3|A0A6P1QVL3_9FLAO Uncharacterized protein OS=Bergeyella cardium OX=1585976 GN=DBX24_04345 PE=4 SV=1	1	2	2	2	2	9.6	89598	141860	5599.9	8866.5	52580	68551
DBX24_08135	tr|A0A6P1QVL5|A0A6P1QVL5_9FLAO	tr|A0A6P1QVL5|A0A6P1QVL5_9FLAO Nucleotide sugar dehydrogenase OS=Bergeyella cardium OX=1585976 GN=DBX24_08135 PE=3 SV=1	1	9	9	9	9	40.3	2157300	2155300	77045	76974	1107600	1014400
pruA	tr|A0A6P1QVL6|A0A6P1QVL6_9FLAO	tr|A0A6P1QVL6|A0A6P1QVL6_9FLAO L-glutamate gamma-semialdehyde dehydrogenase OS=Bergeyella cardium OX=1585976 GN=pruA PE=3 SV=1	1	14	16	14	16	51.6	10534000	12210000	351120	407000	4642900	5162000
DBX24_02500	tr|A0A6P1QVL7|A0A6P1QVL7_9FLAO	tr|A0A6P1QVL7|A0A6P1QVL7_9FLAO Nucleotidyltransferase OS=Bergeyella cardium OX=1585976 GN=DBX24_02500 PE=4 SV=1	1	0	0	0	0	5.9	0	0	0	0	0	0
DBX24_06865	tr|A0A6P1QVL8|A0A6P1QVL8_9FLAO	tr|A0A6P1QVL8|A0A6P1QVL8_9FLAO Uncharacterized protein OS=Bergeyella cardium OX=1585976 GN=DBX24_06865 PE=4 SV=1	1	11	9	11	9	54.2	7436300	7677900	619690	639820	3076500	2709200
DBX24_07955	tr|A0A6P1QVL9|A0A6P1QVL9_9FLAO	tr|A0A6P1QVL9|A0A6P1QVL9_9FLAO peptidylprolyl isomerase OS=Bergeyella cardium OX=1585976 GN=DBX24_07955 PE=4 SV=1	1	9	8	9	8	40.2	1476200	1071900	70293	51045	845300	641990
pckA	tr|A0A6P1QVM2|A0A6P1QVM2_9FLAO	tr|A0A6P1QVM2|A0A6P1QVM2_9FLAO Phosphoenolpyruvate carboxykinase (ATP) OS=Bergeyella cardium OX=1585976 GN=pckA PE=3 SV=1	1	8	11	8	11	50.7	4764000	5466200	144360	165640	3385000	3367700
DBX24_01860	tr|A0A6P1QVM4|A0A6P1QVM4_9FLAO	tr|A0A6P1QVM4|A0A6P1QVM4_9FLAO DUF3822 family protein OS=Bergeyella cardium OX=1585976 GN=DBX24_01860 PE=4 SV=1	1	0	0	0	0	10.5	0	0	0	0	0	0
DBX24_09260	tr|A0A6P1QVM7|A0A6P1QVM7_9FLAO	tr|A0A6P1QVM7|A0A6P1QVM7_9FLAO Dipeptidase OS=Bergeyella cardium OX=1585976 GN=DBX24_09260 PE=4 SV=1	1	11	10	11	10	56.3	1757600	1698700	65096	62916	1060200	908200
DBX24_04445	tr|A0A6P1QVM9|A0A6P1QVM9_9FLAO	tr|A0A6P1QVM9|A0A6P1QVM9_9FLAO T9SS type A sorting domain-containing protein OS=Bergeyella cardium OX=1585976 GN=DBX24_04445 PE=4 SV=1	1	6	7	6	7	26.8	562160	506350	24442	22015	312710	244470
DBX24_02715	tr|A0A6P1QVN1|A0A6P1QVN1_9FLAO	tr|A0A6P1QVN1|A0A6P1QVN1_9FLAO UDP-2,3-diacylglucosamine diphosphatase OS=Bergeyella cardium OX=1585976 GN=DBX24_02715 PE=4 SV=1	1	4	2	4	2	22.4	395500	263040	24719	16440	196100	141840
DBX24_03885	tr|A0A6P1QVN2|A0A6P1QVN2_9FLAO	tr|A0A6P1QVN2|A0A6P1QVN2_9FLAO DUF541 domain-containing protein OS=Bergeyella cardium OX=1585976 GN=DBX24_03885 PE=4 SV=1	1	5	6	5	6	52.3	1454200	1832700	111860	140970	973070	845480
DBX24_08245	tr|A0A6P1QVN3|A0A6P1QVN3_9FLAO	tr|A0A6P1QVN3|A0A6P1QVN3_9FLAO DUF4465 domain-containing protein OS=Bergeyella cardium OX=1585976 GN=DBX24_08245 PE=4 SV=1	1	5	5	5	5	34.6	1348300	1318600	96304	94184	652470	1016500
DBX24_04500	tr|A0A6P1QVN5|A0A6P1QVN5_9FLAO	tr|A0A6P1QVN5|A0A6P1QVN5_9FLAO TonB-dependent receptor plug domain-containing protein OS=Bergeyella cardium OX=1585976 GN=DBX24_04500 PE=3 SV=1	1	34	30	34	30	62.3	29378000	29773000	638650	647230	16222000	16823000
DBX24_00155	tr|A0A6P1QVN6|A0A6P1QVN6_9FLAO	tr|A0A6P1QVN6|A0A6P1QVN6_9FLAO Rieske domain-containing protein OS=Bergeyella cardium OX=1585976 GN=DBX24_00155 PE=4 SV=1	1	1	1	1	1	14	29407	48292	4901.2	8048.7	18175	26077
tgt	tr|A0A6P1QVN9|A0A6P1QVN9_9FLAO	tr|A0A6P1QVN9|A0A6P1QVN9_9FLAO Queuine tRNA-ribosyltransferase OS=Bergeyella cardium OX=1585976 GN=tgt PE=3 SV=1	1	3	4	3	4	12.5	147780	302800	8210.1	16822	110730	102760
DBX24_03940	tr|A0A6P1QVP1|A0A6P1QVP1_9FLAO	tr|A0A6P1QVP1|A0A6P1QVP1_9FLAO Uncharacterized protein OS=Bergeyella cardium OX=1585976 GN=DBX24_03940 PE=4 SV=1	1	0	1	0	1	16.3	0	300180	0	100060	0	162100
ruvX	tr|A0A6P1QVP3|A0A6P1QVP3_9FLAO	tr|A0A6P1QVP3|A0A6P1QVP3_9FLAO Putative pre-16S rRNA nuclease OS=Bergeyella cardium OX=1585976 GN=ruvX PE=3 SV=1	1	1	1	1	1	14.7	15563	24241	2223.2	3463.1	9618.3	13090
DBX24_02025	tr|A0A6P1QVP6|A0A6P1QVP6_9FLAO	tr|A0A6P1QVP6|A0A6P1QVP6_9FLAO HD domain-containing protein OS=Bergeyella cardium OX=1585976 GN=DBX24_02025 PE=4 SV=1	1	2	2	2	2	14.6	152930	156330	6649.1	6797.1	67733	61344
rpsK	tr|A0A6P1QVP7|A0A6P1QVP7_9FLAO	tr|A0A6P1QVP7|A0A6P1QVP7_9FLAO Small ribosomal subunit protein uS11 OS=Bergeyella cardium OX=1585976 GN=rpsK PE=3 SV=1	1	1	1	1	1	35.7	34754	74979	8688.6	18745	27804	52410
DBX24_02655	tr|A0A6P1QVP8|A0A6P1QVP8_9FLAO	tr|A0A6P1QVP8|A0A6P1QVP8_9FLAO Uncharacterized protein OS=Bergeyella cardium OX=1585976 GN=DBX24_02655 PE=4 SV=1	1	0	1	0	1	5.2	0	28998	0	2230.6	0	15659
DBX24_07025	tr|A0A6P1QVP9|A0A6P1QVP9_9FLAO	tr|A0A6P1QVP9|A0A6P1QVP9_9FLAO UPF0056 membrane protein OS=Bergeyella cardium OX=1585976 GN=DBX24_07025 PE=3 SV=1	1	3	2	3	2	33.3	130630	131940	14515	14660	55785	63304
nadK	tr|A0A6P1QVQ0|A0A6P1QVQ0_9FLAO	tr|A0A6P1QVQ0|A0A6P1QVQ0_9FLAO NAD kinase OS=Bergeyella cardium OX=1585976 GN=nadK PE=3 SV=1	1	3	6	3	6	29.8	228550	394740	16325	28196	209550	258450
DBX24_08115	tr|A0A6P1QVQ3|A0A6P1QVQ3_9FLAO	tr|A0A6P1QVQ3|A0A6P1QVQ3_9FLAO SDR family NAD(P)-dependent oxidoreductase OS=Bergeyella cardium OX=1585976 GN=DBX24_08115 PE=3 SV=1	1	5	4	5	4	12.7	216980	216360	6027.3	6010.1	144810	117340
DBX24_02270	tr|A0A6P1QVQ4|A0A6P1QVQ4_9FLAO	tr|A0A6P1QVQ4|A0A6P1QVQ4_9FLAO SbsA Ig-like domain-containing protein OS=Bergeyella cardium OX=1585976 GN=DBX24_02270 PE=4 SV=1	1	4	7	4	7	21.2	571910	4200100	15886	116670	787220	1057600
DBX24_08355	tr|A0A6P1QVQ5|A0A6P1QVQ5_9FLAO	tr|A0A6P1QVQ5|A0A6P1QVQ5_9FLAO Aminopeptidase OS=Bergeyella cardium OX=1585976 GN=DBX24_08355 PE=3 SV=1	1	4	2	4	2	25.5	230170	367820	11508	18391	124350	185870
DBX24_02080	tr|A0A6P1QVQ6|A0A6P1QVQ6_9FLAO	tr|A0A6P1QVQ6|A0A6P1QVQ6_9FLAO Isopentenyl-diphosphate delta-isomerase OS=Bergeyella cardium OX=1585976 GN=DBX24_02080 PE=3 SV=1	1	0	0	0	0	17.7	0	0	0	0	0	0
DBX24_02710	tr|A0A6P1QVR0|A0A6P1QVR0_9FLAO	tr|A0A6P1QVR0|A0A6P1QVR0_9FLAO Acyl transferase OS=Bergeyella cardium OX=1585976 GN=DBX24_02710 PE=4 SV=1	1	2	5	2	5	17.3	168880	295260	9382	16403	69072	109910
rpsH	tr|A0A6P1QVR1|A0A6P1QVR1_9FLAO	tr|A0A6P1QVR1|A0A6P1QVR1_9FLAO Small ribosomal subunit protein uS8 OS=Bergeyella cardium OX=1585976 GN=rpsH PE=3 SV=1	1	3	4	3	4	42.4	1691700	1876000	211460	234500	1010000	901100
DBX24_04630	tr|A0A6P1QVR3|A0A6P1QVR3_9FLAO	tr|A0A6P1QVR3|A0A6P1QVR3_9FLAO BamA/TamA family outer membrane protein OS=Bergeyella cardium OX=1585976 GN=DBX24_04630 PE=4 SV=1	1	16	20	16	20	33.5	2478300	3048200	57635	70889	1435900	1443200
tadA	tr|A0A6P1QVR4|A0A6P1QVR4_9FLAO	tr|A0A6P1QVR4|A0A6P1QVR4_9FLAO tRNA-specific adenosine deaminase OS=Bergeyella cardium OX=1585976 GN=tadA PE=3 SV=1	1	1	1	1	1	11.8	41873	33410	8374.5	6681.9	19407	18041
DBX24_08405	tr|A0A6P1QVR5|A0A6P1QVR5_9FLAO	tr|A0A6P1QVR5|A0A6P1QVR5_9FLAO Tetratricopeptide repeat protein OS=Bergeyella cardium OX=1585976 GN=DBX24_08405 PE=4 SV=1	1	18	14	18	14	32.4	2747500	1788400	49954	32516	1503300	1051900
lpdA	tr|A0A6P1QVR6|A0A6P1QVR6_9FLAO	tr|A0A6P1QVR6|A0A6P1QVR6_9FLAO Dihydrolipoyl dehydrogenase OS=Bergeyella cardium OX=1585976 GN=lpdA PE=3 SV=1	1	8	6	8	6	57.5	2764900	3384200	131660	161150	1954900	2396300
lpxA	tr|A0A6P1QVR7|A0A6P1QVR7_9FLAO	tr|A0A6P1QVR7|A0A6P1QVR7_9FLAO Acyl-ACP--UDP-N-acetylglucosamine O-acyltransferase OS=Bergeyella cardium OX=1585976 GN=lpxA PE=4 SV=1	1	3	2	3	2	19.5	531580	679860	53158	67986	398880	375400
DBX24_02925	tr|A0A6P1QVR8|A0A6P1QVR8_9FLAO	tr|A0A6P1QVR8|A0A6P1QVR8_9FLAO Propanediol utilization protein OS=Bergeyella cardium OX=1585976 GN=DBX24_02925 PE=4 SV=1	1	8	9	8	9	23.9	1832400	2187300	48221	57561	1166200	1153900
DBX24_02760	tr|A0A6P1QVS0|A0A6P1QVS0_9FLAO	tr|A0A6P1QVS0|A0A6P1QVS0_9FLAO LptF/LptG family permease OS=Bergeyella cardium OX=1585976 GN=DBX24_02760 PE=4 SV=1	1	1	2	1	2	7.1	236100	243920	15740	16261	87960	93734
rpsS	tr|A0A6P1QVS1|A0A6P1QVS1_9FLAO	tr|A0A6P1QVS1|A0A6P1QVS1_9FLAO Small ribosomal subunit protein uS19 OS=Bergeyella cardium OX=1585976 GN=rpsS PE=3 SV=1	1	3	4	3	4	56.5	792580	1434400	158520	286880	709760	773110
DBX24_02185	tr|A0A6P1QVS3|A0A6P1QVS3_9FLAO	tr|A0A6P1QVS3|A0A6P1QVS3_9FLAO DUF4876 domain-containing protein OS=Bergeyella cardium OX=1585976 GN=DBX24_02185 PE=4 SV=1	1	2	1	2	1	6.2	86737	64393	4565.1	3389.1	46634	41744
DBX24_08460	tr|A0A6P1QVS4|A0A6P1QVS4_9FLAO	tr|A0A6P1QVS4|A0A6P1QVS4_9FLAO Cyclohex-1-ene-1-carbonyl-CoA dehydrogenase OS=Bergeyella cardium OX=1585976 GN=DBX24_08460 PE=3 SV=1	1	2	4	2	4	22.7	148740	274750	9296.2	17172	105300	103510
DBX24_02985	tr|A0A6P1QVS5|A0A6P1QVS5_9FLAO	tr|A0A6P1QVS5|A0A6P1QVS5_9FLAO RagB/SusD family nutrient uptake outer membrane protein OS=Bergeyella cardium OX=1585976 GN=DBX24_02985 PE=3 SV=1	1	9	9	9	9	31.2	3470500	3757100	173520	187850	2227600	2046500
DBX24_04200	tr|A0A6P1QVS6|A0A6P1QVS6_9FLAO	tr|A0A6P1QVS6|A0A6P1QVS6_9FLAO LUD domain-containing protein OS=Bergeyella cardium OX=1585976 GN=DBX24_04200 PE=4 SV=1	1	1	1	1	1	6.2	240470	249820	40079	41636	148620	134900
DBX24_04680	tr|A0A6P1QVS7|A0A6P1QVS7_9FLAO	tr|A0A6P1QVS7|A0A6P1QVS7_9FLAO ABC transporter permease OS=Bergeyella cardium OX=1585976 GN=DBX24_04680 PE=4 SV=1	1	0	1	0	1	5.6	0	18775	0	2682.2	0	10139
clpB	tr|A0A6P1QVS8|A0A6P1QVS8_9FLAO	tr|A0A6P1QVS8|A0A6P1QVS8_9FLAO Chaperone protein ClpB OS=Bergeyella cardium OX=1585976 GN=clpB PE=3 SV=1	1	15	19	15	19	37	2509900	2471800	57043	56177	1428300	1307400
DBX24_02815	tr|A0A6P1QVT0|A0A6P1QVT0_9FLAO	tr|A0A6P1QVT0|A0A6P1QVT0_9FLAO DUF6973 domain-containing protein OS=Bergeyella cardium OX=1585976 GN=DBX24_02815 PE=4 SV=1	1	0	0	0	0	13.5	0	0	0	0	0	0
carA	tr|A0A6P1QVT1|A0A6P1QVT1_9FLAO	tr|A0A6P1QVT1|A0A6P1QVT1_9FLAO Carbamoyl phosphate synthase small chain OS=Bergeyella cardium OX=1585976 GN=carA PE=3 SV=1	1	0	3	0	3	15.7	0	176840	0	14737	0	51448
DBX24_04730	tr|A0A6P1QVT2|A0A6P1QVT2_9FLAO	tr|A0A6P1QVT2|A0A6P1QVT2_9FLAO Exosortase F system-associated protein OS=Bergeyella cardium OX=1585976 GN=DBX24_04730 PE=4 SV=1	1	0	1	0	1	14.5	0	29853	0	4975.5	0	16120
prfC	tr|A0A6P1QVT3|A0A6P1QVT3_9FLAO	tr|A0A6P1QVT3|A0A6P1QVT3_9FLAO Peptide chain release factor 3 OS=Bergeyella cardium OX=1585976 GN=prfC PE=3 SV=1	1	7	7	7	7	25.8	332470	599210	11082	19974	151260	205830
hemH	tr|A0A6P1QVT4|A0A6P1QVT4_9FLAO	tr|A0A6P1QVT4|A0A6P1QVT4_9FLAO Ferrochelatase OS=Bergeyella cardium OX=1585976 GN=hemH PE=3 SV=1	1	1	2	1	2	14	44629	69456	2479.4	3858.6	31136	38669
prs	tr|A0A6P1QVT6|A0A6P1QVT6_9FLAO	tr|A0A6P1QVT6|A0A6P1QVT6_9FLAO ribose-phosphate diphosphokinase OS=Bergeyella cardium OX=1585976 GN=prs PE=4 SV=1	1	6	5	6	5	35.9	1315100	869090	93935	62078	712970	584850
DBX24_04140	tr|A0A6P1QVT7|A0A6P1QVT7_9FLAO	tr|A0A6P1QVT7|A0A6P1QVT7_9FLAO FAD:protein FMN transferase OS=Bergeyella cardium OX=1585976 GN=DBX24_04140 PE=3 SV=1	1	1	1	1	1	5	41415	33589	2761	2239.2	25596	18138
rplY	tr|A0A6P1QVT9|A0A6P1QVT9_9FLAO	tr|A0A6P1QVT9|A0A6P1QVT9_9FLAO Large ribosomal subunit protein bL25 OS=Bergeyella cardium OX=1585976 GN=rplY PE=3 SV=1	1	6	6	6	6	59.2	5033200	5928300	457560	538940	2781400	2676300
DBX24_08330	tr|A0A6P1QVU1|A0A6P1QVU1_9FLAO	tr|A0A6P1QVU1|A0A6P1QVU1_9FLAO Flotillin family protein OS=Bergeyella cardium OX=1585976 GN=DBX24_08330 PE=3 SV=1	1	8	6	8	6	39.9	1627100	1551900	52488	50062	745970	601380
DBX24_04785	tr|A0A6P1QVU2|A0A6P1QVU2_9FLAO	tr|A0A6P1QVU2|A0A6P1QVU2_9FLAO Phosphotransferase OS=Bergeyella cardium OX=1585976 GN=DBX24_04785 PE=4 SV=1	1	1	1	1	1	6.4	84511	97893	4447.9	5152.3	52231	52862
DBX24_07280	tr|A0A6P1QVU3|A0A6P1QVU3_9FLAO	tr|A0A6P1QVU3|A0A6P1QVU3_9FLAO Dipeptidyl-peptidase OS=Bergeyella cardium OX=1585976 GN=DBX24_07280 PE=3 SV=1	1	17	16	17	16	44.8	6724000	5639700	156370	131160	3571800	2739000
DBX24_03085	tr|A0A6P1QVU5|A0A6P1QVU5_9FLAO	tr|A0A6P1QVU5|A0A6P1QVU5_9FLAO DUF177 domain-containing protein OS=Bergeyella cardium OX=1585976 GN=DBX24_03085 PE=4 SV=1	1	2	2	2	2	25.3	108310	195590	18052	32599	59044	67029
DBX24_02300	tr|A0A6P1QVU6|A0A6P1QVU6_9FLAO	tr|A0A6P1QVU6|A0A6P1QVU6_9FLAO META domain-containing protein OS=Bergeyella cardium OX=1585976 GN=DBX24_02300 PE=4 SV=1	1	3	1	3	1	32.1	411150	278530	58736	39790	214800	232850
hflB	tr|A0A6P1QVU7|A0A6P1QVU7_9FLAO	tr|A0A6P1QVU7|A0A6P1QVU7_9FLAO ATP-dependent zinc metalloprotease FtsH OS=Bergeyella cardium OX=1585976 GN=hflB PE=3 SV=1	1	9	10	9	10	35.1	1198200	1663900	34235	47541	739570	689070
DBX24_08570	tr|A0A6P1QVU8|A0A6P1QVU8_9FLAO	tr|A0A6P1QVU8|A0A6P1QVU8_9FLAO T9SS type A sorting domain-containing protein OS=Bergeyella cardium OX=1585976 GN=DBX24_08570 PE=4 SV=1	1	17	21	17	21	44.4	4430700	7234200	94269	153920	2438300	3512600
fumC	tr|A0A6P1QVV0|A0A6P1QVV0_9FLAO	tr|A0A6P1QVV0|A0A6P1QVV0_9FLAO Fumarate hydratase class II OS=Bergeyella cardium OX=1585976 GN=fumC PE=3 SV=1	1	15	16	15	16	61.9	4244100	3865300	176840	161050	2130900	1553600
DBX24_03140	tr|A0A6P1QVV5|A0A6P1QVV5_9FLAO	tr|A0A6P1QVV5|A0A6P1QVV5_9FLAO Uncharacterized protein OS=Bergeyella cardium OX=1585976 GN=DBX24_03140 PE=4 SV=1	1	3	3	3	3	22.2	306140	478270	25511	39856	190300	127730
DBX24_04900	tr|A0A6P1QVV8|A0A6P1QVV8_9FLAO	tr|A0A6P1QVV8|A0A6P1QVV8_9FLAO Endonuclease OS=Bergeyella cardium OX=1585976 GN=DBX24_04900 PE=4 SV=1	1	6	6	6	6	22.3	980070	1161800	46670	55324	579110	626630
DBX24_08620	tr|A0A6P1QVW0|A0A6P1QVW0_9FLAO	tr|A0A6P1QVW0|A0A6P1QVW0_9FLAO Uncharacterized protein OS=Bergeyella cardium OX=1585976 GN=DBX24_08620 PE=4 SV=1	1	2	2	2	2	23	148610	158640	29723	31728	90171	84522
DBX24_08440	tr|A0A6P1QVW1|A0A6P1QVW1_9FLAO	tr|A0A6P1QVW1|A0A6P1QVW1_9FLAO Glycerol acyltransferase OS=Bergeyella cardium OX=1585976 GN=DBX24_08440 PE=4 SV=1	1	1	1	1	1	5.8	65941	75375	6594.1	7537.5	40754	40702
ftsZ	tr|A0A6P1QVW4|A0A6P1QVW4_9FLAO	tr|A0A6P1QVW4|A0A6P1QVW4_9FLAO Cell division protein FtsZ OS=Bergeyella cardium OX=1585976 GN=ftsZ PE=3 SV=1	1	4	6	4	6	30.8	294910	388230	8673.8	11419	576900	443300
DBX24_02975	tr|A0A6P1QVW5|A0A6P1QVW5_9FLAO	tr|A0A6P1QVW5|A0A6P1QVW5_9FLAO Uncharacterized protein OS=Bergeyella cardium OX=1585976 GN=DBX24_02975 PE=4 SV=1	1	4	6	4	6	27.1	521290	940420	15797	28497	351980	319160
DBX24_08425	tr|A0A6P1QVW8|A0A6P1QVW8_9FLAO	tr|A0A6P1QVW8|A0A6P1QVW8_9FLAO DNA-binding protein OS=Bergeyella cardium OX=1585976 GN=DBX24_08425 PE=4 SV=1	1	5	5	5	5	47.7	1214000	1597200	151750	199650	742670	687440
kdsB	tr|A0A6P1QVX2|A0A6P1QVX2_9FLAO	tr|A0A6P1QVX2|A0A6P1QVX2_9FLAO 3-deoxy-manno-octulosonate cytidylyltransferase OS=Bergeyella cardium OX=1585976 GN=kdsB PE=3 SV=1	1	3	1	3	1	11.9	118650	121360	7909.7	8090.5	64271	72214
dnaX	tr|A0A6P1QVX3|A0A6P1QVX3_9FLAO	tr|A0A6P1QVX3|A0A6P1QVX3_9FLAO DNA polymerase III subunit gamma/tau OS=Bergeyella cardium OX=1585976 GN=dnaX PE=3 SV=1	1	7	6	7	6	39	2137300	2047600	112490	107770	1130000	1137300
DBX24_08730	tr|A0A6P1QVX9|A0A6P1QVX9_9FLAO	tr|A0A6P1QVX9|A0A6P1QVX9_9FLAO M13 family peptidase OS=Bergeyella cardium OX=1585976 GN=DBX24_08730 PE=3 SV=1	1	18	20	18	20	43.2	5864000	7327100	143020	178710	3291700	3607800
DBX24_04325	tr|A0A6P1QVY0|A0A6P1QVY0_9FLAO	tr|A0A6P1QVY0|A0A6P1QVY0_9FLAO Uncharacterized protein OS=Bergeyella cardium OX=1585976 GN=DBX24_04325 PE=4 SV=1	1	0	0	0	0	6	0	0	0	0	0	0
DBX24_08550	tr|A0A6P1QVY4|A0A6P1QVY4_9FLAO	tr|A0A6P1QVY4|A0A6P1QVY4_9FLAO Prolyl oligopeptidase family serine peptidase OS=Bergeyella cardium OX=1585976 GN=DBX24_08550 PE=4 SV=1	1	14	15	14	15	43.2	5070900	6221900	115250	141410	3337200	3072100
DBX24_05085	tr|A0A6P1QVY6|A0A6P1QVY6_9FLAO	tr|A0A6P1QVY6|A0A6P1QVY6_9FLAO OmpA family protein OS=Bergeyella cardium OX=1585976 GN=DBX24_05085 PE=4 SV=1	1	22	21	22	21	59	54430000	64151000	2267900	2672900	33748000	33681000
mnmG	tr|A0A6P1QVY7|A0A6P1QVY7_9FLAO	tr|A0A6P1QVY7|A0A6P1QVY7_9FLAO tRNA uridine 5-carboxymethylaminomethyl modification enzyme MnmG OS=Bergeyella cardium OX=1585976 GN=mnmG PE=3 SV=1	1	3	6	3	6	25.5	210250	310710	6007.1	8877.3	137530	161820
pyrG	tr|A0A6P1QVY9|A0A6P1QVY9_9FLAO	tr|A0A6P1QVY9|A0A6P1QVY9_9FLAO CTP synthase OS=Bergeyella cardium OX=1585976 GN=pyrG PE=3 SV=1	1	8	8	8	8	30.1	1107200	1122700	41007	41582	592720	581790
rpmF	tr|A0A6P1QVZ0|A0A6P1QVZ0_9FLAO	tr|A0A6P1QVZ0|A0A6P1QVZ0_9FLAO Large ribosomal subunit protein bL32 OS=Bergeyella cardium OX=1585976 GN=rpmF PE=3 SV=1	1	2	1	2	1	28.4	461350	264930	115340	66233	275110	322820
DBX24_07570	tr|A0A6P1QVZ1|A0A6P1QVZ1_9FLAO	tr|A0A6P1QVZ1|A0A6P1QVZ1_9FLAO Sigma-70 family RNA polymerase sigma factor OS=Bergeyella cardium OX=1585976 GN=DBX24_07570 PE=4 SV=1	1	1	2	1	2	17.4	48639	62849	3242.6	4190	48413	39255
DBX24_03360	tr|A0A6P1QVZ2|A0A6P1QVZ2_9FLAO	tr|A0A6P1QVZ2|A0A6P1QVZ2_9FLAO Sce7725 family protein OS=Bergeyella cardium OX=1585976 GN=DBX24_03360 PE=4 SV=1	1	3	4	3	4	20.4	228320	274020	15222	18268	176700	121080
DBX24_08600	tr|A0A6P1QVZ4|A0A6P1QVZ4_9FLAO	tr|A0A6P1QVZ4|A0A6P1QVZ4_9FLAO CT398-like coiled coil hairpin domain-containing protein OS=Bergeyella cardium OX=1585976 GN=DBX24_08600 PE=4 SV=1	1	8	6	8	6	40.4	2424500	2423500	151530	151470	1505500	1784600
rplU	tr|A0A6P1QVZ6|A0A6P1QVZ6_9FLAO	tr|A0A6P1QVZ6|A0A6P1QVZ6_9FLAO Large ribosomal subunit protein bL21 OS=Bergeyella cardium OX=1585976 GN=rplU PE=3 SV=1	1	1	2	1	2	25.2	849970	891370	169990	178270	457810	398210
DBX24_04425	tr|A0A6P1QVZ7|A0A6P1QVZ7_9FLAO	tr|A0A6P1QVZ7|A0A6P1QVZ7_9FLAO Patatin OS=Bergeyella cardium OX=1585976 GN=DBX24_04425 PE=4 SV=1	1	12	11	12	11	22.3	942660	1046500	24171	26834	556230	535020
DBX24_03415	tr|A0A6P1QVZ9|A0A6P1QVZ9_9FLAO	tr|A0A6P1QVZ9|A0A6P1QVZ9_9FLAO Uncharacterized protein OS=Bergeyella cardium OX=1585976 GN=DBX24_03415 PE=4 SV=1	1	9	9	9	9	73.2	18419000	22788000	2046600	2532000	10816000	12168000
rpsA	tr|A0A6P1QW00|A0A6P1QW00_9FLAO	tr|A0A6P1QW00|A0A6P1QW00_9FLAO Small ribosomal subunit protein bS1 OS=Bergeyella cardium OX=1585976 GN=rpsA PE=3 SV=1	1	22	23	22	23	51.4	9317600	11597000	300570	374100	5676000	5767400
DBX24_07620	tr|A0A6P1QW01|A0A6P1QW01_9FLAO	tr|A0A6P1QW01|A0A6P1QW01_9FLAO DUF47 family protein OS=Bergeyella cardium OX=1585976 GN=DBX24_07620 PE=3 SV=1	1	6	6	6	6	50	1296800	1790400	99755	137720	882130	938410
DBX24_04480	tr|A0A6P1QW04|A0A6P1QW04_9FLAO	tr|A0A6P1QW04|A0A6P1QW04_9FLAO thioredoxin-dependent peroxiredoxin OS=Bergeyella cardium OX=1585976 GN=DBX24_04480 PE=3 SV=1	1	2	2	2	2	29.7	129360	127540	12936	12754	69227	71445
DBX24_08835	tr|A0A6P1QW05|A0A6P1QW05_9FLAO	tr|A0A6P1QW05|A0A6P1QW05_9FLAO Efflux transporter outer membrane subunit OS=Bergeyella cardium OX=1585976 GN=DBX24_08835 PE=3 SV=1	1	2	2	2	2	12.4	69632	74225	2901.3	3092.7	41079	42092
pepT	tr|A0A6P1QW06|A0A6P1QW06_9FLAO	tr|A0A6P1QW06|A0A6P1QW06_9FLAO Peptidase T OS=Bergeyella cardium OX=1585976 GN=pepT PE=3 SV=1	1	7	12	7	12	58.9	970540	1609200	60659	100580	828060	994110
purF	tr|A0A6P1QW07|A0A6P1QW07_9FLAO	tr|A0A6P1QW07|A0A6P1QW07_9FLAO Amidophosphoribosyltransferase OS=Bergeyella cardium OX=1585976 GN=purF PE=3 SV=1	1	2	3	2	3	10.8	277250	390530	11090	15621	169660	173910
trpS	tr|A0A6P1QW08|A0A6P1QW08_9FLAO	tr|A0A6P1QW08|A0A6P1QW08_9FLAO Tryptophan--tRNA ligase OS=Bergeyella cardium OX=1585976 GN=trpS PE=3 SV=1	1	6	8	6	8	41.3	913540	1144100	57096	71506	443230	431520
prfA	tr|A0A6P1QW09|A0A6P1QW09_9FLAO	tr|A0A6P1QW09|A0A6P1QW09_9FLAO Peptide chain release factor 1 OS=Bergeyella cardium OX=1585976 GN=prfA PE=3 SV=1	1	5	6	5	6	39.9	798510	1103100	42027	58059	638440	543280
DBX24_07680	tr|A0A6P1QW13|A0A6P1QW13_9FLAO	tr|A0A6P1QW13|A0A6P1QW13_9FLAO Uncharacterized protein OS=Bergeyella cardium OX=1585976 GN=DBX24_07680 PE=4 SV=1	1	2	3	2	3	17.4	373020	453130	37302	45313	235420	246170
DBX24_08885	tr|A0A6P1QW16|A0A6P1QW16_9FLAO	tr|A0A6P1QW16|A0A6P1QW16_9FLAO Sel1 repeat family protein OS=Bergeyella cardium OX=1585976 GN=DBX24_08885 PE=4 SV=1	1	2	2	2	2	13.7	328300	372650	25254	28666	222120	208720
dnaK	tr|A0A6P1QW18|A0A6P1QW18_9FLAO	tr|A0A6P1QW18|A0A6P1QW18_9FLAO Chaperone protein DnaK OS=Bergeyella cardium OX=1585976 GN=dnaK PE=2 SV=1	1	28	26	28	26	72.4	21815000	20187000	661060	611720	10811000	10161000
DBX24_02730	tr|A0A6P1QW19|A0A6P1QW19_9FLAO	tr|A0A6P1QW19|A0A6P1QW19_9FLAO Uncharacterized protein OS=Bergeyella cardium OX=1585976 GN=DBX24_02730 PE=4 SV=1	1	6	7	5	6	17.8	506520	671230	15829	20976	155690	387030
DBX24_05265	tr|A0A6P1QW21|A0A6P1QW21_9FLAO	tr|A0A6P1QW21|A0A6P1QW21_9FLAO DUF4469 domain-containing protein OS=Bergeyella cardium OX=1585976 GN=DBX24_05265 PE=4 SV=1	1	1	2	0	1	19.3	0	36345	0	4038.3	0	19626
rplI	tr|A0A6P1QW22|A0A6P1QW22_9FLAO	tr|A0A6P1QW22|A0A6P1QW22_9FLAO Large ribosomal subunit protein bL9 OS=Bergeyella cardium OX=1585976 GN=rplI PE=3 SV=1	1	4	7	4	7	52.4	1804600	2711400	200510	301260	1137700	1185600
DBX24_03570	tr|A0A6P1QW23|A0A6P1QW23_9FLAO	tr|A0A6P1QW23|A0A6P1QW23_9FLAO Methyltransferase domain-containing protein OS=Bergeyella cardium OX=1585976 GN=DBX24_03570 PE=4 SV=1	1	4	3	4	3	29.8	474620	444490	36509	34192	195430	229260
DBX24_03190	tr|A0A6P1QW24|A0A6P1QW24_9FLAO	tr|A0A6P1QW24|A0A6P1QW24_9FLAO BrxA/BrxB family bacilliredoxin OS=Bergeyella cardium OX=1585976 GN=DBX24_03190 PE=3 SV=1	1	5	4	5	4	69.9	796220	653220	99527	81652	376440	376080
fmt	tr|A0A6P1QW27|A0A6P1QW27_9FLAO	tr|A0A6P1QW27|A0A6P1QW27_9FLAO Methionyl-tRNA formyltransferase OS=Bergeyella cardium OX=1585976 GN=fmt PE=3 SV=1	1	9	9	9	9	54.3	1261200	1490900	63059	74545	718820	689580
DBX24_08865	tr|A0A6P1QW28|A0A6P1QW28_9FLAO	tr|A0A6P1QW28|A0A6P1QW28_9FLAO Redoxin domain-containing protein OS=Bergeyella cardium OX=1585976 GN=DBX24_08865 PE=4 SV=1	1	5	5	5	5	44.4	2231700	2873400	202880	261220	1262900	1404700
DBX24_03635	tr|A0A6P1QW29|A0A6P1QW29_9FLAO	tr|A0A6P1QW29|A0A6P1QW29_9FLAO Energy transducer TonB OS=Bergeyella cardium OX=1585976 GN=DBX24_03635 PE=4 SV=1	1	3	2	3	2	30.2	526880	418900	37635	29921	346610	315320
DBX24_02780	tr|A0A6P1QW30|A0A6P1QW30_9FLAO	tr|A0A6P1QW30|A0A6P1QW30_9FLAO 3-5 exonuclease OS=Bergeyella cardium OX=1585976 GN=DBX24_02780 PE=4 SV=1	1	4	5	4	5	46.9	774320	1083100	48395	67695	491260	539930
DBX24_05315	tr|A0A6P1QW31|A0A6P1QW31_9FLAO	tr|A0A6P1QW31|A0A6P1QW31_9FLAO Copper resistance protein NlpE OS=Bergeyella cardium OX=1585976 GN=DBX24_05315 PE=4 SV=1	1	5	5	5	5	35	4321900	4699900	720320	783310	2096400	1935200
DBX24_08920	tr|A0A6P1QW33|A0A6P1QW33_9FLAO	tr|A0A6P1QW33|A0A6P1QW33_9FLAO Restriction endonuclease OS=Bergeyella cardium OX=1585976 GN=DBX24_08920 PE=4 SV=1	1	1	1	1	1	20.5	218210	341510	31172	48787	134860	184410
DBX24_03685	tr|A0A6P1QW34|A0A6P1QW34_9FLAO	tr|A0A6P1QW34|A0A6P1QW34_9FLAO C-type cytochrome OS=Bergeyella cardium OX=1585976 GN=DBX24_03685 PE=4 SV=1	1	3	2	3	2	18.7	391830	219900	32653	18325	166780	129830
murE	tr|A0A6P1QW35|A0A6P1QW35_9FLAO	tr|A0A6P1QW35|A0A6P1QW35_9FLAO UDP-N-acetylmuramoyl-L-alanyl-D-glutamate--2,6-diaminopimelate ligase OS=Bergeyella cardium OX=1585976 GN=murE PE=3 SV=1	1	10	9	10	9	31.3	999870	1046200	32254	33747	525150	465320
DBX24_07860	tr|A0A6P1QW36|A0A6P1QW36_9FLAO	tr|A0A6P1QW36|A0A6P1QW36_9FLAO RNA-binding protein OS=Bergeyella cardium OX=1585976 GN=DBX24_07860 PE=3 SV=1	1	2	0	2	0	7.2	434350	0	25550	0	147570	0
DBX24_02835	tr|A0A6P1QW37|A0A6P1QW37_9FLAO	tr|A0A6P1QW37|A0A6P1QW37_9FLAO Succinate dehydrogenase/fumarate reductase iron-sulfur subunit OS=Bergeyella cardium OX=1585976 GN=DBX24_02835 PE=3 SV=1	1	7	5	7	5	52.2	1439900	1552700	95992	103510	759110	779470
DBX24_08990	tr|A0A6P1QW39|A0A6P1QW39_9FLAO	tr|A0A6P1QW39|A0A6P1QW39_9FLAO BspA family leucine-rich repeat surface protein OS=Bergeyella cardium OX=1585976 GN=DBX24_08990 PE=4 SV=1	1	0	1	0	1	7.9	0	19445	0	925.94	0	10500
DBX24_03740	tr|A0A6P1QW40|A0A6P1QW40_9FLAO	tr|A0A6P1QW40|A0A6P1QW40_9FLAO Uncharacterized protein OS=Bergeyella cardium OX=1585976 GN=DBX24_03740 PE=4 SV=1	1	2	1	2	1	16.9	367870	384050	24525	25603	197050	185990
DBX24_05365	tr|A0A6P1QW41|A0A6P1QW41_9FLAO	tr|A0A6P1QW41|A0A6P1QW41_9FLAO MFS transporter OS=Bergeyella cardium OX=1585976 GN=DBX24_05365 PE=4 SV=1	1	0	0	0	0	6.9	0	0	0	0	0	0
DBX24_07915	tr|A0A6P1QW42|A0A6P1QW42_9FLAO	tr|A0A6P1QW42|A0A6P1QW42_9FLAO Dihydrolipoamide acetyltransferase component of pyruvate dehydrogenase complex OS=Bergeyella cardium OX=1585976 GN=DBX24_07915 PE=3 SV=1	1	12	12	12	12	40.4	4523800	4728900	188490	197040	2266500	2120400
DBX24_02890	tr|A0A6P1QW44|A0A6P1QW44_9FLAO	tr|A0A6P1QW44|A0A6P1QW44_9FLAO Uncharacterized protein OS=Bergeyella cardium OX=1585976 GN=DBX24_02890 PE=4 SV=1	1	7	8	7	8	60.2	15864000	21567000	1220300	1659000	9726400	9990700
DBX24_08970	tr|A0A6P1QW45|A0A6P1QW45_9FLAO	tr|A0A6P1QW45|A0A6P1QW45_9FLAO Electron transfer flavoprotein subunit alpha/FixB family protein OS=Bergeyella cardium OX=1585976 GN=DBX24_08970 PE=3 SV=1	1	7	7	7	7	64.6	2284900	2438400	175760	187570	1161600	1198000
DBX24_03800	tr|A0A6P1QW46|A0A6P1QW46_9FLAO	tr|A0A6P1QW46|A0A6P1QW46_9FLAO LPS-assembly protein LptD OS=Bergeyella cardium OX=1585976 GN=DBX24_03800 PE=4 SV=1	1	4	6	4	6	10	538400	1394600	12521	32432	521960	537760
DBX24_03300	tr|A0A6P1QW47|A0A6P1QW47_9FLAO	tr|A0A6P1QW47|A0A6P1QW47_9FLAO RNA methyltransferase OS=Bergeyella cardium OX=1585976 GN=DBX24_03300 PE=3 SV=1	1	0	0	0	0	16.8	0	0	0	0	0	0
lptB	tr|A0A6P1QW48|A0A6P1QW48_9FLAO	tr|A0A6P1QW48|A0A6P1QW48_9FLAO Lipopolysaccharide export system ATP-binding protein LptB OS=Bergeyella cardium OX=1585976 GN=lptB PE=3 SV=1	1	0	3	0	3	31.8	0	163480	0	13623	0	37459
aroB	tr|A0A6P1QW52|A0A6P1QW52_9FLAO	tr|A0A6P1QW52|A0A6P1QW52_9FLAO 3-dehydroquinate synthase OS=Bergeyella cardium OX=1585976 GN=aroB PE=3 SV=1	1	2	3	2	3	18.2	99016	167370	7072.6	11955	58739	70126
DBX24_08020	tr|A0A6P1QW54|A0A6P1QW54_9FLAO	tr|A0A6P1QW54|A0A6P1QW54_9FLAO S8 family serine peptidase OS=Bergeyella cardium OX=1585976 GN=DBX24_08020 PE=3 SV=1	1	11	12	11	12	48.8	2466900	1483500	74755	44955	1041000	1041900
DBX24_05470	tr|A0A6P1QW56|A0A6P1QW56_9FLAO	tr|A0A6P1QW56|A0A6P1QW56_9FLAO C-type cytochrome OS=Bergeyella cardium OX=1585976 GN=DBX24_05470 PE=4 SV=1	1	1	2	1	2	28.5	60737	168390	10123	28065	54803	47915
DBX24_03355	tr|A0A6P1QW57|A0A6P1QW57_9FLAO	tr|A0A6P1QW57|A0A6P1QW57_9FLAO RES domain-containing protein OS=Bergeyella cardium OX=1585976 GN=DBX24_03355 PE=4 SV=1	1	2	3	2	3	18.5	242740	286310	10554	12448	111640	140920
DBX24_09100	tr|A0A6P1QW58|A0A6P1QW58_9FLAO	tr|A0A6P1QW58|A0A6P1QW58_9FLAO Rieske 2Fe-2S domain-containing protein OS=Bergeyella cardium OX=1585976 GN=DBX24_09100 PE=4 SV=1	1	1	0	1	0	6.2	10103	0	1010.3	0	6244.2	0
DBX24_03050	tr|A0A6P1QW60|A0A6P1QW60_9FLAO	tr|A0A6P1QW60|A0A6P1QW60_9FLAO 3-deoxy-D-manno-octulosonic acid transferase OS=Bergeyella cardium OX=1585976 GN=DBX24_03050 PE=3 SV=1	1	0	0	0	0	4.1	0	0	0	0	0	0
DBX24_09020	tr|A0A6P1QW62|A0A6P1QW62_9FLAO	tr|A0A6P1QW62|A0A6P1QW62_9FLAO AAA family ATPase OS=Bergeyella cardium OX=1585976 GN=DBX24_09020 PE=4 SV=1	1	5	6	5	6	39.5	1092100	1067900	109210	106790	553880	505180
ruvA	tr|A0A6P1QW63|A0A6P1QW63_9FLAO	tr|A0A6P1QW63|A0A6P1QW63_9FLAO Holliday junction branch migration complex subunit RuvA OS=Bergeyella cardium OX=1585976 GN=ruvA PE=3 SV=1	1	4	4	4	4	32	376910	336780	62818	56130	167750	164300
recF	tr|A0A6P1QW64|A0A6P1QW64_9FLAO	tr|A0A6P1QW64|A0A6P1QW64_9FLAO DNA replication and repair protein RecF OS=Bergeyella cardium OX=1585976 GN=recF PE=3 SV=1	1	3	2	3	2	10.9	386700	266640	22747	15685	137850	118990
DBX24_03410	tr|A0A6P1QW65|A0A6P1QW65_9FLAO	tr|A0A6P1QW65|A0A6P1QW65_9FLAO Uncharacterized protein OS=Bergeyella cardium OX=1585976 GN=DBX24_03410 PE=4 SV=1	1	1	1	1	1	6.3	347800	310340	115930	103450	203780	157540
DBX24_03875	tr|A0A6P1QW66|A0A6P1QW66_9FLAO	tr|A0A6P1QW66|A0A6P1QW66_9FLAO DNA 3-5 helicase OS=Bergeyella cardium OX=1585976 GN=DBX24_03875 PE=4 SV=1	1	3	2	3	2	7.1	127120	64299	2230.1	1128.1	41630	45890
DBX24_09165	tr|A0A6P1QW68|A0A6P1QW68_9FLAO	tr|A0A6P1QW68|A0A6P1QW68_9FLAO DNA topoisomerase (ATP-hydrolyzing) OS=Bergeyella cardium OX=1585976 GN=DBX24_09165 PE=4 SV=1	1	5	6	5	6	17.9	426980	577760	11861	16049	257300	259380
DBX24_03100	tr|A0A6P1QW70|A0A6P1QW70_9FLAO	tr|A0A6P1QW70|A0A6P1QW70_9FLAO Leucine-rich repeat protein OS=Bergeyella cardium OX=1585976 GN=DBX24_03100 PE=4 SV=1	1	2	1	2	1	6.7	248500	155840	8874.9	5565.7	127610	97646
DBX24_08130	tr|A0A6P1QW72|A0A6P1QW72_9FLAO	tr|A0A6P1QW72|A0A6P1QW72_9FLAO NAD-dependent epimerase/dehydratase family protein OS=Bergeyella cardium OX=1585976 GN=DBX24_08130 PE=4 SV=1	1	3	5	3	5	36.8	96006	203470	4800.3	10173	67647	77417
DBX24_05580	tr|A0A6P1QW73|A0A6P1QW73_9FLAO	tr|A0A6P1QW73|A0A6P1QW73_9FLAO Uncharacterized protein OS=Bergeyella cardium OX=1585976 GN=DBX24_05580 PE=4 SV=1	1	2	1	2	1	17.2	42139	80961	5267.4	10120	24520	42346
DBX24_03930	tr|A0A6P1QW75|A0A6P1QW75_9FLAO	tr|A0A6P1QW75|A0A6P1QW75_9FLAO DUF4251 domain-containing protein OS=Bergeyella cardium OX=1585976 GN=DBX24_03930 PE=4 SV=1	1	2	2	2	2	15.4	465980	671230	38832	55936	202860	298440
DBX24_04660	tr|A0A6P1QW76|A0A6P1QW76_9FLAO	tr|A0A6P1QW76|A0A6P1QW76_9FLAO Amidohydrolase OS=Bergeyella cardium OX=1585976 GN=DBX24_04660 PE=3 SV=1	1	1	0	1	0	5.2	32650	0	2176.6	0	20179	0
DBX24_09225	tr|A0A6P1QW77|A0A6P1QW77_9FLAO	tr|A0A6P1QW77|A0A6P1QW77_9FLAO Phospho-sugar mutase OS=Bergeyella cardium OX=1585976 GN=DBX24_09225 PE=3 SV=1	1	10	8	10	8	36	1902200	1877000	70451	69517	845280	882840
DBX24_03155	tr|A0A6P1QW78|A0A6P1QW78_9FLAO	tr|A0A6P1QW78|A0A6P1QW78_9FLAO MCE family protein OS=Bergeyella cardium OX=1585976 GN=DBX24_03155 PE=4 SV=1	1	5	3	5	3	32.9	768250	330290	40434	17384	361480	229840
DBX24_05665	tr|A0A6P1QW79|A0A6P1QW79_9FLAO	tr|A0A6P1QW79|A0A6P1QW79_9FLAO AAA domain-containing protein OS=Bergeyella cardium OX=1585976 GN=DBX24_05665 PE=3 SV=1	1	7	8	7	8	47.7	623910	1138700	31195	56936	364600	385230
DBX24_08180	tr|A0A6P1QW82|A0A6P1QW82_9FLAO	tr|A0A6P1QW82|A0A6P1QW82_9FLAO HAD-IIIC family phosphatase OS=Bergeyella cardium OX=1585976 GN=DBX24_08180 PE=4 SV=1	1	10	10	10	10	43.3	933560	1633000	31119	54434	503650	450740
DBX24_03515	tr|A0A6P1QW83|A0A6P1QW83_9FLAO	tr|A0A6P1QW83|A0A6P1QW83_9FLAO Aminotransferase class III-fold pyridoxal phosphate-dependent enzyme OS=Bergeyella cardium OX=1585976 GN=DBX24_03515 PE=3 SV=1	1	6	7	6	7	39.6	520860	751510	24803	35786	188220	262880
rpoA	tr|A0A6P1QW85|A0A6P1QW85_9FLAO	tr|A0A6P1QW85|A0A6P1QW85_9FLAO DNA-directed RNA polymerase subunit alpha OS=Bergeyella cardium OX=1585976 GN=rpoA PE=3 SV=1	1	13	14	13	14	57.4	8535700	8286100	406460	394580	4942500	4622300
murG	tr|A0A6P1QW93|A0A6P1QW93_9FLAO	tr|A0A6P1QW93|A0A6P1QW93_9FLAO UDP-N-acetylglucosamine--N-acetylmuramyl-(pentapeptide) pyrophosphoryl-undecaprenol N-acetylglucosamine transferase OS=Bergeyella cardium OX=1585976 GN=murG PE=3 SV=1	1	5	5	5	5	40.7	521360	607390	26068	30370	350250	387510
mscL	tr|A0A6P1QW95|A0A6P1QW95_9FLAO	tr|A0A6P1QW95|A0A6P1QW95_9FLAO Large-conductance mechanosensitive channel OS=Bergeyella cardium OX=1585976 GN=mscL PE=3 SV=1	1	3	3	3	3	48	2128400	2102600	425670	420510	734310	795850
DBX24_04765	tr|A0A6P1QW96|A0A6P1QW96_9FLAO	tr|A0A6P1QW96|A0A6P1QW96_9FLAO Uncharacterized protein OS=Bergeyella cardium OX=1585976 GN=DBX24_04765 PE=4 SV=1	1	1	0	1	0	9.3	59435	0	8490.7	0	36733	0
rplR	tr|A0A6P1QW97|A0A6P1QW97_9FLAO	tr|A0A6P1QW97|A0A6P1QW97_9FLAO Large ribosomal subunit protein uL18 OS=Bergeyella cardium OX=1585976 GN=rplR PE=3 SV=1	1	1	0	1	0	6	58598	0	9766.3	0	36215	0
DBX24_03565	tr|A0A6P1QWA0|A0A6P1QWA0_9FLAO	tr|A0A6P1QWA0|A0A6P1QWA0_9FLAO Hydrolase Nlp/P60 OS=Bergeyella cardium OX=1585976 GN=DBX24_03565 PE=3 SV=1	1	1	1	1	1	6.9	248840	239310	31104	29913	157020	125840
DBX24_08345	tr|A0A6P1QWA1|A0A6P1QWA1_9FLAO	tr|A0A6P1QWA1|A0A6P1QWA1_9FLAO Dihydrofolate reductase OS=Bergeyella cardium OX=1585976 GN=DBX24_08345 PE=3 SV=1	1	0	1	0	1	16.5	0	18191	0	1515.9	0	0
DBX24_04820	tr|A0A6P1QWA4|A0A6P1QWA4_9FLAO	tr|A0A6P1QWA4|A0A6P1QWA4_9FLAO Glutamine synthetase type III OS=Bergeyella cardium OX=1585976 GN=DBX24_04820 PE=3 SV=1	1	17	16	17	16	39	3139700	3741700	82624	98465	1937400	1938800
rpsC	tr|A0A6P1QWA5|A0A6P1QWA5_9FLAO	tr|A0A6P1QWA5|A0A6P1QWA5_9FLAO Small ribosomal subunit protein uS3 OS=Bergeyella cardium OX=1585976 GN=rpsC PE=3 SV=1	1	8	7	8	7	41.8	2406500	2828100	185120	217550	1567400	1729500
DBX24_05785	tr|A0A6P1QWA6|A0A6P1QWA6_9FLAO	tr|A0A6P1QWA6|A0A6P1QWA6_9FLAO Uncharacterized protein OS=Bergeyella cardium OX=1585976 GN=DBX24_05785 PE=4 SV=1	1	0	1	0	1	8.8	0	118340	0	16905	0	63901
DBX24_08400	tr|A0A6P1QWA7|A0A6P1QWA7_9FLAO	tr|A0A6P1QWA7|A0A6P1QWA7_9FLAO DUF488 family protein OS=Bergeyella cardium OX=1585976 GN=DBX24_08400 PE=4 SV=1	1	1	1	1	1	9.2	27781	39286	3086.7	4365.1	17169	21214
engB	tr|A0A6P1QWA8|A0A6P1QWA8_9FLAO	tr|A0A6P1QWA8|A0A6P1QWA8_9FLAO Probable GTP-binding protein EngB OS=Bergeyella cardium OX=1585976 GN=engB PE=3 SV=1	1	1	1	1	1	36.1	403990	72004	44888	8000.4	186880	0
DBX24_01660	tr|A0A6P1QWA9|A0A6P1QWA9_9FLAO	tr|A0A6P1QWA9|A0A6P1QWA9_9FLAO N-6 DNA methylase OS=Bergeyella cardium OX=1585976 GN=DBX24_01660 PE=3 SV=1	1	5	3	5	3	16.5	438880	223090	11549	5870.9	311600	102350
DBX24_09310	tr|A0A6P1QWB2|A0A6P1QWB2_9FLAO	tr|A0A6P1QWB2|A0A6P1QWB2_9FLAO YbgC/FadM family acyl-CoA thioesterase OS=Bergeyella cardium OX=1585976 GN=DBX24_09310 PE=3 SV=1	1	0	0	0	0	12.4	0	0	0	0	0	0
DBX24_04130	tr|A0A6P1QWB5|A0A6P1QWB5_9FLAO	tr|A0A6P1QWB5|A0A6P1QWB5_9FLAO DUF2271 domain-containing protein OS=Bergeyella cardium OX=1585976 GN=DBX24_04130 PE=4 SV=1	1	1	1	1	1	10.6	45584	56508	6512	8072.6	28173	30514
ccoG	tr|A0A6P1QWB7|A0A6P1QWB7_9FLAO	tr|A0A6P1QWB7|A0A6P1QWB7_9FLAO Cytochrome c oxidase accessory protein CcoG OS=Bergeyella cardium OX=1585976 GN=ccoG PE=4 SV=1	1	0	1	0	1	6.2	0	31450	0	1367.4	0	24320
mutL	tr|A0A6P1QWB8|A0A6P1QWB8_9FLAO	tr|A0A6P1QWB8|A0A6P1QWB8_9FLAO DNA mismatch repair protein MutL OS=Bergeyella cardium OX=1585976 GN=mutL PE=3 SV=1	1	7	7	7	7	30.9	679320	506620	18870	14073	328340	375520
DBX24_02370	tr|A0A6P1QWB9|A0A6P1QWB9_9FLAO	tr|A0A6P1QWB9|A0A6P1QWB9_9FLAO L-threonylcarbamoyladenylate synthase OS=Bergeyella cardium OX=1585976 GN=DBX24_02370 PE=3 SV=1	1	1	0	1	0	8.8	16366	0	1636.6	0	10115	0
DBX24_04185	tr|A0A6P1QWC1|A0A6P1QWC1_9FLAO	tr|A0A6P1QWC1|A0A6P1QWC1_9FLAO Biotin--[acetyl-CoA-carboxylase] ligase OS=Bergeyella cardium OX=1585976 GN=DBX24_04185 PE=4 SV=1	1	0	1	0	1	5.9	0	12970	0	864.67	0	7003.7
DBX24_01255	tr|A0A6P1QWC2|A0A6P1QWC2_9FLAO	tr|A0A6P1QWC2|A0A6P1QWC2_9FLAO Type IV secretion system DNA-binding domain-containing protein OS=Bergeyella cardium OX=1585976 GN=DBX24_01255 PE=4 SV=1	1	2	2	2	2	7.7	113230	13205	3330.2	388.38	46639	0
DBX24_04935	tr|A0A6P1QWC3|A0A6P1QWC3_9FLAO	tr|A0A6P1QWC3|A0A6P1QWC3_9FLAO Quinol:cytochrome C oxidoreductase OS=Bergeyella cardium OX=1585976 GN=DBX24_04935 PE=4 SV=1	1	4	4	4	4	12.7	1899100	2290700	189910	229070	1184100	1162700
DBX24_08505	tr|A0A6P1QWC5|A0A6P1QWC5_9FLAO	tr|A0A6P1QWC5|A0A6P1QWC5_9FLAO Methyltransferase domain-containing protein OS=Bergeyella cardium OX=1585976 GN=DBX24_08505 PE=4 SV=1	1	1	2	1	2	10	28018	79352	1867.9	5290.1	20696	32056
DBX24_03375	tr|A0A6P1QWC8|A0A6P1QWC8_9FLAO	tr|A0A6P1QWC8|A0A6P1QWC8_9FLAO AraC family transcriptional regulator OS=Bergeyella cardium OX=1585976 GN=DBX24_03375 PE=4 SV=1	1	0	1	0	1	43.2	0	110760	0	12306	0	93130
DBX24_03310	tr|A0A6P1QWC9|A0A6P1QWC9_9FLAO	tr|A0A6P1QWC9|A0A6P1QWC9_9FLAO Aldehyde dehydrogenase family protein OS=Bergeyella cardium OX=1585976 GN=DBX24_03310 PE=4 SV=1	1	6	5	6	5	41.5	792160	632170	28292	22577	302970	315270
DBX24_04255	tr|A0A6P1QWD0|A0A6P1QWD0_9FLAO	tr|A0A6P1QWD0|A0A6P1QWD0_9FLAO DUF3127 domain-containing protein OS=Bergeyella cardium OX=1585976 GN=DBX24_04255 PE=4 SV=1	1	2	2	2	2	26.9	167010	102210	27835	17035	59254	28135
sufD	tr|A0A6P1QWD1|A0A6P1QWD1_9FLAO	tr|A0A6P1QWD1|A0A6P1QWD1_9FLAO Fe-S cluster assembly protein SufD OS=Bergeyella cardium OX=1585976 GN=sufD PE=3 SV=1	1	4	3	4	3	37.1	922760	368790	48566	19410	235320	272620
DBX24_03735	tr|A0A6P1QWD2|A0A6P1QWD2_9FLAO	tr|A0A6P1QWD2|A0A6P1QWD2_9FLAO ATP-binding cassette domain-containing protein OS=Bergeyella cardium OX=1585976 GN=DBX24_03735 PE=4 SV=1	1	1	1	1	1	6.1	14787	40640	547.67	1505.2	11543	17899
trmH	tr|A0A6P1QWD5|A0A6P1QWD5_9FLAO	tr|A0A6P1QWD5|A0A6P1QWD5_9FLAO tRNA (guanosine(18)-2-O)-methyltransferase OS=Bergeyella cardium OX=1585976 GN=trmH PE=3 SV=1	1	2	3	2	3	20.9	170680	354490	14223	29541	127620	114030
nusB	tr|A0A6P1QWD7|A0A6P1QWD7_9FLAO	tr|A0A6P1QWD7|A0A6P1QWD7_9FLAO Transcription antitermination factor NusB OS=Bergeyella cardium OX=1585976 GN=nusB PE=3 SV=1	1	3	1	3	1	23.8	231680	52260	13628	3074.1	95632	72064
DBX24_04315	tr|A0A6P1QWE0|A0A6P1QWE0_9FLAO	tr|A0A6P1QWE0|A0A6P1QWE0_9FLAO Uncharacterized protein OS=Bergeyella cardium OX=1585976 GN=DBX24_04315 PE=4 SV=1	1	3	2	3	2	18.2	118790	178190	4399.6	6599.7	86919	79557
DBX24_04460	tr|A0A6P1QWE2|A0A6P1QWE2_9FLAO	tr|A0A6P1QWE2|A0A6P1QWE2_9FLAO Thioesterase OS=Bergeyella cardium OX=1585976 GN=DBX24_04460 PE=4 SV=1	1	0	1	0	1	8.6	0	24368	0	3045.9	0	13158
DBX24_08615	tr|A0A6P1QWE3|A0A6P1QWE3_9FLAO	tr|A0A6P1QWE3|A0A6P1QWE3_9FLAO Outer membrane beta-barrel protein OS=Bergeyella cardium OX=1585976 GN=DBX24_08615 PE=4 SV=1	1	4	1	4	1	26.2	664050	501730	51081	38594	377030	287820
DBX24_05065	tr|A0A6P1QWE4|A0A6P1QWE4_9FLAO	tr|A0A6P1QWE4|A0A6P1QWE4_9FLAO WxcM-like domain-containing protein OS=Bergeyella cardium OX=1585976 GN=DBX24_05065 PE=4 SV=1	1	1	2	1	2	15.4	228400	382110	28550	47764	183520	173980
DBX24_03795	tr|A0A6P1QWE5|A0A6P1QWE5_9FLAO	tr|A0A6P1QWE5|A0A6P1QWE5_9FLAO N-acetylmuramoyl-L-alanine amidase OS=Bergeyella cardium OX=1585976 GN=DBX24_03795 PE=4 SV=1	1	2	2	2	2	11.9	109230	88569	4369.1	3542.7	57391	34060
DBX24_03915	tr|A0A6P1QWE8|A0A6P1QWE8_9FLAO	tr|A0A6P1QWE8|A0A6P1QWE8_9FLAO Uncharacterized protein OS=Bergeyella cardium OX=1585976 GN=DBX24_03915 PE=4 SV=1	1	5	4	5	4	20	733540	386880	26198	13817	377920	322390
rsmA	tr|A0A6P1QWF0|A0A6P1QWF0_9FLAO	tr|A0A6P1QWF0|A0A6P1QWF0_9FLAO Ribosomal RNA small subunit methyltransferase A OS=Bergeyella cardium OX=1585976 GN=rsmA PE=3 SV=1	1	4	5	4	5	31.7	355910	506110	32355	46010	178890	226860
DBX24_04365	tr|A0A6P1QWF1|A0A6P1QWF1_9FLAO	tr|A0A6P1QWF1|A0A6P1QWF1_9FLAO Methyltransferase domain-containing protein OS=Bergeyella cardium OX=1585976 GN=DBX24_04365 PE=4 SV=1	1	2	0	2	0	12.4	79489	0	4968.1	0	42465	0
dapA	tr|A0A6P1QWF2|A0A6P1QWF2_9FLAO	tr|A0A6P1QWF2|A0A6P1QWF2_9FLAO 4-hydroxy-tetrahydrodipicolinate synthase OS=Bergeyella cardium OX=1585976 GN=dapA PE=3 SV=1	1	9	5	9	5	56.6	2512700	1403600	167520	93576	1284600	969530
DBX24_05115	tr|A0A6P1QWF3|A0A6P1QWF3_9FLAO	tr|A0A6P1QWF3|A0A6P1QWF3_9FLAO Uroporphyrinogen-III synthase OS=Bergeyella cardium OX=1585976 GN=DBX24_05115 PE=4 SV=1	1	9	10	9	10	58.9	1742700	1857900	116180	123860	822710	736020
DBX24_05400	tr|A0A6P1QWF4|A0A6P1QWF4_9FLAO	tr|A0A6P1QWF4|A0A6P1QWF4_9FLAO Gliding motility protein GldB OS=Bergeyella cardium OX=1585976 GN=DBX24_05400 PE=4 SV=1	1	2	2	2	2	12	202370	146660	14455	10475	89494	84723
lepA	tr|A0A6P1QWF6|A0A6P1QWF6_9FLAO	tr|A0A6P1QWF6|A0A6P1QWF6_9FLAO Elongation factor 4 OS=Bergeyella cardium OX=1585976 GN=lepA PE=3 SV=1	1	2	2	2	2	34.1	303690	428120	11248	15856	176440	258000
DBX24_03535	tr|A0A6P1QWF7|A0A6P1QWF7_9FLAO	tr|A0A6P1QWF7|A0A6P1QWF7_9FLAO Uncharacterized protein OS=Bergeyella cardium OX=1585976 GN=DBX24_03535 PE=4 SV=1	1	2	2	2	2	30.5	82074	187750	5862.5	13411	91105	83858
DBX24_08725	tr|A0A6P1QWG1|A0A6P1QWG1_9FLAO	tr|A0A6P1QWG1|A0A6P1QWG1_9FLAO OmpA family protein OS=Bergeyella cardium OX=1585976 GN=DBX24_08725 PE=4 SV=1	1	21	25	16	19	53.1	5207700	5003600	137040	131670	2729500	2496900
tdk	tr|A0A6P1QWG4|A0A6P1QWG4_9FLAO	tr|A0A6P1QWG4|A0A6P1QWG4_9FLAO Thymidine kinase OS=Bergeyella cardium OX=1585976 GN=tdk PE=3 SV=1	1	0	1	0	1	6.7	0	134020	0	14891	0	85294
DBX24_06065	tr|A0A6P1QWG6|A0A6P1QWG6_9FLAO	tr|A0A6P1QWG6|A0A6P1QWG6_9FLAO O-succinylbenzoate synthase OS=Bergeyella cardium OX=1585976 GN=DBX24_06065 PE=4 SV=1	1	1	3	1	3	18	100840	203840	6302.3	12740	72434	99960
DBX24_06430	tr|A0A6P1QWG8|A0A6P1QWG8_9FLAO	tr|A0A6P1QWG8|A0A6P1QWG8_9FLAO nucleoside-diphosphate kinase OS=Bergeyella cardium OX=1585976 GN=DBX24_06430 PE=3 SV=1	1	2	1	2	1	20.6	176450	69186	22056	8648.3	71748	55625
DBX24_04470	tr|A0A6P1QWG9|A0A6P1QWG9_9FLAO	tr|A0A6P1QWG9|A0A6P1QWG9_9FLAO Tail-specific protease OS=Bergeyella cardium OX=1585976 GN=DBX24_04470 PE=3 SV=1	1	10	11	10	11	24.6	1140900	1251600	28524	31291	822060	597780
DBX24_08775	tr|A0A6P1QWH1|A0A6P1QWH1_9FLAO	tr|A0A6P1QWH1|A0A6P1QWH1_9FLAO Dipeptidyl carboxypeptidase OS=Bergeyella cardium OX=1585976 GN=DBX24_08775 PE=3 SV=1	1	16	15	16	15	44	4394300	4980400	129240	146480	2524300	2446600
ruvB	tr|A0A6P1QWH2|A0A6P1QWH2_9FLAO	tr|A0A6P1QWH2|A0A6P1QWH2_9FLAO Holliday junction branch migration complex subunit RuvB OS=Bergeyella cardium OX=1585976 GN=ruvB PE=3 SV=1	1	6	7	6	7	37.6	392420	527380	21801	29299	202870	180750
DBX24_03650	tr|A0A6P1QWH3|A0A6P1QWH3_9FLAO	tr|A0A6P1QWH3|A0A6P1QWH3_9FLAO MotA/TolQ/ExbB proton channel family protein OS=Bergeyella cardium OX=1585976 GN=DBX24_03650 PE=3 SV=1	1	5	2	5	2	15	867550	552670	78868	50242	487530	295310
DBX24_06790	tr|A0A6P1QWH4|A0A6P1QWH4_9FLAO	tr|A0A6P1QWH4|A0A6P1QWH4_9FLAO Class I SAM-dependent methyltransferase OS=Bergeyella cardium OX=1585976 GN=DBX24_06790 PE=4 SV=1	1	1	0	1	0	31.2	26084	0	1863.2	0	112130	0
DBX24_05245	tr|A0A6P1QWH6|A0A6P1QWH6_9FLAO	tr|A0A6P1QWH6|A0A6P1QWH6_9FLAO Cytidine deaminase OS=Bergeyella cardium OX=1585976 GN=DBX24_05245 PE=3 SV=1	1	4	4	4	4	39.6	409820	550450	45536	61161	215480	222210
DBX24_06115	tr|A0A6P1QWH7|A0A6P1QWH7_9FLAO	tr|A0A6P1QWH7|A0A6P1QWH7_9FLAO Uncharacterized protein OS=Bergeyella cardium OX=1585976 GN=DBX24_06115 PE=4 SV=1	1	1	2	1	2	21.7	74784	122020	9348	15252	28051	31929
DBX24_08830	tr|A0A6P1QWI0|A0A6P1QWI0_9FLAO	tr|A0A6P1QWI0|A0A6P1QWI0_9FLAO YceI family protein OS=Bergeyella cardium OX=1585976 GN=DBX24_08830 PE=4 SV=1	1	4	4	4	4	39.1	208050	406180	18914	36926	132960	131810
DBX24_07320	tr|A0A6P1QWI1|A0A6P1QWI1_9FLAO	tr|A0A6P1QWI1|A0A6P1QWI1_9FLAO Aminodeoxychorismate lyase OS=Bergeyella cardium OX=1585976 GN=DBX24_07320 PE=4 SV=1	1	1	2	1	2	22.9	71556	219420	4770.4	14628	103070	91146
DBX24_07735	tr|A0A6P1QWI2|A0A6P1QWI2_9FLAO	tr|A0A6P1QWI2|A0A6P1QWI2_9FLAO Glycosyltransferase OS=Bergeyella cardium OX=1585976 GN=DBX24_07735 PE=4 SV=1	1	0	1	0	1	5.3	0	32646	0	1718.2	0	17629
rplQ	tr|A0A6P1QWI5|A0A6P1QWI5_9FLAO	tr|A0A6P1QWI5|A0A6P1QWI5_9FLAO Large ribosomal subunit protein bL17 OS=Bergeyella cardium OX=1585976 GN=rplQ PE=3 SV=1	1	9	9	9	9	64.8	4845900	6272700	538430	696960	2645700	2871300
prmA	tr|A0A6P1QWI6|A0A6P1QWI6_9FLAO	tr|A0A6P1QWI6|A0A6P1QWI6_9FLAO Ribosomal protein L11 methyltransferase OS=Bergeyella cardium OX=1585976 GN=prmA PE=3 SV=1	1	2	2	2	2	21.5	99585	214590	7113.2	15328	189140	254260
DBX24_04595	tr|A0A6P1QWI7|A0A6P1QWI7_9FLAO	tr|A0A6P1QWI7|A0A6P1QWI7_9FLAO Glycosyltransferase OS=Bergeyella cardium OX=1585976 GN=DBX24_04595 PE=4 SV=1	1	1	3	1	3	14.2	21377	57474	1336	3592.1	16691	23813
bshC	tr|A0A6P1QWJ1|A0A6P1QWJ1_9FLAO	tr|A0A6P1QWJ1|A0A6P1QWJ1_9FLAO Putative cysteine ligase BshC OS=Bergeyella cardium OX=1585976 GN=bshC PE=3 SV=1	1	2	2	2	2	16.1	109120	87547	3409.9	2735.8	50211	62329
DBX24_07865	tr|A0A6P1QWJ3|A0A6P1QWJ3_9FLAO	tr|A0A6P1QWJ3|A0A6P1QWJ3_9FLAO SAM-dependent methyltransferase OS=Bergeyella cardium OX=1585976 GN=DBX24_07865 PE=4 SV=1	1	1	1	1	1	3.9	229700	213170	20882	19379	141960	115110
DBX24_06215	tr|A0A6P1QWJ6|A0A6P1QWJ6_9FLAO	tr|A0A6P1QWJ6|A0A6P1QWJ6_9FLAO Uncharacterized protein OS=Bergeyella cardium OX=1585976 GN=DBX24_06215 PE=4 SV=1	1	3	1	3	1	18.6	154080	76394	10272	5093	59615	46570
rpsE	tr|A0A6P1QWJ7|A0A6P1QWJ7_9FLAO	tr|A0A6P1QWJ7|A0A6P1QWJ7_9FLAO Small ribosomal subunit protein uS5 OS=Bergeyella cardium OX=1585976 GN=rpsE PE=3 SV=1	1	6	7	6	7	52.6	1757100	3868700	195230	429850	1088700	2009000
DBX24_05345	tr|A0A6P1QWJ9|A0A6P1QWJ9_9FLAO	tr|A0A6P1QWJ9|A0A6P1QWJ9_9FLAO Uncharacterized protein OS=Bergeyella cardium OX=1585976 GN=DBX24_05345 PE=4 SV=1	1	2	1	2	1	12.3	93953	23091	8541.2	2099.2	38992	0
sufS	tr|A0A6P1QWK0|A0A6P1QWK0_9FLAO	tr|A0A6P1QWK0|A0A6P1QWK0_9FLAO Cysteine desulfurase OS=Bergeyella cardium OX=1585976 GN=sufS PE=3 SV=1	1	9	9	9	9	39.1	2206500	2560500	110330	128030	1016800	1096300
DBX24_08935	tr|A0A6P1QWK1|A0A6P1QWK1_9FLAO	tr|A0A6P1QWK1|A0A6P1QWK1_9FLAO DUF3999 family protein OS=Bergeyella cardium OX=1585976 GN=DBX24_08935 PE=4 SV=1	1	2	1	2	1	16.5	56547	14873	2458.6	646.67	52627	0
rocD	tr|A0A6P1QWK3|A0A6P1QWK3_9FLAO	tr|A0A6P1QWK3|A0A6P1QWK3_9FLAO ornithine aminotransferase OS=Bergeyella cardium OX=1585976 GN=rocD PE=3 SV=1	1	7	10	7	10	57.3	287820	1451700	13083	65987	263670	601790
DBX24_08675	tr|A0A6P1QWK4|A0A6P1QWK4_9FLAO	tr|A0A6P1QWK4|A0A6P1QWK4_9FLAO OmpA family protein OS=Bergeyella cardium OX=1585976 GN=DBX24_08675 PE=4 SV=1	1	30	29	30	29	63.6	28714000	32532000	844540	956810	13443000	15493000
secA	tr|A0A6P1QWK6|A0A6P1QWK6_9FLAO	tr|A0A6P1QWK6|A0A6P1QWK6_9FLAO Protein translocase subunit SecA OS=Bergeyella cardium OX=1585976 GN=secA PE=3 SV=1	1	31	28	31	28	52.9	9995300	10630000	172330	183270	5721000	5828100
rplP	tr|A0A6P1QWK8|A0A6P1QWK8_9FLAO	tr|A0A6P1QWK8|A0A6P1QWK8_9FLAO Large ribosomal subunit protein uL16 OS=Bergeyella cardium OX=1585976 GN=rplP PE=3 SV=1	1	1	1	1	1	34.8	122880	197990	20480	32998	95332	134210
hemL	tr|A0A6P1QWL1|A0A6P1QWL1_9FLAO	tr|A0A6P1QWL1|A0A6P1QWL1_9FLAO Glutamate-1-semialdehyde 2,1-aminomutase OS=Bergeyella cardium OX=1585976 GN=hemL PE=3 SV=1	1	8	5	8	5	39.6	891040	865650	35641	34626	450710	358300
lepB	tr|A0A6P1QWL2|A0A6P1QWL2_9FLAO	tr|A0A6P1QWL2|A0A6P1QWL2_9FLAO Signal peptidase I OS=Bergeyella cardium OX=1585976 GN=lepB PE=3 SV=1	1	4	5	4	5	21.3	545840	951060	19494	33966	333160	340640
fabD	tr|A0A6P1QWL3|A0A6P1QWL3_9FLAO	tr|A0A6P1QWL3|A0A6P1QWL3_9FLAO Malonyl CoA-acyl carrier protein transacylase OS=Bergeyella cardium OX=1585976 GN=fabD PE=3 SV=1	1	3	2	3	2	28.2	502220	492500	27901	27361	340270	320490
nosD	tr|A0A6P1QWL6|A0A6P1QWL6_9FLAO	tr|A0A6P1QWL6|A0A6P1QWL6_9FLAO Nitrous oxide reductase family maturation protein NosD OS=Bergeyella cardium OX=1585976 GN=nosD PE=4 SV=1	1	2	2	2	2	3.9	97448	82753	4236.9	3597.9	55382	40437
DBX24_03945	tr|A0A6P1QWL9|A0A6P1QWL9_9FLAO	tr|A0A6P1QWL9|A0A6P1QWL9_9FLAO RNA pseudouridine synthase OS=Bergeyella cardium OX=1585976 GN=DBX24_03945 PE=3 SV=1	1	1	2	1	2	15.4	20166	97743	1833.3	8885.7	42330	60462
DBX24_04125	tr|A0A6P1QWM0|A0A6P1QWM0_9FLAO	tr|A0A6P1QWM0|A0A6P1QWM0_9FLAO Ankyrin repeat domain-containing protein OS=Bergeyella cardium OX=1585976 GN=DBX24_04125 PE=4 SV=1	1	12	16	12	16	48.9	2901300	3224900	96711	107500	1804600	1654100
DBX24_04810	tr|A0A6P1QWM1|A0A6P1QWM1_9FLAO	tr|A0A6P1QWM1|A0A6P1QWM1_9FLAO Dipeptidyl-peptidase OS=Bergeyella cardium OX=1585976 GN=DBX24_04810 PE=3 SV=1	1	16	18	16	18	39.6	7726400	7053200	171700	156740	4563500	4019400
lpxK	tr|A0A6P1QWM2|A0A6P1QWM2_9FLAO	tr|A0A6P1QWM2|A0A6P1QWM2_9FLAO Tetraacyldisaccharide 4-kinase OS=Bergeyella cardium OX=1585976 GN=lpxK PE=3 SV=1	1	2	4	2	4	17.9	127510	176210	6375.6	8810.4	76214	74598
DBX24_06375	tr|A0A6P1QWM4|A0A6P1QWM4_9FLAO	tr|A0A6P1QWM4|A0A6P1QWM4_9FLAO Flavodoxin family protein OS=Bergeyella cardium OX=1585976 GN=DBX24_06375 PE=4 SV=1	1	2	0	2	0	19.9	83242	0	9249.1	0	41910	0
rpsL	tr|A0A6P1QWM6|A0A6P1QWM6_9FLAO	tr|A0A6P1QWM6|A0A6P1QWM6_9FLAO Small ribosomal subunit protein uS12 OS=Bergeyella cardium OX=1585976 GN=rpsL PE=3 SV=1	1	1	2	1	2	35.9	533670	738670	88945	123110	1143500	1026700
rpsM	tr|A0A6P1QWM8|A0A6P1QWM8_9FLAO	tr|A0A6P1QWM8|A0A6P1QWM8_9FLAO Small ribosomal subunit protein uS13 OS=Bergeyella cardium OX=1585976 GN=rpsM PE=3 SV=1	1	3	2	3	2	39.2	162430	502330	20304	62792	686780	659440
DBX24_04865	tr|A0A6P1QWN0|A0A6P1QWN0_9FLAO	tr|A0A6P1QWN0|A0A6P1QWN0_9FLAO CBS domain-containing protein OS=Bergeyella cardium OX=1585976 GN=DBX24_04865 PE=4 SV=1	1	3	4	3	4	73.9	2134300	2115000	266780	264380	1231100	1321100
DBX24_04180	tr|A0A6P1QWN1|A0A6P1QWN1_9FLAO	tr|A0A6P1QWN1|A0A6P1QWN1_9FLAO S8 family serine peptidase OS=Bergeyella cardium OX=1585976 GN=DBX24_04180 PE=3 SV=1	1	11	17	11	17	19.6	616490	1316100	8562.4	18279	601980	605580
DBX24_06440	tr|A0A6P1QWN6|A0A6P1QWN6_9FLAO	tr|A0A6P1QWN6|A0A6P1QWN6_9FLAO N-acetylmuramoyl-L-alanine amidase OS=Bergeyella cardium OX=1585976 GN=DBX24_06440 PE=3 SV=1	1	6	7	6	7	39.2	784240	1242100	46132	73067	627990	528400
DBX24_04920	tr|A0A6P1QWN9|A0A6P1QWN9_9FLAO	tr|A0A6P1QWN9|A0A6P1QWN9_9FLAO Hydrogenase OS=Bergeyella cardium OX=1585976 GN=DBX24_04920 PE=3 SV=1	1	2	0	2	0	5.6	774680	0	70425	0	335370	0
DBX24_09160	tr|A0A6P1QWP2|A0A6P1QWP2_9FLAO	tr|A0A6P1QWP2|A0A6P1QWP2_9FLAO Uncharacterized protein OS=Bergeyella cardium OX=1585976 GN=DBX24_09160 PE=4 SV=1	1	1	2	1	2	12.6	83980	253600	10498	31700	82503	89190
mreC	tr|A0A6P1QWP6|A0A6P1QWP6_9FLAO	tr|A0A6P1QWP6|A0A6P1QWP6_9FLAO Cell shape-determining protein MreC OS=Bergeyella cardium OX=1585976 GN=mreC PE=3 SV=1	1	1	1	1	1	3.2	142640	151410	9509.5	10094	88158	81762
rfbA	tr|A0A6P1QWP7|A0A6P1QWP7_9FLAO	tr|A0A6P1QWP7|A0A6P1QWP7_9FLAO Glucose-1-phosphate thymidylyltransferase OS=Bergeyella cardium OX=1585976 GN=rfbA PE=3 SV=1	1	3	4	3	4	37.9	282340	545770	18822	36384	194870	245620
rplB	tr|A0A6P1QWQ0|A0A6P1QWQ0_9FLAO	tr|A0A6P1QWQ0|A0A6P1QWQ0_9FLAO Large ribosomal subunit protein uL2 OS=Bergeyella cardium OX=1585976 GN=rplB PE=3 SV=1	1	6	7	6	7	44	1658500	2756200	103660	172260	1117700	1476400
DBX24_05695	tr|A0A6P1QWQ1|A0A6P1QWQ1_9FLAO	tr|A0A6P1QWQ1|A0A6P1QWQ1_9FLAO Aminodeoxychorismate/anthranilate synthase component II OS=Bergeyella cardium OX=1585976 GN=DBX24_05695 PE=4 SV=1	1	1	1	1	1	11.2	77185	91977	11026	13140	47703	49667
DBX24_04305	tr|A0A6P1QWQ3|A0A6P1QWQ3_9FLAO	tr|A0A6P1QWQ3|A0A6P1QWQ3_9FLAO TonB-dependent receptor OS=Bergeyella cardium OX=1585976 GN=DBX24_04305 PE=3 SV=1	1	14	14	14	14	38.3	6217200	5924600	194290	185140	3352100	2732100
DBX24_09220	tr|A0A6P1QWQ5|A0A6P1QWQ5_9FLAO	tr|A0A6P1QWQ5|A0A6P1QWQ5_9FLAO cysteine desulfurase OS=Bergeyella cardium OX=1585976 GN=DBX24_09220 PE=3 SV=1	1	8	10	8	10	64.4	1304000	2187400	50154	84129	749300	627270
rpsT	tr|A0A6P1QWR0|A0A6P1QWR0_9FLAO	tr|A0A6P1QWR0|A0A6P1QWR0_9FLAO Small ribosomal subunit protein bS20 OS=Bergeyella cardium OX=1585976 GN=rpsT PE=3 SV=1	1	1	1	1	1	16.7	329260	330470	164630	165240	203490	178450
ytxJ	tr|A0A6P1QWR2|A0A6P1QWR2_9FLAO	tr|A0A6P1QWR2|A0A6P1QWR2_9FLAO Bacillithiol system redox-active protein YtxJ OS=Bergeyella cardium OX=1585976 GN=ytxJ PE=4 SV=1	1	2	1	2	1	29.1	419380	248480	69897	41413	204250	216680
DBX24_06625	tr|A0A6P1QWR3|A0A6P1QWR3_9FLAO	tr|A0A6P1QWR3|A0A6P1QWR3_9FLAO NADH-quinone oxidoreductase OS=Bergeyella cardium OX=1585976 GN=DBX24_06625 PE=3 SV=1	1	5	6	5	6	59.8	788660	955660	98582	119460	388010	406480
lipA	tr|A0A6P1QWR5|A0A6P1QWR5_9FLAO	tr|A0A6P1QWR5|A0A6P1QWR5_9FLAO Lipoyl synthase OS=Bergeyella cardium OX=1585976 GN=lipA PE=3 SV=1	1	1	2	1	2	17.8	15664	131380	1204.9	10106	17323	53409
pgk	tr|A0A6P1QWS1|A0A6P1QWS1_9FLAO	tr|A0A6P1QWS1|A0A6P1QWS1_9FLAO Phosphoglycerate kinase OS=Bergeyella cardium OX=1585976 GN=pgk PE=3 SV=1	1	18	18	18	18	75.3	8585200	7002200	343410	280090	3586000	3122900
DBX24_05890	tr|A0A6P1QWS7|A0A6P1QWS7_9FLAO	tr|A0A6P1QWS7|A0A6P1QWS7_9FLAO Uncharacterized protein OS=Bergeyella cardium OX=1585976 GN=DBX24_05890 PE=4 SV=1	1	0	1	0	1	9.1	0	32491	0	5415.2	0	17545
era	tr|A0A6P1QWS8|A0A6P1QWS8_9FLAO	tr|A0A6P1QWS8|A0A6P1QWS8_9FLAO GTPase Era OS=Bergeyella cardium OX=1585976 GN=era PE=3 SV=1	1	7	7	7	7	27.8	3083600	3596500	205570	239770	2287100	1793400
DBX24_04270	tr|A0A6P1QWS9|A0A6P1QWS9_9FLAO	tr|A0A6P1QWS9|A0A6P1QWS9_9FLAO SufE family protein OS=Bergeyella cardium OX=1585976 GN=DBX24_04270 PE=3 SV=1	1	1	1	1	1	26.6	50017	57339	5001.7	5733.9	54637	54726
rpsI	tr|A0A6P1QWT2|A0A6P1QWT2_9FLAO	tr|A0A6P1QWT2|A0A6P1QWT2_9FLAO Small ribosomal subunit protein uS9 OS=Bergeyella cardium OX=1585976 GN=rpsI PE=3 SV=1	1	2	2	2	2	17.2	195290	181910	48822	45477	157210	128630
DBX24_06730	tr|A0A6P1QWT3|A0A6P1QWT3_9FLAO	tr|A0A6P1QWT3|A0A6P1QWT3_9FLAO chorismate mutase OS=Bergeyella cardium OX=1585976 GN=DBX24_06730 PE=4 SV=1	1	1	2	1	2	8.9	95191	154050	5949.4	9628.4	105230	52684
cysK	tr|A0A6P1QWT5|A0A6P1QWT5_9FLAO	tr|A0A6P1QWT5|A0A6P1QWT5_9FLAO cysteine synthase OS=Bergeyella cardium OX=1585976 GN=cysK PE=3 SV=1	1	3	3	3	3	36.3	561090	729340	37406	48622	343840	399230
DBX24_06785	tr|A0A6P1QWU0|A0A6P1QWU0_9FLAO	tr|A0A6P1QWU0|A0A6P1QWU0_9FLAO TonB-dependent receptor OS=Bergeyella cardium OX=1585976 GN=DBX24_06785 PE=3 SV=1	1	0	1	0	1	3.6	0	56566	0	1315.5	0	0
DBX24_01630	tr|A0A6P1QWU3|A0A6P1QWU3_9FLAO	tr|A0A6P1QWU3|A0A6P1QWU3_9FLAO ATP-binding cassette domain-containing protein OS=Bergeyella cardium OX=1585976 GN=DBX24_01630 PE=3 SV=1	1	2	4	2	4	21.5	514530	865160	36752	61797	350840	434310
DBX24_05995	tr|A0A6P1QWU4|A0A6P1QWU4_9FLAO	tr|A0A6P1QWU4|A0A6P1QWU4_9FLAO T9SS type A sorting domain-containing protein OS=Bergeyella cardium OX=1585976 GN=DBX24_05995 PE=4 SV=1	1	1	2	1	2	6.3	21982	137800	915.9	5741.7	43896	44100
DBX24_04330	tr|A0A6P1QWU6|A0A6P1QWU6_9FLAO	tr|A0A6P1QWU6|A0A6P1QWU6_9FLAO AAA domain-containing protein OS=Bergeyella cardium OX=1585976 GN=DBX24_04330 PE=4 SV=1	1	6	6	6	6	32.7	285270	787900	12403	34257	275350	331810
DBX24_04515	tr|A0A6P1QWU8|A0A6P1QWU8_9FLAO	tr|A0A6P1QWU8|A0A6P1QWU8_9FLAO Cation diffusion facilitator family transporter OS=Bergeyella cardium OX=1585976 GN=DBX24_04515 PE=3 SV=1	1	1	1	1	1	3.9	59111	115230	4925.9	9602.4	69610	118560
DBX24_02340	tr|A0A6P1QWV5|A0A6P1QWV5_9FLAO	tr|A0A6P1QWV5|A0A6P1QWV5_9FLAO Thioredoxin family protein OS=Bergeyella cardium OX=1585976 GN=DBX24_02340 PE=4 SV=1	1	7	4	7	4	54	2527500	1589200	229770	144470	1237100	911190
DBX24_04380	tr|A0A6P1QWV6|A0A6P1QWV6_9FLAO	tr|A0A6P1QWV6|A0A6P1QWV6_9FLAO DUF3298 domain-containing protein OS=Bergeyella cardium OX=1585976 GN=DBX24_04380 PE=4 SV=1	1	2	2	2	2	14.5	74349	141100	5310.7	10079	50463	71342
DBX24_06910	tr|A0A6P1QWV7|A0A6P1QWV7_9FLAO	tr|A0A6P1QWV7|A0A6P1QWV7_9FLAO Uncharacterized protein OS=Bergeyella cardium OX=1585976 GN=DBX24_06910 PE=4 SV=1	1	2	1	2	1	12.8	91291	38710	6520.8	2765	46933	61549
DBX24_05385	tr|A0A6P1QWV8|A0A6P1QWV8_9FLAO	tr|A0A6P1QWV8|A0A6P1QWV8_9FLAO Integration host factor subunit beta OS=Bergeyella cardium OX=1585976 GN=DBX24_05385 PE=3 SV=1	1	2	2	2	2	29.2	813750	788720	162750	157740	489430	432820
DBX24_06095	tr|A0A6P1QWW3|A0A6P1QWW3_9FLAO	tr|A0A6P1QWW3|A0A6P1QWW3_9FLAO GNAT family N-acetyltransferase OS=Bergeyella cardium OX=1585976 GN=DBX24_06095 PE=4 SV=1	1	10	11	10	11	26.4	1421400	1891900	41806	55643	821930	879270
DBX24_04430	tr|A0A6P1QWW4|A0A6P1QWW4_9FLAO	tr|A0A6P1QWW4|A0A6P1QWW4_9FLAO Alanine racemase OS=Bergeyella cardium OX=1585976 GN=DBX24_04430 PE=3 SV=1	1	3	4	3	4	17.7	173530	211530	4232.4	5159.3	124170	140940
rsmH	tr|A0A6P1QWW6|A0A6P1QWW6_9FLAO	tr|A0A6P1QWW6|A0A6P1QWW6_9FLAO Ribosomal RNA small subunit methyltransferase H OS=Bergeyella cardium OX=1585976 GN=rsmH PE=3 SV=1	1	2	2	2	2	18.3	32939	54977	1733.6	2893.5	22127	23216
DBX24_05440	tr|A0A6P1QWW8|A0A6P1QWW8_9FLAO	tr|A0A6P1QWW8|A0A6P1QWW8_9FLAO ABC transporter permease subunit OS=Bergeyella cardium OX=1585976 GN=DBX24_05440 PE=4 SV=1	1	1	1	1	1	3.1	405750	409400	101440	102350	250770	221070
uvrB	tr|A0A6P1QWW9|A0A6P1QWW9_9FLAO	tr|A0A6P1QWW9|A0A6P1QWW9_9FLAO UvrABC system protein B OS=Bergeyella cardium OX=1585976 GN=uvrB PE=3 SV=1	1	5	6	5	6	20.9	392090	632860	9118.4	14718	245300	328280
DBX24_06145	tr|A0A6P1QWX2|A0A6P1QWX2_9FLAO	tr|A0A6P1QWX2|A0A6P1QWX2_9FLAO Rhodanese OS=Bergeyella cardium OX=1585976 GN=DBX24_06145 PE=4 SV=1	1	2	2	2	2	14.2	527970	558730	52797	55873	245540	200400
nth	tr|A0A6P1QWX4|A0A6P1QWX4_9FLAO	tr|A0A6P1QWX4|A0A6P1QWX4_9FLAO Endonuclease III OS=Bergeyella cardium OX=1585976 GN=nth PE=3 SV=1	1	2	2	2	2	17	680520	681730	61866	61975	408920	371300
dnaB	tr|A0A6P1QWX7|A0A6P1QWX7_9FLAO	tr|A0A6P1QWX7|A0A6P1QWX7_9FLAO Replicative DNA helicase OS=Bergeyella cardium OX=1585976 GN=dnaB PE=3 SV=1	1	2	2	2	2	21	61538	138930	2122	4790.6	87997	127630
accC	tr|A0A6P1QWX9|A0A6P1QWX9_9FLAO	tr|A0A6P1QWX9|A0A6P1QWX9_9FLAO Biotin carboxylase OS=Bergeyella cardium OX=1585976 GN=accC PE=4 SV=1	1	6	7	6	7	32.8	1299700	2216300	56507	96362	723270	894500
DBX24_06195	tr|A0A6P1QWY1|A0A6P1QWY1_9FLAO	tr|A0A6P1QWY1|A0A6P1QWY1_9FLAO Thioredoxin peroxidase OS=Bergeyella cardium OX=1585976 GN=DBX24_06195 PE=3 SV=1	1	9	9	9	9	81	7274800	8029800	606240	669150	4022200	3891000
DBX24_04535	tr|A0A6P1QWY3|A0A6P1QWY3_9FLAO	tr|A0A6P1QWY3|A0A6P1QWY3_9FLAO DUF3276 family protein OS=Bergeyella cardium OX=1585976 GN=DBX24_04535 PE=3 SV=1	1	7	5	7	5	68.2	1523100	1675000	190390	209380	912850	827870
DBX24_04750	tr|A0A6P1QWY6|A0A6P1QWY6_9FLAO	tr|A0A6P1QWY6|A0A6P1QWY6_9FLAO LysM peptidoglycan-binding domain-containing protein OS=Bergeyella cardium OX=1585976 GN=DBX24_04750 PE=3 SV=1	1	13	16	13	16	34.9	2315500	2607600	72361	81486	1279300	1155200
DBX24_04610	tr|A0A6P1QWZ4|A0A6P1QWZ4_9FLAO	tr|A0A6P1QWZ4|A0A6P1QWZ4_9FLAO Gliding motility protein OS=Bergeyella cardium OX=1585976 GN=DBX24_04610 PE=4 SV=1	1	2	3	2	3	22.1	495240	350320	45022	31847	166010	223220
efp	tr|A0A6P1QWZ7|A0A6P1QWZ7_9FLAO	tr|A0A6P1QWZ7|A0A6P1QWZ7_9FLAO Elongation factor P OS=Bergeyella cardium OX=1585976 GN=efp PE=3 SV=1	1	5	6	5	6	52.9	1950800	2704200	162560	225350	1231600	1382600
DBX24_06295	tr|A0A6P1QWZ8|A0A6P1QWZ8_9FLAO	tr|A0A6P1QWZ8|A0A6P1QWZ8_9FLAO Peptidase OS=Bergeyella cardium OX=1585976 GN=DBX24_06295 PE=4 SV=1	1	7	9	7	9	37.3	836900	1502900	34871	62621	570340	794540
rlmD	tr|A0A6P1QWZ9|A0A6P1QWZ9_9FLAO	tr|A0A6P1QWZ9|A0A6P1QWZ9_9FLAO 23S rRNA (Uracil(1939)-C(5))-methyltransferase RlmD OS=Bergeyella cardium OX=1585976 GN=rlmD PE=3 SV=1	1	1	3	1	3	8.7	96382	274450	3323.5	9463.7	93987	124420
DBX24_04665	tr|A0A6P1QX03|A0A6P1QX03_9FLAO	tr|A0A6P1QX03|A0A6P1QX03_9FLAO DinB family protein OS=Bergeyella cardium OX=1585976 GN=DBX24_04665 PE=4 SV=1	1	1	1	1	1	25.2	101510	72586	20302	14517	112290	70154
DBX24_06355	tr|A0A6P1QX05|A0A6P1QX05_9FLAO	tr|A0A6P1QX05|A0A6P1QX05_9FLAO DUF4292 domain-containing protein OS=Bergeyella cardium OX=1585976 GN=DBX24_06355 PE=4 SV=1	1	2	3	2	3	24.4	300960	537780	23151	41368	187360	160540
DBX24_05685	tr|A0A6P1QX07|A0A6P1QX07_9FLAO	tr|A0A6P1QX07|A0A6P1QX07_9FLAO Uncharacterized protein OS=Bergeyella cardium OX=1585976 GN=DBX24_05685 PE=4 SV=1	1	0	1	0	1	14.1	0	639180	0	159800	0	345160
DBX24_07170	tr|A0A6P1QX09|A0A6P1QX09_9FLAO	tr|A0A6P1QX09|A0A6P1QX09_9FLAO Bifunctional oligoribonuclease/PAP phosphatase NrnA OS=Bergeyella cardium OX=1585976 GN=DBX24_07170 PE=4 SV=1	1	2	1	2	1	12.5	301650	288000	18853	18000	193020	166640
DBX24_07185	tr|A0A6P1QX13|A0A6P1QX13_9FLAO	tr|A0A6P1QX13|A0A6P1QX13_9FLAO TonB-dependent receptor OS=Bergeyella cardium OX=1585976 GN=DBX24_07185 PE=3 SV=1	1	17	20	17	20	40.7	4666000	5654300	106040	128510	2423800	2650600
tsf	tr|A0A6P1QX14|A0A6P1QX14_9FLAO	tr|A0A6P1QX14|A0A6P1QX14_9FLAO Elongation factor Ts OS=Bergeyella cardium OX=1585976 GN=tsf PE=3 SV=1	1	12	10	12	10	65.6	4459200	3319900	202690	150910	2531500	2109900
DBX24_06410	tr|A0A6P1QX15|A0A6P1QX15_9FLAO	tr|A0A6P1QX15|A0A6P1QX15_9FLAO Citrate synthase OS=Bergeyella cardium OX=1585976 GN=DBX24_06410 PE=3 SV=1	1	17	17	17	17	71.5	6802900	6714200	272110	268570	4316900	3790800
DBX24_07225	tr|A0A6P1QX17|A0A6P1QX17_9FLAO	tr|A0A6P1QX17|A0A6P1QX17_9FLAO Uncharacterized protein OS=Bergeyella cardium OX=1585976 GN=DBX24_07225 PE=4 SV=1	1	2	2	2	2	34	244230	337140	30529	42142	161210	123750
DBX24_04915	tr|A0A6P1QX19|A0A6P1QX19_9FLAO	tr|A0A6P1QX19|A0A6P1QX19_9FLAO TAT-variant-translocated molybdopterin oxidoreductase OS=Bergeyella cardium OX=1585976 GN=DBX24_04915 PE=4 SV=1	1	25	28	25	28	53.4	9755000	12976000	212060	282100	5726200	5606900
DBX24_07840	tr|A0A6P1QX24|A0A6P1QX24_9FLAO	tr|A0A6P1QX24|A0A6P1QX24_9FLAO Pseudouridine synthase OS=Bergeyella cardium OX=1585976 GN=DBX24_07840 PE=3 SV=1	1	1	1	1	1	7.9	798130	860390	53209	57359	272690	252720
mreB	tr|A0A6P1QX25|A0A6P1QX25_9FLAO	tr|A0A6P1QX25|A0A6P1QX25_9FLAO Cell shape-determining protein MreB OS=Bergeyella cardium OX=1585976 GN=mreB PE=3 SV=1	1	7	8	7	8	45.2	1752300	1829300	109520	114330	1119900	1058000
rdgB	tr|A0A6P1QX28|A0A6P1QX28_9FLAO	tr|A0A6P1QX28|A0A6P1QX28_9FLAO dITP/XTP pyrophosphatase OS=Bergeyella cardium OX=1585976 GN=rdgB PE=3 SV=1	1	1	2	1	2	12.3	168680	195370	14057	16281	108520	100290
DBX24_06545	tr|A0A6P1QX37|A0A6P1QX37_9FLAO	tr|A0A6P1QX37|A0A6P1QX37_9FLAO Ribonucleoside-diphosphate reductase subunit alpha OS=Bergeyella cardium OX=1585976 GN=DBX24_06545 PE=3 SV=1	1	7	6	7	6	24	1798900	937860	69190	36071	805100	1013100
rny	tr|A0A6P1QX38|A0A6P1QX38_9FLAO	tr|A0A6P1QX38|A0A6P1QX38_9FLAO Ribonuclease Y OS=Bergeyella cardium OX=1585976 GN=rny PE=3 SV=1	1	10	14	10	14	38.5	1615000	2808600	62115	108020	950670	1033800
DBX24_07345	tr|A0A6P1QX39|A0A6P1QX39_9FLAO	tr|A0A6P1QX39|A0A6P1QX39_9FLAO ATP-binding cassette domain-containing protein OS=Bergeyella cardium OX=1585976 GN=DBX24_07345 PE=4 SV=1	1	2	5	2	5	13.4	200310	365260	7704.2	14048	134430	128070
DBX24_04880	tr|A0A6P1QX42|A0A6P1QX42_9FLAO	tr|A0A6P1QX42|A0A6P1QX42_9FLAO Outer membrane beta-barrel protein OS=Bergeyella cardium OX=1585976 GN=DBX24_04880 PE=4 SV=1	1	2	2	2	2	4.1	5539600	465960	115410	9707.5	2913000	185390
DBX24_05935	tr|A0A6P1QX45|A0A6P1QX45_9FLAO	tr|A0A6P1QX45|A0A6P1QX45_9FLAO FtsX-like permease family protein OS=Bergeyella cardium OX=1585976 GN=DBX24_05935 PE=3 SV=1	1	0	1	0	1	4.6	0	26222	0	1542.5	0	14160
folD	tr|A0A6P1QX46|A0A6P1QX46_9FLAO	tr|A0A6P1QX46|A0A6P1QX46_9FLAO Bifunctional protein FolD OS=Bergeyella cardium OX=1585976 GN=folD PE=3 SV=1	1	8	8	8	8	35.6	2266700	2690800	133340	158280	1230100	1244400
murB	tr|A0A6P1QX47|A0A6P1QX47_9FLAO	tr|A0A6P1QX47|A0A6P1QX47_9FLAO UDP-N-acetylenolpyruvoylglucosamine reductase OS=Bergeyella cardium OX=1585976 GN=murB PE=3 SV=1	1	1	2	1	2	13.6	132860	166950	7815.5	9820.5	88823	83202
DBX24_07395	tr|A0A6P1QX48|A0A6P1QX48_9FLAO	tr|A0A6P1QX48|A0A6P1QX48_9FLAO Outer membrane beta-barrel protein OS=Bergeyella cardium OX=1585976 GN=DBX24_07395 PE=4 SV=1	1	7	6	7	6	49.5	2546300	3419100	195870	263010	1796500	2250800
metF	tr|A0A6P1QX54|A0A6P1QX54_9FLAO	tr|A0A6P1QX54|A0A6P1QX54_9FLAO Methylenetetrahydrofolate reductase OS=Bergeyella cardium OX=1585976 GN=metF PE=3 SV=1	1	3	2	3	2	20.7	240240	116150	11440	5531.1	63186	64720
DBX24_05985	tr|A0A6P1QX55|A0A6P1QX55_9FLAO	tr|A0A6P1QX55|A0A6P1QX55_9FLAO AAA domain-containing protein OS=Bergeyella cardium OX=1585976 GN=DBX24_05985 PE=3 SV=1	1	5	4	5	4	28.3	1128800	666330	59409	35070	601520	374730
nuoI	tr|A0A6P1QX58|A0A6P1QX58_9FLAO	tr|A0A6P1QX58|A0A6P1QX58_9FLAO NADH-quinone oxidoreductase subunit I OS=Bergeyella cardium OX=1585976 GN=nuoI PE=3 SV=1	1	1	1	1	1	7.7	387010	375630	43001	41737	239190	202840
DBX24_05005	tr|A0A6P1QX61|A0A6P1QX61_9FLAO	tr|A0A6P1QX61|A0A6P1QX61_9FLAO Dihydrofolate synthase/folylpolyglutamate synthase OS=Bergeyella cardium OX=1585976 GN=DBX24_05005 PE=3 SV=1	1	1	2	1	2	10.9	35133	60388	1527.5	2625.6	26552	27512
truB	tr|A0A6P1QX62|A0A6P1QX62_9FLAO	tr|A0A6P1QX62|A0A6P1QX62_9FLAO tRNA pseudouridine synthase B OS=Bergeyella cardium OX=1585976 GN=truB PE=3 SV=1	1	1	2	1	2	21.1	34691	83355	2477.9	5953.9	96172	98572
rplM	tr|A0A6P1QX66|A0A6P1QX66_9FLAO	tr|A0A6P1QX66|A0A6P1QX66_9FLAO Large ribosomal subunit protein uL13 OS=Bergeyella cardium OX=1585976 GN=rplM PE=3 SV=1	1	3	5	3	5	43.7	891080	1342900	81007	122080	611520	536340
DBX24_06710	tr|A0A6P1QX68|A0A6P1QX68_9FLAO	tr|A0A6P1QX68|A0A6P1QX68_9FLAO Uncharacterized protein OS=Bergeyella cardium OX=1585976 GN=DBX24_06710 PE=4 SV=1	1	10	10	10	10	84	10584000	12442000	1512000	1777500	5962700	6568500
DBX24_05070	tr|A0A6P1QX71|A0A6P1QX71_9FLAO	tr|A0A6P1QX71|A0A6P1QX71_9FLAO Uncharacterized protein OS=Bergeyella cardium OX=1585976 GN=DBX24_05070 PE=4 SV=1	1	0	1	0	1	8.3	0	63360	0	12672	0	34214
gldJ	tr|A0A6P1QX75|A0A6P1QX75_9FLAO	tr|A0A6P1QX75|A0A6P1QX75_9FLAO Gliding motility lipoprotein GldJ OS=Bergeyella cardium OX=1585976 GN=gldJ PE=4 SV=1	1	8	10	8	10	23.5	2477500	2276500	72866	66955	1380800	1286800
rpmE2	tr|A0A6P1QX77|A0A6P1QX77_9FLAO	tr|A0A6P1QX77|A0A6P1QX77_9FLAO Large ribosomal subunit protein bL31B OS=Bergeyella cardium OX=1585976 GN=rpmE2 PE=3 SV=1	1	2	2	2	2	43.4	229920	188730	45983	37745	152720	114500
DBX24_06135	tr|A0A6P1QX83|A0A6P1QX83_9FLAO	tr|A0A6P1QX83|A0A6P1QX83_9FLAO TonB-dependent receptor OS=Bergeyella cardium OX=1585976 GN=DBX24_06135 PE=3 SV=1	1	2	3	2	3	8	292730	279770	8131.3	7771.4	171460	168490
DBX24_07615	tr|A0A6P1QX85|A0A6P1QX85_9FLAO	tr|A0A6P1QX85|A0A6P1QX85_9FLAO Phosphate transporter OS=Bergeyella cardium OX=1585976 GN=DBX24_07615 PE=3 SV=1	1	1	1	1	1	5.3	13650	34616	2275	5769.4	17233	18569
DBX24_05330	tr|A0A6P1QX87|A0A6P1QX87_9FLAO	tr|A0A6P1QX87|A0A6P1QX87_9FLAO U32 family peptidase OS=Bergeyella cardium OX=1585976 GN=DBX24_05330 PE=3 SV=1	1	1	4	1	4	25.5	234900	572200	11186	27248	129580	261690
DBX24_05195	tr|A0A6P1QX90|A0A6P1QX90_9FLAO	tr|A0A6P1QX90|A0A6P1QX90_9FLAO Cytokinin riboside 5-monophosphate phosphoribohydrolase OS=Bergeyella cardium OX=1585976 GN=DBX24_05195 PE=3 SV=1	1	3	3	3	3	17.9	175950	194780	11730	12985	98715	101020
DBX24_06890	tr|A0A6P1QX96|A0A6P1QX96_9FLAO	tr|A0A6P1QX96|A0A6P1QX96_9FLAO Uncharacterized protein OS=Bergeyella cardium OX=1585976 GN=DBX24_06890 PE=4 SV=1	1	2	1	2	1	20	28845	24809	3605.7	3101.1	16857	18094
DBX24_05250	tr|A0A6P1QX99|A0A6P1QX99_9FLAO	tr|A0A6P1QX99|A0A6P1QX99_9FLAO 3-phosphoshikimate 1-carboxyvinyltransferase OS=Bergeyella cardium OX=1585976 GN=DBX24_05250 PE=3 SV=1	1	1	1	1	1	7	31620	122020	1756.7	6779	19542	0
DBX24_05380	tr|A0A6P1QXA0|A0A6P1QXA0_9FLAO	tr|A0A6P1QXA0|A0A6P1QXA0_9FLAO Rne/Rng family ribonuclease OS=Bergeyella cardium OX=1585976 GN=DBX24_05380 PE=4 SV=1	1	7	6	7	6	31.7	605250	703350	20175	23445	327400	403830
lpdA	tr|A0A6P1QXA2|A0A6P1QXA2_9FLAO	tr|A0A6P1QXA2|A0A6P1QXA2_9FLAO Dihydrolipoyl dehydrogenase OS=Bergeyella cardium OX=1585976 GN=lpdA PE=3 SV=1	1	17	21	17	21	62.7	3465200	5720500	115510	190680	2795200	2735600
DBX24_06235	tr|A0A6P1QXA4|A0A6P1QXA4_9FLAO	tr|A0A6P1QXA4|A0A6P1QXA4_9FLAO TolC family protein OS=Bergeyella cardium OX=1585976 GN=DBX24_06235 PE=3 SV=1	1	7	9	7	9	44.6	2026000	2933000	101300	146650	1229200	1174800
DBX24_06940	tr|A0A6P1QXA6|A0A6P1QXA6_9FLAO	tr|A0A6P1QXA6|A0A6P1QXA6_9FLAO Recombinase OS=Bergeyella cardium OX=1585976 GN=DBX24_06940 PE=4 SV=1	1	0	2	0	2	4.6	0	83645	0	2613.9	0	34528
DBX24_05300	tr|A0A6P1QXA8|A0A6P1QXA8_9FLAO	tr|A0A6P1QXA8|A0A6P1QXA8_9FLAO DUF541 domain-containing protein OS=Bergeyella cardium OX=1585976 GN=DBX24_05300 PE=4 SV=1	1	2	2	2	2	18	1216500	1436700	67585	79815	738750	753050
DBX24_05435	tr|A0A6P1QXB0|A0A6P1QXB0_9FLAO	tr|A0A6P1QXB0|A0A6P1QXB0_9FLAO ATP-binding cassette domain-containing protein OS=Bergeyella cardium OX=1585976 GN=DBX24_05435 PE=3 SV=1	1	1	1	1	1	2.4	31666	45337	989.57	1416.8	19571	24482
der	tr|A0A6P1QXB3|A0A6P1QXB3_9FLAO	tr|A0A6P1QXB3|A0A6P1QXB3_9FLAO GTPase Der OS=Bergeyella cardium OX=1585976 GN=der PE=3 SV=1	1	5	2	5	2	20.6	839110	410190	44164	21589	360290	325990
DBX24_06990	tr|A0A6P1QXB5|A0A6P1QXB5_9FLAO	tr|A0A6P1QXB5|A0A6P1QXB5_9FLAO MFS transporter OS=Bergeyella cardium OX=1585976 GN=DBX24_06990 PE=4 SV=1	1	1	1	1	1	2.4	48362	54828	3224.1	3655.2	29889	29607
DBX24_05350	tr|A0A6P1QXC0|A0A6P1QXC0_9FLAO	tr|A0A6P1QXC0|A0A6P1QXC0_9FLAO Uncharacterized protein OS=Bergeyella cardium OX=1585976 GN=DBX24_05350 PE=4 SV=1	1	4	5	4	5	18.9	435310	457730	16743	17605	183610	367330
coaD	tr|A0A6P1QXC1|A0A6P1QXC1_9FLAO	tr|A0A6P1QXC1|A0A6P1QXC1_9FLAO Phosphopantetheine adenylyltransferase OS=Bergeyella cardium OX=1585976 GN=coaD PE=3 SV=1	1	3	3	3	3	34.9	419660	641450	38151	58314	247710	318630
DBX24_07050	tr|A0A6P1QXC4|A0A6P1QXC4_9FLAO	tr|A0A6P1QXC4|A0A6P1QXC4_9FLAO S1/P1 Nuclease OS=Bergeyella cardium OX=1585976 GN=DBX24_07050 PE=4 SV=1	1	1	3	1	3	23.3	60415	130440	3776	8152.4	64928	52313
menD	tr|A0A6P1QXC7|A0A6P1QXC7_9FLAO	tr|A0A6P1QXC7|A0A6P1QXC7_9FLAO 2-succinyl-5-enolpyruvyl-6-hydroxy-3-cyclohexene-1-carboxylate synthase OS=Bergeyella cardium OX=1585976 GN=menD PE=3 SV=1	1	5	4	5	4	31.1	182110	180060	5874.5	5808.5	165790	129680
DBX24_05405	tr|A0A6P1QXC9|A0A6P1QXC9_9FLAO	tr|A0A6P1QXC9|A0A6P1QXC9_9FLAO TonB-dependent receptor plug domain-containing protein OS=Bergeyella cardium OX=1585976 GN=DBX24_05405 PE=3 SV=1	1	9	9	9	9	27.1	1523000	1341500	39052	34396	824470	793040
murF	tr|A0A6P1QXD1|A0A6P1QXD1_9FLAO	tr|A0A6P1QXD1|A0A6P1QXD1_9FLAO UDP-N-acetylmuramoyl-tripeptide--D-alanyl-D-alanine ligase OS=Bergeyella cardium OX=1585976 GN=murF PE=3 SV=1	1	2	5	2	5	30	98247	252020	5779.3	14824	75437	110950
pdhA	tr|A0A6P1QXD2|A0A6P1QXD2_9FLAO	tr|A0A6P1QXD2|A0A6P1QXD2_9FLAO Pyruvate dehydrogenase E1 component subunit alpha OS=Bergeyella cardium OX=1585976 GN=pdhA PE=4 SV=1	1	11	13	11	13	67.1	2527600	2868900	126380	143440	1142200	1220400
DBX24_05545	tr|A0A6P1QXD4|A0A6P1QXD4_9FLAO;tr|A0A6P1QS35|A0A6P1QS35_9FLAO	tr|A0A6P1QXD4|A0A6P1QXD4_9FLAO Uncharacterized protein OS=Bergeyella cardium OX=1585976 GN=DBX24_05545 PE=4 SV=1;tr|A0A6P1QS35|A0A6P1QS35_9FLAO Uncharacterized protein OS=Bergeyella cardium OX=1585976 GN=DBX24_02875 PE=4 SV=1	2	13	14	13	14	41.7	2134400	2165700	59290	60157	1237500	1132600
DBX24_05455	tr|A0A6P1QXD6|A0A6P1QXD6_9FLAO	tr|A0A6P1QXD6|A0A6P1QXD6_9FLAO Uncharacterized protein OS=Bergeyella cardium OX=1585976 GN=DBX24_05455 PE=4 SV=1	1	4	4	4	4	42.2	1180200	1517400	147520	189680	809310	920800
DBX24_06400	tr|A0A6P1QXD9|A0A6P1QXD9_9FLAO	tr|A0A6P1QXD9|A0A6P1QXD9_9FLAO YHS domain-containing protein OS=Bergeyella cardium OX=1585976 GN=DBX24_06400 PE=4 SV=1	1	0	1	0	1	32.7	0	590030	0	118010	0	318610
DBX24_07150	tr|A0A6P1QXE1|A0A6P1QXE1_9FLAO	tr|A0A6P1QXE1|A0A6P1QXE1_9FLAO Uncharacterized protein OS=Bergeyella cardium OX=1585976 GN=DBX24_07150 PE=4 SV=1	1	0	0	0	0	11.9	0	0	0	0	0	0
rpsG	tr|A0A6P1QXE5|A0A6P1QXE5_9FLAO	tr|A0A6P1QXE5|A0A6P1QXE5_9FLAO Small ribosomal subunit protein uS7 OS=Bergeyella cardium OX=1585976 GN=rpsG PE=3 SV=1	1	5	5	5	5	51.9	338700	312800	37634	34756	235960	189440
topB	tr|A0A6P1QXE7|A0A6P1QXE7_9FLAO	tr|A0A6P1QXE7|A0A6P1QXE7_9FLAO DNA topoisomerase OS=Bergeyella cardium OX=1585976 GN=topB PE=3 SV=1	1	1	3	1	3	6.3	35084	93583	797.36	2126.9	29049	40248
DBX24_06475	tr|A0A6P1QXE9|A0A6P1QXE9_9FLAO	tr|A0A6P1QXE9|A0A6P1QXE9_9FLAO TonB-dependent receptor OS=Bergeyella cardium OX=1585976 GN=DBX24_06475 PE=4 SV=1	1	15	15	15	15	38.6	3553200	4517600	98699	125490	2045200	2167100
pdxJ	tr|A0A6P1QXF0|A0A6P1QXF0_9FLAO	tr|A0A6P1QXF0|A0A6P1QXF0_9FLAO Pyridoxine 5-phosphate synthase OS=Bergeyella cardium OX=1585976 GN=pdxJ PE=3 SV=1	1	2	1	2	1	14.6	67309	46488	6730.9	4648.8	30636	34618
DBX24_05565	tr|A0A6P1QXF5|A0A6P1QXF5_9FLAO	tr|A0A6P1QXF5|A0A6P1QXF5_9FLAO Catalase OS=Bergeyella cardium OX=1585976 GN=DBX24_05565 PE=3 SV=1	1	3	4	3	4	21.3	140810	366370	6705.1	17446	108640	172790
DBX24_05680	tr|A0A6P1QXG0|A0A6P1QXG0_9FLAO	tr|A0A6P1QXG0|A0A6P1QXG0_9FLAO Uncharacterized protein OS=Bergeyella cardium OX=1585976 GN=DBX24_05680 PE=4 SV=1	1	4	5	4	5	17.1	657320	590930	31301	28139	313270	275990
DBX24_08070	tr|A0A6P1QXG2|A0A6P1QXG2_9FLAO	tr|A0A6P1QXG2|A0A6P1QXG2_9FLAO Uncharacterized protein OS=Bergeyella cardium OX=1585976 GN=DBX24_08070 PE=4 SV=1	1	4	4	4	4	55.2	3129300	3320300	312930	332030	2126000	1994000
DBX24_07315	tr|A0A6P1QXG3|A0A6P1QXG3_9FLAO	tr|A0A6P1QXG3|A0A6P1QXG3_9FLAO SRPBCC domain-containing protein OS=Bergeyella cardium OX=1585976 GN=DBX24_07315 PE=4 SV=1	1	2	2	2	2	16.4	436530	511000	145510	170330	209600	210040
DBX24_05645	tr|A0A6P1QXG4|A0A6P1QXG4_9FLAO	tr|A0A6P1QXG4|A0A6P1QXG4_9FLAO Uncharacterized protein OS=Bergeyella cardium OX=1585976 GN=DBX24_05645 PE=4 SV=1	1	1	2	1	2	9.8	33167	156760	1842.6	8708.6	43702	35423
DBX24_08125	tr|A0A6P1QXH1|A0A6P1QXH1_9FLAO	tr|A0A6P1QXH1|A0A6P1QXH1_9FLAO non-specific protein-tyrosine kinase OS=Bergeyella cardium OX=1585976 GN=DBX24_08125 PE=3 SV=1	1	9	13	9	13	33	852650	2365900	19378	53771	746920	967860
DBX24_05700	tr|A0A6P1QXH3|A0A6P1QXH3_9FLAO;tr|A0A6P1QVN0|A0A6P1QVN0_9FLAO	tr|A0A6P1QXH3|A0A6P1QXH3_9FLAO TonB-dependent receptor OS=Bergeyella cardium OX=1585976 GN=DBX24_05700 PE=3 SV=1	2	17	17	17	17	45.3	3271200	3299300	86084	86824	1983600	1799800
murA	tr|A0A6P1QXH5|A0A6P1QXH5_9FLAO	tr|A0A6P1QXH5|A0A6P1QXH5_9FLAO UDP-N-acetylglucosamine 1-carboxyvinyltransferase OS=Bergeyella cardium OX=1585976 GN=murA PE=3 SV=1	1	5	3	5	3	27.8	515310	725780	24539	34561	398050	437850
DBX24_06645	tr|A0A6P1QXH6|A0A6P1QXH6_9FLAO	tr|A0A6P1QXH6|A0A6P1QXH6_9FLAO 2Fe-2S iron-sulfur cluster binding domain-containing protein OS=Bergeyella cardium OX=1585976 GN=DBX24_06645 PE=3 SV=1	1	5	4	5	4	26.8	632500	466010	39531	29126	332980	271600
DBX24_08175	tr|A0A6P1QXI2|A0A6P1QXI2_9FLAO	tr|A0A6P1QXI2|A0A6P1QXI2_9FLAO Lactoylglutathione lyase OS=Bergeyella cardium OX=1585976 GN=DBX24_08175 PE=4 SV=1	1	1	1	1	1	13.1	33741	35074	5623.6	5845.6	20853	18940
DBX24_07430	tr|A0A6P1QXI4|A0A6P1QXI4_9FLAO	tr|A0A6P1QXI4|A0A6P1QXI4_9FLAO Dihydrolipoamide acetyltransferase component of pyruvate dehydrogenase complex OS=Bergeyella cardium OX=1585976 GN=DBX24_07430 PE=3 SV=1	1	10	9	10	9	49.7	2935000	1466500	139760	69834	1821600	1581400
DBX24_08235	tr|A0A6P1QXJ0|A0A6P1QXJ0_9FLAO	tr|A0A6P1QXJ0|A0A6P1QXJ0_9FLAO histidine kinase OS=Bergeyella cardium OX=1585976 GN=DBX24_08235 PE=4 SV=1	1	1	4	1	4	11.4	34266	110900	1713.3	5545	21660	44521
menB	tr|A0A6P1QXJ2|A0A6P1QXJ2_9FLAO	tr|A0A6P1QXJ2|A0A6P1QXJ2_9FLAO 1,4-dihydroxy-2-naphthoyl-CoA synthase OS=Bergeyella cardium OX=1585976 GN=menB PE=3 SV=1	1	3	4	3	4	20.1	425980	744850	38725	67714	204810	294900
DBX24_05870	tr|A0A6P1QXJ5|A0A6P1QXJ5_9FLAO	tr|A0A6P1QXJ5|A0A6P1QXJ5_9FLAO Uncharacterized protein OS=Bergeyella cardium OX=1585976 GN=DBX24_05870 PE=4 SV=1	1	0	2	0	2	19.6	0	135030	0	16879	0	73257
sbcD	tr|A0A6P1QXJ8|A0A6P1QXJ8_9FLAO	tr|A0A6P1QXJ8|A0A6P1QXJ8_9FLAO Nuclease SbcCD subunit D OS=Bergeyella cardium OX=1585976 GN=sbcD PE=3 SV=1	1	1	3	1	3	10.4	24671	112740	1298.5	5933.6	24107	31502
pnp	tr|A0A6P1QXK2|A0A6P1QXK2_9FLAO	tr|A0A6P1QXK2|A0A6P1QXK2_9FLAO Polyribonucleotide nucleotidyltransferase OS=Bergeyella cardium OX=1585976 GN=pnp PE=3 SV=1	1	23	26	23	26	54.1	5992400	10365000	153650	265770	4918500	5133200
DBX24_05930	tr|A0A6P1QXK7|A0A6P1QXK7_9FLAO	tr|A0A6P1QXK7|A0A6P1QXK7_9FLAO DUF1343 domain-containing protein OS=Bergeyella cardium OX=1585976 GN=DBX24_05930 PE=4 SV=1	1	3	2	3	2	16.6	253350	82841	11015	3601.8	106180	80143
rpsO	tr|A0A6P1QXK8|A0A6P1QXK8_9FLAO	tr|A0A6P1QXK8|A0A6P1QXK8_9FLAO Small ribosomal subunit protein uS15 OS=Bergeyella cardium OX=1585976 GN=rpsO PE=3 SV=1	1	3	4	3	4	49.4	494560	642640	123640	160660	293240	248760
DBX24_08340	tr|A0A6P1QXL0|A0A6P1QXL0_9FLAO	tr|A0A6P1QXL0|A0A6P1QXL0_9FLAO DUF2892 domain-containing protein OS=Bergeyella cardium OX=1585976 GN=DBX24_08340 PE=4 SV=1	1	0	0	0	0	11.1	0	0	0	0	0	0
DBX24_07595	tr|A0A6P1QXL3|A0A6P1QXL3_9FLAO	tr|A0A6P1QXL3|A0A6P1QXL3_9FLAO DNA 3-5 helicase OS=Bergeyella cardium OX=1585976 GN=DBX24_07595 PE=3 SV=1	1	7	5	7	5	22.6	221720	266460	4619.2	5551.3	117200	156120
DBX24_06000	tr|A0A6P1QXL6|A0A6P1QXL6_9FLAO	tr|A0A6P1QXL6|A0A6P1QXL6_9FLAO Polyprenyl synthetase family protein OS=Bergeyella cardium OX=1585976 GN=DBX24_06000 PE=3 SV=1	1	5	5	5	5	43.7	404750	378980	20238	18949	310160	274920
argS	tr|A0A6P1QXL7|A0A6P1QXL7_9FLAO	tr|A0A6P1QXL7|A0A6P1QXL7_9FLAO Arginine--tRNA ligase OS=Bergeyella cardium OX=1585976 GN=argS PE=3 SV=1	1	10	11	10	11	37.4	1692200	1862400	49771	54776	890820	785600
DBX24_08395	tr|A0A6P1QXM2|A0A6P1QXM2_9FLAO	tr|A0A6P1QXM2|A0A6P1QXM2_9FLAO ATP-binding cassette domain-containing protein OS=Bergeyella cardium OX=1585976 GN=DBX24_08395 PE=4 SV=1	1	1	1	1	1	4.8	117350	167990	6176.5	8841.7	72529	90715
DBX24_07650	tr|A0A6P1QXM4|A0A6P1QXM4_9FLAO	tr|A0A6P1QXM4|A0A6P1QXM4_9FLAO M20/M25/M40 family metallo-hydrolase OS=Bergeyella cardium OX=1585976 GN=DBX24_07650 PE=3 SV=1	1	4	4	4	4	20.7	398670	338940	23451	19938	102660	168320
DBX24_06050	tr|A0A6P1QXM5|A0A6P1QXM5_9FLAO	tr|A0A6P1QXM5|A0A6P1QXM5_9FLAO HAD-IA family hydrolase OS=Bergeyella cardium OX=1585976 GN=DBX24_06050 PE=4 SV=1	1	4	5	4	5	31.7	336110	425550	25855	32735	184020	200990
DBX24_06150	tr|A0A6P1QXP1|A0A6P1QXP1_9FLAO	tr|A0A6P1QXP1|A0A6P1QXP1_9FLAO TerB family tellurite resistance protein OS=Bergeyella cardium OX=1585976 GN=DBX24_06150 PE=4 SV=1	1	0	0	0	0	31.6	0	0	0	0	0	0
DBX24_08500	tr|A0A6P1QXP4|A0A6P1QXP4_9FLAO	tr|A0A6P1QXP4|A0A6P1QXP4_9FLAO Class I SAM-dependent RNA methyltransferase OS=Bergeyella cardium OX=1585976 GN=DBX24_08500 PE=4 SV=1	1	4	6	4	6	30.2	665590	1018300	33280	50916	540810	588000
DBX24_06130	tr|A0A6P1QXP7|A0A6P1QXP7_9FLAO	tr|A0A6P1QXP7|A0A6P1QXP7_9FLAO Leucine-rich repeat protein OS=Bergeyella cardium OX=1585976 GN=DBX24_06130 PE=4 SV=1	1	4	4	4	4	19	257870	274470	10315	10979	142250	158570
dgt	tr|A0A6P1QXP8|A0A6P1QXP8_9FLAO	tr|A0A6P1QXP8|A0A6P1QXP8_9FLAO DNTP triphosphohydrolase OS=Bergeyella cardium OX=1585976 GN=dgt PE=4 SV=1	1	5	6	5	6	29.8	417420	513800	16697	20552	279950	269600
DBX24_06200	tr|A0A6P1QXQ1|A0A6P1QXQ1_9FLAO	tr|A0A6P1QXQ1|A0A6P1QXQ1_9FLAO FAD-dependent oxidoreductase OS=Bergeyella cardium OX=1585976 GN=DBX24_06200 PE=3 SV=1	1	0	2	0	2	10	0	75565	0	3778.2	0	43784
DBX24_07825	tr|A0A6P1QXQ2|A0A6P1QXQ2_9FLAO	tr|A0A6P1QXQ2|A0A6P1QXQ2_9FLAO Riboflavin synthase OS=Bergeyella cardium OX=1585976 GN=DBX24_07825 PE=4 SV=1	1	1	2	1	2	21.6	58938	101000	5893.8	10100	0	36851
pheS	tr|A0A6P1QXQ5|A0A6P1QXQ5_9FLAO	tr|A0A6P1QXQ5|A0A6P1QXQ5_9FLAO Phenylalanine--tRNA ligase alpha subunit OS=Bergeyella cardium OX=1585976 GN=pheS PE=3 SV=1	1	4	4	4	4	32.1	527990	723170	29333	40176	487860	535590
cysH	tr|A0A6P1QXQ7|A0A6P1QXQ7_9FLAO	tr|A0A6P1QXQ7|A0A6P1QXQ7_9FLAO Adenosine 5-phosphosulfate reductase OS=Bergeyella cardium OX=1585976 GN=cysH PE=3 SV=1	1	2	2	2	2	26.8	95824	72042	6388.3	4802.8	20823	31094
DBX24_08560	tr|A0A6P1QXQ8|A0A6P1QXQ8_9FLAO	tr|A0A6P1QXQ8|A0A6P1QXQ8_9FLAO Uncharacterized protein OS=Bergeyella cardium OX=1585976 GN=DBX24_08560 PE=4 SV=1	1	4	3	4	3	27.8	1551700	1852900	258610	308810	702480	924810
metG	tr|A0A6P1QXR4|A0A6P1QXR4_9FLAO	tr|A0A6P1QXR4|A0A6P1QXR4_9FLAO Methionine--tRNA ligase OS=Bergeyella cardium OX=1585976 GN=metG PE=3 SV=1	1	6	4	6	4	23.1	388340	252880	9957.5	6484.2	195540	212200
proS	tr|A0A6P1QXR5|A0A6P1QXR5_9FLAO	tr|A0A6P1QXR5|A0A6P1QXR5_9FLAO Proline--tRNA ligase OS=Bergeyella cardium OX=1585976 GN=proS PE=3 SV=1	1	8	9	8	9	31.2	850630	746940	30380	26676	412510	356230
ubiE	tr|A0A6P1QXR7|A0A6P1QXR7_9FLAO	tr|A0A6P1QXR7|A0A6P1QXR7_9FLAO Demethylmenaquinone methyltransferase OS=Bergeyella cardium OX=1585976 GN=ubiE PE=3 SV=1	1	1	1	1	1	13	82584	97400	6352.6	7492.3	61220	63086
DBX24_06230	tr|A0A6P1QXR9|A0A6P1QXR9_9FLAO	tr|A0A6P1QXR9|A0A6P1QXR9_9FLAO TetR family transcriptional regulator OS=Bergeyella cardium OX=1585976 GN=DBX24_06230 PE=4 SV=1	1	2	2	2	2	11.1	198200	233000	15246	17923	92755	105470
DBX24_06300	tr|A0A6P1QXS0|A0A6P1QXS0_9FLAO	tr|A0A6P1QXS0|A0A6P1QXS0_9FLAO Class I SAM-dependent methyltransferase OS=Bergeyella cardium OX=1585976 GN=DBX24_06300 PE=3 SV=1	1	6	6	6	6	32.7	392630	482720	20665	25406	286160	233200
DBX24_06280	tr|A0A6P1QXS6|A0A6P1QXS6_9FLAO	tr|A0A6P1QXS6|A0A6P1QXS6_9FLAO Cell division ATP-binding protein FtsE OS=Bergeyella cardium OX=1585976 GN=DBX24_06280 PE=3 SV=1	1	3	2	3	2	56.4	354820	560620	32256	50965	231190	329700
DBX24_07945	tr|A0A6P1QXS8|A0A6P1QXS8_9FLAO	tr|A0A6P1QXS8|A0A6P1QXS8_9FLAO Branched-chain-amino-acid aminotransferase OS=Bergeyella cardium OX=1585976 GN=DBX24_07945 PE=3 SV=1	1	14	16	14	16	62.6	18983000	9567100	862880	434870	8262000	7810300
DBX24_08665	tr|A0A6P1QXS9|A0A6P1QXS9_9FLAO	tr|A0A6P1QXS9|A0A6P1QXS9_9FLAO Uncharacterized protein OS=Bergeyella cardium OX=1585976 GN=DBX24_08665 PE=4 SV=1	1	0	1	0	1	23.3	0	21270	0	1519.3	0	23243
DBX24_06360	tr|A0A6P1QXT0|A0A6P1QXT0_9FLAO	tr|A0A6P1QXT0|A0A6P1QXT0_9FLAO Peptidoglycan DD-metalloendopeptidase family protein OS=Bergeyella cardium OX=1585976 GN=DBX24_06360 PE=4 SV=1	1	5	4	5	4	9	811760	569570	31222	21906	324840	322040
DBX24_06415	tr|A0A6P1QXT8|A0A6P1QXT8_9FLAO	tr|A0A6P1QXT8|A0A6P1QXT8_9FLAO arginine deiminase OS=Bergeyella cardium OX=1585976 GN=DBX24_06415 PE=4 SV=1	1	5	3	5	3	26.3	616000	230260	41067	15351	234120	206360
ffh	tr|A0A6P1QXT9|A0A6P1QXT9_9FLAO	tr|A0A6P1QXT9|A0A6P1QXT9_9FLAO Signal recognition particle protein OS=Bergeyella cardium OX=1585976 GN=ffh PE=3 SV=1	1	10	9	10	9	44.9	1324400	1332700	42723	42991	766970	676380
DBX24_07305	tr|A0A6P1QXU5|A0A6P1QXU5_9FLAO	tr|A0A6P1QXU5|A0A6P1QXU5_9FLAO NADH:ubiquinone reductase (non-electrogenic) OS=Bergeyella cardium OX=1585976 GN=DBX24_07305 PE=3 SV=1	1	3	5	3	5	23.9	413160	436320	17963	18971	185550	180950
azu	tr|A0A6P1QXU6|A0A6P1QXU6_9FLAO	tr|A0A6P1QXU6|A0A6P1QXU6_9FLAO Azurin OS=Bergeyella cardium OX=1585976 GN=azu PE=4 SV=1	1	7	6	7	6	69.5	4779100	4792800	597380	599100	2833300	2491300
DBX24_06490	tr|A0A6P1QXU7|A0A6P1QXU7_9FLAO	tr|A0A6P1QXU7|A0A6P1QXU7_9FLAO Adenylyltransferase/cytidyltransferase family protein OS=Bergeyella cardium OX=1585976 GN=DBX24_06490 PE=4 SV=1	1	2	2	2	2	38.3	103710	108810	12964	13601	221720	200960
DBX24_08770	tr|A0A6P1QXU8|A0A6P1QXU8_9FLAO	tr|A0A6P1QXU8|A0A6P1QXU8_9FLAO Alpha/beta hydrolase OS=Bergeyella cardium OX=1585976 GN=DBX24_08770 PE=4 SV=1	1	2	1	2	1	17.8	650050	476100	59096	43281	393060	263680
DBX24_08050	tr|A0A6P1QXV0|A0A6P1QXV0_9FLAO	tr|A0A6P1QXV0|A0A6P1QXV0_9FLAO Proline dehydrogenase OS=Bergeyella cardium OX=1585976 GN=DBX24_08050 PE=4 SV=1	1	13	10	13	10	49	5099300	4352200	242830	207250	2447500	2387300
DBX24_07365	tr|A0A6P1QXV5|A0A6P1QXV5_9FLAO	tr|A0A6P1QXV5|A0A6P1QXV5_9FLAO DUF2480 family protein OS=Bergeyella cardium OX=1585976 GN=DBX24_07365 PE=4 SV=1	1	3	5	3	5	48.2	897700	2842100	99744	315790	746210	969390
DBX24_06470	tr|A0A6P1QXV6|A0A6P1QXV6_9FLAO	tr|A0A6P1QXV6|A0A6P1QXV6_9FLAO DUF2490 domain-containing protein OS=Bergeyella cardium OX=1585976 GN=DBX24_06470 PE=4 SV=1	1	0	2	0	2	12.6	0	86626	0	6187.6	0	46777
DBX24_06550	tr|A0A6P1QXV7|A0A6P1QXV7_9FLAO	tr|A0A6P1QXV7|A0A6P1QXV7_9FLAO Uncharacterized protein OS=Bergeyella cardium OX=1585976 GN=DBX24_06550 PE=4 SV=1	1	1	2	1	2	39.3	88151	189830	17630	37966	65288	70701
dnaJ	tr|A0A6P1QXV9|A0A6P1QXV9_9FLAO	tr|A0A6P1QXV9|A0A6P1QXV9_9FLAO Chaperone protein DnaJ OS=Bergeyella cardium OX=1585976 GN=dnaJ PE=3 SV=1	1	4	3	4	3	21.5	311610	439890	18330	25876	182950	282210
rpsF	tr|A0A6P1QXW1|A0A6P1QXW1_9FLAO	tr|A0A6P1QXW1|A0A6P1QXW1_9FLAO Small ribosomal subunit protein bS6 OS=Bergeyella cardium OX=1585976 GN=rpsF PE=3 SV=1	1	5	4	5	4	59.3	1590600	1614200	227220	230600	967400	973210
DBX24_07415	tr|A0A6P1QXW2|A0A6P1QXW2_9FLAO	tr|A0A6P1QXW2|A0A6P1QXW2_9FLAO DUF4286 family protein OS=Bergeyella cardium OX=1585976 GN=DBX24_07415 PE=4 SV=1	1	1	2	1	2	27.9	15107	50692	2517.8	8448.7	13612	17788
bshA	tr|A0A6P1QXW7|A0A6P1QXW7_9FLAO	tr|A0A6P1QXW7|A0A6P1QXW7_9FLAO N-acetyl-alpha-D-glucosaminyl L-malate synthase BshA OS=Bergeyella cardium OX=1585976 GN=bshA PE=4 SV=1	1	2	4	2	4	18.6	158280	252130	9310.7	14831	82207	128740
DBX24_08155	tr|A0A6P1QXX0|A0A6P1QXX0_9FLAO	tr|A0A6P1QXX0|A0A6P1QXX0_9FLAO Lipid carrier--UDP-N-acetylgalactosaminyltransferase OS=Bergeyella cardium OX=1585976 GN=DBX24_08155 PE=3 SV=1	1	2	2	2	2	14.9	92836	119420	9283.6	11942	59564	137440
DBX24_07475	tr|A0A6P1QXX2|A0A6P1QXX2_9FLAO	tr|A0A6P1QXX2|A0A6P1QXX2_9FLAO L-asparaginase 1 OS=Bergeyella cardium OX=1585976 GN=DBX24_07475 PE=3 SV=1	1	2	3	2	3	12.3	305670	364270	16982	20237	158320	158210
purM	tr|A0A6P1QXX3|A0A6P1QXX3_9FLAO	tr|A0A6P1QXX3|A0A6P1QXX3_9FLAO Phosphoribosylformylglycinamidine cyclo-ligase OS=Bergeyella cardium OX=1585976 GN=purM PE=3 SV=1	1	3	3	3	3	17.6	645490	703790	43033	46919	276750	235830
DBX24_06660	tr|A0A6P1QXX8|A0A6P1QXX8_9FLAO	tr|A0A6P1QXX8|A0A6P1QXX8_9FLAO NADH-quinone oxidoreductase subunit J OS=Bergeyella cardium OX=1585976 GN=DBX24_06660 PE=3 SV=1	1	1	1	1	1	9.8	149090	140460	49698	46820	92145	71036
nuoF	tr|A0A6P1QXY2|A0A6P1QXY2_9FLAO	tr|A0A6P1QXY2|A0A6P1QXY2_9FLAO NADH-quinone oxidoreductase subunit F OS=Bergeyella cardium OX=1585976 GN=nuoF PE=3 SV=1	1	9	11	9	11	45.1	1221200	1950900	58151	92898	752130	1009400
DBX24_08930	tr|A0A6P1QXY6|A0A6P1QXY6_9FLAO	tr|A0A6P1QXY6|A0A6P1QXY6_9FLAO Acetyltransferase OS=Bergeyella cardium OX=1585976 GN=DBX24_08930 PE=3 SV=1	1	2	2	2	2	12.8	111230	108790	13903	13599	59097	49322
DBX24_06715	tr|A0A6P1QXY7|A0A6P1QXY7_9FLAO	tr|A0A6P1QXY7|A0A6P1QXY7_9FLAO OmpA family protein OS=Bergeyella cardium OX=1585976 GN=DBX24_06715 PE=4 SV=1	1	6	6	6	6	61.1	4255100	5114500	472790	568280	2718900	2896000
DBX24_08270	tr|A0A6P1QXZ1|A0A6P1QXZ1_9FLAO	tr|A0A6P1QXZ1|A0A6P1QXZ1_9FLAO Cytochrome C biogenesis protein CcsB OS=Bergeyella cardium OX=1585976 GN=DBX24_08270 PE=4 SV=1	1	8	7	8	7	15.3	1211300	956600	25235	19929	592910	525060
mazG	tr|A0A6P1QXZ2|A0A6P1QXZ2_9FLAO	tr|A0A6P1QXZ2|A0A6P1QXZ2_9FLAO Nucleoside triphosphate pyrophosphohydrolase OS=Bergeyella cardium OX=1585976 GN=mazG PE=4 SV=1	1	2	4	2	4	25.1	186130	249820	14318	19217	79570	119930
DBX24_06765	tr|A0A6P1QXZ6|A0A6P1QXZ6_9FLAO	tr|A0A6P1QXZ6|A0A6P1QXZ6_9FLAO HAD-IA family hydrolase OS=Bergeyella cardium OX=1585976 GN=DBX24_06765 PE=4 SV=1	1	2	3	2	3	41.6	74401	258470	6200.1	21539	75352	133960
DBX24_08980	tr|A0A6P1QXZ7|A0A6P1QXZ7_9FLAO	tr|A0A6P1QXZ7|A0A6P1QXZ7_9FLAO Uncharacterized protein OS=Bergeyella cardium OX=1585976 GN=DBX24_08980 PE=4 SV=1	1	2	1	2	1	12.1	196690	130550	15130	10042	121210	86893
DBX24_07640	tr|A0A6P1QXZ9|A0A6P1QXZ9_9FLAO	tr|A0A6P1QXZ9|A0A6P1QXZ9_9FLAO Arginine decarboxylase OS=Bergeyella cardium OX=1585976 GN=DBX24_07640 PE=4 SV=1	1	4	6	4	6	19.9	753920	955880	32779	41560	283830	481380
DBX24_06840	tr|A0A6P1QY02|A0A6P1QY02_9FLAO	tr|A0A6P1QY02|A0A6P1QY02_9FLAO Peptidase S24/S26A/S26B/S26C domain-containing protein OS=Bergeyella cardium OX=1585976 GN=DBX24_06840 PE=4 SV=1	1	2	3	2	3	24.3	205050	352540	17087	29379	114710	171230
DBX24_06745	tr|A0A6P1QY03|A0A6P1QY03_9FLAO	tr|A0A6P1QY03|A0A6P1QY03_9FLAO Glutamine cyclotransferase OS=Bergeyella cardium OX=1585976 GN=DBX24_06745 PE=4 SV=1	1	3	6	3	6	34	259080	393060	14393	21837	189370	177240
DBX24_09030	tr|A0A6P1QY07|A0A6P1QY07_9FLAO	tr|A0A6P1QY07|A0A6P1QY07_9FLAO Purine nucleoside phosphorylase OS=Bergeyella cardium OX=1585976 GN=DBX24_09030 PE=3 SV=1	1	7	8	7	8	51.1	3254600	4596600	191450	270390	1804700	2234100
DBX24_07705	tr|A0A6P1QY08|A0A6P1QY08_9FLAO	tr|A0A6P1QY08|A0A6P1QY08_9FLAO Uncharacterized protein OS=Bergeyella cardium OX=1585976 GN=DBX24_07705 PE=4 SV=1	1	2	5	2	5	26.7	355150	494410	23677	32961	158150	211250
dapF	tr|A0A6P1QY11|A0A6P1QY11_9FLAO	tr|A0A6P1QY11|A0A6P1QY11_9FLAO Diaminopimelate epimerase OS=Bergeyella cardium OX=1585976 GN=dapF PE=3 SV=1	1	3	4	3	4	38	224320	316780	17256	24368	159100	169770
DBX24_08375	tr|A0A6P1QY12|A0A6P1QY12_9FLAO	tr|A0A6P1QY12|A0A6P1QY12_9FLAO PhoH-like protein OS=Bergeyella cardium OX=1585976 GN=DBX24_08375 PE=3 SV=1	1	5	4	5	4	34.3	309020	235920	15451	11796	171150	153010
DBX24_06820	tr|A0A6P1QY14|A0A6P1QY14_9FLAO	tr|A0A6P1QY14|A0A6P1QY14_9FLAO DUF4918 family protein OS=Bergeyella cardium OX=1585976 GN=DBX24_06820 PE=4 SV=1	1	1	0	1	0	11.5	62086	0	4139.1	0	46585	0
DBX24_07765	tr|A0A6P1QY16|A0A6P1QY16_9FLAO	tr|A0A6P1QY16|A0A6P1QY16_9FLAO Adenylosuccinate lyase OS=Bergeyella cardium OX=1585976 GN=DBX24_07765 PE=3 SV=1	1	4	6	4	6	36	802330	1213200	30859	46661	525750	571160
DBX24_08430	tr|A0A6P1QY22|A0A6P1QY22_9FLAO	tr|A0A6P1QY22|A0A6P1QY22_9FLAO Acyltransferase OS=Bergeyella cardium OX=1585976 GN=DBX24_08430 PE=4 SV=1	1	5	6	5	6	27.8	1251400	1416900	96260	108990	498970	640110
DBX24_06875	tr|A0A6P1QY25|A0A6P1QY25_9FLAO	tr|A0A6P1QY25|A0A6P1QY25_9FLAO Hydroxymethylglutaryl-CoA synthase OS=Bergeyella cardium OX=1585976 GN=DBX24_06875 PE=3 SV=1	1	5	4	5	4	35.1	574290	758280	26104	34467	373640	377010
DBX24_09155	tr|A0A6P1QY29|A0A6P1QY29_9FLAO	tr|A0A6P1QY29|A0A6P1QY29_9FLAO TIGR00341 family protein OS=Bergeyella cardium OX=1585976 GN=DBX24_09155 PE=4 SV=1	1	6	4	6	4	21.4	651590	642090	32579	32105	406570	428320
DBX24_08480	tr|A0A6P1QY33|A0A6P1QY33_9FLAO	tr|A0A6P1QY33|A0A6P1QY33_9FLAO 3-ketoacyl-ACP reductase OS=Bergeyella cardium OX=1585976 GN=DBX24_08480 PE=3 SV=1	1	0	0	0	0	6.3	0	0	0	0	0	0
holA	tr|A0A6P1QY36|A0A6P1QY36_9FLAO	tr|A0A6P1QY36|A0A6P1QY36_9FLAO DNA polymerase III subunit delta OS=Bergeyella cardium OX=1585976 GN=holA PE=3 SV=1	1	6	3	6	3	37.5	474780	423410	24988	22285	166980	156210
typA	tr|A0A6P1QY39|A0A6P1QY39_9FLAO	tr|A0A6P1QY39|A0A6P1QY39_9FLAO Large ribosomal subunit assembly factor BipA OS=Bergeyella cardium OX=1585976 GN=typA PE=3 SV=1	1	8	9	8	9	36.2	1018500	641840	29957	18878	689100	458250
trxA	tr|A0A6P1QY40|A0A6P1QY40_9FLAO	tr|A0A6P1QY40|A0A6P1QY40_9FLAO Thioredoxin OS=Bergeyella cardium OX=1585976 GN=trxA PE=3 SV=1	1	0	0	0	0	15.2	0	0	0	0	0	0
DBX24_08535	tr|A0A6P1QY43|A0A6P1QY43_9FLAO	tr|A0A6P1QY43|A0A6P1QY43_9FLAO NifU family protein OS=Bergeyella cardium OX=1585976 GN=DBX24_08535 PE=3 SV=1	1	4	3	4	3	52.3	465560	438450	77593	73076	228740	244270
DBX24_08590	tr|A0A6P1QY51|A0A6P1QY51_9FLAO	tr|A0A6P1QY51|A0A6P1QY51_9FLAO Isocitrate dehydrogenase [NADP] OS=Bergeyella cardium OX=1585976 GN=DBX24_08590 PE=3 SV=1	1	17	20	17	20	47.8	3460800	4852700	82401	115540	2365000	2373900
menA	tr|A0A6P1QY53|A0A6P1QY53_9FLAO	tr|A0A6P1QY53|A0A6P1QY53_9FLAO 1,4-dihydroxy-2-naphthoate octaprenyltransferase OS=Bergeyella cardium OX=1585976 GN=menA PE=3 SV=1	1	1	1	1	1	5.5	16438	19905	2054.8	2488.1	10159	10749
DBX24_07155	tr|A0A6P1QY58|A0A6P1QY58_9FLAO	tr|A0A6P1QY58|A0A6P1QY58_9FLAO MFS transporter OS=Bergeyella cardium OX=1585976 GN=DBX24_07155 PE=4 SV=1	1	1	0	1	0	3.1	50626	0	5062.6	0	31289	0
mtgA	tr|A0A6P1QY62|A0A6P1QY62_9FLAO	tr|A0A6P1QY62|A0A6P1QY62_9FLAO Biosynthetic peptidoglycan transglycosylase OS=Bergeyella cardium OX=1585976 GN=mtgA PE=3 SV=1	1	0	2	0	2	14.5	0	100880	0	10088	0	54473
DBX24_07210	tr|A0A6P1QY64|A0A6P1QY64_9FLAO	tr|A0A6P1QY64|A0A6P1QY64_9FLAO Uncharacterized protein OS=Bergeyella cardium OX=1585976 GN=DBX24_07210 PE=4 SV=1	1	1	1	1	1	7.5	80252	84247	11465	12035	49599	45493
DBX24_07085	tr|A0A6P1QY68|A0A6P1QY68_9FLAO	tr|A0A6P1QY68|A0A6P1QY68_9FLAO Transketolase OS=Bergeyella cardium OX=1585976 GN=DBX24_07085 PE=4 SV=1	1	15	17	15	17	46.2	1740600	2947100	38681	65491	1425700	1327400
radA	tr|A0A6P1QY75|A0A6P1QY75_9FLAO	tr|A0A6P1QY75|A0A6P1QY75_9FLAO DNA repair protein RadA OS=Bergeyella cardium OX=1585976 GN=radA PE=3 SV=1	1	2	2	2	2	14.8	74618	99650	2869.9	3832.7	45792	55735
lpxD	tr|A0A6P1QY80|A0A6P1QY80_9FLAO	tr|A0A6P1QY80|A0A6P1QY80_9FLAO UDP-3-O-acylglucosamine N-acyltransferase OS=Bergeyella cardium OX=1585976 GN=lpxD PE=3 SV=1	1	1	0	1	0	12.4	92185	0	7091.1	0	56974	0
glyA	tr|A0A6P1QY83|A0A6P1QY83_9FLAO	tr|A0A6P1QY83|A0A6P1QY83_9FLAO Serine hydroxymethyltransferase OS=Bergeyella cardium OX=1585976 GN=glyA PE=3 SV=1	1	9	9	9	9	43.5	2664500	2764300	121110	125650	1212900	1207700
DBX24_08195	tr|A0A6P1QY85|A0A6P1QY85_9FLAO	tr|A0A6P1QY85|A0A6P1QY85_9FLAO Aminotransferase class I/II-fold pyridoxal phosphate-dependent enzyme OS=Bergeyella cardium OX=1585976 GN=DBX24_08195 PE=3 SV=1	1	4	5	4	5	30.7	935950	1283900	49261	67573	502820	598760
DBX24_07380	tr|A0A6P1QY94|A0A6P1QY94_9FLAO	tr|A0A6P1QY94|A0A6P1QY94_9FLAO UDP-glucose 6-dehydrogenase OS=Bergeyella cardium OX=1585976 GN=DBX24_07380 PE=3 SV=1	1	5	6	5	6	35.2	353140	700950	17657	35048	291310	423660
DBX24_08260	tr|A0A6P1QY97|A0A6P1QY97_9FLAO	tr|A0A6P1QY97|A0A6P1QY97_9FLAO TonB-dependent receptor OS=Bergeyella cardium OX=1585976 GN=DBX24_08260 PE=3 SV=1	1	2	2	2	2	3.9	122200	134830	3302.7	3644.1	69193	67235
DBX24_03205	tr|A0A6P1QY99|A0A6P1QY99_9FLAO	tr|A0A6P1QY99|A0A6P1QY99_9FLAO Cell division protein FtsQ OS=Bergeyella cardium OX=1585976 GN=DBX24_03205 PE=4 SV=1	1	0	1	0	1	5.1	0	19395	0	1212.2	0	10473
DBX24_07435	tr|A0A6P1QYA5|A0A6P1QYA5_9FLAO	tr|A0A6P1QYA5|A0A6P1QYA5_9FLAO Gfo/Idh/MocA family oxidoreductase OS=Bergeyella cardium OX=1585976 GN=DBX24_07435 PE=4 SV=1	1	2	4	2	4	21.5	1095900	1253800	49811	56993	606630	674140
DBX24_07240	tr|A0A6P1QYA8|A0A6P1QYA8_9FLAO	tr|A0A6P1QYA8|A0A6P1QYA8_9FLAO BamA/TamA family outer membrane protein OS=Bergeyella cardium OX=1585976 GN=DBX24_07240 PE=4 SV=1	1	5	4	5	4	9.2	429120	331060	8582.5	6621.2	269810	163250
guaA	tr|A0A6P1QYB3|A0A6P1QYB3_9FLAO	tr|A0A6P1QYB3|A0A6P1QYB3_9FLAO GMP synthase [glutamine-hydrolyzing] OS=Bergeyella cardium OX=1585976 GN=guaA PE=3 SV=1	1	9	7	9	7	38.9	1206000	1291400	40199	43048	598450	623340
DBX24_07300	tr|A0A6P1QYB6|A0A6P1QYB6_9FLAO	tr|A0A6P1QYB6|A0A6P1QYB6_9FLAO Glycosyltransferase OS=Bergeyella cardium OX=1585976 GN=DBX24_07300 PE=4 SV=1	1	1	1	1	1	7.5	34960	47446	1942.2	2635.9	33124	39278
DBX24_08910	tr|A0A6P1QYB8|A0A6P1QYB8_9FLAO	tr|A0A6P1QYB8|A0A6P1QYB8_9FLAO phospholipase D OS=Bergeyella cardium OX=1585976 GN=DBX24_08910 PE=3 SV=1	1	2	1	2	1	14	577040	29501	41217	2107.2	211490	102560
hemE	tr|A0A6P1QYB9|A0A6P1QYB9_9FLAO	tr|A0A6P1QYB9|A0A6P1QYB9_9FLAO Uroporphyrinogen decarboxylase OS=Bergeyella cardium OX=1585976 GN=hemE PE=3 SV=1	1	2	3	2	3	18.2	110120	173950	6477.8	10232	59911	72532
DBX24_07360	tr|A0A6P1QYC6|A0A6P1QYC6_9FLAO	tr|A0A6P1QYC6|A0A6P1QYC6_9FLAO Uncharacterized protein OS=Bergeyella cardium OX=1585976 GN=DBX24_07360 PE=4 SV=1	1	6	5	6	5	40.4	1141300	790330	114130	79033	689440	733450
rimO	tr|A0A6P1QYC8|A0A6P1QYC8_9FLAO	tr|A0A6P1QYC8|A0A6P1QYC8_9FLAO Ribosomal protein uS12 methylthiotransferase RimO OS=Bergeyella cardium OX=1585976 GN=rimO PE=3 SV=1	1	4	2	4	2	22.8	278550	275850	10714	10609	117040	124180
ligA	tr|A0A6P1QYD4|A0A6P1QYD4_9FLAO	tr|A0A6P1QYD4|A0A6P1QYD4_9FLAO DNA ligase OS=Bergeyella cardium OX=1585976 GN=ligA PE=3 SV=1	1	5	6	5	6	21.6	526360	675060	10966	14064	281370	301130
DBX24_09010	tr|A0A6P1QYD7|A0A6P1QYD7_9FLAO	tr|A0A6P1QYD7|A0A6P1QYD7_9FLAO Uncharacterized protein OS=Bergeyella cardium OX=1585976 GN=DBX24_09010 PE=4 SV=1	1	1	1	1	1	8.7	75566	114580	6869.7	10417	46703	61874
DBX24_07020	tr|A0A6P1QYE1|A0A6P1QYE1_9FLAO	tr|A0A6P1QYE1|A0A6P1QYE1_9FLAO Protein BatD OS=Bergeyella cardium OX=1585976 GN=DBX24_07020 PE=4 SV=1	1	1	0	1	0	5.4	42320	0	1567.4	0	26155	0
DBX24_07470	tr|A0A6P1QYE4|A0A6P1QYE4_9FLAO	tr|A0A6P1QYE4|A0A6P1QYE4_9FLAO Uncharacterized protein OS=Bergeyella cardium OX=1585976 GN=DBX24_07470 PE=4 SV=1	1	7	7	7	7	81.1	5597600	7165600	621960	796180	2087100	2279200
DBX24_08525	tr|A0A6P1QYE5|A0A6P1QYE5_9FLAO	tr|A0A6P1QYE5|A0A6P1QYE5_9FLAO ATP-binding cassette domain-containing protein OS=Bergeyella cardium OX=1585976 GN=DBX24_08525 PE=3 SV=1	1	2	2	2	2	23.1	97022	90317	8085.2	7526.4	65977	64748
purA	tr|A0A6P1QYE6|A0A6P1QYE6_9FLAO	tr|A0A6P1QYE6|A0A6P1QYE6_9FLAO Adenylosuccinate synthetase OS=Bergeyella cardium OX=1585976 GN=purA PE=3 SV=1	1	12	10	12	10	39.7	2081700	2503700	94623	113800	1278900	1233000
DBX24_08580	tr|A0A6P1QYF4|A0A6P1QYF4_9FLAO	tr|A0A6P1QYF4|A0A6P1QYF4_9FLAO Bifunctional NAD pyrophosphatase/5-nucleotidase OS=Bergeyella cardium OX=1585976 GN=DBX24_08580 PE=4 SV=1	1	3	3	3	3	40.7	1646400	2259000	96848	132880	1205800	1058400
map	tr|A0A6P1QYF6|A0A6P1QYF6_9FLAO	tr|A0A6P1QYF6|A0A6P1QYF6_9FLAO Methionine aminopeptidase OS=Bergeyella cardium OX=1585976 GN=map PE=3 SV=1	1	1	2	1	2	19.7	87271	168250	5818.1	11216	56949	70249
recG	tr|A0A6P1QYG1|A0A6P1QYG1_9FLAO	tr|A0A6P1QYG1|A0A6P1QYG1_9FLAO ATP-dependent DNA helicase RecG OS=Bergeyella cardium OX=1585976 GN=recG PE=3 SV=1	1	1	2	1	2	8.2	100200	203990	3131.2	6374.6	0	0
DBX24_07580	tr|A0A6P1QYG2|A0A6P1QYG2_9FLAO	tr|A0A6P1QYG2|A0A6P1QYG2_9FLAO Uncharacterized protein OS=Bergeyella cardium OX=1585976 GN=DBX24_07580 PE=4 SV=1	1	7	8	7	8	38.7	563370	1079900	29651	56839	311370	568730
DBX24_09185	tr|A0A6P1QYG5|A0A6P1QYG5_9FLAO	tr|A0A6P1QYG5|A0A6P1QYG5_9FLAO Response regulator OS=Bergeyella cardium OX=1585976 GN=DBX24_09185 PE=4 SV=1	1	11	10	11	10	49	2864300	4084200	130200	185640	1795100	1888900
DBX24_08690	tr|A0A6P1QYH2|A0A6P1QYH2_9FLAO	tr|A0A6P1QYH2|A0A6P1QYH2_9FLAO AAA family ATPase OS=Bergeyella cardium OX=1585976 GN=DBX24_08690 PE=4 SV=1	1	1	3	1	3	6	22847	196730	466.27	4014.9	55825	78520
DBX24_07635	tr|A0A6P1QYH6|A0A6P1QYH6_9FLAO	tr|A0A6P1QYH6|A0A6P1QYH6_9FLAO NUDIX domain-containing protein OS=Bergeyella cardium OX=1585976 GN=DBX24_07635 PE=4 SV=1	1	3	2	3	2	35.5	110510	109270	15788	15610	53894	55707
DBX24_09245	tr|A0A6P1QYH8|A0A6P1QYH8_9FLAO	tr|A0A6P1QYH8|A0A6P1QYH8_9FLAO Efflux RND transporter periplasmic adaptor subunit OS=Bergeyella cardium OX=1585976 GN=DBX24_09245 PE=3 SV=1	1	0	0	0	0	6.3	0	0	0	0	0	0
DBX24_09300	tr|A0A6P1QYI1|A0A6P1QYI1_9FLAO	tr|A0A6P1QYI1|A0A6P1QYI1_9FLAO Uncharacterized protein OS=Bergeyella cardium OX=1585976 GN=DBX24_09300 PE=4 SV=1	1	11	12	11	12	63.9	1950600	2159000	114740	127000	1347900	1282500
DBX24_07700	tr|A0A6P1QYI7|A0A6P1QYI7_9FLAO	tr|A0A6P1QYI7|A0A6P1QYI7_9FLAO Polysaccharide deacetylase family protein OS=Bergeyella cardium OX=1585976 GN=DBX24_07700 PE=4 SV=1	1	3	3	3	3	15.6	55480	113540	4267.7	8733.6	28594	44464
DBX24_00925	tr|A0A6P1QYI9|A0A6P1QYI9_9FLAO	tr|A0A6P1QYI9|A0A6P1QYI9_9FLAO Glycosyltransferase family 2 protein OS=Bergeyella cardium OX=1585976 GN=DBX24_00925 PE=4 SV=1	1	1	2	1	2	10.9	115410	220250	6074.3	11592	1868300	1267100
DBX24_08845	tr|A0A6P1QYJ7|A0A6P1QYJ7_9FLAO	tr|A0A6P1QYJ7|A0A6P1QYJ7_9FLAO Efflux RND transporter periplasmic adaptor subunit OS=Bergeyella cardium OX=1585976 GN=DBX24_08845 PE=3 SV=1	1	0	0	0	0	10.6	0	0	0	0	0	0
folP	tr|A0A6P1QYK4|A0A6P1QYK4_9FLAO	tr|A0A6P1QYK4|A0A6P1QYK4_9FLAO dihydropteroate synthase OS=Bergeyella cardium OX=1585976 GN=folP PE=4 SV=1	1	2	2	2	2	19.8	159060	403190	19883	50399	247940	229330
DBX24_07810	tr|A0A6P1QYK5|A0A6P1QYK5_9FLAO	tr|A0A6P1QYK5|A0A6P1QYK5_9FLAO T9SS type A sorting domain-containing protein OS=Bergeyella cardium OX=1585976 GN=DBX24_07810 PE=4 SV=1	1	2	3	2	3	13.9	155650	215220	7782.3	10761	99490	112890
DBX24_08895	tr|A0A6P1QYK6|A0A6P1QYK6_9FLAO	tr|A0A6P1QYK6|A0A6P1QYK6_9FLAO DUF695 domain-containing protein OS=Bergeyella cardium OX=1585976 GN=DBX24_08895 PE=4 SV=1	1	2	2	2	2	14.9	374300	497730	26736	35552	334380	291320
DBX24_07655	tr|A0A6P1QYK7|A0A6P1QYK7_9FLAO	tr|A0A6P1QYK7|A0A6P1QYK7_9FLAO DUF4294 domain-containing protein OS=Bergeyella cardium OX=1585976 GN=DBX24_07655 PE=4 SV=1	1	0	2	0	2	14.7	0	90950	0	6063.3	0	42929
DBX24_02880	tr|A0A6P1QYL3|A0A6P1QYL3_9FLAO	tr|A0A6P1QYL3|A0A6P1QYL3_9FLAO BspA family leucine-rich repeat surface protein OS=Bergeyella cardium OX=1585976 GN=DBX24_02880 PE=4 SV=1	1	6	6	6	6	21.8	643760	1015900	27990	44171	384690	490480
purH	tr|A0A6P1QYL6|A0A6P1QYL6_9FLAO	tr|A0A6P1QYL6|A0A6P1QYL6_9FLAO Bifunctional purine biosynthesis protein PurH OS=Bergeyella cardium OX=1585976 GN=purH PE=3 SV=1	1	9	10	9	10	58.7	1016000	1327900	37630	49182	521250	566650
DBX24_07720	tr|A0A6P1QYL7|A0A6P1QYL7_9FLAO	tr|A0A6P1QYL7|A0A6P1QYL7_9FLAO 2,3,4,5-tetrahydropyridine-2,6-dicarboxylate N-succinyltransferase OS=Bergeyella cardium OX=1585976 GN=DBX24_07720 PE=3 SV=1	1	2	0	2	0	9.6	135210	0	10400	0	53952	0
DBX24_07780	tr|A0A6P1QYM3|A0A6P1QYM3_9FLAO	tr|A0A6P1QYM3|A0A6P1QYM3_9FLAO Phosphoribosylformylglycinamidine synthase OS=Bergeyella cardium OX=1585976 GN=DBX24_07780 PE=4 SV=1	1	19	17	19	17	34.7	2214400	2501300	36907	41689	1546600	1560500
DBX24_09000	tr|A0A6P1QYN0|A0A6P1QYN0_9FLAO	tr|A0A6P1QYN0|A0A6P1QYN0_9FLAO BspA family leucine-rich repeat surface protein OS=Bergeyella cardium OX=1585976 GN=DBX24_09000 PE=4 SV=1	1	2	2	2	2	5.5	58772	73148	1836.6	2285.9	39466	36356
DBX24_07980	tr|A0A6P1QYN3|A0A6P1QYN3_9FLAO	tr|A0A6P1QYN3|A0A6P1QYN3_9FLAO DNA mismatch repair protein OS=Bergeyella cardium OX=1585976 GN=DBX24_07980 PE=4 SV=1	1	0	1	0	1	7.8	0	21998	0	2444.2	0	11879
DBX24_07830	tr|A0A6P1QYN4|A0A6P1QYN4_9FLAO	tr|A0A6P1QYN4|A0A6P1QYN4_9FLAO histidine kinase OS=Bergeyella cardium OX=1585976 GN=DBX24_07830 PE=4 SV=1	1	2	2	2	2	18.4	99357	262050	3548.5	9358.8	82695	115900
DBX24_07895	tr|A0A6P1QYP3|A0A6P1QYP3_9FLAO	tr|A0A6P1QYP3|A0A6P1QYP3_9FLAO Uncharacterized protein OS=Bergeyella cardium OX=1585976 GN=DBX24_07895 PE=4 SV=1	1	3	3	3	3	12.8	5703100	5884000	316840	326890	3406600	3364300
DBX24_08030	tr|A0A6P1QYP6|A0A6P1QYP6_9FLAO	tr|A0A6P1QYP6|A0A6P1QYP6_9FLAO MarR family transcriptional regulator OS=Bergeyella cardium OX=1585976 GN=DBX24_08030 PE=4 SV=1	1	1	1	1	1	39.6	46101	82277	5762.6	10285	35480	41134
mnmD	tr|A0A6P1QYQ3|A0A6P1QYQ3_9FLAO	tr|A0A6P1QYQ3|A0A6P1QYQ3_9FLAO tRNA (5-methylaminomethyl-2-thiouridine)(34)-methyltransferase MnmD OS=Bergeyella cardium OX=1585976 GN=mnmD PE=4 SV=1	1	4	2	4	2	23.3	197180	118920	13145	7927.9	85769	70818
DBX24_07685	tr|A0A6P1QYR8|A0A6P1QYR8_9FLAO	tr|A0A6P1QYR8|A0A6P1QYR8_9FLAO Glycosyltransferase OS=Bergeyella cardium OX=1585976 GN=DBX24_07685 PE=4 SV=1	1	1	1	1	1	12	36874	877450	1676.1	39884	25436	0
DBX24_08190	tr|A0A6P1QYS4|A0A6P1QYS4_9FLAO	tr|A0A6P1QYS4|A0A6P1QYS4_9FLAO SDR family oxidoreductase OS=Bergeyella cardium OX=1585976 GN=DBX24_08190 PE=3 SV=1	1	3	4	3	4	34	336640	441290	22443	29419	199500	190210
DBX24_08055	tr|A0A6P1QYS6|A0A6P1QYS6_9FLAO	tr|A0A6P1QYS6|A0A6P1QYS6_9FLAO DEAD/DEAH box helicase OS=Bergeyella cardium OX=1585976 GN=DBX24_08055 PE=3 SV=1	1	3	2	3	2	16.5	203320	291970	6558.7	9418.5	0	0
DBX24_08210	tr|A0A6P1QYS7|A0A6P1QYS7_9FLAO	tr|A0A6P1QYS7|A0A6P1QYS7_9FLAO PglZ domain-containing protein OS=Bergeyella cardium OX=1585976 GN=DBX24_08210 PE=4 SV=1	1	6	6	6	6	28	315370	391370	9010.6	11182	153010	185260
DBX24_09290	tr|A0A6P1QYS9|A0A6P1QYS9_9FLAO	tr|A0A6P1QYS9|A0A6P1QYS9_9FLAO Uncharacterized protein OS=Bergeyella cardium OX=1585976 GN=DBX24_09290 PE=4 SV=1	1	2	3	2	3	17.5	129280	279120	8080.1	17445	77274	102890
DBX24_08255	tr|A0A6P1QYT4|A0A6P1QYT4_9FLAO	tr|A0A6P1QYT4|A0A6P1QYT4_9FLAO YncE family protein OS=Bergeyella cardium OX=1585976 GN=DBX24_08255 PE=4 SV=1	1	2	1	2	1	14.7	80697	14370	3362.4	598.76	61397	30531
DBX24_09135	tr|A0A6P1QYT6|A0A6P1QYT6_9FLAO	tr|A0A6P1QYT6|A0A6P1QYT6_9FLAO Uncharacterized protein OS=Bergeyella cardium OX=1585976 GN=DBX24_09135 PE=4 SV=1	1	4	3	4	3	53.1	359600	393460	39956	43718	177710	181550
grpE	tr|A0A6P1QYT8|A0A6P1QYT8_9FLAO	tr|A0A6P1QYT8|A0A6P1QYT8_9FLAO Protein GrpE OS=Bergeyella cardium OX=1585976 GN=grpE PE=3 SV=1	1	3	3	3	3	41.7	314910	342140	31491	34214	184080	191360
DBX24_00605	tr|A0A6P1QYU0|A0A6P1QYU0_9FLAO	tr|A0A6P1QYU0|A0A6P1QYU0_9FLAO DUF262 domain-containing protein OS=Bergeyella cardium OX=1585976 GN=DBX24_00605 PE=4 SV=1	1	5	9	5	9	34.4	682980	1549300	32523	73776	592310	779180
carB	tr|A0A6P1QYU4|A0A6P1QYU4_9FLAO	tr|A0A6P1QYU4|A0A6P1QYU4_9FLAO Carbamoyl phosphate synthase large chain OS=Bergeyella cardium OX=1585976 GN=carB PE=3 SV=1	1	14	18	14	18	36.4	2333000	2779400	41661	49633	1109000	1161600
DBX24_08160	tr|A0A6P1QYU7|A0A6P1QYU7_9FLAO	tr|A0A6P1QYU7|A0A6P1QYU7_9FLAO Serine acetyltransferase OS=Bergeyella cardium OX=1585976 GN=DBX24_08160 PE=3 SV=1	1	3	3	3	3	39.9	287060	357300	35882	44662	180410	196910
DBX24_01900	tr|A0A6P1QYV2|A0A6P1QYV2_9FLAO	tr|A0A6P1QYV2|A0A6P1QYV2_9FLAO L-serine dehydratase OS=Bergeyella cardium OX=1585976 GN=DBX24_01900 PE=3 SV=1	1	1	0	1	0	5.3	59813	0	2848.2	0	38377	0
rplS	tr|A0A6P1QYV3|A0A6P1QYV3_9FLAO	tr|A0A6P1QYV3|A0A6P1QYV3_9FLAO Large ribosomal subunit protein bL19 OS=Bergeyella cardium OX=1585976 GN=rplS PE=3 SV=1	1	1	1	1	1	12	44921	214590	11230	53646	0	115870
rlmN	tr|A0A6P1QYV5|A0A6P1QYV5_9FLAO	tr|A0A6P1QYV5|A0A6P1QYV5_9FLAO Probable dual-specificity RNA methyltransferase RlmN OS=Bergeyella cardium OX=1585976 GN=rlmN PE=3 SV=1	1	1	1	1	1	7.9	309510	329220	12896	13717	195070	181290
pyrB	tr|A0A6P1QYW4|A0A6P1QYW4_9FLAO	tr|A0A6P1QYW4|A0A6P1QYW4_9FLAO Aspartate carbamoyltransferase OS=Bergeyella cardium OX=1585976 GN=pyrB PE=3 SV=1	1	4	6	4	6	26	1351200	1689100	84448	105570	917190	823770
DBX24_02695	tr|A0A6P1QYW5|A0A6P1QYW5_9FLAO	tr|A0A6P1QYW5|A0A6P1QYW5_9FLAO S8 family serine peptidase OS=Bergeyella cardium OX=1585976 GN=DBX24_02695 PE=3 SV=1	1	28	32	28	32	45.1	7824600	9342400	126200	150680	4540100	4584700
DBX24_08325	tr|A0A6P1QYX2|A0A6P1QYX2_9FLAO	tr|A0A6P1QYX2|A0A6P1QYX2_9FLAO Serine protease OS=Bergeyella cardium OX=1585976 GN=DBX24_08325 PE=4 SV=1	1	1	1	1	1	16.4	654010	55286	81751	6910.7	461460	83718
DBX24_08465	tr|A0A6P1QYX4|A0A6P1QYX4_9FLAO	tr|A0A6P1QYX4|A0A6P1QYX4_9FLAO alanine dehydrogenase OS=Bergeyella cardium OX=1585976 GN=DBX24_08465 PE=3 SV=1	1	4	3	4	3	29	501190	427220	21791	18575	304580	177460
DBX24_03625	tr|A0A6P1QYX5|A0A6P1QYX5_9FLAO	tr|A0A6P1QYX5|A0A6P1QYX5_9FLAO Phosphate ABC transporter substrate-binding protein OS=Bergeyella cardium OX=1585976 GN=DBX24_03625 PE=4 SV=1	1	5	4	5	4	29.1	484010	332050	32267	22136	177740	196450
queA	tr|A0A6P1QYY4|A0A6P1QYY4_9FLAO	tr|A0A6P1QYY4|A0A6P1QYY4_9FLAO S-adenosylmethionine:tRNA ribosyltransferase-isomerase OS=Bergeyella cardium OX=1585976 GN=queA PE=3 SV=1	1	10	9	10	9	46.7	4164200	3313300	208210	165670	2652200	1819000
DBX24_04745	tr|A0A6P1QYY5|A0A6P1QYY5_9FLAO	tr|A0A6P1QYY5|A0A6P1QYY5_9FLAO Uncharacterized protein OS=Bergeyella cardium OX=1585976 GN=DBX24_04745 PE=4 SV=1	1	0	0	0	0	11.1	0	0	0	0	0	0
DBX24_08435	tr|A0A6P1QYZ1|A0A6P1QYZ1_9FLAO	tr|A0A6P1QYZ1|A0A6P1QYZ1_9FLAO Agmatine deiminase family protein OS=Bergeyella cardium OX=1585976 GN=DBX24_08435 PE=4 SV=1	1	2	3	2	3	15.9	211720	381170	9623.6	17326	210200	122650
aroC	tr|A0A6P1QYZ3|A0A6P1QYZ3_9FLAO	tr|A0A6P1QYZ3|A0A6P1QYZ3_9FLAO Chorismate synthase OS=Bergeyella cardium OX=1585976 GN=aroC PE=3 SV=1	1	2	6	2	6	22.9	71957	192200	4232.8	11306	71620	73728
DBX24_08575	tr|A0A6P1QYZ8|A0A6P1QYZ8_9FLAO	tr|A0A6P1QYZ8|A0A6P1QYZ8_9FLAO Bifunctional metallophosphatase/5-nucleotidase OS=Bergeyella cardium OX=1585976 GN=DBX24_08575 PE=3 SV=1	1	13	13	13	13	57.6	4991100	6914100	311940	432130	3130500	3282200
DBX24_07495	tr|A0A6P1QZ14|A0A6P1QZ14_9FLAO	tr|A0A6P1QZ14|A0A6P1QZ14_9FLAO DUF535 domain-containing protein OS=Bergeyella cardium OX=1585976 GN=DBX24_07495 PE=4 SV=1	1	1	1	1	1	11.9	41943	60789	2467.2	3575.8	29531	37396
DBX24_08685	tr|A0A6P1QZ19|A0A6P1QZ19_9FLAO	tr|A0A6P1QZ19|A0A6P1QZ19_9FLAO Uncharacterized protein OS=Bergeyella cardium OX=1585976 GN=DBX24_08685 PE=4 SV=1	1	0	0	0	0	5.3	0	0	0	0	0	0
DBX24_08595	tr|A0A6P1QZ22|A0A6P1QZ22_9FLAO	tr|A0A6P1QZ22|A0A6P1QZ22_9FLAO GTP cyclohydrolase 1 type 2 homolog OS=Bergeyella cardium OX=1585976 GN=DBX24_08595 PE=3 SV=1	1	1	2	1	2	18.9	35855	71333	2561.1	5095.2	76542	92709
DBX24_08650	tr|A0A6P1QZ29|A0A6P1QZ29_9FLAO	tr|A0A6P1QZ29|A0A6P1QZ29_9FLAO M24 family metallopeptidase OS=Bergeyella cardium OX=1585976 GN=DBX24_08650 PE=3 SV=1	1	12	12	12	12	52.7	2930500	2950700	88803	89415	1301600	1543800
DBX24_08735	tr|A0A6P1QZ31|A0A6P1QZ31_9FLAO	tr|A0A6P1QZ31|A0A6P1QZ31_9FLAO DNA mismatch repair protein MutS OS=Bergeyella cardium OX=1585976 GN=DBX24_08735 PE=4 SV=1	1	4	5	4	5	15.9	166470	210300	5202.3	6572	83006	124600
DBX24_08900	tr|A0A6P1QZ38|A0A6P1QZ38_9FLAO	tr|A0A6P1QZ38|A0A6P1QZ38_9FLAO Metallophosphoesterase OS=Bergeyella cardium OX=1585976 GN=DBX24_08900 PE=4 SV=1	1	2	2	2	2	8.5	78692	86274	3747.3	4108.3	49021	46888
DBX24_08705	tr|A0A6P1QZ39|A0A6P1QZ39_9FLAO	tr|A0A6P1QZ39|A0A6P1QZ39_9FLAO TonB-dependent receptor OS=Bergeyella cardium OX=1585976 GN=DBX24_08705 PE=3 SV=1	1	16	16	16	16	45.5	4996300	4490400	151400	136070	2679100	2609400
pepD	tr|A0A6P1QZ40|A0A6P1QZ40_9FLAO	tr|A0A6P1QZ40|A0A6P1QZ40_9FLAO Cytosol non-specific dipeptidase OS=Bergeyella cardium OX=1585976 GN=pepD PE=3 SV=1	1	4	7	4	7	35.6	518740	869780	18527	31064	398280	445570
DBX24_08755	tr|A0A6P1QZ49|A0A6P1QZ49_9FLAO	tr|A0A6P1QZ49|A0A6P1QZ49_9FLAO AsnC family transcriptional regulator OS=Bergeyella cardium OX=1585976 GN=DBX24_08755 PE=4 SV=1	1	3	2	3	2	28.3	215540	574330	21554	57433	199020	199690
DBX24_08810	tr|A0A6P1QZ55|A0A6P1QZ55_9FLAO	tr|A0A6P1QZ55|A0A6P1QZ55_9FLAO DNA polymerase III subunit delta OS=Bergeyella cardium OX=1585976 GN=DBX24_08810 PE=4 SV=1	1	3	2	3	2	27.8	90573	70560	4117	3207.3	46834	42107
DBX24_08965	tr|A0A6P1QZ77|A0A6P1QZ77_9FLAO	tr|A0A6P1QZ77|A0A6P1QZ77_9FLAO Electron transfer flavoprotein subunit beta OS=Bergeyella cardium OX=1585976 GN=DBX24_08965 PE=3 SV=1	1	1	3	1	3	19.4	181940	427100	12995	30507	121230	136880
DBX24_09015	tr|A0A6P1QZ87|A0A6P1QZ87_9FLAO	tr|A0A6P1QZ87|A0A6P1QZ87_9FLAO ParB/RepB/Spo0J family partition protein OS=Bergeyella cardium OX=1585976 GN=DBX24_09015 PE=3 SV=1	1	8	10	8	10	56.8	1204000	1486000	66890	82553	674490	709090
deoC	tr|A0A6P1QZ91|A0A6P1QZ91_9FLAO	tr|A0A6P1QZ91|A0A6P1QZ91_9FLAO Deoxyribose-phosphate aldolase OS=Bergeyella cardium OX=1585976 GN=deoC PE=4 SV=1	1	6	5	6	5	55.2	1476300	1239000	86840	72881	1159700	969870
DBX24_09140	tr|A0A6P1QZA8|A0A6P1QZA8_9FLAO	tr|A0A6P1QZA8|A0A6P1QZA8_9FLAO CinA-like protein OS=Bergeyella cardium OX=1585976 GN=DBX24_09140 PE=3 SV=1	1	1	0	1	0	10.3	21345	0	1016.4	0	13192	0
tsaE	tr|A0A6P1QZB8|A0A6P1QZB8_9FLAO	tr|A0A6P1QZB8|A0A6P1QZB8_9FLAO tRNA threonylcarbamoyladenosine biosynthesis protein TsaE OS=Bergeyella cardium OX=1585976 GN=tsaE PE=3 SV=1	1	1	2	1	2	28.1	172130	209990	28688	34998	101080	91345
pepE	tr|A0A6P1QZD6|A0A6P1QZD6_9FLAO	tr|A0A6P1QZD6|A0A6P1QZD6_9FLAO Dipeptidase PepE OS=Bergeyella cardium OX=1585976 GN=pepE PE=3 SV=1	1	1	3	1	3	18.3	21907	537970	1685.1	41382	42159	115380
purE	tr|A0A6P1QZE1|A0A6P1QZE1_9FLAO	tr|A0A6P1QZE1|A0A6P1QZE1_9FLAO N5-carboxyaminoimidazole ribonucleotide mutase OS=Bergeyella cardium OX=1585976 GN=purE PE=3 SV=1	1	1	1	1	1	9	57990	63479	9665	10580	25472	44710
porQ	tr|A0A6P1QZE7|A0A6P1QZE7_9FLAO	tr|A0A6P1QZE7|A0A6P1QZE7_9FLAO Type IX secretion system protein PorQ OS=Bergeyella cardium OX=1585976 GN=porQ PE=4 SV=1	1	6	4	6	4	45.2	1442800	1109100	75939	58372	778950	732450
coaBC	tr|A0A6P1QZG4|A0A6P1QZG4_9FLAO	tr|A0A6P1QZG4|A0A6P1QZG4_9FLAO Coenzyme A biosynthesis bifunctional protein CoaBC OS=Bergeyella cardium OX=1585976 GN=coaBC PE=3 SV=1	1	2	0	2	0	13.8	482370	0	24119	0	353490	0
DBX24_01855	tr|A0A6P1QZG5|A0A6P1QZG5_9FLAO	tr|A0A6P1QZG5|A0A6P1QZG5_9FLAO TonB-dependent receptor OS=Bergeyella cardium OX=1585976 GN=DBX24_01855 PE=3 SV=1	1	27	26	27	26	51.8	16907000	23550000	331510	461760	10944000	13367000
DBX24_04925	tr|A0A6P1QZI5|A0A6P1QZI5_9FLAO	tr|A0A6P1QZI5|A0A6P1QZI5_9FLAO DUF3341 domain-containing protein OS=Bergeyella cardium OX=1585976 GN=DBX24_04925 PE=4 SV=1	1	4	3	4	3	32.9	1966500	2282200	393300	456440	1084300	1158800
DBX24_03585	tr|A0A6P1QZI9|A0A6P1QZI9_9FLAO	tr|A0A6P1QZI9|A0A6P1QZI9_9FLAO CapA family protein OS=Bergeyella cardium OX=1585976 GN=DBX24_03585 PE=3 SV=1	1	2	2	2	2	22.1	58495	110950	2658.9	5043.3	35929	44033
DBX24_04620	tr|A0A6P1QZJ9|A0A6P1QZJ9_9FLAO	tr|A0A6P1QZJ9|A0A6P1QZJ9_9FLAO Outer membrane beta-barrel protein OS=Bergeyella cardium OX=1585976 GN=DBX24_04620 PE=4 SV=1	1	6	7	6	7	40.4	936560	3697600	78047	308130	552670	1797900
DBX24_05480	tr|A0A6P1QZK9|A0A6P1QZK9_9FLAO	tr|A0A6P1QZK9|A0A6P1QZK9_9FLAO SDR family NAD(P)-dependent oxidoreductase OS=Bergeyella cardium OX=1585976 GN=DBX24_05480 PE=3 SV=1	1	1	0	1	0	16.4	20164	0	1344.3	0	17393	0
DBX24_07690	tr|A0A6P1QZL4|A0A6P1QZL4_9FLAO	tr|A0A6P1QZL4|A0A6P1QZL4_9FLAO Lipopolysaccharide core biosynthesis protein rfaS OS=Bergeyella cardium OX=1585976 GN=DBX24_07690 PE=4 SV=1	1	1	0	1	0	10.2	13544	0	967.4	0	13107	0
DBX24_06435	tr|A0A6P1QZL9|A0A6P1QZL9_9FLAO	tr|A0A6P1QZL9|A0A6P1QZL9_9FLAO Nitroreductase OS=Bergeyella cardium OX=1585976 GN=DBX24_06435 PE=3 SV=1	1	1	0	1	0	17	51061	0	8510.2	0	31558	0
DBX24_08250	tr|A0A6P1QZM4|A0A6P1QZM4_9FLAO	tr|A0A6P1QZM4|A0A6P1QZM4_9FLAO PKD domain-containing protein OS=Bergeyella cardium OX=1585976 GN=DBX24_08250 PE=4 SV=1	1	4	7	4	7	47.6	1055000	1477500	58613	82083	568320	810550
mgtE	tr|A0A6P1QZN1|A0A6P1QZN1_9FLAO	tr|A0A6P1QZN1|A0A6P1QZN1_9FLAO Magnesium transporter MgtE OS=Bergeyella cardium OX=1585976 GN=mgtE PE=3 SV=1	1	1	2	1	2	5.5	94429	123690	6295.3	8246.1	89039	52024
DBX24_08795	tr|A0A6P1QZQ1|A0A6P1QZQ1_9FLAO	tr|A0A6P1QZQ1|A0A6P1QZQ1_9FLAO Uncharacterized protein OS=Bergeyella cardium OX=1585976 GN=DBX24_08795 PE=4 SV=1	1	0	1	0	1	29.2	0	35012	0	3182.9	0	28985
