# Supplementary material for: Bergeyella cardium variant induces a unique cytoplasmic vacuolization cell death floatptosis in macrophage
Source: Cell Discov. 2025 Oct 21;11:83. doi: 10.1038/s41421-025-00840-x (PMC12537989; doi:10.1038/s41421-025-00840-x)
Supplement: Supplementary file 8 — Supplementary Table S6 [file 41421_2025_840_MOESM8_ESM.xlsx]

## Sheet: Differently expressed genes
GeneID	BC-1	BC-2	BCV-1	BCV-2	logFC	type	pvalue	qvalue	Name	Product
DBX24_RS06085	2	0	28	39	4.27619	Up	0.000182664	0.000928918	DBX24_RS06085	hypothetical protein
DBX24_RS04040	20	21	528	490	4.22027	Up	1.67122e-32	3.85634e-30	rpsH	30S ribosomal protein S8
DBX24_RS03700	13	7	290	219	4.14317	Up	1.54377e-12	4.0138e-11	ccoS	cbb3-type cytochrome oxidase assembly protein CcoS
DBX24_RS06115	50	34	996	920	4.08231	Up	1.48415e-28	2.73975e-26	DBX24_RS06115	hypothetical protein
DBX24_RS03365	7	8	138	202	4.02657	Up	7.07897e-15	2.56231e-13	DBX24_RS03365	sce7726 family protein
DBX24_RS02685	0	1	21	8	3.87543	Up	0.0132978	0.0356281	DBX24_RS02685	hypothetical protein
DBX24_RS02825	71	95	1624	1604	3.87492	Up	1.28247e-35	4.73489e-33	DBX24_RS02825	succinate dehydrogenase cytochrome b subunit
DBX24_RS07750	17	10	266	250	3.83244	Up	5.85013e-24	5.68387e-22	DBX24_RS07750	hypothetical protein
DBX24_RS06795	0	0	5	9	3.79535	Up	0.0104034	0.0289227	DBX24_RS06795	tRNA-Lys
DBX24_RS09380	0	5	54	56	3.76596	Up	1.2315e-07	1.28438e-06	DBX24_RS09380	hypothetical protein
DBX24_RS06485	22	24	410	361	3.63714	Up	7.2443e-20	4.61137e-18	DBX24_RS06485	hypothetical protein
DBX24_RS04050	61	66	1013	1051	3.62546	Up	4.4555e-36	2.05621e-33	rplE	50S ribosomal protein L5
DBX24_RS08945	2	1	28	29	3.58874	Up	4.83328e-05	0.000288745	DBX24_RS08945	Type 1 glutamine amidotransferase-like domain-containing protein
DBX24_RS05200	76	82	1265	1140	3.53736	Up	8.196e-51	7.56491e-48	DBX24_RS05200	M penetrans family 1 protein
DBX24_RS07730	5	12	134	144	3.49339	Up	3.92838e-08	4.50422e-07	DBX24_RS07730	DUF2007 domain-containing protein
DBX24_RS04075	42	27	503	507	3.47127	Up	1.68358e-28	2.82535e-26	rplP	50S ribosomal protein L16
DBX24_RS03690	5	8	114	98	3.44696	Up	8.19561e-08	8.89946e-07	DBX24_RS03690	CcoQ/FixQ family Cbb3-type cytochrome c oxidase assembly chaperone
DBX24_RS04055	34	26	414	461	3.44116	Up	2.69313e-14	8.87772e-13	rplX	50S ribosomal protein L24
DBX24_RS09450	10	14	176	169	3.40417	Up	5.84145e-14	1.85919e-12	DBX24_RS09450	DUF6078 family protein
DBX24_RS04090	24	24	289	352	3.3251	Up	8.34989e-20	5.13796e-18	rpsS	30S ribosomal protein S19
DBX24_RS04020	10	13	166	149	3.31454	Up	1.2198e-14	4.16991e-13	rpmD	50S ribosomal protein L30
DBX24_RS04095	76	72	949	974	3.30751	Up	1.2848e-32	3.38819e-30	rplB	50S ribosomal protein L2
DBX24_RS06655	4	2	53	34	3.25693	Up	1.87228e-06	1.5639e-05	DBX24_RS06655	NADH-quinone oxidoreductase subunit I
DBX24_RS02980	158	197	2295	2152	3.24523	Up	4.70355e-25	5.7885e-23	DBX24_RS02980	SusC/RagA family TonB-linked outer membrane protein
DBX24_RS01810	0	1	12	10	3.24455	Up	0.00786376	0.0227175	DBX24_RS01810	hypothetical protein
DBX24_RS04065	22	24	307	265	3.22966	Up	3.55765e-21	2.98519e-19	rpsQ	30S ribosomal protein S17
DBX24_RS01040	75	57	842	773	3.22552	Up	6.65861e-52	1.22918e-48	DBX24_RS01040	glycogen/starch synthase
DBX24_RS04035	74	60	808	803	3.20169	Up	2.99305e-42	1.84173e-39	rplF	50S ribosomal protein L6
DBX24_RS04045	36	29	424	373	3.19849	Up	6.97869e-20	4.60095e-18	rpsN	30S ribosomal protein S14
DBX24_RS04070	13	14	139	189	3.16993	Up	1.37787e-14	4.62463e-13	rpmC	50S ribosomal protein L29
DBX24_RS05765	0	0	4	6	3.14343	Up	0.0153956	0.0402554	DBX24_RS05765	hypothetical protein
DBX24_RS06110	61	48	754	741	3.0603	Up	0.00207056	0.00729511	DBX24_RS06110	co-chaperone GroES
DBX24_RS04190	26	32	306	324	3.02496	Up	1.84633e-11	3.91762e-10	rsfS	ribosome silencing factor
DBX24_RS04010	73	98	927	841	2.98109	Up	2.05524e-33	6.32328e-31	secY	preprotein translocase subunit SecY
DBX24_RS09115	1500	1323	22042	8835	2.97519	Up	4.24913e-11	8.61967e-10	ssrA	transfer-messenger RNA
DBX24_RS02895	192	208	2081	2117	2.97171	Up	6.63627e-13	1.8847e-11	DBX24_RS02895	hypothetical protein
DBX24_RS03360	15	16	164	162	2.96196	Up	7.95383e-13	2.15923e-11	DBX24_RS03360	sce7725 family protein
DBX24_RS05230	86	93	897	917	2.94706	Up	1.87649e-20	1.28296e-18	rplM	50S ribosomal protein L13
DBX24_RS03695	433	470	4651	4469	2.92752	Up	1.57128e-16	6.90614e-15	ccoN	cytochrome-c oxidase, cbb3-type subunit I
DBX24_RS02650	3	0	19	17	2.90004	Up	0.0151482	0.0397774	DBX24_RS02650	hypothetical protein
DBX24_RS00745	5	4	54	41	2.89212	Up	8.21705e-05	0.000452796	DBX24_RS00745	Rrf2 family transcriptional regulator
DBX24_RS04245	0	0	5	4	2.87923	Up	0.009863	0.0275032	DBX24_RS04245	tRNA-Gly
DBX24_RS04015	47	63	564	488	2.86722	Up	2.59654e-25	3.42372e-23	rplO	50S ribosomal protein L15
DBX24_RS07760	12	15	112	149	2.86719	Up	7.86401e-09	1.05195e-07	DBX24_RS07760	SRPBCC family protein
DBX24_RS04060	49	62	516	535	2.85002	Up	1.73256e-20	1.23699e-18	rplN	50S ribosomal protein L14
DBX24_RS06650	6	14	94	102	2.84942	Up	7.5488e-11	1.46685e-09	nuoH	NADH-quinone oxidoreductase subunit NuoH
DBX24_RS04030	52	76	620	570	2.83267	Up	5.57287e-30	1.14306e-27	rplR	50S ribosomal protein L18
DBX24_RS05650	2	0	17	12	2.81858	Up	0.00117909	0.00449712	DBX24_RS05650	DUF58 domain-containing protein
DBX24_RS04910	87	131	967	951	2.74169	Up	7.76601e-17	3.67591e-15	DBX24_RS04910	c-type cytochrome
DBX24_RS06635	10	3	59	56	2.69811	Up	1.93996e-07	1.97855e-06	DBX24_RS06635	NAD(P)H-dependent oxidoreductase subunit E
DBX24_RS09320	18	8	108	108	2.64422	Up	1.64562e-11	3.5739e-10	DBX24_RS09320	hypothetical protein
DBX24_RS05670	9	12	84	89	2.63052	Up	1.7428e-10	3.00674e-09	DBX24_RS05670	DinB family protein
DBX24_RS08755	3	7	52	34	2.60923	Up	1.21347e-05	8.57229e-05	DBX24_RS08755	Lrp/AsnC family transcriptional regulator
DBX24_RS06230	13	10	101	92	2.59872	Up	1.81876e-05	0.000122534	DBX24_RS06230	TetR/AcrR family transcriptional regulator
DBX24_RS06615	9	12	82	89	2.59734	Up	2.12321e-09	3.16084e-08	DBX24_RS06615	NADH-quinone oxidoreductase subunit A
DBX24_RS04915	276	313	2353	2280	2.59165	Up	7.06406e-25	7.67073e-23	DBX24_RS04915	TAT-variant-translocated molybdopterin oxidoreductase
DBX24_RS06080	3	7	44	41	2.58114	Up	3.3357e-07	3.22197e-06	DBX24_RS06080	type II toxin-antitoxin system VapC family toxin
DBX24_RS04025	122	90	755	849	2.53405	Up	1.74224e-20	1.23699e-18	rpsE	30S ribosomal protein S5
DBX24_RS02540	11	22	149	116	2.52512	Up	1.63128e-06	1.39414e-05	DBX24_RS02540	hypothetical protein
DBX24_RS06625	8	6	48	60	2.50121	Up	3.39288e-07	3.22848e-06	DBX24_RS06625	NADH-quinone oxidoreductase subunit C
DBX24_RS00605	1	7	29	33	2.46167	Up	0.000314958	0.00147942	DBX24_RS00605	DUF262 domain-containing protein
DBX24_RS03165	312	368	2400	2491	2.45929	Up	9.43848e-16	3.70711e-14	lon	endopeptidase La
DBX24_RS05465	1527	1428	10909	10169	2.45053	Up	2.32183e-25	3.297e-23	nosZ	Sec-dependent nitrous-oxide reductase
DBX24_RS04100	73	60	548	399	2.43926	Up	1.67478e-23	1.54582e-21	rplW	50S ribosomal protein L23
DBX24_RS03495	85	68	579	506	2.43868	Up	5.36775e-25	6.19304e-23	rplK	50S ribosomal protein L11
DBX24_RS04005	27	13	152	133	2.4275	Up	1.50274e-10	2.68323e-09	infA	translation initiation factor IF-1
DBX24_RS03680	58	50	389	375	2.41192	Up	4.90217e-11	9.83632e-10	ccoG	cytochrome c oxidase accessory protein CcoG
DBX24_RS01350	0	3	16	10	2.40711	Up	0.00508429	0.0157213	DBX24_RS01350	hypothetical protein
DBX24_RS02605	32	26	185	224	2.40656	Up	3.62899e-08	4.21328e-07	DBX24_RS02605	hypothetical protein
DBX24_RS03830	9	9	64	63	2.39533	Up	2.31743e-06	1.90981e-05	DBX24_RS03830	tRNA-Trp
DBX24_RS06710	148	117	954	816	2.34578	Up	2.89537e-17	1.48468e-15	DBX24_RS06710	lipocalin family protein
DBX24_RS05470	244	267	1850	1493	2.32372	Up	4.55371e-24	4.67008e-22	DBX24_RS05470	c-type cytochrome
DBX24_RS00730	8	10	67	55	2.31377	Up	2.15535e-05	0.000142608	DBX24_RS00730	SCO family protein
DBX24_RS08160	12	17	85	101	2.2819	Up	1.65059e-09	2.53916e-08	DBX24_RS08160	serine acetyltransferase
DBX24_RS03170	60	70	412	420	2.27002	Up	4.02385e-08	4.58016e-07	DBX24_RS03170	nucleoside deaminase
DBX24_RS00970	11	10	58	77	2.26146	Up	7.32881e-08	8.05297e-07	DBX24_RS00970	phage holin family protein
DBX24_RS04110	146	162	944	969	2.24334	Up	6.75193e-11	1.32596e-09	rplC	50S ribosomal protein L3
DBX24_RS04240	5	4	26	32	2.24301	Up	0.00132602	0.00497526	DBX24_RS04240	tRNA-Leu
DBX24_RS04380	6	6	45	35	2.21471	Up	0.000402762	0.00178859	DBX24_RS04380	RsiV family protein
DBX24_RS04390	10	8	73	46	2.20757	Up	0.000671975	0.00275048	DBX24_RS04390	hypothetical protein
DBX24_RS08120	43	64	345	300	2.20421	Up	1.00571e-15	3.86778e-14	DBX24_RS08120	polysaccharide export protein
DBX24_RS01450	5	6	29	40	2.19392	Up	0.000402262	0.00178859	DBX24_RS01450	shikimate dehydrogenase
DBX24_RS04775	7	7	50	37	2.18263	Up	7.97203e-06	5.97862e-05	DBX24_RS04775	hypothetical protein
DBX24_RS00965	20	16	113	103	2.15797	Up	8.97816e-08	9.58017e-07	DBX24_RS00965	phosphoribosyl-ATP pyrophosphatase
DBX24_RS04080	158	182	981	986	2.1517	Up	7.81616e-16	3.13666e-14	rpsC	30S ribosomal protein S3
DBX24_RS04600	25	35	178	167	2.13457	Up	7.88955e-11	1.50145e-09	DBX24_RS04600	EpsG family protein
DBX24_RS04770	1	4	15	16	2.12951	Up	0.00764856	0.0222001	DBX24_RS04770	hypothetical protein
DBX24_RS04595	24	19	128	124	2.11186	Up	0.000144308	0.000752519	DBX24_RS04595	glycosyltransferase
DBX24_RS02830	368	363	2088	2030	2.10493	Up	4.11317e-12	1.01239e-10	DBX24_RS02830	fumarate reductase/succinate dehydrogenase flavoprotein subunit
DBX24_RS06235	37	37	212	204	2.09824	Up	1.94345e-11	4.07682e-10	DBX24_RS06235	TolC family protein
DBX24_RS08750	3	5	27	22	2.08969	Up	0.000234676	0.0011491	DBX24_RS08750	phage holin family protein
DBX24_RS02930	18	9	69	86	2.08652	Up	1.05451e-05	7.604e-05	DBX24_RS02930	T9SS type A sorting domain-containing protein
DBX24_RS03990	150	196	951	953	2.08306	Up	8.26153e-17	3.8127e-15	rpsK	30S ribosomal protein S11
DBX24_RS01035	310	260	1653	1494	2.08273	Up	1.25565e-20	1.0078e-18	DBX24_RS01035	DUF4270 family protein
DBX24_RS07525	19	20	95	122	2.07544	Up	2.84993e-07	2.78359e-06	DBX24_RS07525	hypothetical protein
DBX24_RS06660	3	11	39	42	2.07497	Up	0.000116176	0.000623435	DBX24_RS06660	NADH-quinone oxidoreductase subunit J
DBX24_RS02750	6	15	66	52	2.07178	Up	0.000154321	0.000795746	rimP	ribosome assembly cofactor RimP
DBX24_RS01215	158	179	832	1026	2.04793	Up	6.36495e-05	0.000367178	DBX24_RS01215	hypothetical protein
DBX24_RS08165	10	6	36	53	2.04764	Up	0.00183912	0.00664387	DBX24_RS08165	acyl carrier protein
DBX24_RS06245	13	14	80	69	2.04757	Up	1.70729e-06	1.44571e-05	DBX24_RS06245	phospholipase A
DBX24_RS05675	19	17	102	96	2.04716	Up	9.4458e-06	6.86494e-05	rlmB	23S rRNA (guanosine(2251)-2'-O)-methyltransferase RlmB
DBX24_RS05235	134	138	699	759	2.0446	Up	7.11114e-14	2.22494e-12	rpsI	30S ribosomal protein S9
DBX24_RS05085	5792	6375	32612	31926	2.01623	Up	2.30597e-09	3.35183e-08	DBX24_RS05085	OmpA family protein
DBX24_RS04105	139	146	704	786	2.01209	Up	5.54786e-15	2.04827e-13	rplD	50S ribosomal protein L4
DBX24_RS08275	6	7	41	31	1.98539	Up	3.53492e-05	0.000222712	DBX24_RS08275	aspartate carbamoyltransferase catalytic subunit
DBX24_RS04345	10	12	68	48	1.97629	Up	1.31023e-05	9.12712e-05	DBX24_RS04345	hypothetical protein
DBX24_RS06620	27	41	196	155	1.96825	Up	1.06291e-08	1.35948e-07	DBX24_RS06620	NADH-quinone oxidoreductase subunit B
DBX24_RS06480	111	99	536	540	1.9648	Up	2.3625e-09	3.40718e-08	DBX24_RS06480	hypothetical protein
DBX24_RS04920	139	136	710	699	1.96324	Up	1.12808e-08	1.41662e-07	nrfD	polysulfide reductase NrfD
DBX24_RS03995	167	194	902	959	1.96076	Up	1.641e-05	0.000112196	rpsM	30S ribosomal protein S13
DBX24_RS05460	167	166	871	801	1.94606	Up	3.77289e-16	1.54772e-14	DBX24_RS05460	hypothetical protein
DBX24_RS04895	328	314	1571	1637	1.93706	Up	9.51619e-11	1.77443e-09	DBX24_RS04895	TonB-dependent receptor
DBX24_RS03675	13	10	71	48	1.92702	Up	4.43183e-06	3.4666e-05	DBX24_RS03675	FixH family protein
DBX24_RS05385	110	131	581	607	1.91699	Up	1.27299e-09	1.99148e-08	DBX24_RS05385	integration host factor subunit beta
DBX24_RS06950	296	305	1456	1496	1.90771	Up	2.25826e-08	2.70697e-07	cas9	type II CRISPR RNA-guided endonuclease Cas9
DBX24_RS02230	7	10	47	37	1.88722	Up	0.000337467	0.00156131	DBX24_RS02230	twin-arginine translocase TatA/TatE family subunit
DBX24_RS08170	41	36	170	200	1.88306	Up	1.70059e-10	2.96158e-09	DBX24_RS08170	ketoacyl-ACP synthase III
DBX24_RS04085	102	110	484	533	1.87888	Up	5.65774e-09	7.67955e-08	rplV	50S ribosomal protein L22
DBX24_RS07745	4013	4186	19995	18903	1.86896	Up	5.9726e-17	2.90143e-15	dnaK	molecular chaperone DnaK
DBX24_RS00310	146	121	624	639	1.84819	Up	4.56738e-07	4.30173e-06	DBX24_RS00310	SusC/RagA family TonB-linked outer membrane protein
DBX24_RS03500	233	218	1022	1083	1.84672	Up	3.5256e-14	1.1418e-12	rplA	50S ribosomal protein L1
DBX24_RS03985	562	557	2616	2559	1.83369	Up	5.81609e-17	2.90143e-15	rpsD	30S ribosomal protein S4
DBX24_RS01030	225	210	1004	997	1.8254	Up	1.3214e-16	5.94953e-15	glmS	glutamine--fructose-6-phosphate transaminase (isomerizing)
DBX24_RS01220	2443	2552	12142	10974	1.82377	Up	7.24752e-10	1.16339e-08	DBX24_RS01220	helicase-related protein
DBX24_RS03670	9	10	55	36	1.79869	Up	0.000149365	0.000772346	DBX24_RS03670	sulfite exporter TauE/SafE family protein
DBX24_RS02770	35	29	151	140	1.79584	Up	4.94698e-09	6.76454e-08	DBX24_RS02770	organic solvent tolerance protein OstA
DBX24_RS05510	108	86	460	422	1.78909	Up	2.69429e-07	2.67401e-06	rpsL	30S ribosomal protein S12
DBX24_RS08685	136	172	680	681	1.76937	Up	5.4133e-13	1.58618e-11	DBX24_RS08685	hypothetical protein
DBX24_RS00150	57	39	217	208	1.76344	Up	9.80377e-11	1.80978e-09	greA	transcription elongation factor GreA
DBX24_RS05205	121	130	589	514	1.75247	Up	1.21603e-11	2.67237e-10	DBX24_RS05205	AI-2E family transporter
DBX24_RS07535	20	29	105	114	1.74556	Up	0.00467616	0.0147927	DBX24_RS07535	DUF6088 family protein
DBX24_RS00440	63	94	364	322	1.74163	Up	7.28983e-08	8.05297e-07	DBX24_RS00440	hypothetical protein
DBX24_RS06250	2	4	15	13	1.72451	Up	0.0155961	0.0407219	DBX24_RS06250	SemiSWEET family transporter
DBX24_RS00740	25	16	81	98	1.71611	Up	0.000549572	0.00231623	nirK	copper-containing nitrite reductase
DBX24_RS07075	19	14	65	78	1.70119	Up	0.00116174	0.00444012	DBX24_RS07075	sensor histidine kinase
DBX24_RS03095	16	20	74	79	1.69917	Up	1.55577e-06	1.3547e-05	folE	GTP cyclohydrolase I FolE
DBX24_RS07425	558	497	3334	1347	1.69258	Up	0.000759509	0.00308144	rnpB	RNase P RNA component class A
DBX24_RS01660	20	24	110	80	1.69013	Up	0.000974076	0.003834	DBX24_RS01660	N-6 DNA methylase
DBX24_RS00540	53	43	200	200	1.67637	Up	1.91853e-08	2.31477e-07	hpt	hypoxanthine phosphoribosyltransferase
DBX24_RS02395	1383	1474	6125	5743	1.67632	Up	7.40273e-12	1.66737e-10	DBX24_RS02395	T9SS type A sorting domain-containing protein
DBX24_RS04200	58	63	250	252	1.67058	Up	2.61267e-07	2.60702e-06	DBX24_RS04200	LUD domain-containing protein
DBX24_RS06400	199	228	917	850	1.66976	Up	1.11709e-10	2.02171e-09	DBX24_RS06400	YHS domain-containing protein
DBX24_RS02745	50	54	204	231	1.66688	Up	0.00025942	0.00124711	nusA	transcription termination factor NusA
DBX24_RS09120	7	3	24	21	1.66276	Up	0.00372383	0.0122973	DBX24_RS09120	hypothetical protein
DBX24_RS07665	56	72	250	273	1.65372	Up	1.57651e-13	4.85039e-12	DBX24_RS07665	SusC/RagA family TonB-linked outer membrane protein
DBX24_RS08145	6	3	19	19	1.6274	Up	0.0067075	0.019843	DBX24_RS08145	EpsG family protein
DBX24_RS04625	48	31	152	167	1.62526	Up	1.26298e-05	8.83128e-05	DBX24_RS04625	isoprenyl transferase
DBX24_RS03505	196	229	863	821	1.60924	Up	9.41358e-11	1.77321e-09	rplJ	50S ribosomal protein L10
DBX24_RS08410	111	124	630	320	1.59637	Up	0.000168025	0.000863995	DBX24_RS08410	hypothetical protein
DBX24_RS01025	128	133	505	522	1.58368	Up	9.68144e-05	0.000527196	gldK	gliding motility lipoprotein GldK
DBX24_RS06790	46	35	167	149	1.57355	Up	3.74453e-06	2.9667e-05	DBX24_RS06790	class I SAM-dependent methyltransferase
DBX24_RS04860	27	51	148	155	1.57325	Up	8.66828e-05	0.000476239	DBX24_RS04860	DUF2752 domain-containing protein
DBX24_RS02435	38	38	174	125	1.57272	Up	8.37135e-06	6.21292e-05	DBX24_RS02435	AAA family ATPase
DBX24_RS08790	34	31	153	103	1.57114	Up	5.78795e-05	0.000337052	DBX24_RS08790	YceI family protein
DBX24_RS07725	49	52	228	167	1.56839	Up	3.69592e-06	2.9408e-05	DBX24_RS07725	C40 family peptidase
DBX24_RS05660	6	4	20	20	1.5648	Up	0.00647564	0.0192497	nrdG	anaerobic ribonucleoside-triphosphate reductase activating protein
DBX24_RS05565	70	66	277	238	1.53608	Up	8.57962e-10	1.36534e-08	DBX24_RS05565	catalase
DBX24_RS05515	106	124	422	444	1.53306	Up	1.78259e-06	1.49576e-05	rpsG	30S ribosomal protein S7
DBX24_RS07315	14	17	71	49	1.52998	Up	0.00508	0.0157213	DBX24_RS07315	START-like domain-containing protein
DBX24_RS03355	48	59	168	232	1.52829	Up	2.74283e-05	0.000177037	DBX24_RS03355	RES family NAD+ phosphorylase
DBX24_RS08385	11	26	63	75	1.51443	Up	0.000112847	0.000607335	DBX24_RS08385	TerC/Alx family metal homeostasis membrane protein
DBX24_RS03860	72	113	355	345	1.51295	Up	0.00242076	0.00839984	DBX24_RS03860	HPF/RaiA family ribosome-associated protein
DBX24_RS00425	18	19	77	62	1.51156	Up	5.60838e-05	0.000331829	DBX24_RS00425	FAD-dependent oxidoreductase
DBX24_RS00170	97	114	430	352	1.50937	Up	7.56159e-13	2.08339e-11	DBX24_RS00170	DegT/DnrJ/EryC1/StrS family aminotransferase
DBX24_RS02250	3	11	26	28	1.50799	Up	0.00730898	0.021315	uraH	hydroxyisourate hydrolase
DBX24_RS08605	31	41	146	124	1.5076	Up	0.000403317	0.00178859	DBX24_RS08605	hypothetical protein
DBX24_RS06645	22	31	94	105	1.50542	Up	0.00390349	0.0127537	DBX24_RS06645	2Fe-2S iron-sulfur cluster-binding protein
DBX24_RS05665	20	13	66	58	1.50388	Up	4.21999e-05	0.000257099	DBX24_RS05665	MoxR family ATPase
DBX24_RS04925	87	64	297	267	1.50336	Up	4.27239e-05	0.000259435	DBX24_RS04925	DUF3341 domain-containing protein
DBX24_RS07355	119	97	419	378	1.4986	Up	6.06057e-07	5.56607e-06	DBX24_RS07355	hypothetical protein
DBX24_RS09155	23	19	82	74	1.4983	Up	6.0934e-06	4.64811e-05	DBX24_RS09155	TIGR00341 family protein
DBX24_RS05940	44	53	193	161	1.4821	Up	1.13014e-07	1.18536e-06	DBX24_RS05940	serine acetyltransferase
DBX24_RS03490	23	14	60	75	1.4784	Up	0.000116892	0.000625459	DBX24_RS03490	arginine deiminase-related protein
DBX24_RS01130	29	26	103	97	1.47823	Up	3.5036e-05	0.000221495	DBX24_RS01130	4Fe-4S binding protein
DBX24_RS02170	381	365	1329	1356	1.47684	Up	1.07707e-14	3.75145e-13	rpoB	DNA-directed RNA polymerase subunit beta
DBX24_RS04340	20	13	51	67	1.44334	Up	0.000592876	0.00246497	DBX24_RS04340	hypothetical protein
DBX24_RS04620	51	55	199	175	1.43876	Up	8.79281e-08	9.49212e-07	DBX24_RS04620	DUF6089 family protein
DBX24_RS00435	14	20	60	61	1.43704	Up	0.00032817	0.00152595	DBX24_RS00435	hypothetical protein
DBX24_RS04640	192	202	689	700	1.42934	Up	0.000231817	0.00113812	DBX24_RS04640	OmpH family outer membrane protein
DBX24_RS05450	14	14	52	48	1.42763	Up	0.000144795	0.000752932	DBX24_RS05450	nitrous oxide reductase family maturation protein NosD
DBX24_RS08115	52	63	217	184	1.41872	Up	6.02492e-07	5.561e-06	DBX24_RS08115	polysaccharide biosynthesis protein
DBX24_RS00785	14	16	63	46	1.41061	Up	0.00928209	0.0260803	DBX24_RS00785	hypothetical protein
DBX24_RS08290	31	48	152	124	1.40814	Up	0.000655026	0.00269305	DBX24_RS08290	hypothetical protein
DBX24_RS04605	54	48	166	187	1.39936	Up	0.00111468	0.00429582	DBX24_RS04605	undecaprenyl/decaprenyl-phosphate alpha-N-acetylglucosaminyl 1-phosphate transferase
DBX24_RS08150	7	3	20	16	1.39617	Up	0.0150729	0.0396363	DBX24_RS08150	glycosyltransferase
DBX24_RS01160	41	23	127	94	1.39584	Up	0.0015215	0.00565129	DBX24_RS01160	hypothetical protein
DBX24_RS06840	133	109	417	409	1.38704	Up	2.60651e-05	0.000170022	DBX24_RS06840	helix-turn-helix transcriptional regulator
DBX24_RS04870	90	70	314	239	1.38625	Up	0.000357066	0.00163559	DBX24_RS04870	fumarylacetoacetate hydrolase family protein
DBX24_RS00210	189	198	838	486	1.37526	Up	5.19919e-07	4.84733e-06	DBX24_RS00210	HU family DNA-binding protein
DBX24_RS06670	46	40	148	142	1.36497	Up	2.83949e-05	0.000182637	nuoL	NADH-quinone oxidoreductase subunit L
DBX24_RS04155	50	46	173	145	1.34452	Up	7.99956e-06	5.97862e-05	DBX24_RS04155	Rid family detoxifying hydrolase
DBX24_RS07735	63	68	217	214	1.33658	Up	4.68544e-05	0.000280822	DBX24_RS07735	glycosyltransferase
DBX24_RS03825	138	131	469	412	1.32685	Up	9.83054e-06	7.11654e-05	secE	preprotein translocase subunit SecE
DBX24_RS01340	11	21	56	50	1.3216	Up	0.0192001	0.0488482	DBX24_RS01340	hypothetical protein
DBX24_RS08390	31	38	118	106	1.31561	Up	6.18394e-05	0.000357854	DBX24_RS08390	M14 family zinc carboxypeptidase
DBX24_RS06715	693	761	2468	2231	1.31491	Up	1.37953e-07	1.41478e-06	DBX24_RS06715	OmpA family protein
DBX24_RS09195	38	50	148	137	1.31448	Up	2.73464e-05	0.000177037	mscL	large conductance mechanosensitive channel protein MscL
DBX24_RS00925	22	17	67	59	1.30042	Up	0.000987665	0.00386277	DBX24_RS00925	glycosyltransferase
DBX24_RS02040	2935	2978	9776	9111	1.29415	Up	2.39473e-05	0.000157881	DBX24_RS02040	hypothetical protein
DBX24_RS06240	26	39	115	96	1.29219	Up	0.0122669	0.0332096	DBX24_RS06240	efflux RND transporter periplasmic adaptor subunit
DBX24_RS02755	40	39	112	139	1.29175	Up	0.000370437	0.0016843	DBX24_RS02755	DUF4625 domain-containing protein
DBX24_RS01020	87	103	301	296	1.27739	Up	1.51262e-06	1.32336e-05	gldL	gliding motility protein GldL
DBX24_RS05890	7	15	35	35	1.27305	Up	0.00531265	0.0162102	DBX24_RS05890	hypothetical protein
DBX24_RS00920	22	24	78	68	1.26816	Up	0.0048096	0.0151253	DBX24_RS00920	glycosyltransferase
DBX24_RS03005	57	40	148	158	1.2624	Up	0.00591013	0.017827	DBX24_RS03005	hypothetical protein
DBX24_RS04780	36	58	162	133	1.26048	Up	0.00141108	0.00528369	DBX24_RS04780	hypothetical protein
DBX24_RS09315	14	17	45	51	1.25328	Up	0.0157867	0.0410455	DBX24_RS09315	hypothetical protein
DBX24_RS06195	332	426	1167	1159	1.24514	Up	2.29636e-06	1.90094e-05	DBX24_RS06195	peroxiredoxin
DBX24_RS08620	66	80	232	217	1.24187	Up	0.00100208	0.00391087	DBX24_RS08620	hypothetical protein
DBX24_RS01150	96	110	316	314	1.23794	Up	1.77598e-05	0.00012009	DBX24_RS01150	site-specific integrase
DBX24_RS03685	195	204	630	592	1.23592	Up	1.11133e-05	7.95162e-05	DBX24_RS03685	c-type cytochrome
DBX24_RS04980	51	56	179	150	1.22507	Up	0.00413038	0.0133532	DBX24_RS04980	gamma carbonic anhydrase family protein
DBX24_RS03710	343	304	964	986	1.22067	Up	4.87003e-09	6.70902e-08	aspS	aspartate--tRNA ligase
DBX24_RS03650	70	65	224	185	1.21388	Up	1.52915e-05	0.000105329	DBX24_RS03650	MotA/TolQ/ExbB proton channel family protein
DBX24_RS02890	700	776	2258	2181	1.21139	Up	3.85746e-05	0.000238955	DBX24_RS02890	hypothetical protein
DBX24_RS06490	24	26	83	69	1.21009	Up	0.00253698	0.00875377	DBX24_RS06490	adenylyltransferase/cytidyltransferase family protein
DBX24_RS04930	167	156	486	486	1.20963	Up	0.000109165	0.000589236	DBX24_RS04930	cytochrome c
DBX24_RS08785	141	157	449	446	1.20873	Up	7.28033e-05	0.00040974	DBX24_RS08785	aminoacyl-histidine dipeptidase
DBX24_RS08745	22	28	62	88	1.20646	Up	0.000519149	0.00219829	DBX24_RS08745	S9 family peptidase
DBX24_RS01315	10	21	54	41	1.20626	Up	0.0188433	0.0480452	DBX24_RS01315	DUF4134 family protein
DBX24_RS05155	200	176	577	557	1.20383	Up	0.00340963	0.0113819	DBX24_RS05155	PEGA domain-containing protein
DBX24_RS06705	40	25	80	114	1.20383	Up	0.000297036	0.00140238	pncA	bifunctional nicotinamidase/pyrazinamidase
DBX24_RS06630	40	36	118	110	1.20165	Up	5.74099e-05	0.000335714	DBX24_RS06630	NADH-quinone oxidoreductase subunit D
DBX24_RS00570	51	37	135	129	1.19906	Up	0.000206506	0.00103463	udk	uridine kinase
DBX24_RS05245	199	193	630	546	1.1945	Up	0.00284313	0.00971807	DBX24_RS05245	cytidine deaminase
DBX24_RS00735	48	31	144	93	1.17968	Up	0.0016373	0.00602083	DBX24_RS00735	formylglycine-generating enzyme family protein
DBX24_RS00960	19	27	76	61	1.17636	Up	0.00864026	0.0245383	DBX24_RS00960	hypothetical protein
DBX24_RS03865	66	73	222	186	1.17229	Up	0.000124244	0.000659064	DBX24_RS03865	tyrosine-type recombinase/integrase
DBX24_RS06425	220	236	736	592	1.16155	Up	2.5171e-06	2.05307e-05	tpx	thiol peroxidase
DBX24_RS03375	21	21	72	51	1.15327	Up	0.000765201	0.00309393	DBX24_RS03375	effector binding domain-containing protein
DBX24_RS05455	406	338	1309	881	1.15024	Up	0.00514808	0.0158634	DBX24_RS05455	nitrous oxide reductase accessory protein NosL
DBX24_RS03225	31	32	100	83	1.14732	Up	0.000557245	0.0023379	murD	UDP-N-acetylmuramoyl-L-alanine--D-glutamate ligase
DBX24_RS06100	16	30	56	76	1.14463	Up	0.0152724	0.0399897	DBX24_RS06100	DUF3800 domain-containing protein
DBX24_RS01650	31	13	55	72	1.1418	Up	0.00685342	0.0202099	DBX24_RS01650	DUF4357 domain-containing protein
DBX24_RS06880	131	144	356	427	1.14169	Up	5.63112e-05	0.00033211	argS	arginine--tRNA ligase
DBX24_RS04505	44	45	146	110	1.13839	Up	8.77993e-06	6.40622e-05	DBX24_RS04505	hypothetical protein
DBX24_RS06640	16	8	31	39	1.13751	Up	0.00803336	0.023099	nuoF	NADH-quinone oxidoreductase subunit NuoF
DBX24_RS09020	53	64	173	161	1.13541	Up	5.72717e-06	4.42358e-05	DBX24_RS09020	AAA family ATPase
DBX24_RS07350	278	208	700	689	1.13233	Up	0.000691576	0.00282445	DBX24_RS07350	sigma-70 family RNA polymerase sigma factor
DBX24_RS01210	1142	1171	3387	3189	1.13086	Up	4.01882e-05	0.00024647	DBX24_RS01210	zeta toxin family protein
DBX24_RS06075	13	28	52	65	1.12588	Up	0.00226944	0.00794948	DBX24_RS06075	nitroreductase family protein
DBX24_RS01820	17	20	52	54	1.12522	Up	0.00230024	0.00804211	DBX24_RS01820	glycosyltransferase
DBX24_RS00915	1228	1323	3629	3526	1.11817	Up	1.90806e-09	2.88712e-08	recQ	DNA helicase RecQ
DBX24_RS07180	39	44	128	107	1.11794	Up	0.00159937	0.00590486	DBX24_RS07180	WG repeat-containing protein
DBX24_RS04195	508	508	1483	1357	1.11132	Up	5.75787e-12	1.34545e-10	ftsH	ATP-dependent zinc metalloprotease FtsH
DBX24_RS08545	13	10	32	33	1.10345	Up	0.0138958	0.036962	DBX24_RS08545	DUF4199 domain-containing protein
DBX24_RS08325	117	109	322	309	1.10238	Up	0.000206813	0.00103463	DBX24_RS08325	NfeD family protein
DBX24_RS02405	127	147	424	344	1.10208	Up	0.000388285	0.00174823	DBX24_RS02405	thioredoxin-like domain-containing protein
DBX24_RS08175	28	18	73	56	1.09245	Up	0.00124411	0.00469659	DBX24_RS08175	VOC family protein
DBX24_RS04350	33	46	113	106	1.09225	Up	0.000416147	0.00183268	pncB	nicotinate phosphoribosyltransferase
DBX24_RS05655	51	54	170	125	1.09192	Up	0.0013061	0.00492052	nrdD	anaerobic ribonucleoside-triphosphate reductase
DBX24_RS03980	1240	1139	3362	3209	1.09013	Up	1.60196e-05	0.000109934	DBX24_RS03980	DNA-directed RNA polymerase subunit alpha
DBX24_RS00085	15112	15980	45643	41037	1.08993	Up	0.0077902	0.0225757	DBX24_RS00085	T9SS type A sorting domain-containing protein
DBX24_RS00930	10	18	40	38	1.08597	Up	0.00902934	0.0254476	DBX24_RS00930	glycosyltransferase
DBX24_RS07920	35	36	114	84	1.08459	Up	0.0102714	0.0285989	DBX24_RS07920	thioredoxin family protein
DBX24_RS04635	54	59	156	155	1.08316	Up	0.00402197	0.0130714	DBX24_RS04635	OmpH family outer membrane protein
DBX24_RS02105	184	166	464	494	1.08136	Up	1.90936e-05	0.000127245	DBX24_RS02105	porin family protein
DBX24_RS01155	62	56	178	149	1.07945	Up	0.00422401	0.013632	DBX24_RS01155	hypothetical protein
DBX24_RS03330	25	20	64	60	1.07108	Up	0.00439968	0.0140273	DBX24_RS03330	acyl-CoA thioesterase
DBX24_RS05275	79	54	188	176	1.06901	Up	0.000429153	0.00186844	DBX24_RS05275	GlmU family protein
DBX24_RS06865	3958	4006	11746	9964	1.06898	Up	2.40158e-06	1.97036e-05	DBX24_RS06865	hypothetical protein
DBX24_RS03045	86	82	231	224	1.06351	Up	0.000120112	0.000640448	DBX24_RS03045	glycosyltransferase family 2 protein
DBX24_RS03175	1020	1043	2787	2807	1.06248	Up	0.0010497	0.00406238	serS	serine--tRNA ligase
DBX24_RS01455	357	280	891	834	1.06114	Up	2.94472e-06	2.36381e-05	DBX24_RS01455	DUF349 domain-containing protein
DBX24_RS01755	62	87	208	192	1.05126	Up	3.61454e-05	0.000226954	DBX24_RS01755	HAMP domain-containing histidine kinase
DBX24_RS02690	83	117	263	271	1.0493	Up	8.73642e-06	6.39978e-05	DBX24_RS02690	helix-turn-helix transcriptional regulator
DBX24_RS03620	23	17	59	49	1.04533	Up	0.00206647	0.00729511	DBX24_RS03620	CoA pyrophosphatase
DBX24_RS08025	35	20	77	71	1.04079	Up	0.00149444	0.00556196	DBX24_RS08025	YdcF family protein
DBX24_RS09265	35	32	129	53	1.02896	Up	0.00423137	0.013632	DBX24_RS09265	hypothetical protein
DBX24_RS05135	175	208	551	463	1.02847	Up	1.32547e-05	9.19857e-05	rplU	50S ribosomal protein L21
DBX24_RS02220	91	107	237	285	1.02739	Up	0.00398061	0.0129827	DBX24_RS02220	hypothetical protein
DBX24_RS03105	70	72	215	161	1.02235	Up	1.26182e-05	8.83128e-05	DBX24_RS03105	acyl carrier protein
DBX24_RS03040	340	264	1030	594	1.01871	Up	0.0142735	0.0378034	DBX24_RS03040	hypothetical protein
DBX24_RS07520	45	30	102	94	1.00825	Up	0.00103804	0.00402568	DBX24_RS07520	hypothetical protein
DBX24_RS02225	151	150	380	405	1.00663	Up	0.00435427	0.0139548	DBX24_RS02225	DUF4254 domain-containing protein
DBX24_RS09230	361	327	878	905	1.00322	Up	1.21665e-05	8.57229e-05	DBX24_RS09230	DUF2807 domain-containing protein
DBX24_RS08480	153	104	94	72	-1.00004	Down	0.000435199	0.0018903	DBX24_RS08480	3-ketoacyl-ACP reductase
DBX24_RS09185	343	373	228	228	-1.00268	Down	0.00305838	0.0103592	DBX24_RS09185	sigma-54 dependent transcriptional regulator
DBX24_RS01470	77	79	55	45	-1.00276	Down	0.000427627	0.00186619	DBX24_RS01470	DPP IV N-terminal domain-containing protein
DBX24_RS00260	95	136	71	76	-1.00635	Down	0.000218992	0.00108672	DBX24_RS00260	cysteine synthase family protein
DBX24_RS06420	1512	1597	1022	956	-1.01364	Down	1.09166e-05	7.84124e-05	secD	protein translocase subunit SecD
DBX24_RS08370	115	93	68	64	-1.01803	Down	0.000354475	0.00163182	DBX24_RS08370	hypothetical protein
DBX24_RS00890	94	94	62	57	-1.01973	Down	0.000205831	0.00103463	DBX24_RS00890	family 10 glycosylhydrolase
DBX24_RS00225	37	49	26	28	-1.01974	Down	0.00526381	0.0160877	lnt	apolipoprotein N-acyltransferase
DBX24_RS06365	240	269	170	150	-1.02417	Down	0.00342745	0.0114207	DBX24_RS06365	G-D-S-L family lipolytic protein
DBX24_RS02340	977	1004	638	608	-1.02494	Down	0.000953709	0.00376185	DBX24_RS02340	thioredoxin family protein
DBX24_RS01900	132	114	85	70	-1.02643	Down	0.00254979	0.00878156	DBX24_RS01900	L-serine ammonia-lyase
DBX24_RS08865	1247	1408	897	763	-1.03071	Down	0.00725833	0.0212681	DBX24_RS08865	TlpA family protein disulfide reductase
DBX24_RS00380	649	771	470	420	-1.03199	Down	0.000399543	0.00178859	DBX24_RS00380	DUF2911 domain-containing protein
DBX24_RS08405	160	184	113	103	-1.03327	Down	4.41271e-06	3.46633e-05	DBX24_RS08405	tetratricopeptide repeat protein
DBX24_RS00875	44	46	25	31	-1.03534	Down	0.000772922	0.00311531	DBX24_RS00875	PD-(D/E)XK nuclease family protein
DBX24_RS06095	403	383	244	244	-1.03712	Down	0.00467981	0.0147927	DBX24_RS06095	lysophospholipid acyltransferase family protein
DBX24_RS00705	37	29	20	21	-1.03843	Down	0.00369963	0.0122393	DBX24_RS00705	YaaA family protein
DBX24_RS08495	1658	1748	1128	993	-1.0434	Down	0.000264658	0.00126898	dacB	D-alanyl-D-alanine carboxypeptidase/D-alanyl-D-alanine-endopeptidase
DBX24_RS08445	73	71	43	46	-1.04387	Down	0.00446391	0.0141831	DBX24_RS08445	SAM-dependent chlorinase/fluorinase
DBX24_RS08960	116	113	65	75	-1.05106	Down	0.011403	0.0312778	rimO	30S ribosomal protein S12 methylthiotransferase RimO
DBX24_RS03585	39	49	30	24	-1.05511	Down	0.00412425	0.0133532	DBX24_RS03585	CapA family protein
DBX24_RS08630	2833	3230	1796	1926	-1.05784	Down	1.1892e-05	8.47589e-05	rny	ribonuclease Y
DBX24_RS03550	317	332	204	192	-1.06757	Down	0.000730432	0.00296999	topA	type I DNA topoisomerase
DBX24_RS09010	38	37	20	25	-1.07542	Down	0.0111323	0.0305806	DBX24_RS09010	DUF5683 domain-containing protein
DBX24_RS00065	49	69	34	37	-1.08168	Down	0.000798675	0.00319816	DBX24_RS00065	FUSC family protein
DBX24_RS00750	3232	3234	2036	1871	-1.08334	Down	0.00058057	0.00242473	DBX24_RS00750	hypothetical protein
DBX24_RS07280	318	338	203	191	-1.08952	Down	0.000696762	0.00283934	DBX24_RS07280	S46 family peptidase
DBX24_RS09200	1545	1544	959	907	-1.09005	Down	1.66698e-08	2.03791e-07	pruA	L-glutamate gamma-semialdehyde dehydrogenase
DBX24_RS03890	125	120	81	67	-1.09069	Down	3.76607e-05	0.00023408	hemL	glutamate-1-semialdehyde 2,1-aminomutase
DBX24_RS01580	391	417	246	239	-1.09732	Down	6.36266e-08	7.07559e-07	DBX24_RS01580	S8 family serine peptidase
DBX24_RS07145	113	114	66	69	-1.09867	Down	0.00118292	0.00450241	DBX24_RS07145	acetyl-CoA C-acyltransferase
DBX24_RS00080	75	63	50	32	-1.11818	Down	0.000205445	0.00103463	DBX24_RS00080	replication-associated recombination protein A
DBX24_RS01425	92	51	47	37	-1.12208	Down	0.0140209	0.0372411	DBX24_RS01425	bifunctional riboflavin kinase/FAD synthetase
DBX24_RS00340	104	89	64	50	-1.12222	Down	0.000289206	0.00136891	DBX24_RS00340	DUF4230 domain-containing protein
DBX24_RS08505	87	90	58	45	-1.13102	Down	0.00792155	0.0228131	DBX24_RS08505	class I SAM-dependent methyltransferase
DBX24_RS00580	84	84	54	44	-1.13675	Down	0.00176967	0.00644342	DBX24_RS00580	hypothetical protein
DBX24_RS07195	52	44	34	22	-1.13763	Down	0.00207077	0.00729511	DBX24_RS07195	UbiA family prenyltransferase
DBX24_RS05955	1409	1370	829	794	-1.13871	Down	3.46795e-09	4.96267e-08	DBX24_RS05955	trigger factor
DBX24_RS07785	202	192	123	106	-1.1433	Down	9.6359e-05	0.000526269	DBX24_RS07785	GH3 auxin-responsive promoter family protein
DBX24_RS07040	98	91	56	53	-1.14379	Down	0.00331477	0.0111054	dgt	dNTP triphosphohydrolase
DBX24_RS05960	188	146	92	101	-1.14615	Down	0.000131073	0.000691314	DBX24_RS05960	RDD family protein
DBX24_RS04430	725	746	401	444	-1.15667	Down	1.93973e-09	2.91117e-08	DBX24_RS04430	bifunctional UDP-N-acetylmuramoyl-tripeptide:D-alanyl-D-alanine ligase/alanine racemase
DBX24_RS01140	99	127	79	51	-1.15708	Down	0.00114306	0.00437777	pyrF	orotidine-5'-phosphate decarboxylase
DBX24_RS08245	439	403	259	225	-1.15753	Down	0.000253352	0.00122753	DBX24_RS08245	DUF4465 domain-containing protein
DBX24_RS05145	70	86	56	34	-1.15755	Down	5.05325e-05	0.000299945	DBX24_RS05145	threonine/serine exporter family protein
DBX24_RS00630	706	808	430	435	-1.15944	Down	7.5025e-05	0.000419686	DBX24_RS00630	TonB-dependent receptor
DBX24_RS00305	233	256	145	134	-1.16071	Down	0.000892795	0.00352912	DBX24_RS00305	M1 family metallopeptidase
DBX24_RS00245	42	44	29	20	-1.16494	Down	0.000378427	0.0017122	DBX24_RS00245	hemerythrin domain-containing protein
DBX24_RS02680	270	274	153	156	-1.16695	Down	0.000641347	0.00264269	DBX24_RS02680	Bro-N domain-containing protein
DBX24_RS01110	514	516	310	278	-1.16787	Down	3.92183e-05	0.000241323	frr	ribosome recycling factor
DBX24_RS07220	30	48	22	22	-1.16886	Down	0.000615799	0.00255453	DBX24_RS07220	S41 family peptidase
DBX24_RS04135	154	145	93	78	-1.1707	Down	7.71125e-08	8.42305e-07	DBX24_RS04135	PepSY domain-containing protein
DBX24_RS08585	380	396	233	209	-1.17292	Down	2.94516e-06	2.36381e-05	rpe	ribulose-phosphate 3-epimerase
DBX24_RS01790	1915	1951	1150	1011	-1.17859	Down	0.0117956	0.0322588	odhB	2-oxoglutarate dehydrogenase complex dihydrolipoyllysine-residue succinyltransferase
DBX24_RS02920	1704	1764	1079	892	-1.18217	Down	3.52245e-09	5.00188e-08	fumC	class II fumarate hydratase
DBX24_RS00265	251	269	162	132	-1.18449	Down	1.40742e-05	9.73072e-05	DBX24_RS00265	aminotransferase class I/II-fold pyridoxal phosphate-dependent enzyme
DBX24_RS03600	115	117	64	66	-1.18559	Down	0.000257059	0.00124223	DBX24_RS03600	Mur ligase family protein
DBX24_RS03920	88	82	50	45	-1.18818	Down	0.00131668	0.0049503	DBX24_RS03920	heavy metal translocating P-type ATPase metal-binding domain-containing protein
DBX24_RS00270	961	938	544	526	-1.1909	Down	6.85099e-12	1.58087e-10	DBX24_RS00270	inorganic pyrophosphatase
DBX24_RS04170	225	206	131	112	-1.19209	Down	1.3611e-07	1.40368e-06	rpoN	RNA polymerase factor sigma-54
DBX24_RS07945	2371	2396	1388	1284	-1.198	Down	1.8541e-09	2.82865e-08	DBX24_RS07945	branched-chain amino acid aminotransferase
DBX24_RS02780	29	45	26	15	-1.19892	Down	0.00635834	0.0190129	DBX24_RS02780	3'-5' exonuclease
DBX24_RS02260	656	662	376	357	-1.19937	Down	0.000230566	0.001135	sufD	Fe-S cluster assembly protein SufD
DBX24_RS06595	24	27	16	12	-1.20222	Down	0.00878389	0.0248697	DBX24_RS06595	GNAT family N-acetyltransferase
DBX24_RS00625	115	110	76	50	-1.20311	Down	2.42473e-05	0.00015929	DBX24_RS00625	hydroxymethylglutaryl-CoA reductase
DBX24_RS02300	470	472	290	235	-1.20513	Down	4.64639e-05	0.000279389	DBX24_RS02300	META domain-containing protein
DBX24_RS01100	96	82	56	43	-1.2057	Down	0.000265532	0.00126988	DBX24_RS01100	hypothetical protein
DBX24_RS07830	27	26	18	11	-1.2126	Down	0.00179209	0.00649939	DBX24_RS07830	HAMP domain-containing histidine kinase
DBX24_RS08890	342	336	214	160	-1.21613	Down	0.00176202	0.00644097	DBX24_RS08890	sel1 repeat family protein
DBX24_RS03125	1089	1033	629	544	-1.21668	Down	8.68281e-06	6.38584e-05	pyk	pyruvate kinase
DBX24_RS08450	33	37	20	18	-1.21669	Down	0.0145243	0.0383575	DBX24_RS08450	YkgB family protein
DBX24_RS04710	86	74	49	39	-1.22398	Down	7.27568e-05	0.00040974	DBX24_RS04710	leucine-rich repeat protein
DBX24_RS06575	93	100	50	54	-1.2289	Down	0.00428005	0.0137408	DBX24_RS06575	ABC transporter permease
DBX24_RS04290	24	51	16	24	-1.23054	Down	0.00469356	0.0148108	DBX24_RS04290	MotA/TolQ/ExbB proton channel family protein
DBX24_RS01725	137	138	79	71	-1.23155	Down	2.63374e-05	0.000171193	mfd	transcription-repair coupling factor
DBX24_RS01685	511	538	300	269	-1.23259	Down	0.000765941	0.00309393	atpG	ATP synthase F1 subunit gamma
DBX24_RS03590	86	105	56	48	-1.23527	Down	7.14046e-06	5.38012e-05	DBX24_RS03590	thymidine kinase
DBX24_RS00010	51	31	22	22	-1.24467	Down	0.00121619	0.00461002	DBX24_RS00010	ABC transporter ATP-binding protein/permease
DBX24_RS00220	44	33	19	22	-1.24825	Down	0.00499706	0.0155558	DBX24_RS00220	flippase-like domain-containing protein
DBX24_RS05365	74	79	37	45	-1.24922	Down	1.21613e-05	8.57229e-05	DBX24_RS05365	peptide MFS transporter
DBX24_RS09260	73	44	40	23	-1.24977	Down	0.002391	0.00831222	DBX24_RS09260	dipeptidase
DBX24_RS02740	1401	1477	831	716	-1.2498	Down	0.000266908	0.00127316	infB	translation initiation factor IF-2
DBX24_RS06515	309	379	193	175	-1.25347	Down	0.000203574	0.00102958	DBX24_RS06515	spondin domain-containing protein
DBX24_RS00660	72	90	51	36	-1.25471	Down	0.000259242	0.00124711	DBX24_RS00660	ABC transporter substrate-binding protein
DBX24_RS06570	115	130	73	58	-1.2569	Down	0.000471393	0.00202842	DBX24_RS06570	ABC transporter permease
DBX24_RS03725	184	179	110	85	-1.26261	Down	3.18394e-07	3.09345e-06	glmM	phosphoglucosamine mutase
DBX24_RS04820	222	214	135	99	-1.2656	Down	9.70761e-09	1.26199e-07	DBX24_RS04820	glutamine synthetase III
DBX24_RS07045	102	100	65	43	-1.26681	Down	0.000192521	0.000976355	DBX24_RS07045	Fic family protein
DBX24_RS08550	393	397	219	201	-1.27196	Down	9.26691e-08	9.83145e-07	DBX24_RS08550	DPP IV N-terminal domain-containing protein
DBX24_RS07685	179	192	103	94	-1.27614	Down	2.42112e-08	2.88348e-07	DBX24_RS07685	glycosyltransferase
DBX24_RS00585	81	92	46	45	-1.27823	Down	7.61019e-05	0.000423145	DBX24_RS00585	phosphatase PAP2 family protein
DBX24_RS01555	2097	2207	1214	1051	-1.27979	Down	0.000174176	0.000893137	DBX24_RS01555	nucleoside phosphorylase
DBX24_RS04125	677	714	379	356	-1.28274	Down	3.07578e-12	7.67282e-11	DBX24_RS04125	ankyrin repeat domain-containing protein
DBX24_RS08210	100	120	67	49	-1.28408	Down	1.26142e-06	1.11416e-05	DBX24_RS08210	PglZ domain-containing protein
DBX24_RS03515	112	139	63	68	-1.28699	Down	1.90044e-05	0.000127245	DBX24_RS03515	aspartate aminotransferase family protein
DBX24_RS04420	60	58	27	33	-1.29213	Down	0.0122872	0.0332096	ybeY	rRNA maturation RNase YbeY
DBX24_RS03610	306	306	159	159	-1.29231	Down	0.000237639	0.00116053	DBX24_RS03610	hypothetical protein
DBX24_RS06565	155	152	95	66	-1.29437	Down	4.12351e-05	0.000252053	DBX24_RS06565	ABC transporter ATP-binding protein
DBX24_RS03615	102	114	52	60	-1.30051	Down	1.61115e-06	1.38981e-05	DBX24_RS03615	1-acyl-sn-glycerol-3-phosphate acyltransferase
DBX24_RS00895	102	101	54	51	-1.30074	Down	0.00040403	0.00178859	trxB	thioredoxin-disulfide reductase
DBX24_RS00455	27	26	12	15	-1.30085	Down	0.00510698	0.015765	DBX24_RS00455	leucine-rich repeat domain-containing protein
DBX24_RS07950	77	74	44	34	-1.3062	Down	0.00170592	0.00624829	mnmD	tRNA (5-methylaminomethyl-2-thiouridine)(34)-methyltransferase MnmD
DBX24_RS00520	81	86	39	46	-1.30816	Down	0.00182222	0.00659573	obgE	GTPase ObgE
DBX24_RS02760	59	47	25	29	-1.31576	Down	0.000276827	0.00131707	DBX24_RS02760	LptF/LptG family permease
DBX24_RS07090	431	438	225	220	-1.31868	Down	6.90011e-06	5.22033e-05	pheS	phenylalanine--tRNA ligase subunit alpha
DBX24_RS07580	381	390	196	196	-1.32437	Down	0.000132635	0.00069756	DBX24_RS07580	hypothetical protein
DBX24_RS03775	473	496	272	222	-1.32497	Down	0.000211358	0.00105451	accD	acetyl-CoA carboxylase, carboxyltransferase subunit beta
DBX24_RS05705	484	416	238	221	-1.33036	Down	3.75072e-07	3.55068e-06	gcvP	aminomethyl-transferring glycine dehydrogenase
DBX24_RS00375	191	212	94	110	-1.33103	Down	2.52463e-06	2.05307e-05	DBX24_RS00375	alpha/beta hydrolase-fold protein
DBX24_RS08205	214	231	131	94	-1.33177	Down	0.00205889	0.00729503	DBX24_RS08205	exodeoxyribonuclease III
DBX24_RS06505	493	522	287	231	-1.33186	Down	1.60158e-06	1.38804e-05	rfbA	glucose-1-phosphate thymidylyltransferase RfbA
DBX24_RS01560	182	201	96	96	-1.33854	Down	0.000402684	0.00178859	yidC	membrane protein insertase YidC
DBX24_RS02130	1245	1321	662	639	-1.33897	Down	4.27043e-10	7.10199e-09	lpdA	dihydrolipoyl dehydrogenase
DBX24_RS06510	116	140	67	62	-1.3404	Down	6.94004e-05	0.000395411	DBX24_RS06510	magnesium transporter CorA
DBX24_RS07780	663	696	352	324	-1.36229	Down	2.85269e-06	2.30968e-05	DBX24_RS07780	phosphoribosylformylglycinamidine synthase
DBX24_RS06945	85	81	60	23	-1.36393	Down	0.00924952	0.0260284	DBX24_RS06945	hypothetical protein
DBX24_RS04295	54	43	28	20	-1.36634	Down	0.000222228	0.00109982	rodA	rod shape-determining protein RodA
DBX24_RS00300	449	510	233	240	-1.36846	Down	1.6938e-05	0.000114954	DBX24_RS00300	plasmid pRiA4b ORF-3 family protein
DBX24_RS02655	237	279	121	130	-1.37215	Down	0.00152997	0.00565996	DBX24_RS02655	hypothetical protein
DBX24_RS02940	158	153	76	74	-1.37749	Down	0.00936598	0.026276	DBX24_RS02940	hypothetical protein
DBX24_RS03050	24	18	9	11	-1.38059	Down	0.00389582	0.0127512	DBX24_RS03050	3-deoxy-D-manno-octulosonic acid transferase
DBX24_RS07640	182	185	82	97	-1.38432	Down	1.23968e-06	1.10021e-05	DBX24_RS07640	arginine decarboxylase
DBX24_RS09005	197	166	101	78	-1.3868	Down	8.22238e-09	1.08418e-07	dapB	4-hydroxy-tetrahydrodipicolinate reductase
DBX24_RS05285	84	107	57	36	-1.3871	Down	0.00203318	0.0072178	DBX24_RS05285	T9SS type A sorting domain-containing protein
DBX24_RS07225	321	315	171	139	-1.38899	Down	0.000133373	0.000699452	DBX24_RS07225	hypothetical protein
DBX24_RS04655	8127	9053	4221	4012	-1.39845	Down	0.000980598	0.00385145	DBX24_RS04655	C40 family peptidase
DBX24_RS05415	86	89	29	53	-1.40551	Down	0.00359995	0.0119384	kdsA	3-deoxy-8-phosphooctulonate synthase
DBX24_RS03555	61	31	23	21	-1.40598	Down	0.000591838	0.00246497	DBX24_RS03555	quinone-dependent dihydroorotate dehydrogenase
DBX24_RS05295	105	121	62	46	-1.40643	Down	0.000985652	0.00386277	prmA	50S ribosomal protein L11 methyltransferase
DBX24_RS08515	1041	1005	498	492	-1.40696	Down	2.37103e-11	4.91789e-10	queA	tRNA preQ1(34) S-adenosylmethionine ribosyltransferase-isomerase QueA
DBX24_RS06030	44	56	27	21	-1.40784	Down	3.44021e-05	0.000218234	DBX24_RS06030	undecaprenyl-diphosphate phosphatase
DBX24_RS08635	399	426	197	192	-1.40832	Down	0.0063651	0.0190129	DBX24_RS08635	T9SS type A sorting domain-containing protein
DBX24_RS05440	163	187	89	77	-1.40961	Down	0.00203274	0.0072178	DBX24_RS05440	ABC transporter permease
DBX24_RS02115	126	131	61	61	-1.41006	Down	0.000878828	0.00348136	sppA	signal peptide peptidase SppA
DBX24_RS04755	455	437	215	210	-1.41357	Down	0.00017834	0.000909436	fabD	ACP S-malonyltransferase
DBX24_RS05990	18	8	6	6	-1.41488	Down	0.008439	0.0241492	DBX24_RS05990	DUF58 domain-containing protein
DBX24_RS00390	232	201	111	97	-1.41527	Down	5.96617e-06	4.58898e-05	DBX24_RS00390	YggS family pyridoxal phosphate-dependent enzyme
DBX24_RS07205	16	8	7	4	-1.41826	Down	0.0167481	0.0432406	DBX24_RS07205	pyridoxine 5'-phosphate synthase
DBX24_RS00180	162	116	63	69	-1.42546	Down	8.62948e-06	6.37201e-05	metH	methionine synthase
DBX24_RS03575	30	17	14	8	-1.42817	Down	0.00188672	0.00676289	DBX24_RS03575	alpha/beta fold hydrolase
DBX24_RS07550	70	57	29	31	-1.42847	Down	5.74679e-05	0.000335714	DBX24_RS07550	1-acyl-sn-glycerol-3-phosphate acyltransferase
DBX24_RS07200	15	28	16	4	-1.42907	Down	0.00192198	0.00686263	DBX24_RS07200	alpha/beta fold hydrolase
DBX24_RS06725	63	69	30	32	-1.42969	Down	0.000448222	0.00193322	rsgA	ribosome small subunit-dependent GTPase A
DBX24_RS06850	43	44	23	18	-1.43495	Down	0.00199309	0.0071028	DBX24_RS06850	leucine-rich repeat domain-containing protein
DBX24_RS06590	18	21	10	8	-1.43691	Down	0.00170009	0.0062393	DBX24_RS06590	PspC family transcriptional regulator
DBX24_RS06300	19	14	9	6	-1.4393	Down	0.00331154	0.0111054	DBX24_RS06300	class I SAM-dependent methyltransferase
DBX24_RS01855	2231	2337	1136	1028	-1.43993	Down	7.25388e-13	2.02889e-11	DBX24_RS01855	TonB-dependent receptor
DBX24_RS07800	35	40	24	11	-1.4415	Down	0.00502846	0.0156272	fmt	methionyl-tRNA formyltransferase
DBX24_RS03010	1075	1066	541	454	-1.44992	Down	0.000426066	0.00186379	ftsY	signal recognition particle-docking protein FtsY
DBX24_RS01845	203	180	110	70	-1.45119	Down	6.7549e-05	0.000387253	DBX24_RS01845	nitric-oxide reductase large subunit
DBX24_RS02290	311	310	153	138	-1.45579	Down	1.77065e-12	4.53975e-11	DBX24_RS02290	transglycosylase domain-containing protein
DBX24_RS02075	142	137	56	71	-1.46248	Down	0.000323921	0.00151408	gcvT	glycine cleavage system aminomethyltransferase GcvT
DBX24_RS05110	1328	1308	625	595	-1.46266	Down	5.40608e-06	4.19312e-05	DBX24_RS05110	YebC/PmpR family DNA-binding transcriptional regulator
DBX24_RS03380	531	570	255	255	-1.47018	Down	2.51978e-16	1.05716e-14	DBX24_RS03380	alpha-hydroxy-acid oxidizing protein
DBX24_RS02900	330	359	150	166	-1.47478	Down	1.06614e-08	1.35948e-07	gltX	glutamate--tRNA ligase
DBX24_RS07060	1021	1049	525	432	-1.4787	Down	8.72201e-13	2.33345e-11	DBX24_RS07060	NADP-dependent malic enzyme
DBX24_RS01675	27	24	15	8	-1.48486	Down	0.00109095	0.00421318	DBX24_RS01675	HAMP domain-containing histidine kinase
DBX24_RS06060	434	492	219	195	-1.48743	Down	0.00360221	0.0119384	DBX24_RS06060	hypothetical protein
DBX24_RS08975	237	191	98	96	-1.48785	Down	9.24529e-05	0.000506433	DBX24_RS08975	RNA polymerase sigma factor
DBX24_RS03315	29	36	14	15	-1.50235	Down	0.000502218	0.00213616	DBX24_RS03315	endonuclease/exonuclease/phosphatase family protein
DBX24_RS04275	45	58	24	22	-1.50331	Down	0.000324796	0.00151408	DBX24_RS04275	glycosyltransferase family 9 protein
DBX24_RS04485	71	83	39	30	-1.50595	Down	6.7891e-05	0.000388008	nth	endonuclease III
DBX24_RS05005	174	163	95	58	-1.50852	Down	2.74973e-10	4.65688e-09	DBX24_RS05005	bifunctional folylpolyglutamate synthase/dihydrofolate synthase
DBX24_RS04950	522	569	224	260	-1.51723	Down	2.73942e-07	2.69505e-06	rseP	RIP metalloprotease RseP
DBX24_RS02265	18	19	5	11	-1.51823	Down	0.00506225	0.0157057	DBX24_RS02265	OsmC family protein
DBX24_RS07805	63	48	24	25	-1.51827	Down	7.35052e-05	0.000412433	DBX24_RS07805	T9SS type A sorting domain-containing protein
DBX24_RS03910	3595	3820	1753	1573	-1.52041	Down	1.73293e-18	9.99684e-17	DBX24_RS03910	trypsin-like peptidase domain-containing protein
DBX24_RS06040	94	106	50	39	-1.52306	Down	1.4432e-06	1.26865e-05	DBX24_RS06040	helix-hairpin-helix domain-containing protein
DBX24_RS02450	127	133	66	50	-1.5239	Down	3.79409e-09	5.30598e-08	DBX24_RS02450	YifB family Mg chelatase-like AAA ATPase
DBX24_RS03740	673	649	316	271	-1.52428	Down	4.17706e-06	3.29524e-05	DBX24_RS03740	DUF6261 family protein
DBX24_RS03395	3169	3331	1507	1379	-1.52467	Down	2.38388e-07	2.41794e-06	DBX24_RS03395	pyruvate dehydrogenase complex E1 component subunit beta
DBX24_RS04130	963	968	446	403	-1.52959	Down	5.00049e-05	0.000297771	DBX24_RS04130	DUF2271 domain-containing protein
DBX24_RS03730	81	92	39	37	-1.52976	Down	3.66453e-05	0.000229312	DBX24_RS03730	ABC transporter ATP-binding protein/permease
DBX24_RS08800	304	285	130	129	-1.5312	Down	5.99311e-06	4.59057e-05	DBX24_RS08800	hypothetical protein
DBX24_RS07115	59	69	29	27	-1.53904	Down	3.43229e-06	2.74286e-05	DBX24_RS07115	UDP-3-O-(3-hydroxymyristoyl)glucosamine N-acyltransferase
DBX24_RS02695	1089	1080	503	449	-1.5411	Down	6.44664e-07	5.89133e-06	DBX24_RS02695	S8 family serine peptidase
DBX24_RS07065	91	104	40	43	-1.54317	Down	0.00343367	0.0114208	DBX24_RS07065	PorT family protein
DBX24_RS08015	500	557	242	215	-1.54688	Down	0.000386509	0.00174449	DBX24_RS08015	ketoacyl-ACP synthase III
DBX24_RS01885	139	183	81	60	-1.54983	Down	2.74469e-07	2.69505e-06	DBX24_RS01885	SDR family NAD(P)-dependent oxidoreductase
DBX24_RS04445	752	774	330	330	-1.55107	Down	1.90748e-05	0.000127245	DBX24_RS04445	T9SS type A sorting domain-containing protein
DBX24_RS06150	371	331	144	160	-1.55453	Down	5.84014e-07	5.41753e-06	DBX24_RS06150	TerB family tellurite resistance protein
DBX24_RS06985	13	19	5	8	-1.55998	Down	0.0144189	0.0381337	DBX24_RS06985	cation diffusion facilitator family transporter
DBX24_RS01435	33	33	14	14	-1.56079	Down	0.00148334	0.00553182	DBX24_RS01435	ATP-binding cassette domain-containing protein
DBX24_RS02355	223	250	102	101	-1.56909	Down	3.36858e-07	3.22197e-06	DBX24_RS02355	peptide MFS transporter
DBX24_RS01485	23	13	9	6	-1.58558	Down	0.00566171	0.01719	DBX24_RS01485	DUF2149 domain-containing protein
DBX24_RS06695	219	190	83	88	-1.59096	Down	0.000135138	0.000706701	mazG	nucleoside triphosphate pyrophosphohydrolase
DBX24_RS04305	394	409	185	156	-1.59326	Down	3.55733e-09	5.01284e-08	DBX24_RS04305	TonB-dependent receptor
DBX24_RS08700	79	88	45	26	-1.59403	Down	2.67851e-08	3.14938e-07	radA	DNA repair protein RadA
DBX24_RS07120	343	344	148	142	-1.59819	Down	2.28552e-09	3.34847e-08	efp	elongation factor P
DBX24_RS08010	95	76	33	38	-1.5996	Down	0.000177332	0.000906801	DBX24_RS08010	long-chain fatty acid--CoA ligase
DBX24_RS01670	11	19	7	5	-1.60402	Down	0.00233513	0.00814869	dacB	D-alanyl-D-alanine carboxypeptidase/D-alanyl-D-alanine-endopeptidase
DBX24_RS06975	40	38	16	16	-1.61262	Down	0.00250012	0.00864273	DBX24_RS06975	hypothetical protein
DBX24_RS00555	73	55	35	18	-1.61738	Down	0.00120003	0.00455815	lptC	LPS export ABC transporter periplasmic protein LptC
DBX24_RS02155	28	8	8	6	-1.63679	Down	0.0177782	0.0455813	DBX24_RS02155	hypothetical protein
DBX24_RS00855	62	43	23	20	-1.63872	Down	2.52239e-05	0.000165118	murI	glutamate racemase
DBX24_RS01880	421	475	204	164	-1.64925	Down	2.32709e-15	8.76696e-14	DBX24_RS01880	haloacid dehalogenase-like hydrolase
DBX24_RS03605	739	793	300	319	-1.6508	Down	8.85043e-08	9.49878e-07	DBX24_RS03605	acetyl-CoA hydrolase/transferase family protein
DBX24_RS03925	137	144	50	63	-1.65288	Down	7.90449e-07	7.08334e-06	ruvB	Holliday junction branch migration DNA helicase RuvB
DBX24_RS01720	580	618	271	215	-1.66213	Down	6.96315e-10	1.12754e-08	clpP	ATP-dependent Clp endopeptidase proteolytic subunit ClpP
DBX24_RS08710	225	243	90	97	-1.6666	Down	4.08872e-08	4.59616e-07	purF	amidophosphoribosyltransferase
DBX24_RS06855	70	69	28	28	-1.6669	Down	3.71098e-05	0.000231435	DBX24_RS06855	cell wall anchor protein
DBX24_RS06170	389	358	157	142	-1.67862	Down	5.89434e-10	9.62916e-09	DBX24_RS06170	GTP-binding protein
DBX24_RS00235	570	620	237	228	-1.71095	Down	9.33131e-13	2.4608e-11	DBX24_RS00235	NAD(P)H-hydrate dehydratase
DBX24_RS07885	60	60	25	21	-1.71596	Down	0.000356035	0.00163493	DBX24_RS07885	type I restriction enzyme HsdR N-terminal domain-containing protein
DBX24_RS03305	135	148	56	54	-1.71825	Down	1.69108e-11	3.62991e-10	DBX24_RS03305	rhomboid family intramembrane serine protease
DBX24_RS07930	61	63	27	20	-1.72635	Down	0.00163562	0.00602083	DBX24_RS07930	PKD domain-containing protein
DBX24_RS06325	43	42	19	13	-1.72759	Down	0.000421998	0.00185038	DBX24_RS06325	ABC transporter permease
DBX24_RS03900	45	52	25	12	-1.73018	Down	2.19377e-06	1.82419e-05	DBX24_RS03900	pyridoxal-phosphate dependent enzyme
DBX24_RS02865	383	353	151	132	-1.73471	Down	1.56158e-09	2.42242e-08	DBX24_RS02865	ribose-phosphate pyrophosphokinase
DBX24_RS01745	1003	1048	412	376	-1.74035	Down	1.35882e-17	7.3776e-16	guaB	IMP dehydrogenase
DBX24_RS07635	628	673	268	228	-1.75381	Down	2.40875e-16	1.03408e-14	DBX24_RS07635	NUDIX hydrolase
DBX24_RS01570	58	42	24	13	-1.76131	Down	0.00438648	0.0140094	DBX24_RS01570	HmuY family protein
DBX24_RS08335	570	588	227	206	-1.77369	Down	1.51168e-10	2.68323e-09	DBX24_RS08335	polyketide cyclase
DBX24_RS02945	50	42	22	12	-1.782	Down	0.000864166	0.00343804	DBX24_RS02945	hypothetical protein
DBX24_RS00615	299	346	122	115	-1.78485	Down	7.00577e-07	6.37077e-06	DBX24_RS00615	enoyl-CoA hydratase/isomerase family protein
DBX24_RS09440	229	269	90	90	-1.80169	Down	1.65529e-05	0.000112755	DBX24_RS09440	T9SS type A sorting domain-containing protein
DBX24_RS00790	76	47	33	12	-1.80669	Down	3.06675e-05	0.00019657	DBX24_RS00790	pirin family protein
DBX24_RS08350	95	100	41	30	-1.81227	Down	1.31405e-07	1.36277e-06	queG	tRNA epoxyqueuosine(34) reductase QueG
DBX24_RS03735	79	77	28	27	-1.82568	Down	3.90042e-05	0.000240809	DBX24_RS03735	ABC transporter ATP-binding protein/permease
DBX24_RS05045	27	28	10	9	-1.84357	Down	0.000542701	0.00229251	rnpA	ribonuclease P protein component
DBX24_RS04700	997	930	363	319	-1.84679	Down	3.67838e-08	4.24393e-07	rocD	ornithine--oxo-acid transaminase
DBX24_RS00350	2873	3249	1144	1010	-1.8485	Down	3.36385e-07	3.22197e-06	DBX24_RS00350	glucosaminidase domain-containing protein
DBX24_RS01115	1687	1907	702	561	-1.85941	Down	1.08859e-08	1.37639e-07	DBX24_RS01115	DUF1015 domain-containing protein
DBX24_RS08365	452	475	154	171	-1.85992	Down	5.64628e-12	1.33629e-10	guaA	glutamine-hydrolyzing GMP synthase
DBX24_RS08435	315	327	112	110	-1.88055	Down	2.1941e-10	3.75029e-09	DBX24_RS08435	agmatine deiminase family protein
DBX24_RS03945	152	156	50	56	-1.8815	Down	7.93709e-09	1.05409e-07	DBX24_RS03945	RluA family pseudouridine synthase
DBX24_RS01985	242	251	97	69	-1.88709	Down	0.00028234	0.00133985	DBX24_RS01985	TolC family protein
DBX24_RS00850	482	504	177	161	-1.90273	Down	2.18053e-18	1.21978e-16	DBX24_RS00850	NAD-dependent epimerase/dehydratase family protein
DBX24_RS04455	121	135	33	52	-1.92064	Down	4.43945e-09	6.16183e-08	thiL	thiamine-phosphate kinase
DBX24_RS09000	34	31	15	6	-1.94257	Down	0.000369895	0.0016843	DBX24_RS09000	BspA family leucine-rich repeat surface protein
DBX24_RS05995	494	409	142	156	-1.94363	Down	8.70119e-10	1.37285e-08	DBX24_RS05995	T9SS type A sorting domain-containing protein
DBX24_RS00185	827	732	275	243	-1.95414	Down	5.51993e-27	8.49149e-25	lysS	lysine--tRNA ligase
DBX24_RS05150	329	334	118	101	-1.9593	Down	1.40886e-20	1.08365e-18	DBX24_RS05150	threonine/serine exporter family protein
DBX24_RS00835	293	252	80	96	-1.96617	Down	1.58809e-08	1.96752e-07	DBX24_RS00835	ROK family protein
DBX24_RS01095	34	38	15	8	-1.97049	Down	4.86108e-06	3.78631e-05	DBX24_RS01095	NAD(P)-binding domain-containing protein
DBX24_RS07915	2098	2290	733	690	-1.97333	Down	4.74484e-12	1.1525e-10	DBX24_RS07915	pyruvate dehydrogenase complex dihydrolipoamide acetyltransferase
DBX24_RS06540	96	101	39	25	-1.9794	Down	1.06785e-08	1.35948e-07	DBX24_RS06540	hypothetical protein
DBX24_RS07510	84	72	33	17	-1.98256	Down	7.96944e-05	0.000440467	DBX24_RS07510	hypothetical protein
DBX24_RS03565	168	184	70	43	-2.00118	Down	2.22125e-12	5.61703e-11	DBX24_RS03565	NlpC/P60 family protein
DBX24_RS00845	1341	1332	466	376	-2.00592	Down	2.40503e-07	2.42606e-06	rho	transcription termination factor Rho
DBX24_RS05490	62	63	14	25	-2.00686	Down	3.60892e-08	4.21328e-07	aroC	chorismate synthase
DBX24_RS02705	409	424	142	122	-2.00726	Down	1.66802e-10	2.93255e-09	DBX24_RS02705	lipoprotein signal peptidase
DBX24_RS04140	273	277	94	74	-2.03535	Down	6.22802e-06	4.73125e-05	DBX24_RS04140	FAD:protein FMN transferase
DBX24_RS05495	10	15	3	4	-2.04536	Down	0.0157165	0.0409783	DBX24_RS05495	multidrug efflux SMR transporter
DBX24_RS09045	995	1038	355	269	-2.04905	Down	1.60042e-08	1.96958e-07	deoC	deoxyribose-phosphate aldolase
DBX24_RS08870	58	58	17	18	-2.06125	Down	4.10816e-08	4.59616e-07	DBX24_RS08870	iron ABC transporter permease
DBX24_RS07630	111	107	45	21	-2.08148	Down	7.69118e-12	1.71059e-10	DBX24_RS07630	phosphoethanolamine transferase
DBX24_RS06145	258	269	77	72	-2.1567	Down	9.2179e-09	1.20683e-07	DBX24_RS06145	rhodanese-like domain-containing protein
DBX24_RS03570	101	110	35	25	-2.15952	Down	3.25256e-10	5.45839e-09	DBX24_RS03570	O-methyltransferase
DBX24_RS08640	800	820	230	213	-2.16235	Down	0.00010431	0.00056468	DBX24_RS08640	T9SS type A sorting domain-containing protein
DBX24_RS09130	609	643	193	158	-2.17033	Down	2.48083e-08	2.93565e-07	map	type I methionyl aminopeptidase
DBX24_RS01565	187	178	42	60	-2.17259	Down	3.09852e-11	6.35542e-10	DBX24_RS01565	hypothetical protein
DBX24_RS07185	290	313	80	89	-2.17608	Down	6.4856e-13	1.87069e-11	DBX24_RS07185	TonB-dependent receptor
DBX24_RS08095	105	80	30	22	-2.18039	Down	1.06138e-10	1.93991e-09	DBX24_RS08095	metallophosphoesterase
DBX24_RS07235	497	567	171	121	-2.19094	Down	1.70637e-06	1.44571e-05	DBX24_RS07235	M20/M25/M40 family metallo-hydrolase
DBX24_RS06785	612	617	149	184	-2.20534	Down	6.11148e-09	8.23488e-08	DBX24_RS06785	TonB-dependent receptor
DBX24_RS07230	307	323	88	85	-2.21921	Down	1.53078e-19	9.11553e-18	DBX24_RS07230	peptide chain release factor 3
DBX24_RS02365	613	588	164	156	-2.24976	Down	4.82601e-12	1.15699e-10	DBX24_RS02365	deoxyhypusine synthase family protein
DBX24_RS03310	463	463	124	122	-2.26	Down	1.64218e-17	8.66131e-16	DBX24_RS03310	aldehyde dehydrogenase family protein
DBX24_RS07980	14	8	2	3	-2.32082	Down	0.00176926	0.00644342	DBX24_RS07980	Smr/MutS family protein
DBX24_RS02135	169	195	55	36	-2.34849	Down	1.90745e-13	5.77238e-12	DBX24_RS02135	phospholipase
DBX24_RS07555	269	240	66	58	-2.37411	Down	4.44007e-13	1.32199e-11	porV	type IX secretion system outer membrane channel protein PorV
DBX24_RS03520	224	269	59	59	-2.39374	Down	7.77746e-11	1.49554e-09	DBX24_RS03520	RagB/SusD family nutrient uptake outer membrane protein
DBX24_RS08705	360	404	88	94	-2.3951	Down	6.47023e-11	1.28431e-09	DBX24_RS08705	TonB-dependent receptor
DBX24_RS07935	81	81	19	18	-2.44106	Down	1.74955e-06	1.47473e-05	DBX24_RS07935	T9SS type A sorting domain-containing protein
DBX24_RS07055	685	767	174	162	-2.45179	Down	7.9562e-15	2.82445e-13	typA	translational GTPase TypA
DBX24_RS08215	37	30	7	8	-2.46242	Down	8.59612e-07	7.66591e-06	DBX24_RS08215	DUF808 domain-containing protein
DBX24_RS05000	202	212	42	47	-2.54351	Down	2.14272e-09	3.16437e-08	DBX24_RS05000	tetratricopeptide repeat protein
DBX24_RS05700	748	861	190	159	-2.55537	Down	6.18479e-23	5.43672e-21	DBX24_RS05700	TonB-dependent receptor
DBX24_RS04435	379	407	89	79	-2.55648	Down	7.40651e-12	1.66737e-10	DBX24_RS04435	HmuY family protein
DBX24_RS07840	37	50	8	9	-2.64344	Down	1.39255e-08	1.73692e-07	DBX24_RS07840	RluA family pseudouridine synthase
DBX24_RS02725	2	3	0	0	-2.71512	Down	0.0129634	0.034884	DBX24_RS02725	DUF4469 domain-containing protein
DBX24_RS02195	7	3	0	1	-2.73319	Down	0.016135	0.0418919	DBX24_RS02195	cytochrome-c peroxidase
DBX24_RS02180	10	8	1	1	-2.95661	Down	0.00386131	0.0127285	DBX24_RS02180	T9SS type A sorting domain-containing protein
DBX24_RS04965	93	72	20	5	-3.02305	Down	7.828e-07	7.04901e-06	DBX24_RS04965	hypothetical protein
DBX24_RS02375	12	7	1	1	-3.03803	Down	0.00224345	0.00787339	DBX24_RS02375	DUF3078 domain-containing protein
DBX24_RS01050	12	20	3	1	-3.07402	Down	4.42028e-05	0.000267535	DBX24_RS01050	glycosyltransferase family 2 protein
DBX24_RS00795	17	10	1	1	-3.57027	Down	0.00030309	0.0014273	DBX24_RS00795	putative sulfate exporter family transporter

## Sheet: All expressed genes
GeneID	BC-1	BC-2	BCV-1	BCV-2	logFC	type	pvalue	qvalue	Name	Product
DBX24_RS06085	2	0	28	39	4.27619	Up	0.000182664	0.000928918	DBX24_RS06085	hypothetical protein
DBX24_RS04040	20	21	528	490	4.22027	Up	1.67122e-32	3.85634e-30	rpsH	30S ribosomal protein S8
DBX24_RS03700	13	7	290	219	4.14317	Up	1.54377e-12	4.0138e-11	ccoS	cbb3-type cytochrome oxidase assembly protein CcoS
DBX24_RS06115	50	34	996	920	4.08231	Up	1.48415e-28	2.73975e-26	DBX24_RS06115	hypothetical protein
DBX24_RS03365	7	8	138	202	4.02657	Up	7.07897e-15	2.56231e-13	DBX24_RS03365	sce7726 family protein
DBX24_RS02685	0	1	21	8	3.87543	Up	0.0132978	0.0356281	DBX24_RS02685	hypothetical protein
DBX24_RS02825	71	95	1624	1604	3.87492	Up	1.28247e-35	4.73489e-33	DBX24_RS02825	succinate dehydrogenase cytochrome b subunit
DBX24_RS07750	17	10	266	250	3.83244	Up	5.85013e-24	5.68387e-22	DBX24_RS07750	hypothetical protein
DBX24_RS06795	0	0	5	9	3.79535	Up	0.0104034	0.0289227	DBX24_RS06795	tRNA-Lys
DBX24_RS09380	0	5	54	56	3.76596	Up	1.2315e-07	1.28438e-06	DBX24_RS09380	hypothetical protein
DBX24_RS06485	22	24	410	361	3.63714	Up	7.2443e-20	4.61137e-18	DBX24_RS06485	hypothetical protein
DBX24_RS04050	61	66	1013	1051	3.62546	Up	4.4555e-36	2.05621e-33	rplE	50S ribosomal protein L5
DBX24_RS08945	2	1	28	29	3.58874	Up	4.83328e-05	0.000288745	DBX24_RS08945	Type 1 glutamine amidotransferase-like domain-containing protein
DBX24_RS05200	76	82	1265	1140	3.53736	Up	8.196e-51	7.56491e-48	DBX24_RS05200	M penetrans family 1 protein
DBX24_RS07730	5	12	134	144	3.49339	Up	3.92838e-08	4.50422e-07	DBX24_RS07730	DUF2007 domain-containing protein
DBX24_RS04075	42	27	503	507	3.47127	Up	1.68358e-28	2.82535e-26	rplP	50S ribosomal protein L16
DBX24_RS03690	5	8	114	98	3.44696	Up	8.19561e-08	8.89946e-07	DBX24_RS03690	CcoQ/FixQ family Cbb3-type cytochrome c oxidase assembly chaperone
DBX24_RS04055	34	26	414	461	3.44116	Up	2.69313e-14	8.87772e-13	rplX	50S ribosomal protein L24
DBX24_RS09450	10	14	176	169	3.40417	Up	5.84145e-14	1.85919e-12	DBX24_RS09450	DUF6078 family protein
DBX24_RS04090	24	24	289	352	3.3251	Up	8.34989e-20	5.13796e-18	rpsS	30S ribosomal protein S19
DBX24_RS04020	10	13	166	149	3.31454	Up	1.2198e-14	4.16991e-13	rpmD	50S ribosomal protein L30
DBX24_RS04095	76	72	949	974	3.30751	Up	1.2848e-32	3.38819e-30	rplB	50S ribosomal protein L2
DBX24_RS06655	4	2	53	34	3.25693	Up	1.87228e-06	1.5639e-05	DBX24_RS06655	NADH-quinone oxidoreductase subunit I
DBX24_RS02980	158	197	2295	2152	3.24523	Up	4.70355e-25	5.7885e-23	DBX24_RS02980	SusC/RagA family TonB-linked outer membrane protein
DBX24_RS01810	0	1	12	10	3.24455	Up	0.00786376	0.0227175	DBX24_RS01810	hypothetical protein
DBX24_RS04065	22	24	307	265	3.22966	Up	3.55765e-21	2.98519e-19	rpsQ	30S ribosomal protein S17
DBX24_RS01040	75	57	842	773	3.22552	Up	6.65861e-52	1.22918e-48	DBX24_RS01040	glycogen/starch synthase
DBX24_RS04035	74	60	808	803	3.20169	Up	2.99305e-42	1.84173e-39	rplF	50S ribosomal protein L6
DBX24_RS04045	36	29	424	373	3.19849	Up	6.97869e-20	4.60095e-18	rpsN	30S ribosomal protein S14
DBX24_RS04070	13	14	139	189	3.16993	Up	1.37787e-14	4.62463e-13	rpmC	50S ribosomal protein L29
DBX24_RS05765	0	0	4	6	3.14343	Up	0.0153956	0.0402554	DBX24_RS05765	hypothetical protein
DBX24_RS06110	61	48	754	741	3.0603	Up	0.00207056	0.00729511	DBX24_RS06110	co-chaperone GroES
DBX24_RS04190	26	32	306	324	3.02496	Up	1.84633e-11	3.91762e-10	rsfS	ribosome silencing factor
DBX24_RS04765	0	1	9	7	3.01024	NotSig	0.0300459	0.0717524	DBX24_RS04765	hypothetical protein
DBX24_RS04010	73	98	927	841	2.98109	Up	2.05524e-33	6.32328e-31	secY	preprotein translocase subunit SecY
DBX24_RS09115	1500	1323	22042	8835	2.97519	Up	4.24913e-11	8.61967e-10	ssrA	transfer-messenger RNA
DBX24_RS02895	192	208	2081	2117	2.97171	Up	6.63627e-13	1.8847e-11	DBX24_RS02895	hypothetical protein
DBX24_RS03360	15	16	164	162	2.96196	Up	7.95383e-13	2.15923e-11	DBX24_RS03360	sce7725 family protein
DBX24_RS05230	86	93	897	917	2.94706	Up	1.87649e-20	1.28296e-18	rplM	50S ribosomal protein L13
DBX24_RS03695	433	470	4651	4469	2.92752	Up	1.57128e-16	6.90614e-15	ccoN	cytochrome-c oxidase, cbb3-type subunit I
DBX24_RS02520	0	1	5	10	2.92137	NotSig	0.038638	0.0891636	DBX24_RS02520	hypothetical protein
DBX24_RS02650	3	0	19	17	2.90004	Up	0.0151482	0.0397774	DBX24_RS02650	hypothetical protein
DBX24_RS00745	5	4	54	41	2.89212	Up	8.21705e-05	0.000452796	DBX24_RS00745	Rrf2 family transcriptional regulator
DBX24_RS04245	0	0	5	4	2.87923	Up	0.009863	0.0275032	DBX24_RS04245	tRNA-Gly
DBX24_RS04000	5	9	99	91	2.8773	NotSig	0.0379716	0.0880402	rpmJ	50S ribosomal protein L36
DBX24_RS04015	47	63	564	488	2.86722	Up	2.59654e-25	3.42372e-23	rplO	50S ribosomal protein L15
DBX24_RS07760	12	15	112	149	2.86719	Up	7.86401e-09	1.05195e-07	DBX24_RS07760	SRPBCC family protein
DBX24_RS04060	49	62	516	535	2.85002	Up	1.73256e-20	1.23699e-18	rplN	50S ribosomal protein L14
DBX24_RS06650	6	14	94	102	2.84942	Up	7.5488e-11	1.46685e-09	nuoH	NADH-quinone oxidoreductase subunit NuoH
DBX24_RS04030	52	76	620	570	2.83267	Up	5.57287e-30	1.14306e-27	rplR	50S ribosomal protein L18
DBX24_RS05650	2	0	17	12	2.81858	Up	0.00117909	0.00449712	DBX24_RS05650	DUF58 domain-containing protein
DBX24_RS02505	0	0	2	2	2.75485	NotSig	0.432772	0.575574	DBX24_RS02505	hypothetical protein
DBX24_RS04910	87	131	967	951	2.74169	Up	7.76601e-17	3.67591e-15	DBX24_RS04910	c-type cytochrome
DBX24_RS06635	10	3	59	56	2.69811	Up	1.93996e-07	1.97855e-06	DBX24_RS06635	NAD(P)H-dependent oxidoreductase subunit E
DBX24_RS09320	18	8	108	108	2.64422	Up	1.64562e-11	3.5739e-10	DBX24_RS09320	hypothetical protein
DBX24_RS05670	9	12	84	89	2.63052	Up	1.7428e-10	3.00674e-09	DBX24_RS05670	DinB family protein
DBX24_RS08755	3	7	52	34	2.60923	Up	1.21347e-05	8.57229e-05	DBX24_RS08755	Lrp/AsnC family transcriptional regulator
DBX24_RS06230	13	10	101	92	2.59872	Up	1.81876e-05	0.000122534	DBX24_RS06230	TetR/AcrR family transcriptional regulator
DBX24_RS06615	9	12	82	89	2.59734	Up	2.12321e-09	3.16084e-08	DBX24_RS06615	NADH-quinone oxidoreductase subunit A
DBX24_RS04915	276	313	2353	2280	2.59165	Up	7.06406e-25	7.67073e-23	DBX24_RS04915	TAT-variant-translocated molybdopterin oxidoreductase
DBX24_RS06080	3	7	44	41	2.58114	Up	3.3357e-07	3.22197e-06	DBX24_RS06080	type II toxin-antitoxin system VapC family toxin
DBX24_RS04025	122	90	755	849	2.53405	Up	1.74224e-20	1.23699e-18	rpsE	30S ribosomal protein S5
DBX24_RS02540	11	22	149	116	2.52512	Up	1.63128e-06	1.39414e-05	DBX24_RS02540	hypothetical protein
DBX24_RS07290	1	0	3	6	2.51417	NotSig	0.159109	0.272969	DBX24_RS07290	tRNA-Met
DBX24_RS06625	8	6	48	60	2.50121	Up	3.39288e-07	3.22848e-06	DBX24_RS06625	NADH-quinone oxidoreductase subunit C
DBX24_RS00605	1	7	29	33	2.46167	Up	0.000314958	0.00147942	DBX24_RS00605	DUF262 domain-containing protein
DBX24_RS03165	312	368	2400	2491	2.45929	Up	9.43848e-16	3.70711e-14	lon	endopeptidase La
DBX24_RS05465	1527	1428	10909	10169	2.45053	Up	2.32183e-25	3.297e-23	nosZ	Sec-dependent nitrous-oxide reductase
DBX24_RS04100	73	60	548	399	2.43926	Up	1.67478e-23	1.54582e-21	rplW	50S ribosomal protein L23
DBX24_RS03495	85	68	579	506	2.43868	Up	5.36775e-25	6.19304e-23	rplK	50S ribosomal protein L11
DBX24_RS04005	27	13	152	133	2.4275	Up	1.50274e-10	2.68323e-09	infA	translation initiation factor IF-1
DBX24_RS03680	58	50	389	375	2.41192	Up	4.90217e-11	9.83632e-10	ccoG	cytochrome c oxidase accessory protein CcoG
DBX24_RS01350	0	3	16	10	2.40711	Up	0.00508429	0.0157213	DBX24_RS01350	hypothetical protein
DBX24_RS02605	32	26	185	224	2.40656	Up	3.62899e-08	4.21328e-07	DBX24_RS02605	hypothetical protein
DBX24_RS03830	9	9	64	63	2.39533	Up	2.31743e-06	1.90981e-05	DBX24_RS03830	tRNA-Trp
DBX24_RS06710	148	117	954	816	2.34578	Up	2.89537e-17	1.48468e-15	DBX24_RS06710	lipocalin family protein
DBX24_RS05470	244	267	1850	1493	2.32372	Up	4.55371e-24	4.67008e-22	DBX24_RS05470	c-type cytochrome
DBX24_RS00730	8	10	67	55	2.31377	Up	2.15535e-05	0.000142608	DBX24_RS00730	SCO family protein
DBX24_RS08160	12	17	85	101	2.2819	Up	1.65059e-09	2.53916e-08	DBX24_RS08160	serine acetyltransferase
DBX24_RS03170	60	70	412	420	2.27002	Up	4.02385e-08	4.58016e-07	DBX24_RS03170	nucleoside deaminase
DBX24_RS00970	11	10	58	77	2.26146	Up	7.32881e-08	8.05297e-07	DBX24_RS00970	phage holin family protein
DBX24_RS06800	0	1	4	5	2.26072	NotSig	0.124993	0.228	DBX24_RS06800	tRNA-Leu
DBX24_RS04110	146	162	944	969	2.24334	Up	6.75193e-11	1.32596e-09	rplC	50S ribosomal protein L3
DBX24_RS04240	5	4	26	32	2.24301	Up	0.00132602	0.00497526	DBX24_RS04240	tRNA-Leu
DBX24_RS04380	6	6	45	35	2.21471	Up	0.000402762	0.00178859	DBX24_RS04380	RsiV family protein
DBX24_RS04390	10	8	73	46	2.20757	Up	0.000671975	0.00275048	DBX24_RS04390	hypothetical protein
DBX24_RS08120	43	64	345	300	2.20421	Up	1.00571e-15	3.86778e-14	DBX24_RS08120	polysaccharide export protein
DBX24_RS01450	5	6	29	40	2.19392	Up	0.000402262	0.00178859	DBX24_RS01450	shikimate dehydrogenase
DBX24_RS03145	0	2	6	10	2.19192	NotSig	0.0211241	0.0529823	DBX24_RS03145	(Fe-S)-binding protein
DBX24_RS04775	7	7	50	37	2.18263	Up	7.97203e-06	5.97862e-05	DBX24_RS04775	hypothetical protein
DBX24_RS00965	20	16	113	103	2.15797	Up	8.97816e-08	9.58017e-07	DBX24_RS00965	phosphoribosyl-ATP pyrophosphatase
DBX24_RS04080	158	182	981	986	2.1517	Up	7.81616e-16	3.13666e-14	rpsC	30S ribosomal protein S3
DBX24_RS04600	25	35	178	167	2.13457	Up	7.88955e-11	1.50145e-09	DBX24_RS04600	EpsG family protein
DBX24_RS04770	1	4	15	16	2.12951	Up	0.00764856	0.0222001	DBX24_RS04770	hypothetical protein
DBX24_RS04595	24	19	128	124	2.11186	Up	0.000144308	0.000752519	DBX24_RS04595	glycosyltransferase
DBX24_RS02830	368	363	2088	2030	2.10493	Up	4.11317e-12	1.01239e-10	DBX24_RS02830	fumarate reductase/succinate dehydrogenase flavoprotein subunit
DBX24_RS06235	37	37	212	204	2.09824	Up	1.94345e-11	4.07682e-10	DBX24_RS06235	TolC family protein
DBX24_RS08750	3	5	27	22	2.08969	Up	0.000234676	0.0011491	DBX24_RS08750	phage holin family protein
DBX24_RS02930	18	9	69	86	2.08652	Up	1.05451e-05	7.604e-05	DBX24_RS02930	T9SS type A sorting domain-containing protein
DBX24_RS03990	150	196	951	953	2.08306	Up	8.26153e-17	3.8127e-15	rpsK	30S ribosomal protein S11
DBX24_RS01035	310	260	1653	1494	2.08273	Up	1.25565e-20	1.0078e-18	DBX24_RS01035	DUF4270 family protein
DBX24_RS08110	51	28	277	243	2.08206	NotSig	0.04075	0.093215	DBX24_RS08110	nucleotide exchange factor GrpE
DBX24_RS07525	19	20	95	122	2.07544	Up	2.84993e-07	2.78359e-06	DBX24_RS07525	hypothetical protein
DBX24_RS06660	3	11	39	42	2.07497	Up	0.000116176	0.000623435	DBX24_RS06660	NADH-quinone oxidoreductase subunit J
DBX24_RS02750	6	15	66	52	2.07178	Up	0.000154321	0.000795746	rimP	ribosome assembly cofactor RimP
DBX24_RS01215	158	179	832	1026	2.04793	Up	6.36495e-05	0.000367178	DBX24_RS01215	hypothetical protein
DBX24_RS08165	10	6	36	53	2.04764	Up	0.00183912	0.00664387	DBX24_RS08165	acyl carrier protein
DBX24_RS06245	13	14	80	69	2.04757	Up	1.70729e-06	1.44571e-05	DBX24_RS06245	phospholipase A
DBX24_RS05675	19	17	102	96	2.04716	Up	9.4458e-06	6.86494e-05	rlmB	23S rRNA (guanosine(2251)-2'-O)-methyltransferase RlmB
DBX24_RS05235	134	138	699	759	2.0446	Up	7.11114e-14	2.22494e-12	rpsI	30S ribosomal protein S9
DBX24_RS05085	5792	6375	32612	31926	2.01623	Up	2.30597e-09	3.35183e-08	DBX24_RS05085	OmpA family protein
DBX24_RS04105	139	146	704	786	2.01209	Up	5.54786e-15	2.04827e-13	rplD	50S ribosomal protein L4
DBX24_RS08275	6	7	41	31	1.98539	Up	3.53492e-05	0.000222712	DBX24_RS08275	aspartate carbamoyltransferase catalytic subunit
DBX24_RS04345	10	12	68	48	1.97629	Up	1.31023e-05	9.12712e-05	DBX24_RS04345	hypothetical protein
DBX24_RS03665	0	1	7	2	1.97128	NotSig	0.10163	0.193212	DBX24_RS03665	hypothetical protein
DBX24_RS06620	27	41	196	155	1.96825	Up	1.06291e-08	1.35948e-07	DBX24_RS06620	NADH-quinone oxidoreductase subunit B
DBX24_RS06480	111	99	536	540	1.9648	Up	2.3625e-09	3.40718e-08	DBX24_RS06480	hypothetical protein
DBX24_RS04920	139	136	710	699	1.96324	Up	1.12808e-08	1.41662e-07	nrfD	polysulfide reductase NrfD
DBX24_RS03995	167	194	902	959	1.96076	Up	1.641e-05	0.000112196	rpsM	30S ribosomal protein S13
DBX24_RS05460	167	166	871	801	1.94606	Up	3.77289e-16	1.54772e-14	DBX24_RS05460	hypothetical protein
DBX24_RS04895	328	314	1571	1637	1.93706	Up	9.51619e-11	1.77443e-09	DBX24_RS04895	TonB-dependent receptor
DBX24_RS05740	0	1	3	3	1.93696	NotSig	0.284413	0.41735	DBX24_RS05740	hypothetical protein
DBX24_RS03675	13	10	71	48	1.92702	Up	4.43183e-06	3.4666e-05	DBX24_RS03675	FixH family protein
DBX24_RS05385	110	131	581	607	1.91699	Up	1.27299e-09	1.99148e-08	DBX24_RS05385	integration host factor subunit beta
DBX24_RS06950	296	305	1456	1496	1.90771	Up	2.25826e-08	2.70697e-07	cas9	type II CRISPR RNA-guided endonuclease Cas9
DBX24_RS02230	7	10	47	37	1.88722	Up	0.000337467	0.00156131	DBX24_RS02230	twin-arginine translocase TatA/TatE family subunit
DBX24_RS08170	41	36	170	200	1.88306	Up	1.70059e-10	2.96158e-09	DBX24_RS08170	ketoacyl-ACP synthase III
DBX24_RS04085	102	110	484	533	1.87888	Up	5.65774e-09	7.67955e-08	rplV	50S ribosomal protein L22
DBX24_RS07745	4013	4186	19995	18903	1.86896	Up	5.9726e-17	2.90143e-15	dnaK	molecular chaperone DnaK
DBX24_RS00310	146	121	624	639	1.84819	Up	4.56738e-07	4.30173e-06	DBX24_RS00310	SusC/RagA family TonB-linked outer membrane protein
DBX24_RS03500	233	218	1022	1083	1.84672	Up	3.5256e-14	1.1418e-12	rplA	50S ribosomal protein L1
DBX24_RS05840	1	2	10	7	1.83749	NotSig	0.0398143	0.0913113	DBX24_RS05840	hypothetical protein
DBX24_RS05770	1	0	4	2	1.83618	NotSig	0.334492	0.474979	DBX24_RS05770	hypothetical protein
DBX24_RS03985	562	557	2616	2559	1.83369	Up	5.81609e-17	2.90143e-15	rpsD	30S ribosomal protein S4
DBX24_RS01030	225	210	1004	997	1.8254	Up	1.3214e-16	5.94953e-15	glmS	glutamine--fructose-6-phosphate transaminase (isomerizing)
DBX24_RS01220	2443	2552	12142	10974	1.82377	Up	7.24752e-10	1.16339e-08	DBX24_RS01220	helicase-related protein
DBX24_RS02410	0	1	5	2	1.81326	NotSig	0.152081	0.264102	DBX24_RS02410	tRNA-Met
DBX24_RS03670	9	10	55	36	1.79869	Up	0.000149365	0.000772346	DBX24_RS03670	sulfite exporter TauE/SafE family protein
DBX24_RS02770	35	29	151	140	1.79584	Up	4.94698e-09	6.76454e-08	DBX24_RS02770	organic solvent tolerance protein OstA
DBX24_RS05510	108	86	460	422	1.78909	Up	2.69429e-07	2.67401e-06	rpsL	30S ribosomal protein S12
DBX24_RS08685	136	172	680	681	1.76937	Up	5.4133e-13	1.58618e-11	DBX24_RS08685	hypothetical protein
DBX24_RS00415	3	0	8	8	1.7681	NotSig	0.126886	0.230316	DBX24_RS00415	DUF4268 domain-containing protein
DBX24_RS00150	57	39	217	208	1.76344	Up	9.80377e-11	1.80978e-09	greA	transcription elongation factor GreA
DBX24_RS05205	121	130	589	514	1.75247	Up	1.21603e-11	2.67237e-10	DBX24_RS05205	AI-2E family transporter
DBX24_RS07535	20	29	105	114	1.74556	Up	0.00467616	0.0147927	DBX24_RS07535	DUF6088 family protein
DBX24_RS00440	63	94	364	322	1.74163	Up	7.28983e-08	8.05297e-07	DBX24_RS00440	hypothetical protein
DBX24_RS09340	0	0	2	1	1.73465	NotSig	0.144727	0.254686	DBX24_RS09340	hypothetical protein
DBX24_RS07530	47	55	256	257	1.72733	NotSig	0.0964395	0.185692	DBX24_RS07530	hypothetical protein
DBX24_RS06250	2	4	15	13	1.72451	Up	0.0155961	0.0407219	DBX24_RS06250	SemiSWEET family transporter
DBX24_RS00740	25	16	81	98	1.71611	Up	0.000549572	0.00231623	nirK	copper-containing nitrite reductase
DBX24_RS07075	19	14	65	78	1.70119	Up	0.00116174	0.00444012	DBX24_RS07075	sensor histidine kinase
DBX24_RS03095	16	20	74	79	1.69917	Up	1.55577e-06	1.3547e-05	folE	GTP cyclohydrolase I FolE
DBX24_RS02530	2	1	8	6	1.69747	NotSig	0.165283	0.280729	DBX24_RS02530	DUF6046 domain-containing protein
DBX24_RS07425	558	497	3334	1347	1.69258	Up	0.000759509	0.00308144	rnpB	RNase P RNA component class A
DBX24_RS01660	20	24	110	80	1.69013	Up	0.000974076	0.003834	DBX24_RS01660	N-6 DNA methylase
DBX24_RS00155	3	1	10	9	1.68412	NotSig	0.0398188	0.0913113	DBX24_RS00155	hypothetical protein
DBX24_RS00540	53	43	200	200	1.67637	Up	1.91853e-08	2.31477e-07	hpt	hypoxanthine phosphoribosyltransferase
DBX24_RS02395	1383	1474	6125	5743	1.67632	Up	7.40273e-12	1.66737e-10	DBX24_RS02395	T9SS type A sorting domain-containing protein
DBX24_RS04200	58	63	250	252	1.67058	Up	2.61267e-07	2.60702e-06	DBX24_RS04200	LUD domain-containing protein
DBX24_RS06400	199	228	917	850	1.66976	Up	1.11709e-10	2.02171e-09	DBX24_RS06400	YHS domain-containing protein
DBX24_RS02745	50	54	204	231	1.66688	Up	0.00025942	0.00124711	nusA	transcription termination factor NusA
DBX24_RS09120	7	3	24	21	1.66276	Up	0.00372383	0.0122973	DBX24_RS09120	hypothetical protein
DBX24_RS07665	56	72	250	273	1.65372	Up	1.57651e-13	4.85039e-12	DBX24_RS07665	SusC/RagA family TonB-linked outer membrane protein
DBX24_RS08145	6	3	19	19	1.6274	Up	0.0067075	0.019843	DBX24_RS08145	EpsG family protein
DBX24_RS04625	48	31	152	167	1.62526	Up	1.26298e-05	8.83128e-05	DBX24_RS04625	isoprenyl transferase
DBX24_RS07710	3	0	6	9	1.62171	NotSig	0.0525786	0.113613	DBX24_RS07710	glycosyltransferase family 2 protein
DBX24_RS03505	196	229	863	821	1.60924	Up	9.41358e-11	1.77321e-09	rplJ	50S ribosomal protein L10
DBX24_RS08410	111	124	630	320	1.59637	Up	0.000168025	0.000863995	DBX24_RS08410	hypothetical protein
DBX24_RS01025	128	133	505	522	1.58368	Up	9.68144e-05	0.000527196	gldK	gliding motility lipoprotein GldK
DBX24_RS06790	46	35	167	149	1.57355	Up	3.74453e-06	2.9667e-05	DBX24_RS06790	class I SAM-dependent methyltransferase
DBX24_RS04860	27	51	148	155	1.57325	Up	8.66828e-05	0.000476239	DBX24_RS04860	DUF2752 domain-containing protein
DBX24_RS02435	38	38	174	125	1.57272	Up	8.37135e-06	6.21292e-05	DBX24_RS02435	AAA family ATPase
DBX24_RS08790	34	31	153	103	1.57114	Up	5.78795e-05	0.000337052	DBX24_RS08790	YceI family protein
DBX24_RS07725	49	52	228	167	1.56839	Up	3.69592e-06	2.9408e-05	DBX24_RS07725	C40 family peptidase
DBX24_RS05660	6	4	20	20	1.5648	Up	0.00647564	0.0192497	nrdG	anaerobic ribonucleoside-triphosphate reductase activating protein
DBX24_RS01325	4	1	9	12	1.55439	NotSig	0.0899672	0.174453	DBX24_RS01325	hypothetical protein
DBX24_RS01345	39	23	187	86	1.545	NotSig	0.155763	0.268379	DBX24_RS01345	hypothetical protein
DBX24_RS05565	70	66	277	238	1.53608	Up	8.57962e-10	1.36534e-08	DBX24_RS05565	catalase
DBX24_RS05515	106	124	422	444	1.53306	Up	1.78259e-06	1.49576e-05	rpsG	30S ribosomal protein S7
DBX24_RS07315	14	17	71	49	1.52998	Up	0.00508	0.0157213	DBX24_RS07315	START-like domain-containing protein
DBX24_RS03355	48	59	168	232	1.52829	Up	2.74283e-05	0.000177037	DBX24_RS03355	RES family NAD+ phosphorylase
DBX24_RS00295	3	4	19	10	1.52802	NotSig	0.100498	0.191652	DBX24_RS00295	BspA family leucine-rich repeat surface protein
DBX24_RS08385	11	26	63	75	1.51443	Up	0.000112847	0.000607335	DBX24_RS08385	TerC/Alx family metal homeostasis membrane protein
DBX24_RS03860	72	113	355	345	1.51295	Up	0.00242076	0.00839984	DBX24_RS03860	HPF/RaiA family ribosome-associated protein
DBX24_RS00425	18	19	77	62	1.51156	Up	5.60838e-05	0.000331829	DBX24_RS00425	FAD-dependent oxidoreductase
DBX24_RS00170	97	114	430	352	1.50937	Up	7.56159e-13	2.08339e-11	DBX24_RS00170	DegT/DnrJ/EryC1/StrS family aminotransferase
DBX24_RS02250	3	11	26	28	1.50799	Up	0.00730898	0.021315	uraH	hydroxyisourate hydrolase
DBX24_RS08605	31	41	146	124	1.5076	Up	0.000403317	0.00178859	DBX24_RS08605	hypothetical protein
DBX24_RS06645	22	31	94	105	1.50542	Up	0.00390349	0.0127537	DBX24_RS06645	2Fe-2S iron-sulfur cluster-binding protein
DBX24_RS05665	20	13	66	58	1.50388	Up	4.21999e-05	0.000257099	DBX24_RS05665	MoxR family ATPase
DBX24_RS04925	87	64	297	267	1.50336	Up	4.27239e-05	0.000259435	DBX24_RS04925	DUF3341 domain-containing protein
DBX24_RS07355	119	97	419	378	1.4986	Up	6.06057e-07	5.56607e-06	DBX24_RS07355	hypothetical protein
DBX24_RS09155	23	19	82	74	1.4983	Up	6.0934e-06	4.64811e-05	DBX24_RS09155	TIGR00341 family protein
DBX24_RS08850	5	2	13	14	1.48608	NotSig	0.0504423	0.109937	DBX24_RS08850	transcriptional regulator
DBX24_RS05940	44	53	193	161	1.4821	Up	1.13014e-07	1.18536e-06	DBX24_RS05940	serine acetyltransferase
DBX24_RS03490	23	14	60	75	1.4784	Up	0.000116892	0.000625459	DBX24_RS03490	arginine deiminase-related protein
DBX24_RS01130	29	26	103	97	1.47823	Up	3.5036e-05	0.000221495	DBX24_RS01130	4Fe-4S binding protein
DBX24_RS02170	381	365	1329	1356	1.47684	Up	1.07707e-14	3.75145e-13	rpoB	DNA-directed RNA polymerase subunit beta
DBX24_RS05730	0	3	1	12	1.46608	NotSig	0.0906981	0.175686	DBX24_RS05730	hypothetical protein
DBX24_RS01065	59	63	277	233	1.46341	NotSig	0.209487	0.335689	rbfA	30S ribosome-binding factor RbfA
DBX24_RS00600	3	6	22	12	1.44917	NotSig	0.086298	0.1684	DBX24_RS00600	MAE_28990/MAE_18760 family HEPN-like nuclease
DBX24_RS04340	20	13	51	67	1.44334	Up	0.000592876	0.00246497	DBX24_RS04340	hypothetical protein
DBX24_RS05020	15	18	72	50	1.4433	NotSig	0.0200175	0.0506195	hemA	glutamyl-tRNA reductase
DBX24_RS04620	51	55	199	175	1.43876	Up	8.79281e-08	9.49212e-07	DBX24_RS04620	DUF6089 family protein
DBX24_RS00435	14	20	60	61	1.43704	Up	0.00032817	0.00152595	DBX24_RS00435	hypothetical protein
DBX24_RS04640	192	202	689	700	1.42934	Up	0.000231817	0.00113812	DBX24_RS04640	OmpH family outer membrane protein
DBX24_RS05450	14	14	52	48	1.42763	Up	0.000144795	0.000752932	DBX24_RS05450	nitrous oxide reductase family maturation protein NosD
DBX24_RS08115	52	63	217	184	1.41872	Up	6.02492e-07	5.561e-06	DBX24_RS08115	polysaccharide biosynthesis protein
DBX24_RS00785	14	16	63	46	1.41061	Up	0.00928209	0.0260803	DBX24_RS00785	hypothetical protein
DBX24_RS08290	31	48	152	124	1.40814	Up	0.000655026	0.00269305	DBX24_RS08290	hypothetical protein
DBX24_RS04605	54	48	166	187	1.39936	Up	0.00111468	0.00429582	DBX24_RS04605	undecaprenyl/decaprenyl-phosphate alpha-N-acetylglucosaminyl 1-phosphate transferase
DBX24_RS08150	7	3	20	16	1.39617	Up	0.0150729	0.0396363	DBX24_RS08150	glycosyltransferase
DBX24_RS01160	41	23	127	94	1.39584	Up	0.0015215	0.00565129	DBX24_RS01160	hypothetical protein
DBX24_RS09055	1	0	3	3	1.39101	NotSig	0.161211	0.274848	DBX24_RS09055	GtrA family protein
DBX24_RS06840	133	109	417	409	1.38704	Up	2.60651e-05	0.000170022	DBX24_RS06840	helix-turn-helix transcriptional regulator
DBX24_RS05895	2	3	15	4	1.38658	NotSig	0.0794975	0.157798	DBX24_RS05895	hypothetical protein
DBX24_RS04870	90	70	314	239	1.38625	Up	0.000357066	0.00163559	DBX24_RS04870	fumarylacetoacetate hydrolase family protein
DBX24_RS06285	6	12	46	18	1.38022	NotSig	0.0991523	0.189674	rpmH	50S ribosomal protein L34
DBX24_RS00210	189	198	838	486	1.37526	Up	5.19919e-07	4.84733e-06	DBX24_RS00210	HU family DNA-binding protein
DBX24_RS06915	2	1	5	6	1.37478	NotSig	0.222442	0.349173	DBX24_RS06915	N-acetyltransferase
DBX24_RS01170	12	7	29	37	1.37409	NotSig	0.0780544	0.155435	DBX24_RS01170	antA/AntB antirepressor family protein
DBX24_RS06670	46	40	148	142	1.36497	Up	2.83949e-05	0.000182637	nuoL	NADH-quinone oxidoreductase subunit L
DBX24_RS04155	50	46	173	145	1.34452	Up	7.99956e-06	5.97862e-05	DBX24_RS04155	Rid family detoxifying hydrolase
DBX24_RS07735	63	68	217	214	1.33658	Up	4.68544e-05	0.000280822	DBX24_RS07735	glycosyltransferase
DBX24_RS03825	138	131	469	412	1.32685	Up	9.83054e-06	7.11654e-05	secE	preprotein translocase subunit SecE
DBX24_RS08400	7	4	18	20	1.32355	NotSig	0.0299597	0.0716394	DBX24_RS08400	DUF488 family protein
DBX24_RS01340	11	21	56	50	1.3216	Up	0.0192001	0.0488482	DBX24_RS01340	hypothetical protein
DBX24_RS08390	31	38	118	106	1.31561	Up	6.18394e-05	0.000357854	DBX24_RS08390	M14 family zinc carboxypeptidase
DBX24_RS06715	693	761	2468	2231	1.31491	Up	1.37953e-07	1.41478e-06	DBX24_RS06715	OmpA family protein
DBX24_RS09195	38	50	148	137	1.31448	Up	2.73464e-05	0.000177037	mscL	large conductance mechanosensitive channel protein MscL
DBX24_RS07815	9	5	25	23	1.30627	NotSig	0.115223	0.213985	DBX24_RS07815	hypothetical protein
DBX24_RS00925	22	17	67	59	1.30042	Up	0.000987665	0.00386277	DBX24_RS00925	glycosyltransferase
DBX24_RS02040	2935	2978	9776	9111	1.29415	Up	2.39473e-05	0.000157881	DBX24_RS02040	hypothetical protein
DBX24_RS06240	26	39	115	96	1.29219	Up	0.0122669	0.0332096	DBX24_RS06240	efflux RND transporter periplasmic adaptor subunit
DBX24_RS02755	40	39	112	139	1.29175	Up	0.000370437	0.0016843	DBX24_RS02755	DUF4625 domain-containing protein
DBX24_RS08915	2	4	13	8	1.28747	NotSig	0.163795	0.278935	DBX24_RS08915	hypothetical protein
DBX24_RS08185	4	5	13	17	1.28728	NotSig	0.0342846	0.0805209	DBX24_RS08185	acyl carrier protein
DBX24_RS01020	87	103	301	296	1.27739	Up	1.51262e-06	1.32336e-05	gldL	gliding motility protein GldL
DBX24_RS02550	6	2	11	15	1.27414	NotSig	0.227709	0.354129	DBX24_RS02550	hypothetical protein
DBX24_RS05890	7	15	35	35	1.27305	Up	0.00531265	0.0162102	DBX24_RS05890	hypothetical protein
DBX24_RS00920	22	24	78	68	1.26816	Up	0.0048096	0.0151253	DBX24_RS00920	glycosyltransferase
DBX24_RS03005	57	40	148	158	1.2624	Up	0.00591013	0.017827	DBX24_RS03005	hypothetical protein
DBX24_RS04780	36	58	162	133	1.26048	Up	0.00141108	0.00528369	DBX24_RS04780	hypothetical protein
DBX24_RS09315	14	17	45	51	1.25328	Up	0.0157867	0.0410455	DBX24_RS09315	hypothetical protein
DBX24_RS01785	19	15	73	39	1.25245	NotSig	0.099725	0.190375	DBX24_RS01785	PadR family transcriptional regulator
DBX24_RS06195	332	426	1167	1159	1.24514	Up	2.29636e-06	1.90094e-05	DBX24_RS06195	peroxiredoxin
DBX24_RS08620	66	80	232	217	1.24187	Up	0.00100208	0.00391087	DBX24_RS08620	hypothetical protein
DBX24_RS01150	96	110	316	314	1.23794	Up	1.77598e-05	0.00012009	DBX24_RS01150	site-specific integrase
DBX24_RS03685	195	204	630	592	1.23592	Up	1.11133e-05	7.95162e-05	DBX24_RS03685	c-type cytochrome
DBX24_RS04980	51	56	179	150	1.22507	Up	0.00413038	0.0133532	DBX24_RS04980	gamma carbonic anhydrase family protein
DBX24_RS05010	0	1	1	3	1.22135	NotSig	0.486934	0.627271	DBX24_RS05010	tRNA-Val
DBX24_RS03710	343	304	964	986	1.22067	Up	4.87003e-09	6.70902e-08	aspS	aspartate--tRNA ligase
DBX24_RS04665	48	52	176	133	1.2147	NotSig	0.0245725	0.0602944	DBX24_RS04665	DinB family protein
DBX24_RS03650	70	65	224	185	1.21388	Up	1.52915e-05	0.000105329	DBX24_RS03650	MotA/TolQ/ExbB proton channel family protein
DBX24_RS09285	4	3	12	11	1.21249	NotSig	0.0678555	0.138258	purE	5-(carboxyamino)imidazole ribonucleotide mutase
DBX24_RS02890	700	776	2258	2181	1.21139	Up	3.85746e-05	0.000238955	DBX24_RS02890	hypothetical protein
DBX24_RS06490	24	26	83	69	1.21009	Up	0.00253698	0.00875377	DBX24_RS06490	adenylyltransferase/cytidyltransferase family protein
DBX24_RS04930	167	156	486	486	1.20963	Up	0.000109165	0.000589236	DBX24_RS04930	cytochrome c
DBX24_RS08785	141	157	449	446	1.20873	Up	7.28033e-05	0.00040974	DBX24_RS08785	aminoacyl-histidine dipeptidase
DBX24_RS08745	22	28	62	88	1.20646	Up	0.000519149	0.00219829	DBX24_RS08745	S9 family peptidase
DBX24_RS01315	10	21	54	41	1.20626	Up	0.0188433	0.0480452	DBX24_RS01315	DUF4134 family protein
DBX24_RS05155	200	176	577	557	1.20383	Up	0.00340963	0.0113819	DBX24_RS05155	PEGA domain-containing protein
DBX24_RS06705	40	25	80	114	1.20383	Up	0.000297036	0.00140238	pncA	bifunctional nicotinamidase/pyrazinamidase
DBX24_RS06630	40	36	118	110	1.20165	Up	5.74099e-05	0.000335714	DBX24_RS06630	NADH-quinone oxidoreductase subunit D
DBX24_RS05755	1	2	4	6	1.19969	NotSig	0.277724	0.410471	DBX24_RS05755	hypothetical protein
DBX24_RS00570	51	37	135	129	1.19906	Up	0.000206506	0.00103463	udk	uridine kinase
DBX24_RS05245	199	193	630	546	1.1945	Up	0.00284313	0.00971807	DBX24_RS05245	cytidine deaminase
DBX24_RS07540	38	24	106	84	1.18861	NotSig	0.0736617	0.148126	DBX24_RS07540	phosphohydrolase
DBX24_RS00735	48	31	144	93	1.17968	Up	0.0016373	0.00602083	DBX24_RS00735	formylglycine-generating enzyme family protein
DBX24_RS00960	19	27	76	61	1.17636	Up	0.00864026	0.0245383	DBX24_RS00960	hypothetical protein
DBX24_RS03865	66	73	222	186	1.17229	Up	0.000124244	0.000659064	DBX24_RS03865	tyrosine-type recombinase/integrase
DBX24_RS06425	220	236	736	592	1.16155	Up	2.5171e-06	2.05307e-05	tpx	thiol peroxidase
DBX24_RS03375	21	21	72	51	1.15327	Up	0.000765201	0.00309393	DBX24_RS03375	effector binding domain-containing protein
DBX24_RS05455	406	338	1309	881	1.15024	Up	0.00514808	0.0158634	DBX24_RS05455	nitrous oxide reductase accessory protein NosL
DBX24_RS03025	116	112	398	304	1.14974	NotSig	0.200359	0.324726	rpmB	50S ribosomal protein L28
DBX24_RS03225	31	32	100	83	1.14732	Up	0.000557245	0.0023379	murD	UDP-N-acetylmuramoyl-L-alanine--D-glutamate ligase
DBX24_RS06100	16	30	56	76	1.14463	Up	0.0152724	0.0399897	DBX24_RS06100	DUF3800 domain-containing protein
DBX24_RS01650	31	13	55	72	1.1418	Up	0.00685342	0.0202099	DBX24_RS01650	DUF4357 domain-containing protein
DBX24_RS06880	131	144	356	427	1.14169	Up	5.63112e-05	0.00033211	argS	arginine--tRNA ligase
DBX24_RS04505	44	45	146	110	1.13839	Up	8.77993e-06	6.40622e-05	DBX24_RS04505	hypothetical protein
DBX24_RS06640	16	8	31	39	1.13751	Up	0.00803336	0.023099	nuoF	NADH-quinone oxidoreductase subunit NuoF
DBX24_RS09020	53	64	173	161	1.13541	Up	5.72717e-06	4.42358e-05	DBX24_RS09020	AAA family ATPase
DBX24_RS01075	6	4	21	9	1.13474	NotSig	0.0723938	0.146054	DBX24_RS01075	DUF302 domain-containing protein
DBX24_RS07350	278	208	700	689	1.13233	Up	0.000691576	0.00282445	DBX24_RS07350	sigma-70 family RNA polymerase sigma factor
DBX24_RS01210	1142	1171	3387	3189	1.13086	Up	4.01882e-05	0.00024647	DBX24_RS01210	zeta toxin family protein
DBX24_RS02090	7	13	32	26	1.12873	NotSig	0.0203112	0.0511521	DBX24_RS02090	porin
DBX24_RS06075	13	28	52	65	1.12588	Up	0.00226944	0.00794948	DBX24_RS06075	nitroreductase family protein
DBX24_RS01820	17	20	52	54	1.12522	Up	0.00230024	0.00804211	DBX24_RS01820	glycosyltransferase
DBX24_RS02140	5	3	13	11	1.12521	NotSig	0.137572	0.245846	DBX24_RS02140	YkgJ family cysteine cluster protein
DBX24_RS02510	0	1	0	4	1.12083	NotSig	0.396367	0.539199	DBX24_RS02510	hypothetical protein
DBX24_RS00915	1228	1323	3629	3526	1.11817	Up	1.90806e-09	2.88712e-08	recQ	DNA helicase RecQ
DBX24_RS07180	39	44	128	107	1.11794	Up	0.00159937	0.00590486	DBX24_RS07180	WG repeat-containing protein
DBX24_RS08990	2	1	8	2	1.11154	NotSig	0.272455	0.40333	DBX24_RS08990	BspA family leucine-rich repeat surface protein
DBX24_RS04195	508	508	1483	1357	1.11132	Up	5.75787e-12	1.34545e-10	ftsH	ATP-dependent zinc metalloprotease FtsH
DBX24_RS08545	13	10	32	33	1.10345	Up	0.0138958	0.036962	DBX24_RS08545	DUF4199 domain-containing protein
DBX24_RS08325	117	109	322	309	1.10238	Up	0.000206813	0.00103463	DBX24_RS08325	NfeD family protein
DBX24_RS02405	127	147	424	344	1.10208	Up	0.000388285	0.00174823	DBX24_RS02405	thioredoxin-like domain-containing protein
DBX24_RS01655	11	9	29	28	1.09983	NotSig	0.0964014	0.185692	DBX24_RS01655	restriction endonuclease subunit S
DBX24_RS05835	48	53	182	126	1.09642	NotSig	0.264907	0.395057	DBX24_RS05835	hypothetical protein
DBX24_RS08175	28	18	73	56	1.09245	Up	0.00124411	0.00469659	DBX24_RS08175	VOC family protein
DBX24_RS04350	33	46	113	106	1.09225	Up	0.000416147	0.00183268	pncB	nicotinate phosphoribosyltransferase
DBX24_RS05655	51	54	170	125	1.09192	Up	0.0013061	0.00492052	nrdD	anaerobic ribonucleoside-triphosphate reductase
DBX24_RS00535	16	19	55	43	1.09095	NotSig	0.0256015	0.0623489	DBX24_RS00535	hypothetical protein
DBX24_RS03980	1240	1139	3362	3209	1.09013	Up	1.60196e-05	0.000109934	DBX24_RS03980	DNA-directed RNA polymerase subunit alpha
DBX24_RS00085	15112	15980	45643	41037	1.08993	Up	0.0077902	0.0225757	DBX24_RS00085	T9SS type A sorting domain-containing protein
DBX24_RS00930	10	18	40	38	1.08597	Up	0.00902934	0.0254476	DBX24_RS00930	glycosyltransferase
DBX24_RS01330	17	19	60	42	1.0856	NotSig	0.0338564	0.0796164	DBX24_RS01330	ParA family protein
DBX24_RS07920	35	36	114	84	1.08459	Up	0.0102714	0.0285989	DBX24_RS07920	thioredoxin family protein
DBX24_RS04635	54	59	156	155	1.08316	Up	0.00402197	0.0130714	DBX24_RS04635	OmpH family outer membrane protein
DBX24_RS07165	7	6	17	20	1.08275	NotSig	0.0610163	0.127996	folB	dihydroneopterin aldolase
DBX24_RS00565	6	17	30	34	1.08145	NotSig	0.033002	0.0779049	DBX24_RS00565	septum formation initiator family protein
DBX24_RS02105	184	166	464	494	1.08136	Up	1.90936e-05	0.000127245	DBX24_RS02105	porin family protein
DBX24_RS01155	62	56	178	149	1.07945	Up	0.00422401	0.013632	DBX24_RS01155	hypothetical protein
DBX24_RS05130	8	8	21	23	1.07356	NotSig	0.0654993	0.134496	DBX24_RS05130	DUF4296 domain-containing protein
DBX24_RS03330	25	20	64	60	1.07108	Up	0.00439968	0.0140273	DBX24_RS03330	acyl-CoA thioesterase
DBX24_RS05275	79	54	188	176	1.06901	Up	0.000429153	0.00186844	DBX24_RS05275	GlmU family protein
DBX24_RS06865	3958	4006	11746	9964	1.06898	Up	2.40158e-06	1.97036e-05	DBX24_RS06865	hypothetical protein
DBX24_RS05785	1	1	2	4	1.06779	NotSig	0.456549	0.598147	DBX24_RS05785	hypothetical protein
DBX24_RS04590	9	9	22	28	1.06612	NotSig	0.0506038	0.110029	brnQ	branched-chain amino acid transport system II carrier protein
DBX24_RS03045	86	82	231	224	1.06351	Up	0.000120112	0.000640448	DBX24_RS03045	glycosyltransferase family 2 protein
DBX24_RS03175	1020	1043	2787	2807	1.06248	Up	0.0010497	0.00406238	serS	serine--tRNA ligase
DBX24_RS01455	357	280	891	834	1.06114	Up	2.94472e-06	2.36381e-05	DBX24_RS01455	DUF349 domain-containing protein
DBX24_RS07255	27	19	73	53	1.05772	NotSig	0.0224692	0.055976	DBX24_RS07255	DUF5522 domain-containing protein
DBX24_RS01755	62	87	208	192	1.05126	Up	3.61454e-05	0.000226954	DBX24_RS01755	HAMP domain-containing histidine kinase
DBX24_RS01355	1	0	0	4	1.04986	NotSig	0.340471	0.481247	DBX24_RS01355	cysteine peptidase family C39 domain-containing protein
DBX24_RS02690	83	117	263	271	1.0493	Up	8.73642e-06	6.39978e-05	DBX24_RS02690	helix-turn-helix transcriptional regulator
DBX24_RS07690	14	19	43	46	1.04847	NotSig	0.0232637	0.0576	DBX24_RS07690	lipopolysaccharide core biosynthesis protein rfaS
DBX24_RS07320	2	10	21	13	1.04772	NotSig	0.11183	0.208524	DBX24_RS07320	aminotransferase class IV
DBX24_RS03620	23	17	59	49	1.04533	Up	0.00206647	0.00729511	DBX24_RS03620	CoA pyrophosphatase
DBX24_RS05545	0	0	3	0	1.04437	NotSig	0.12727	0.230786	DBX24_RS05545	BACON domain-containing protein
DBX24_RS08025	35	20	77	71	1.04079	Up	0.00149444	0.00556196	DBX24_RS08025	YdcF family protein
DBX24_RS02515	2	2	4	7	1.02994	NotSig	0.311818	0.448648	DBX24_RS02515	hypothetical protein
DBX24_RS09265	35	32	129	53	1.02896	Up	0.00423137	0.013632	DBX24_RS09265	hypothetical protein
DBX24_RS05135	175	208	551	463	1.02847	Up	1.32547e-05	9.19857e-05	rplU	50S ribosomal protein L21
DBX24_RS06665	4	8	17	16	1.02831	NotSig	0.0789168	0.156814	nuoK	NADH-quinone oxidoreductase subunit NuoK
DBX24_RS02220	91	107	237	285	1.02739	Up	0.00398061	0.0129827	DBX24_RS02220	hypothetical protein
DBX24_RS04395	5	9	14	25	1.0261	NotSig	0.125705	0.228622	DBX24_RS04395	hypothetical protein
DBX24_RS03105	70	72	215	161	1.02235	Up	1.26182e-05	8.83128e-05	DBX24_RS03105	acyl carrier protein
DBX24_RS00420	4	9	20	15	1.01939	NotSig	0.101365	0.192907	DBX24_RS00420	TIGR02757 family protein
DBX24_RS03040	340	264	1030	594	1.01871	Up	0.0142735	0.0378034	DBX24_RS03040	hypothetical protein
DBX24_RS01240	21	18	50	54	1.01507	NotSig	0.043918	0.0992321	DBX24_RS01240	M23 family metallopeptidase
DBX24_RS01235	2	6	12	10	1.01044	NotSig	0.149625	0.260819	DBX24_RS01235	hypothetical protein
DBX24_RS07520	45	30	102	94	1.00825	Up	0.00103804	0.00402568	DBX24_RS07520	hypothetical protein
DBX24_RS02225	151	150	380	405	1.00663	Up	0.00435427	0.0139548	DBX24_RS02225	DUF4254 domain-containing protein
DBX24_RS09230	361	327	878	905	1.00322	Up	1.21665e-05	8.57229e-05	DBX24_RS09230	DUF2807 domain-containing protein
DBX24_RS07210	7	19	29	39	1.00051	NotSig	0.118646	0.218801	DBX24_RS07210	hypothetical protein
DBX24_RS08315	52	59	141	146	0.995395	NotSig	0.0030703	0.0103805	DBX24_RS08315	DUF6056 family protein
DBX24_RS02400	271	244	711	632	0.994006	NotSig	0.012448	0.0335951	DBX24_RS02400	hypothetical protein
DBX24_RS03020	157	141	369	408	0.99297	NotSig	0.054405	0.11651	rpmG	50S ribosomal protein L33
DBX24_RS08155	33	30	83	80	0.991255	NotSig	0.00299043	0.0101663	DBX24_RS08155	sugar transferase
DBX24_RS07895	551	580	1416	1503	0.989924	NotSig	0.00871329	0.0247077	DBX24_RS07895	DUF3300 domain-containing protein
DBX24_RS07170	48	62	160	125	0.989873	NotSig	0.00143708	0.00537014	DBX24_RS07170	bifunctional oligoribonuclease/PAP phosphatase NrnA
DBX24_RS08940	197	222	556	518	0.987441	NotSig	4.04423e-08	4.58016e-07	DBX24_RS08940	DUF2339 domain-containing protein
DBX24_RS02235	541	565	1460	1368	0.982675	NotSig	1.62657e-06	1.39414e-05	DBX24_RS02235	50S ribosomal protein L25/general stress protein Ctc
DBX24_RS00775	590	578	1543	1472	0.982583	NotSig	0.0138324	0.0368465	DBX24_RS00775	endonuclease
DBX24_RS03475	8	1	17	8	0.981677	NotSig	0.124845	0.228	DBX24_RS03475	DUF2520 domain-containing protein
DBX24_RS00430	16	13	35	40	0.980755	NotSig	0.0109094	0.0301478	DBX24_RS00430	ribonuclease Z
DBX24_RS09070	34	40	98	92	0.978703	NotSig	0.00112093	0.00430194	DBX24_RS09070	SRPBCC family protein
DBX24_RS07775	18	10	33	39	0.977503	NotSig	0.0334156	0.0787805	DBX24_RS07775	hypothetical protein
DBX24_RS07025	19	26	52	63	0.977217	NotSig	0.00554558	0.016893	DBX24_RS07025	MarC family protein
DBX24_RS07965	11	10	32	23	0.976776	NotSig	0.0502193	0.10958	gldD	gliding motility lipoprotein GldD
DBX24_RS06875	256	305	787	647	0.97659	NotSig	5.97106e-05	0.000346622	DBX24_RS06875	hydroxymethylglutaryl-CoA synthase family protein
DBX24_RS05880	1	1	2	4	0.973416	NotSig	0.490733	0.630136	DBX24_RS05880	hypothetical protein
DBX24_RS06675	15	15	32	45	0.969273	NotSig	0.0233083	0.0576	DBX24_RS06675	NADH-quinone oxidoreductase subunit M
DBX24_RS03345	309	293	781	748	0.967016	NotSig	0.00184526	0.00665302	DBX24_RS03345	BspA family leucine-rich repeat surface protein
DBX24_RS01320	13	17	42	35	0.96685	NotSig	0.0575725	0.121879	DBX24_RS01320	hypothetical protein
DBX24_RS02495	1	6	7	11	0.96206	NotSig	0.232666	0.359415	DBX24_RS02495	hypothetical protein
DBX24_RS03855	9	11	32	20	0.961858	NotSig	0.0454543	0.102239	DBX24_RS03855	tRNA-Thr
DBX24_RS05915	17	21	57	40	0.961749	NotSig	0.0379088	0.0880246	DBX24_RS05915	outer membrane beta-barrel protein
DBX24_RS05475	3119	3443	8443	8030	0.953852	NotSig	0.000552527	0.00232338	DBX24_RS05475	DNA starvation/stationary phase protection protein
DBX24_RS00610	59	54	152	132	0.951467	NotSig	4.55834e-05	0.00027499	DBX24_RS00610	valine--tRNA ligase
DBX24_RS03265	30	31	87	67	0.950521	NotSig	0.00234407	0.00816443	DBX24_RS03265	alpha/beta hydrolase
DBX24_RS06890	117	93	270	257	0.949926	NotSig	0.000324657	0.00151408	DBX24_RS06890	hypothetical protein
DBX24_RS04745	4	4	13	8	0.947571	NotSig	0.187761	0.30947	DBX24_RS04745	hypothetical protein
DBX24_RS03205	16	22	44	52	0.944605	NotSig	0.0409363	0.0935253	DBX24_RS03205	cell division protein FtsQ
DBX24_RS09075	24	27	56	72	0.944592	NotSig	0.00643969	0.0191737	DBX24_RS09075	KpsF/GutQ family sugar-phosphate isomerase
DBX24_RS03870	91	73	322	102	0.94289	NotSig	0.0313194	0.0744087	rpsU	30S ribosomal protein S21
DBX24_RS01230	17	21	55	41	0.938377	NotSig	0.0527933	0.113851	DBX24_RS01230	hypothetical protein
DBX24_RS02215	139	107	341	276	0.934644	NotSig	0.015765	0.0410455	ribA	GTP cyclohydrolase II
DBX24_RS05240	651	673	1743	1547	0.934447	NotSig	0.00177533	0.00645131	rpsB	30S ribosomal protein S2
DBX24_RS02985	563	595	1505	1365	0.932717	NotSig	0.00102034	0.00396538	DBX24_RS02985	RagB/SusD family nutrient uptake outer membrane protein
DBX24_RS07515	17	10	40	28	0.932163	NotSig	0.160144	0.273982	DBX24_RS07515	hypothetical protein
DBX24_RS08140	12	16	36	34	0.927613	NotSig	0.0455156	0.102239	DBX24_RS08140	alkanesulfonate monooxygenase
DBX24_RS02020	8	4	21	10	0.926826	NotSig	0.121955	0.223838	rimM	ribosome maturation factor RimM
DBX24_RS05830	2	1	4	5	0.92388	NotSig	0.22373	0.350251	DBX24_RS05830	hypothetical protein
DBX24_RS02500	3	7	13	13	0.922436	NotSig	0.33793	0.478023	DBX24_RS02500	nucleotidyltransferase
DBX24_RS03785	139	164	370	371	0.92179	NotSig	7.19959e-05	0.000407683	DBX24_RS03785	NYN domain-containing protein
DBX24_RS08580	77	77	184	193	0.915607	NotSig	0.00675893	0.0199632	DBX24_RS08580	5'-nucleotidase C-terminal domain-containing protein
DBX24_RS04890	439	360	1004	948	0.911533	NotSig	0.000617191	0.00255456	DBX24_RS04890	DUF5689 domain-containing protein
DBX24_RS06180	24	22	59	56	0.910897	NotSig	0.161246	0.274848	DBX24_RS06180	phosphoadenylyl-sulfate reductase
DBX24_RS06895	19	35	68	65	0.910734	NotSig	0.062296	0.129795	dapF	diaminopimelate epimerase
DBX24_RS05710	9	13	25	29	0.909976	NotSig	0.0562444	0.119754	DBX24_RS05710	hypothetical protein
DBX24_RS03350	72	67	164	175	0.909827	NotSig	0.00859104	0.024462	DBX24_RS03350	methyltransferase domain-containing protein
DBX24_RS08310	44	58	125	122	0.903321	NotSig	0.00276722	0.00949496	DBX24_RS08310	glycosyltransferase family 2 protein
DBX24_RS06495	19	23	56	48	0.902856	NotSig	0.109227	0.205119	rfbC	dTDP-4-dehydrorhamnose 3,5-epimerase
DBX24_RS01540	158	154	394	361	0.900267	NotSig	0.00025056	0.00121756	DBX24_RS01540	long-chain fatty acid--CoA ligase
DBX24_RS04400	10	9	28	20	0.899942	NotSig	0.121983	0.223838	DBX24_RS04400	hypothetical protein
DBX24_RS07215	165	144	373	375	0.899339	NotSig	0.00268077	0.00921545	DBX24_RS07215	DUF4139 domain-containing protein
DBX24_RS05870	2	3	2	10	0.896192	NotSig	0.519676	0.656172	DBX24_RS05870	hypothetical protein
DBX24_RS08910	0	2	4	2	0.894352	NotSig	0.341428	0.482219	DBX24_RS08910	phospholipase D-like domain-containing protein
DBX24_RS08030	18	18	49	39	0.890763	NotSig	0.0628657	0.130486	DBX24_RS08030	MarR family transcriptional regulator
DBX24_RS07845	41	35	90	93	0.890268	NotSig	0.00525637	0.0160877	DBX24_RS07845	PASTA domain-containing protein
DBX24_RS08285	4	8	15	15	0.888916	NotSig	0.0809658	0.160024	DBX24_RS08285	hypothetical protein
DBX24_RS08680	41	58	118	120	0.888494	NotSig	0.0272963	0.0660406	DBX24_RS08680	reverse transcriptase family protein
DBX24_RS04630	212	249	575	528	0.884874	NotSig	0.000776897	0.00312451	DBX24_RS04630	BamA/TamA family outer membrane protein
DBX24_RS03960	26	20	55	56	0.882091	NotSig	0.0120317	0.0327105	mutS	DNA mismatch repair protein MutS
DBX24_RS01180	9	5	19	15	0.86675	NotSig	0.306733	0.442367	DBX24_RS01180	DUF3853 family protein
DBX24_RS03185	54	50	131	116	0.864979	NotSig	0.0555497	0.118686	DBX24_RS03185	hypothetical protein
DBX24_RS04690	153	159	390	347	0.859176	NotSig	0.00860014	0.024462	accB	acetyl-CoA carboxylase biotin carboxyl carrier protein
DBX24_RS02885	43	45	109	102	0.858147	NotSig	0.175873	0.294344	DBX24_RS02885	tail fiber domain-containing protein
DBX24_RS06205	41	41	102	91	0.852773	NotSig	0.0236395	0.0583403	DBX24_RS06205	DUF6261 family protein
DBX24_RS04685	34	37	74	91	0.841262	NotSig	0.0609544	0.127996	DBX24_RS04685	DUF502 domain-containing protein
DBX24_RS04785	67	74	180	148	0.834448	NotSig	0.0104328	0.0289608	DBX24_RS04785	aminoglycoside phosphotransferase family protein
DBX24_RS00810	4	0	7	3	0.831184	NotSig	0.377901	0.517643	DBX24_RS00810	Crp/Fnr family transcriptional regulator
DBX24_RS04610	88	89	223	185	0.828869	NotSig	0.00036899	0.0016843	DBX24_RS04610	polysaccharide biosynthesis/export family protein
DBX24_RS00410	43	42	99	97	0.826794	NotSig	0.00389068	0.0127512	fsa	fructose-6-phosphate aldolase
DBX24_RS08825	56	54	139	115	0.822001	NotSig	0.0377247	0.0877075	rpsF	30S ribosomal protein S6
DBX24_RS08295	5	10	19	16	0.819106	NotSig	0.172195	0.29003	DBX24_RS08295	hypothetical protein
DBX24_RS06885	44	43	90	108	0.81607	NotSig	0.00967875	0.0270302	pnuC	nicotinamide riboside transporter PnuC
DBX24_RS02245	76	84	178	185	0.8106	NotSig	0.00302027	0.0102489	sufB	Fe-S cluster assembly protein SufB
DBX24_RS02855	24	12	31	51	0.808773	NotSig	0.0386408	0.0891636	DBX24_RS02855	hypothetical protein
DBX24_RS00205	27	30	60	69	0.804981	NotSig	0.0632021	0.130675	DBX24_RS00205	DUF4241 domain-containing protein
DBX24_RS09465	0	1	2	1	0.798171	NotSig	0.615782	0.74143	DBX24_RS09465	hypothetical protein
DBX24_RS03790	0	1	3	0	0.795892	NotSig	0.528085	0.662627	DBX24_RS03790	tRNA-Glu
DBX24_RS07135	169	167	389	365	0.794371	NotSig	0.000495214	0.00211612	lpxD	UDP-3-O-(3-hydroxymyristoyl)glucosamine N-acyltransferase
DBX24_RS06455	1	0	1	2	0.793872	NotSig	0.507598	0.644891	DBX24_RS06455	tRNA-Arg
DBX24_RS04720	4	0	8	2	0.791189	NotSig	0.455916	0.598147	DBX24_RS04720	hypothetical protein
DBX24_RS00145	56	44	111	113	0.789076	NotSig	0.0152612	0.0399897	DBX24_RS00145	HIT family protein
DBX24_RS05850	3	3	7	7	0.786618	NotSig	0.29749	0.431734	DBX24_RS05850	hypothetical protein
DBX24_RS08610	99	82	200	203	0.783167	NotSig	0.000784785	0.00314937	ubiE	bifunctional demethylmenaquinone methyltransferase/2-methoxy-6-polyprenyl-1,4-benzoquinol methylase UbiE
DBX24_RS05910	19	12	40	30	0.779419	NotSig	0.0966064	0.185692	DBX24_RS05910	PorT family protein
DBX24_RS02800	15	24	47	40	0.771387	NotSig	0.043309	0.0980962	tilS	tRNA lysidine(34) synthetase TilS
DBX24_RS00165	12	0	20	8	0.771227	NotSig	0.238878	0.365041	DBX24_RS00165	DNA-3-methyladenine glycosylase I
DBX24_RS07485	12	17	42	24	0.768571	NotSig	0.208902	0.335625	DBX24_RS07485	1,4-dihydroxy-2-naphthoyl-CoA synthase
DBX24_RS06905	9	7	15	21	0.767112	NotSig	0.230744	0.356744	DBX24_RS06905	hypothetical protein
DBX24_RS03765	11	15	28	30	0.764813	NotSig	0.295745	0.430216	DBX24_RS03765	sigma-70 family RNA polymerase sigma factor
DBX24_RS06355	9	16	32	24	0.761778	NotSig	0.167814	0.283946	DBX24_RS06355	DUF4292 domain-containing protein
DBX24_RS01335	87	94	185	212	0.761501	NotSig	0.0487116	0.107778	DBX24_RS01335	relaxase/mobilization nuclease domain-containing protein
DBX24_RS01700	19	24	59	37	0.760839	NotSig	0.0838998	0.16459	DBX24_RS01700	F0F1 ATP synthase subunit B
DBX24_RS00995	13	10	27	24	0.759843	NotSig	0.13786	0.245991	DBX24_RS00995	uracil-DNA glycosylase
DBX24_RS03260	4	12	21	16	0.757579	NotSig	0.412613	0.556786	rsmH	16S rRNA (cytosine(1402)-N(4))-methyltransferase RsmH
DBX24_RS03810	589	592	1357	1229	0.753048	NotSig	0.0166542	0.0430584	pckA	phosphoenolpyruvate carboxykinase (ATP)
DBX24_RS08180	64	81	181	137	0.752135	NotSig	0.00489947	0.0153817	DBX24_RS08180	HAD-IIIC family phosphatase
DBX24_RS01895	23	13	49	31	0.749821	NotSig	0.0771173	0.153735	DBX24_RS01895	decaprenyl-phosphate phosphoribosyltransferase
DBX24_RS02480	9	5	15	16	0.748663	NotSig	0.207472	0.333909	DBX24_RS02480	hypothetical protein
DBX24_RS04120	36	22	77	51	0.747457	NotSig	0.0462697	0.103784	rsmI	16S rRNA (cytidine(1402)-2'-O)-methyltransferase
DBX24_RS07390	493	530	1176	1051	0.747355	NotSig	0.00572319	0.0173481	sucD	succinate--CoA ligase subunit alpha
DBX24_RS02535	8	11	24	18	0.747311	NotSig	0.176243	0.294592	DBX24_RS02535	phage tail tape measure protein
DBX24_RS04545	19	12	31	37	0.746548	NotSig	0.0375697	0.0874573	DBX24_RS04545	CBS domain-containing protein
DBX24_RS08065	72	71	157	157	0.746234	NotSig	0.158233	0.271972	def	peptide deformylase
DBX24_RS09060	104	94	231	200	0.744516	NotSig	0.00495877	0.0155227	DBX24_RS09060	adenylosuccinate synthase
DBX24_RS08715	22	15	43	39	0.741557	NotSig	0.237568	0.363942	DBX24_RS08715	phosphoribosylaminoimidazolesuccinocarboxamide synthase
DBX24_RS08255	61	84	161	152	0.737883	NotSig	0.0114806	0.031444	DBX24_RS08255	YncE family protein
DBX24_RS02240	27	23	63	54	0.737559	NotSig	0.509198	0.646478	DBX24_RS02240	iron-sulfur cluster assembly accessory protein
DBX24_RS00020	636	759	1446	1554	0.736088	NotSig	0.0208307	0.052389	rpmI	50S ribosomal protein L35
DBX24_RS02420	595	512	1277	1118	0.734586	NotSig	0.00845092	0.0241492	DBX24_RS02420	type I restriction-modification system subunit M
DBX24_RS03645	116	124	247	268	0.73378	NotSig	0.00436999	0.013981	DBX24_RS03645	biopolymer transporter ExbD
DBX24_RS03845	4	2	13	1	0.726685	NotSig	0.37826	0.517643	DBX24_RS03845	tRNA-Gly
DBX24_RS07370	62	49	126	112	0.720504	NotSig	0.0122773	0.0332096	DBX24_RS07370	DUF4290 domain-containing protein
DBX24_RS07590	14	16	42	23	0.719683	NotSig	0.0873045	0.169825	DBX24_RS07590	hypothetical protein
DBX24_RS07360	107	113	241	234	0.715447	NotSig	0.234467	0.361895	DBX24_RS07360	hypothetical protein
DBX24_RS06810	15	7	22	25	0.715273	NotSig	0.21182	0.337959	DBX24_RS06810	AAA family ATPase
DBX24_RS03255	10	9	23	18	0.708849	NotSig	0.221579	0.348114	DBX24_RS03255	FtsL-like putative cell division protein
DBX24_RS03530	2	8	15	7	0.707131	NotSig	0.278932	0.410941	DBX24_RS03530	DUF6452 family protein
DBX24_RS05195	15	6	24	21	0.706806	NotSig	0.211535	0.337797	DBX24_RS05195	TIGR00730 family Rossman fold protein
DBX24_RS01695	20	17	44	35	0.705591	NotSig	0.0482879	0.107161	atpH	ATP synthase F1 subunit delta
DBX24_RS01125	19	26	45	50	0.698207	NotSig	0.15245	0.264495	serC	3-phosphoserine/phosphohydroxythreonine transaminase
DBX24_RS07695	13	21	37	35	0.696126	NotSig	0.190878	0.314328	DBX24_RS07695	glycosyltransferase family 4 protein
DBX24_RS06530	10	9	20	20	0.69357	NotSig	0.235659	0.362522	DBX24_RS06530	sigma-70 family RNA polymerase sigma factor
DBX24_RS05210	23	30	52	59	0.693397	NotSig	0.0633699	0.130851	DBX24_RS05210	DUF3820 family protein
DBX24_RS00005	111	103	236	214	0.691912	NotSig	0.0591528	0.124795	dnaA	chromosomal replication initiator protein DnaA
DBX24_RS02430	77	68	164	140	0.690134	NotSig	0.00892551	0.0251934	DBX24_RS02430	restriction endonuclease subunit S
DBX24_RS03625	99	93	173	226	0.689987	NotSig	0.0421436	0.0956914	DBX24_RS03625	substrate-binding domain-containing protein
DBX24_RS00505	6	9	13	19	0.689677	NotSig	0.350458	0.490506	DBX24_RS00505	DUF2892 domain-containing protein
DBX24_RS05380	192	226	441	422	0.67466	NotSig	0.0168494	0.0434414	DBX24_RS05380	ribonuclease E/G
DBX24_RS05080	60	44	128	90	0.671408	NotSig	0.170062	0.28696	smpB	SsrA-binding protein SmpB
DBX24_RS07380	103	113	231	214	0.671219	NotSig	0.00716569	0.0210635	DBX24_RS07380	UDP-glucose/GDP-mannose dehydrogenase family protein
DBX24_RS08125	193	176	450	316	0.669063	NotSig	0.00882215	0.0249398	DBX24_RS08125	tyrosine-protein kinase
DBX24_RS03545	40	31	60	85	0.665608	NotSig	0.069805	0.141604	DBX24_RS03545	aminodeoxychorismate synthase component I
DBX24_RS00160	1	5	4	9	0.664088	NotSig	0.541648	0.674229	DBX24_RS00160	DUF4298 domain-containing protein
DBX24_RS02425	80	71	169	142	0.660562	NotSig	0.0491751	0.108456	DBX24_RS02425	virulence RhuM family protein
DBX24_RS04315	19	26	40	52	0.65932	NotSig	0.154284	0.266876	DBX24_RS04315	hypothetical protein
DBX24_RS01715	5	4	10	9	0.658502	NotSig	0.501784	0.640148	DBX24_RS01715	hypothetical protein
DBX24_RS01490	8	15	27	21	0.657109	NotSig	0.221163	0.347758	DBX24_RS01490	MotA/TolQ/ExbB proton channel family protein
DBX24_RS08130	44	37	89	77	0.654813	NotSig	0.0569248	0.120924	DBX24_RS08130	SDR family oxidoreductase
DBX24_RS02490	11	10	24	19	0.646287	NotSig	0.219363	0.345811	DBX24_RS02490	hypothetical protein
DBX24_RS01640	202	171	349	403	0.643032	NotSig	0.0392469	0.0903364	DBX24_RS01640	RelA/SpoT family protein
DBX24_RS03070	6	9	17	14	0.642432	NotSig	0.228002	0.354276	DBX24_RS03070	acyltransferase
DBX24_RS00780	41	48	102	79	0.641648	NotSig	0.0361635	0.0845962	DBX24_RS00780	endonuclease
DBX24_RS04885	10	4	15	14	0.640635	NotSig	0.387194	0.528668	DBX24_RS04885	DCC1-like thiol-disulfide oxidoreductase family protein
DBX24_RS03015	72	62	146	125	0.639625	NotSig	0.0761945	0.152224	DBX24_RS03015	DUF4295 domain-containing protein
DBX24_RS02045	10488	10563	22615	19682	0.633724	NotSig	0.000373012	0.00169184	DBX24_RS02045	hypothetical protein
DBX24_RS04855	303	309	645	587	0.633165	NotSig	0.0532795	0.114765	DBX24_RS04855	CCC motif membrane protein
DBX24_RS00530	41	31	79	66	0.629798	NotSig	0.119018	0.219268	DBX24_RS00530	Txe/YoeB family addiction module toxin
DBX24_RS08415	51	48	105	93	0.625411	NotSig	0.0260468	0.0632663	DBX24_RS08415	glutaminase
DBX24_RS01840	1172	1183	2494	2222	0.625366	NotSig	0.041316	0.0941596	DBX24_RS01840	malate dehydrogenase
DBX24_RS08760	6	20	25	27	0.624553	NotSig	0.235128	0.362121	DBX24_RS08760	low molecular weight phosphotyrosine protein phosphatase
DBX24_RS01865	284	294	546	600	0.623161	NotSig	0.00293049	0.00998096	DBX24_RS01865	translocation/assembly module TamB
DBX24_RS02460	14	18	31	33	0.621658	NotSig	0.208588	0.335412	DBX24_RS02460	SIMPL domain-containing protein
DBX24_RS01910	23	25	49	47	0.619437	NotSig	0.202124	0.32686	DBX24_RS01910	LemA family protein
DBX24_RS02820	25	31	60	52	0.617047	NotSig	0.0765319	0.152733	DBX24_RS02820	ComEC/Rec2 family competence protein
DBX24_RS02595	12	18	35	25	0.614587	NotSig	0.156609	0.269431	DBX24_RS02595	DUF935 family protein
DBX24_RS00280	58	46	104	102	0.611107	NotSig	0.0321877	0.0761777	DBX24_RS00280	nucleoid-associated protein
DBX24_RS04790	31	10	35	47	0.609092	NotSig	0.247585	0.375856	DBX24_RS04790	ATP-binding protein
DBX24_RS02575	26	38	68	59	0.608976	NotSig	0.199223	0.323595	DBX24_RS02575	caudovirus prohead protease
DBX24_RS05715	7	5	13	11	0.597381	NotSig	0.437967	0.581228	DBX24_RS05715	hypothetical protein
DBX24_RS03230	80	74	152	149	0.595142	NotSig	0.0253803	0.0619735	mraY	phospho-N-acetylmuramoyl-pentapeptide-transferase
DBX24_RS00240	0	1	0	3	0.594616	NotSig	0.468358	0.610155	DBX24_RS00240	class I SAM-dependent methyltransferase
DBX24_RS00955	3	6	5	13	0.59361	NotSig	0.371183	0.512098	DBX24_RS00955	Na+/H+ antiporter NhaC family protein
DBX24_RS09355	16	9	28	22	0.592732	NotSig	0.424058	0.567254	DBX24_RS09355	type III secretion system effector protein
DBX24_RS08075	51	53	96	106	0.589787	NotSig	0.0387026	0.0891949	DBX24_RS08075	DNA replication/repair protein RecF
DBX24_RS00685	578	636	1209	1147	0.586474	NotSig	0.0162112	0.0420307	DBX24_RS00685	M48 family metalloprotease
DBX24_RS00590	8	2	10	10	0.58315	NotSig	0.348548	0.488921	DBX24_RS00590	phosphatase PAP2 family protein
DBX24_RS08085	25	15	41	37	0.580024	NotSig	0.227018	0.353352	DBX24_RS08085	twin-arginine translocase TatA/TatE family subunit
DBX24_RS02525	9	2	19	4	0.578813	NotSig	0.63221	0.756357	DBX24_RS02525	hypothetical protein
DBX24_RS00485	76	88	179	139	0.578375	NotSig	0.0270009	0.0654975	era	GTPase Era
DBX24_RS03290	25	27	59	42	0.575693	NotSig	0.0748199	0.149965	DBX24_RS03290	transferase
DBX24_RS05125	30	33	60	62	0.575593	NotSig	0.111458	0.20825	DBX24_RS05125	polyprenol monophosphomannose synthase
DBX24_RS03455	206	228	437	398	0.572894	NotSig	0.0162412	0.0420494	bamD	outer membrane protein assembly factor BamD
DBX24_RS06450	20	12	34	28	0.56657	NotSig	0.239112	0.365096	DBX24_RS06450	tRNA-Pro
DBX24_RS04990	136	134	303	218	0.566375	NotSig	0.042403	0.0961621	mreC	rod shape-determining protein MreC
DBX24_RS02440	170	161	325	309	0.564044	NotSig	0.0469575	0.104944	DBX24_RS02440	type I restriction endonuclease subunit R
DBX24_RS05345	70	66	118	142	0.5638	NotSig	0.204082	0.329313	DBX24_RS05345	hypothetical protein
DBX24_RS05855	3	0	2	6	0.563292	NotSig	0.818699	0.893742	DBX24_RS05855	hypothetical protein
DBX24_RS05865	5	2	8	6	0.562621	NotSig	0.452606	0.595517	DBX24_RS05865	RHS repeat-associated core domain-containing protein
DBX24_RS03835	4292	4399	8504	8061	0.561002	NotSig	0.00596595	0.017966	tuf	elongation factor Tu
DBX24_RS05945	191	229	423	378	0.56073	NotSig	0.0129998	0.0349311	cysK	cysteine synthase A
DBX24_RS00645	8	14	19	23	0.553699	NotSig	0.220508	0.347023	DBX24_RS00645	hypothetical protein
DBX24_RS07340	8	16	23	23	0.552438	NotSig	0.191551	0.314873	DBX24_RS07340	glycoside hydrolase family 3 protein
DBX24_RS01760	41	42	90	69	0.551814	NotSig	0.124808	0.228	DBX24_RS01760	response regulator transcription factor
DBX24_RS07015	15	24	35	39	0.549851	NotSig	0.17634	0.294592	DBX24_RS07015	BatD family protein
DBX24_RS02670	30	26	58	48	0.546006	NotSig	0.131523	0.237102	DBX24_RS02670	ATP-binding protein
DBX24_RS06340	16	12	21	32	0.545122	NotSig	0.21311	0.339085	DBX24_RS06340	SUF system Fe-S cluster assembly protein
DBX24_RS07560	169	164	325	302	0.541115	NotSig	0.0133784	0.035792	porU	type IX secretion system sortase PorU
DBX24_RS03370	26	34	65	49	0.539884	NotSig	0.229004	0.354649	DBX24_RS03370	MFS transporter
DBX24_RS01535	53	63	109	109	0.53954	NotSig	0.0817027	0.161308	DBX24_RS01535	diphosphomevalonate decarboxylase
DBX24_RS06190	314	386	625	683	0.537671	NotSig	0.0572339	0.121441	DBX24_RS06190	thioredoxin family protein
DBX24_RS07010	36	18	47	54	0.520838	NotSig	0.371451	0.512098	DBX24_RS07010	tetratricopeptide repeat protein
DBX24_RS03720	141	125	265	231	0.520103	NotSig	0.139842	0.248219	DBX24_RS03720	tetratricopeptide repeat protein
DBX24_RS08380	27	24	49	46	0.519568	NotSig	0.145189	0.254835	DBX24_RS08380	helix-turn-helix domain-containing protein
DBX24_RS03275	26	10	27	40	0.517368	NotSig	0.240863	0.366859	DBX24_RS03275	GNAT family N-acetyltransferase
DBX24_RS01545	33	51	76	79	0.515169	NotSig	0.0622725	0.129795	DBX24_RS01545	NAD-dependent epimerase/dehydratase family protein
DBX24_RS03630	7	12	22	14	0.513423	NotSig	0.327718	0.467156	DBX24_RS03630	C4-dicarboxylate ABC transporter
DBX24_RS04220	148	138	259	267	0.510483	NotSig	0.0136251	0.0363468	pta	phosphate acetyltransferase
DBX24_RS06120	13	8	19	20	0.507833	NotSig	0.261978	0.392054	DBX24_RS06120	barstar family protein
DBX24_RS01365	13	15	27	25	0.505961	NotSig	0.321976	0.460393	DBX24_RS01365	HlyD family efflux transporter periplasmic adaptor subunit
DBX24_RS07715	19	11	32	24	0.505173	NotSig	0.255991	0.385653	DBX24_RS07715	DUF2029 domain-containing protein
DBX24_RS04750	301	270	515	530	0.503865	NotSig	0.0170553	0.0438496	DBX24_RS04750	LysM peptidoglycan-binding domain-containing protein
DBX24_RS06760	7	4	14	7	0.50386	NotSig	0.34388	0.48391	DBX24_RS06760	trimeric intracellular cation channel family protein
DBX24_RS02645	4	6	5	13	0.502546	NotSig	0.616118	0.74143	DBX24_RS02645	hypothetical protein
DBX24_RS01245	1299	1513	2475	2663	0.5018	NotSig	0.186827	0.308205	DBX24_RS01245	hypothetical protein
DBX24_RS00495	25	20	35	47	0.500851	NotSig	0.214757	0.340293	DBX24_RS00495	efflux RND transporter periplasmic adaptor subunit
DBX24_RS01955	43	36	76	69	0.500386	NotSig	0.0608827	0.127996	DBX24_RS01955	DUF3108 domain-containing protein
DBX24_RS04185	2	7	12	5	0.497306	NotSig	0.500357	0.638769	DBX24_RS04185	biotin--[acetyl-CoA-carboxylase] ligase
DBX24_RS02715	39	63	85	100	0.496618	NotSig	0.115015	0.213985	DBX24_RS02715	UDP-2,3-diacylglucosamine diphosphatase
DBX24_RS01875	610	581	1206	989	0.496224	NotSig	0.278797	0.410941	DBX24_RS01875	AsnC family transcriptional regulator
DBX24_RS02330	51	49	114	71	0.493149	NotSig	0.255942	0.385653	DBX24_RS02330	DUF1232 domain-containing protein
DBX24_RS02255	67	78	143	122	0.491615	NotSig	0.212616	0.338937	sufC	Fe-S cluster assembly ATPase SufC
DBX24_RS07260	27	33	63	47	0.491288	NotSig	0.153929	0.266559	DBX24_RS07260	hypothetical protein
DBX24_RS07765	224	239	434	400	0.478633	NotSig	0.0255862	0.0623489	purB	adenylosuccinate lyase
DBX24_RS01935	18	35	42	53	0.476283	NotSig	0.210859	0.33701	DBX24_RS01935	YqgE/AlgH family protein
DBX24_RS00655	8	7	7	20	0.476179	NotSig	0.704533	0.818482	DBX24_RS00655	tRNA-Arg
DBX24_RS02345	82	97	153	168	0.475091	NotSig	0.197837	0.322052	DBX24_RS02345	thioredoxin fold domain-containing protein
DBX24_RS05405	46	49	89	82	0.474307	NotSig	0.104141	0.197173	DBX24_RS05405	TonB-dependent receptor plug domain-containing protein
DBX24_RS04385	42	30	62	68	0.471531	NotSig	0.343928	0.48391	DBX24_RS04385	hypothetical protein
DBX24_RS00015	1488	1505	3000	2388	0.470762	NotSig	0.0518307	0.112432	rplT	50S ribosomal protein L20
DBX24_RS05530	13	13	24	23	0.469657	NotSig	0.335482	0.475757	ruvA	Holliday junction branch migration protein RuvA
DBX24_RS00690	406	425	787	702	0.46795	NotSig	0.0975109	0.186921	DBX24_RS00690	SDR family oxidoreductase
DBX24_RS02270	13	13	25	22	0.466606	NotSig	0.257271	0.38643	DBX24_RS02270	Ig-like domain-containing protein
DBX24_RS07705	72	55	107	120	0.465887	NotSig	0.21356	0.339085	DBX24_RS07705	hypothetical protein
DBX24_RS00900	118	106	241	164	0.459872	NotSig	0.368013	0.508497	secG	preprotein translocase subunit SecG
DBX24_RS01385	13	30	43	34	0.459504	NotSig	0.194821	0.318548	DBX24_RS01385	carbonic anhydrase
DBX24_RS02085	67	82	140	124	0.453947	NotSig	0.0692925	0.140719	DBX24_RS02085	VTT domain-containing protein
DBX24_RS03200	83	94	159	155	0.453664	NotSig	0.240481	0.36658	ftsA	cell division protein FtsA
DBX24_RS00770	3	1	2	5	0.452506	NotSig	0.776197	0.867874	DBX24_RS00770	hypothetical protein
DBX24_RS04660	109	113	174	216	0.452011	NotSig	0.0627379	0.130486	DBX24_RS04660	amidohydrolase
DBX24_RS08375	65	68	120	115	0.449888	NotSig	0.177292	0.295647	DBX24_RS08375	PhoH family protein
DBX24_RS01495	220	246	417	403	0.447276	NotSig	0.0452978	0.1021	kbl	glycine C-acetyltransferase
DBX24_RS06805	1	0	2	0	0.444405	NotSig	0.817918	0.893418	DBX24_RS06805	tRNA-Lys
DBX24_RS08500	30	31	62	46	0.44238	NotSig	0.254656	0.384693	DBX24_RS08500	THUMP domain-containing protein
DBX24_RS09290	8	10	13	19	0.442149	NotSig	0.359082	0.499522	DBX24_RS09290	RHS repeat protein
DBX24_RS03060	73	73	137	120	0.440887	NotSig	0.115925	0.214642	pgi	glucose-6-phosphate isomerase
DBX24_RS00030	356	386	640	658	0.44035	NotSig	0.0970066	0.186148	thrS	threonine--tRNA ligase
DBX24_RS04935	535	506	972	862	0.439918	NotSig	0.212849	0.339016	DBX24_RS04935	quinol:cytochrome C oxidoreductase
DBX24_RS00445	407	490	797	773	0.43918	NotSig	0.111447	0.20825	DBX24_RS00445	hypothetical protein
DBX24_RS06375	33	29	56	53	0.438043	NotSig	0.172828	0.290565	DBX24_RS06375	NAD(P)H-dependent oxidoreductase
DBX24_RS04310	18	15	32	26	0.434514	NotSig	0.333694	0.4745	DBX24_RS04310	TatD family hydrolase
DBX24_RS02625	3	6	9	7	0.43447	NotSig	0.770082	0.865721	DBX24_RS02625	hypothetical protein
DBX24_RS00385	34	43	71	64	0.43365	NotSig	0.321059	0.459438	DBX24_RS00385	ATP-binding protein
DBX24_RS00640	0	0	0	1	0.430681	NotSig	0.759721	0.856716	DBX24_RS00640	tRNA-Leu
DBX24_RS03150	43	52	83	82	0.425908	NotSig	0.108717	0.204787	DBX24_RS03150	(Fe-S)-binding protein
DBX24_RS04555	233	199	410	342	0.422197	NotSig	0.0982508	0.188144	fbaA	class II fructose-bisphosphate aldolase
DBX24_RS08555	33	21	58	37	0.421991	NotSig	0.253185	0.383098	mtaB	tRNA (N(6)-L-threonylcarbamoyladenosine(37)-C(2))-methylthiotransferase MtaB
DBX24_RS09150	34	38	64	61	0.42179	NotSig	0.209341	0.335689	DBX24_RS09150	DNA gyrase/topoisomerase IV subunit A
DBX24_RS02720	38	28	50	64	0.421421	NotSig	0.191343	0.314812	DBX24_RS02720	6-carboxytetrahydropterin synthase
DBX24_RS05350	53	53	102	82	0.419263	NotSig	0.205101	0.330669	DBX24_RS05350	hypothetical protein
DBX24_RS01360	8	15	23	17	0.416654	NotSig	0.488656	0.628613	DBX24_RS01360	peptidase domain-containing ABC transporter
DBX24_RS01550	233	247	422	405	0.416489	NotSig	0.0627726	0.130486	DBX24_RS01550	hypothetical protein
DBX24_RS02000	24	20	35	41	0.413795	NotSig	0.28035	0.412701	DBX24_RS02000	copper resistance protein CopD
DBX24_RS01620	582	627	1086	996	0.413644	NotSig	0.091315	0.176696	DBX24_RS01620	alkaline phosphatase
DBX24_RS08190	21	38	57	45	0.410732	NotSig	0.29174	0.425733	DBX24_RS08190	SDR family oxidoreductase
DBX24_RS05310	2	2	6	1	0.405449	NotSig	0.82168	0.895858	DBX24_RS05310	hypothetical protein
DBX24_RS08080	18	17	28	32	0.404993	NotSig	0.419428	0.563392	DBX24_RS08080	methylated-DNA--[protein]-cysteine S-methyltransferase
DBX24_RS06225	70	60	129	95	0.403457	NotSig	0.177554	0.295817	DBX24_RS06225	GNAT family N-acetyltransferase
DBX24_RS06750	14	23	38	26	0.400573	NotSig	0.350475	0.490506	sbcD	exonuclease subunit SbcD
DBX24_RS03850	157	134	303	199	0.400342	NotSig	0.151425	0.263212	DBX24_RS03850	tRNA-Tyr
DBX24_RS02125	17	18	31	29	0.396054	NotSig	0.290937	0.425233	DBX24_RS02125	LTA synthase family protein
DBX24_RS00075	8	9	14	15	0.393808	NotSig	0.47034	0.611872	yidD	membrane protein insertion efficiency factor YidD
DBX24_RS08230	304	351	566	544	0.392887	NotSig	0.109131	0.205119	DBX24_RS08230	heavy metal translocating P-type ATPase
DBX24_RS02545	4	4	10	4	0.391971	NotSig	0.644922	0.767586	DBX24_RS02545	hypothetical protein
DBX24_RS02095	51	43	75	84	0.389297	NotSig	0.160894	0.274848	DBX24_RS02095	RecQ family ATP-dependent DNA helicase
DBX24_RS06470	55	54	104	81	0.385926	NotSig	0.256648	0.386089	DBX24_RS06470	DUF2490 domain-containing protein
DBX24_RS03030	6	9	18	8	0.385337	NotSig	0.598565	0.72551	DBX24_RS03030	DUF3109 family protein
DBX24_RS00315	153	155	260	260	0.384457	NotSig	0.307092	0.442539	DBX24_RS00315	RagB/SusD family nutrient uptake outer membrane protein
DBX24_RS06920	71	92	145	130	0.382792	NotSig	0.145226	0.254835	dnaE	DNA polymerase III subunit alpha
DBX24_RS00215	11	9	23	12	0.381733	NotSig	0.682583	0.801048	DBX24_RS00215	aspartate 1-decarboxylase
DBX24_RS07670	136	113	223	198	0.381484	NotSig	0.173977	0.291965	DBX24_RS07670	RagB/SusD family nutrient uptake outer membrane protein
DBX24_RS05680	113	117	240	151	0.380302	NotSig	0.235202	0.362121	DBX24_RS05680	DUF6263 family protein
DBX24_RS06900	52	47	87	80	0.378739	NotSig	0.256835	0.386089	mltG	endolytic transglycosylase MltG
DBX24_RS04320	5	3	6	8	0.377452	NotSig	0.522312	0.658378	lptE	LPS assembly lipoprotein LptE
DBX24_RS01500	198	216	325	366	0.376308	NotSig	0.136613	0.244368	DBX24_RS01500	acyl-CoA carboxylase subunit beta
DBX24_RS05690	33	30	69	38	0.37591	NotSig	0.216647	0.342699	DBX24_RS05690	YfhO family protein
DBX24_RS08615	85	97	169	137	0.375083	NotSig	0.113037	0.210562	DBX24_RS08615	PorT family protein
DBX24_RS02475	7	13	22	12	0.373302	NotSig	0.57977	0.706905	DBX24_RS02475	hypothetical protein
DBX24_RS01835	11	12	20	19	0.372588	NotSig	0.430135	0.572892	DBX24_RS01835	formyltransferase family protein
DBX24_RS07650	65	78	111	127	0.370679	NotSig	0.181433	0.300652	DBX24_RS07650	M42 family metallopeptidase
DBX24_RS03460	18	13	26	26	0.369186	NotSig	0.418728	0.56298	DBX24_RS03460	TetR/AcrR family transcriptional regulator
DBX24_RS08845	17	25	46	25	0.369174	NotSig	0.366919	0.507807	DBX24_RS08845	efflux RND transporter periplasmic adaptor subunit
DBX24_RS08905	1	3	3	4	0.367212	NotSig	0.685763	0.804269	purN	phosphoribosylglycinamide formyltransferase
DBX24_RS02350	87	88	164	129	0.365832	NotSig	0.182846	0.30272	DBX24_RS02350	peptide MFS transporter
DBX24_RS08965	180	198	372	286	0.363438	NotSig	0.76239	0.859202	DBX24_RS08965	electron transfer flavoprotein subunit beta/FixA family protein
DBX24_RS05555	8	5	12	10	0.36088	NotSig	0.523564	0.658378	DBX24_RS05555	nuclear transport factor 2 family protein
DBX24_RS03055	29	18	32	46	0.360645	NotSig	0.317396	0.455255	DBX24_RS03055	hypothetical protein
DBX24_RS04165	152	171	273	260	0.353953	NotSig	0.141935	0.251209	asnS	asparagine--tRNA ligase
DBX24_RS03110	183	200	316	315	0.353115	NotSig	0.109025	0.205119	fabF	beta-ketoacyl-ACP synthase II
DBX24_RS07095	86	100	156	151	0.352991	NotSig	0.219802	0.346206	DBX24_RS07095	universal stress protein
DBX24_RS04740	48	62	75	105	0.351768	NotSig	0.260093	0.390008	DBX24_RS04740	S9 family peptidase
DBX24_RS02390	116	149	229	206	0.343775	NotSig	0.366963	0.507807	DBX24_RS02390	deoxynucleoside kinase
DBX24_RS06045	13	11	24	16	0.343142	NotSig	0.608969	0.735224	DBX24_RS06045	MerR family transcriptional regulator
DBX24_RS02615	5	6	10	8	0.3424	NotSig	0.73666	0.844596	DBX24_RS02615	hypothetical protein
DBX24_RS03820	806	873	1405	1343	0.341452	NotSig	0.269781	0.400013	nusG	transcription termination/antitermination protein NusG
DBX24_RS04160	73	78	133	114	0.337022	NotSig	0.179391	0.298066	DBX24_RS04160	hypothetical protein
DBX24_RS08625	102	117	163	191	0.332799	NotSig	0.249306	0.378159	DBX24_RS08625	cell division protein ZapA
DBX24_RS02585	11	17	27	19	0.330261	NotSig	0.638051	0.761372	DBX24_RS02585	hypothetical protein
DBX24_RS00720	1332	1429	2331	2151	0.329437	NotSig	0.155852	0.268379	ric	iron-sulfur cluster repair di-iron protein
DBX24_RS06990	31	19	46	36	0.327829	NotSig	0.40262	0.546096	DBX24_RS06990	MFS transporter
DBX24_RS02565	6	5	9	9	0.325644	NotSig	0.741015	0.845324	DBX24_RS02565	hypothetical protein
DBX24_RS07850	221	197	324	349	0.320651	NotSig	0.243776	0.37099	DBX24_RS07850	D-alanine--D-alanine ligase
DBX24_RS05950	204	210	428	250	0.319086	NotSig	0.44262	0.585718	rpsO	30S ribosomal protein S15
DBX24_RS01085	9	14	17	20	0.318974	NotSig	0.555558	0.684989	gmk	guanylate kinase
DBX24_RS00935	19	6	25	16	0.318112	NotSig	0.556936	0.68586	DBX24_RS00935	glycosyltransferase
DBX24_RS03540	29	23	46	38	0.315414	NotSig	0.439601	0.582304	DBX24_RS03540	aminotransferase class IV
DBX24_RS00175	101	80	148	143	0.313423	NotSig	0.291457	0.425656	galE	UDP-glucose 4-epimerase GalE
DBX24_RS06965	5	3	8	5	0.313001	NotSig	0.752243	0.851927	DBX24_RS06965	hypothetical protein
DBX24_RS06255	24	25	39	40	0.312605	NotSig	0.606414	0.732618	DBX24_RS06255	nitroreductase family protein
DBX24_RS04585	18	20	33	28	0.310639	NotSig	0.504594	0.642689	hflX	GTPase HflX
DBX24_RS01060	101	101	164	159	0.307843	NotSig	0.264941	0.395057	DBX24_RS01060	ABC transporter permease
DBX24_RS08570	44	58	95	69	0.30779	NotSig	0.237534	0.363942	DBX24_RS08570	T9SS type A sorting domain-containing protein
DBX24_RS01625	21	13	31	24	0.304251	NotSig	0.602047	0.728296	DBX24_RS01625	ABC transporter permease
DBX24_RS09275	34	39	66	51	0.302037	NotSig	0.528378	0.662627	DBX24_RS09275	hypothetical protein
DBX24_RS05905	15	13	26	19	0.300038	NotSig	0.520989	0.65738	DBX24_RS05905	T9SS type A sorting domain-containing protein
DBX24_RS02675	98	98	159	152	0.297567	NotSig	0.29077	0.425233	DBX24_RS02675	hypothetical protein
DBX24_RS07605	39	18	55	37	0.296345	NotSig	0.523244	0.658378	DBX24_RS07605	outer membrane lipoprotein carrier protein LolA
DBX24_RS03640	181	186	280	300	0.295495	NotSig	0.262078	0.392054	DBX24_RS03640	biopolymer transporter ExbD
DBX24_RS00325	16	14	24	24	0.294633	NotSig	0.700101	0.815386	DBX24_RS00325	zinc ribbon domain-containing protein YjdM
DBX24_RS07330	9	11	18	14	0.294082	NotSig	0.751093	0.851435	DBX24_RS07330	hypothetical protein
DBX24_RS04735	32	36	46	61	0.293705	NotSig	0.465883	0.608217	xrtF	exosortase family protein XrtF
DBX24_RS07995	2	1	3	2	0.292167	NotSig	0.781103	0.869261	DBX24_RS07995	hypothetical protein
DBX24_RS05760	17	6	24	13	0.292115	NotSig	0.598477	0.72551	DBX24_RS05760	RHS repeat-associated core domain-containing protein
DBX24_RS06135	91	88	144	139	0.290644	NotSig	0.373382	0.513912	DBX24_RS06135	TonB-dependent receptor
DBX24_RS06185	458	417	750	640	0.288592	NotSig	0.529068	0.663041	DBX24_RS06185	hypothetical protein
DBX24_RS05025	17	19	28	29	0.288508	NotSig	0.445229	0.588326	hemC	hydroxymethylbilane synthase
DBX24_RS08735	22	5	20	23	0.287078	NotSig	0.558161	0.686911	DBX24_RS08735	DNA mismatch repair protein MutS
DBX24_RS03220	19	25	27	42	0.284799	NotSig	0.492433	0.631271	DBX24_RS03220	FtsW/RodA/SpoVE family cell cycle protein
DBX24_RS01185	20	11	25	24	0.282939	NotSig	0.619792	0.744473	DBX24_RS01185	transcriptional regulator
DBX24_RS09215	1257	1012	2205	1410	0.282903	NotSig	0.392731	0.535832	trxA	thioredoxin
DBX24_RS06105	2011	1955	3222	3004	0.280845	NotSig	0.203705	0.328993	groL	chaperonin GroEL
DBX24_RS07020	38	57	79	70	0.279907	NotSig	0.357734	0.498022	DBX24_RS07020	BatD family protein
DBX24_RS03410	265	270	418	418	0.27694	NotSig	0.259484	0.389437	DBX24_RS03410	hypothetical protein
DBX24_RS07430	226	226	363	344	0.27599	NotSig	0.275971	0.408206	DBX24_RS07430	2-oxo acid dehydrogenase subunit E2
DBX24_RS09245	56	62	99	86	0.275114	NotSig	0.412514	0.556786	DBX24_RS09245	efflux RND transporter periplasmic adaptor subunit
DBX24_RS03885	281	305	492	425	0.274682	NotSig	0.194412	0.31816	DBX24_RS03885	SIMPL domain-containing protein
DBX24_RS08440	18	19	29	29	0.273113	NotSig	0.698231	0.814235	DBX24_RS08440	1-acyl-sn-glycerol-3-phosphate acyltransferase
DBX24_RS01225	1	2	0	5	0.271334	NotSig	0.737992	0.844596	DBX24_RS01225	hypothetical protein
DBX24_RS02990	4	10	12	10	0.268857	NotSig	0.651207	0.773073	DBX24_RS02990	2-hydroxyacid dehydrogenase
DBX24_RS06385	40	55	77	71	0.268654	NotSig	0.483533	0.624197	rlmD	23S rRNA (uracil(1939)-C(5))-methyltransferase RlmD
DBX24_RS00650	49	64	90	86	0.268536	NotSig	0.575067	0.702099	DBX24_RS00650	PD-(D/E)XK nuclease family protein
DBX24_RS07265	46	61	98	69	0.267551	NotSig	0.419874	0.563392	DBX24_RS07265	phosphomannose isomerase type II C-terminal cupin domain
DBX24_RS09095	16	8	24	14	0.264513	NotSig	0.740337	0.845183	DBX24_RS09095	4Fe-4S binding protein
DBX24_RS07620	74	69	109	112	0.258554	NotSig	0.304588	0.439617	DBX24_RS07620	DUF47 family protein
DBX24_RS07445	109	117	181	168	0.257307	NotSig	0.349903	0.490449	dnaG	DNA primase
DBX24_RS09385	6	8	13	9	0.255809	NotSig	0.754936	0.853406	DBX24_RS09385	hypothetical protein
DBX24_RS01595	28	22	35	42	0.255721	NotSig	0.52354	0.658378	DBX24_RS01595	TonB-dependent receptor
DBX24_RS03955	99	118	167	167	0.25495	NotSig	0.42915	0.572407	DBX24_RS03955	Crp/Fnr family transcriptional regulator
DBX24_RS09025	343	324	557	475	0.254466	NotSig	0.462661	0.605296	DBX24_RS09025	energy transducer TonB
DBX24_RS00290	6	17	11	24	0.253464	NotSig	0.653249	0.774999	DBX24_RS00290	BspA family leucine-rich repeat surface protein
DBX24_RS05935	21	25	39	32	0.249616	NotSig	0.548263	0.679798	DBX24_RS05935	FtsX-like permease family protein
DBX24_RS05505	21	16	31	26	0.247942	NotSig	0.541224	0.674156	rnhA	ribonuclease HI
DBX24_RS08510	115	85	206	106	0.245546	NotSig	0.490835	0.630136	DBX24_RS08510	rhodanese-like domain-containing protein
DBX24_RS08280	15	14	27	18	0.243761	NotSig	0.530696	0.664631	carA	glutamine-hydrolyzing carbamoyl-phosphate synthase small subunit
DBX24_RS02145	20	16	24	31	0.242965	NotSig	0.548331	0.679798	DBX24_RS02145	hypothetical protein
DBX24_RS02035	31	31	39	55	0.241312	NotSig	0.542798	0.675205	DBX24_RS02035	hypothetical protein
DBX24_RS05220	72	66	120	92	0.240396	NotSig	0.455072	0.597484	DBX24_RS05220	spore maturation protein
DBX24_RS08320	12	3	10	13	0.240284	NotSig	0.690389	0.808169	DBX24_RS08320	acyltransferase family protein
DBX24_RS08740	1	2	1	4	0.240067	NotSig	0.732568	0.840836	DBX24_RS08740	hypothetical protein
DBX24_RS08395	17	19	27	28	0.239229	NotSig	0.569864	0.698062	DBX24_RS08395	ABC transporter ATP-binding protein
DBX24_RS07240	101	93	157	139	0.237272	NotSig	0.300184	0.43462	DBX24_RS07240	BamA/TamA family outer membrane protein
DBX24_RS05375	6	5	10	7	0.236458	NotSig	0.742392	0.8454	DBX24_RS05375	thioredoxin family protein
DBX24_RS00035	28	29	46	41	0.235838	NotSig	0.649274	0.771274	DBX24_RS00035	GDSL-type esterase/lipase family protein
DBX24_RS04410	5	4	7	7	0.232371	NotSig	0.73754	0.844596	DBX24_RS04410	hypothetical protein
DBX24_RS05645	3	0	3	2	0.232112	NotSig	0.742817	0.8454	DBX24_RS05645	BatD family protein
DBX24_RS09445	2	5	2	9	0.227501	NotSig	0.693439	0.810695	DBX24_RS09445	hypothetical protein
DBX24_RS05795	8	3	12	5	0.222606	NotSig	0.763042	0.859291	DBX24_RS05795	hypothetical protein
DBX24_RS01795	374	377	593	537	0.218773	NotSig	0.32863	0.467734	DBX24_RS01795	2-oxoglutarate dehydrogenase E1 component
DBX24_RS07250	105	141	186	181	0.209807	NotSig	0.570405	0.698254	DBX24_RS07250	DUF4136 domain-containing protein
DBX24_RS08795	27	26	49	31	0.207684	NotSig	0.659237	0.779597	DBX24_RS08795	hypothetical protein
DBX24_RS07270	58	55	81	87	0.205403	NotSig	0.555858	0.684989	DBX24_RS07270	CPBP family intramembrane metalloprotease
DBX24_RS02385	79	87	128	119	0.205327	NotSig	0.439725	0.582304	DBX24_RS02385	arsenate reductase (glutaredoxin)
DBX24_RS05520	3204	3196	4669	4838	0.205212	NotSig	0.504821	0.642689	fusA	elongation factor G
DBX24_RS09400	9	11	16	14	0.204966	NotSig	0.822702	0.895858	DBX24_RS09400	RHS repeat-associated core domain-containing protein
DBX24_RS08305	103	130	174	172	0.203609	NotSig	0.333898	0.4745	carB	carbamoyl-phosphate synthase large subunit
DBX24_RS01460	399	449	666	596	0.202871	NotSig	0.507023	0.644603	purD	phosphoribosylamine--glycine ligase
DBX24_RS00975	606	575	966	799	0.202519	NotSig	0.619857	0.744473	DBX24_RS00975	YtxH domain-containing protein
DBX24_RS06835	69	112	139	129	0.201419	NotSig	0.511627	0.64867	DBX24_RS06835	DUF4349 domain-containing protein
DBX24_RS02285	20	29	41	32	0.20108	NotSig	0.645863	0.768211	DBX24_RS02285	gliding motility lipoprotein GldH
DBX24_RS04975	155	131	201	223	0.200941	NotSig	0.658511	0.779238	DBX24_RS04975	NifU family protein
DBX24_RS04375	33	25	53	34	0.200647	NotSig	0.582419	0.708264	mnmG	tRNA uridine-5-carboxymethylaminomethyl(34) synthesis enzyme MnmG
DBX24_RS02335	12	10	18	15	0.199064	NotSig	0.648904	0.771274	DBX24_RS02335	TlpA family protein disulfide reductase
DBX24_RS06755	43	34	58	56	0.192363	NotSig	0.674399	0.793645	DBX24_RS06755	SMC family ATPase
DBX24_RS09485	9	12	18	13	0.191322	NotSig	0.790995	0.875406	DBX24_RS09485	molybdopterin oxidoreductase family protein
DBX24_RS04510	180	189	290	255	0.190775	NotSig	0.498845	0.63772	DBX24_RS04510	aspartate-semialdehyde dehydrogenase
DBX24_RS08540	3	1	5	1	0.188267	NotSig	0.907699	0.951512	ffs	signal recognition particle sRNA small type
DBX24_RS08465	30	23	34	44	0.18808	NotSig	0.569856	0.698062	DBX24_RS08465	alanine dehydrogenase
DBX24_RS06025	5	3	5	7	0.184432	NotSig	0.779337	0.869261	DBX24_RS06025	DUF3098 domain-containing protein
DBX24_RS01750	6	11	9	16	0.184297	NotSig	0.709528	0.823248	ruvC	crossover junction endodeoxyribonuclease RuvC
DBX24_RS01930	2	2	2	4	0.184079	NotSig	0.874345	0.932971	pdxH	pyridoxamine 5'-phosphate oxidase
DBX24_RS03210	35	31	46	51	0.183714	NotSig	0.634494	0.758598	murC	UDP-N-acetylmuramate--L-alanine ligase
DBX24_RS02275	4	2	5	4	0.181948	NotSig	0.844782	0.910373	DBX24_RS02275	heme-binding domain-containing protein
DBX24_RS08300	8	7	9	13	0.181523	NotSig	0.765331	0.860939	DBX24_RS08300	transporter
DBX24_RS05685	20	15	22	29	0.180322	NotSig	0.698696	0.814264	DBX24_RS05685	hypothetical protein
DBX24_RS04985	614	708	1034	901	0.180014	NotSig	0.298146	0.432348	DBX24_RS04985	rod shape-determining protein
DBX24_RS04880	62	54	90	80	0.179498	NotSig	0.581059	0.70801	DBX24_RS04880	outer membrane beta-barrel family protein
DBX24_RS08660	27	14	26	34	0.178719	NotSig	0.754444	0.853372	DBX24_RS08660	hotdog fold thioesterase
DBX24_RS00990	36	39	60	50	0.178187	NotSig	0.582141	0.708264	porQ	type IX secretion system protein PorQ
DBX24_RS05560	33	31	49	45	0.177703	NotSig	0.618372	0.743658	DBX24_RS05560	dCMP deaminase family protein
DBX24_RS02315	98	71	125	122	0.176793	NotSig	0.485311	0.626055	DBX24_RS02315	DUF5103 domain-containing protein
DBX24_RS08260	43	52	78	61	0.174963	NotSig	0.595664	0.722942	DBX24_RS08260	TonB-dependent receptor
DBX24_RS09160	12	7	16	12	0.173581	NotSig	0.847264	0.912515	DBX24_RS09160	hypothetical protein
DBX24_RS00765	11	9	13	16	0.167729	NotSig	0.779086	0.869261	hemW	radical SAM family heme chaperone HemW
DBX24_RS04995	130	125	210	162	0.165891	NotSig	0.695275	0.812328	DBX24_RS04995	rod shape-determining protein MreD
DBX24_RS03215	9	21	16	27	0.157074	NotSig	0.737951	0.844596	murG	undecaprenyldiphospho-muramoylpentapeptide beta-N-acetylglucosaminyltransferase
DBX24_RS00475	78	82	124	107	0.156872	NotSig	0.63704	0.760657	DBX24_RS00475	ATPase
DBX24_RS08490	38	29	53	44	0.156729	NotSig	0.66966	0.789899	kdsB	3-deoxy-manno-octulosonate cytidylyltransferase
DBX24_RS03235	3	13	11	12	0.153185	NotSig	0.784938	0.87079	DBX24_RS03235	hypothetical protein
DBX24_RS02280	118	121	181	162	0.150497	NotSig	0.545766	0.677984	ricT	regulatory iron-sulfur-containing complex subunit RicT
DBX24_RS00400	39	55	66	68	0.149191	NotSig	0.712502	0.824627	DBX24_RS00400	hypothetical protein
DBX24_RS04865	8841	9070	13656	12022	0.148596	NotSig	0.562403	0.69167	DBX24_RS04865	CBS domain-containing protein
DBX24_RS01165	8	5	3	15	0.147764	NotSig	0.886712	0.940189	DBX24_RS01165	hypothetical protein
DBX24_RS06845	40	55	66	69	0.146669	NotSig	0.75668	0.853809	DBX24_RS06845	hypothetical protein
DBX24_RS04365	13	15	20	20	0.146402	NotSig	0.770794	0.865721	DBX24_RS04365	class I SAM-dependent methyltransferase
DBX24_RS01250	2116	1857	3062	2634	0.146105	NotSig	0.543856	0.676066	DBX24_RS01250	Txe/YoeB family addiction module toxin
DBX24_RS03065	23	23	39	27	0.143215	NotSig	0.778816	0.869261	DBX24_RS03065	hypothetical protein
DBX24_RS03155	150	147	242	184	0.14146	NotSig	0.741683	0.845324	DBX24_RS03155	MlaD family protein
DBX24_RS01410	34	35	60	39	0.139678	NotSig	0.721413	0.83181	DBX24_RS01410	23S rRNA (pseudouridine(1915)-N(3))-methyltransferase RlmH
DBX24_RS03085	137	152	229	183	0.137455	NotSig	0.640634	0.762974	DBX24_RS03085	DUF177 domain-containing protein
DBX24_RS06685	253	257	369	354	0.135804	NotSig	0.478321	0.618767	gyrA	DNA gyrase subunit A
DBX24_RS01665	41	54	76	59	0.133007	NotSig	0.739789	0.845081	mnmE	tRNA uridine-5-carboxymethylaminomethyl(34) synthesis GTPase MnmE
DBX24_RS02010	15	23	31	23	0.132672	NotSig	0.809429	0.887295	DBX24_RS02010	hypothetical protein
DBX24_RS07455	71	39	76	80	0.131907	NotSig	0.717928	0.82831	dnaX	DNA polymerase III subunit gamma/tau
DBX24_RS03245	13	23	27	24	0.128622	NotSig	0.744515	0.84629	DBX24_RS03245	UDP-N-acetylmuramoyl-L-alanyl-D-glutamate--2,6-diaminopimelate ligase
DBX24_RS02380	39	42	70	45	0.123452	NotSig	0.805603	0.884151	DBX24_RS02380	DUF493 domain-containing protein
DBX24_RS06465	7	11	11	14	0.122648	NotSig	0.871246	0.930741	DBX24_RS06465	helix-turn-helix domain-containing protein
DBX24_RS00200	37	22	40	43	0.122098	NotSig	0.780791	0.869261	DBX24_RS00200	HD domain-containing protein
DBX24_RS07440	20	28	43	25	0.121402	NotSig	0.795515	0.877957	DBX24_RS07440	hypothetical protein
DBX24_RS07275	16	26	20	38	0.120405	NotSig	0.889869	0.941915	rdgB	RdgB/HAM1 family non-canonical purine NTP pyrophosphatase
DBX24_RS01630	9	9	9	16	0.119035	NotSig	0.867497	0.929425	DBX24_RS01630	ATP-binding cassette domain-containing protein
DBX24_RS05425	123	141	173	195	0.117922	NotSig	0.700555	0.8154	DBX24_RS05425	DUF2723 domain-containing protein
DBX24_RS00945	19	10	24	17	0.117723	NotSig	0.824436	0.895858	DBX24_RS00945	hypothetical protein
DBX24_RS02295	331	251	611	231	0.117376	NotSig	0.892702	0.942211	DBX24_RS02295	hypothetical protein
DBX24_RS01175	5	7	10	7	0.116897	NotSig	0.941113	0.976397	DBX24_RS01175	DUF3853 family protein
DBX24_RS05140	913	823	1440	1011	0.116406	NotSig	0.620475	0.744663	rpmA	50S ribosomal protein L27
DBX24_RS02120	69	78	109	97	0.116243	NotSig	0.711502	0.823985	DBX24_RS02120	pyridoxal phosphate-dependent aminotransferase
DBX24_RS01950	59	69	91	88	0.115815	NotSig	0.6357	0.759548	DBX24_RS01950	glycosyltransferase family 2 protein
DBX24_RS05550	2	5	4	6	0.11246	NotSig	0.850332	0.914632	xerD	site-specific tyrosine recombinase XerD
DBX24_RS01915	4	3	6	4	0.110082	NotSig	0.852122	0.91561	DBX24_RS01915	hypothetical protein
DBX24_RS08135	53	65	106	60	0.110056	NotSig	0.726487	0.835573	DBX24_RS08135	nucleotide sugar dehydrogenase
DBX24_RS01920	9	8	17	7	0.106683	NotSig	0.839283	0.906033	DBX24_RS01920	PorV/PorQ family protein
DBX24_RS03270	15	26	29	28	0.105574	NotSig	0.794341	0.87753	yihA	ribosome biogenesis GTP-binding protein YihA/YsxC
DBX24_RS03035	13	12	22	13	0.102696	NotSig	0.823077	0.895858	DBX24_RS03035	DUF6427 family protein
DBX24_RS07365	134	144	195	190	0.102421	NotSig	0.814163	0.890898	DBX24_RS07365	DUF2480 family protein
DBX24_RS07160	52	49	71	69	0.100291	NotSig	0.743305	0.845435	DBX24_RS07160	bifunctional nuclease family protein
DBX24_RS07310	17	16	28	18	0.0993203	NotSig	0.787781	0.872371	trmD	tRNA (guanosine(37)-N1)-methyltransferase TrmD
DBX24_RS08885	72	66	81	108	0.0958027	NotSig	0.771287	0.865721	DBX24_RS08885	sel1 repeat family protein
DBX24_RS05805	0	2	0	3	0.0953271	NotSig	0.869324	0.929802	DBX24_RS05805	hypothetical protein
DBX24_RS07675	12	8	18	10	0.0945095	NotSig	0.842077	0.907987	DBX24_RS07675	leucine-rich repeat domain-containing protein
DBX24_RS04205	97	124	158	146	0.0930373	NotSig	0.784793	0.87079	DBX24_RS04205	phosphatidate cytidylyltransferase
DBX24_RS00500	46	66	80	74	0.0928126	NotSig	0.799871	0.880347	DBX24_RS00500	efflux RND transporter permease subunit
DBX24_RS06745	39	45	66	50	0.0913782	NotSig	0.775585	0.867872	DBX24_RS06745	glutaminyl-peptide cyclotransferase
DBX24_RS00135	20	11	23	20	0.0908699	NotSig	0.827305	0.897143	DBX24_RS00135	LytTR family DNA-binding domain-containing protein
DBX24_RS02840	52	74	92	81	0.0897149	NotSig	0.771926	0.865721	ribH	6,7-dimethyl-8-ribityllumazine synthase
DBX24_RS08525	23	32	33	42	0.0876718	NotSig	0.825077	0.895936	DBX24_RS08525	ABC transporter ATP-binding protein
DBX24_RS06405	2725	2890	4050	3653	0.0869827	NotSig	0.711027	0.823952	DBX24_RS06405	superoxide dismutase
DBX24_RS03880	1154	1284	1748	1594	0.0863446	NotSig	0.795827	0.877957	DBX24_RS03880	universal stress protein
DBX24_RS00525	345	337	496	440	0.0857829	NotSig	0.823612	0.895858	DBX24_RS00525	adenylate kinase
DBX24_RS04465	1	0	2	0	0.0857226	NotSig	0.728457	0.837318	DBX24_RS04465	S8 family serine peptidase
DBX24_RS02310	3466	3977	5318	4874	0.0853417	NotSig	0.800966	0.880633	dnaN	DNA polymerase III subunit beta
DBX24_RS03280	28	33	36	47	0.0830804	NotSig	0.826811	0.897143	DBX24_RS03280	DegT/DnrJ/EryC1/StrS family aminotransferase
DBX24_RS03975	1822	1853	2668	2350	0.0782938	NotSig	0.817535	0.893418	rplQ	50S ribosomal protein L17
DBX24_RS07910	96	95	132	128	0.0772993	NotSig	0.82452	0.895858	pdhA	pyruvate dehydrogenase (acetyl-transferring) E1 component subunit alpha
DBX24_RS01395	97	107	137	140	0.0768346	NotSig	0.885117	0.939578	DBX24_RS01395	DUF2807 domain-containing protein
DBX24_RS03535	10	13	11	20	0.0753435	NotSig	0.892561	0.942211	DBX24_RS03535	DUF6048 family protein
DBX24_RS08590	408	385	574	505	0.0726697	NotSig	0.791586	0.875535	DBX24_RS08590	NADP-dependent isocitrate dehydrogenase
DBX24_RS06275	68	66	84	97	0.0705893	NotSig	0.784138	0.87079	DBX24_RS06275	GDP-mannose 4,6-dehydratase
DBX24_RS07190	51	36	73	46	0.0669156	NotSig	0.862918	0.926132	DBX24_RS07190	mevalonate kinase
DBX24_RS06550	5	0	3	4	0.0660078	NotSig	0.895595	0.944304	DBX24_RS06550	hypothetical protein
DBX24_RS02470	11	15	17	18	0.0654602	NotSig	0.925609	0.965898	DBX24_RS02470	M15 family metallopeptidase
DBX24_RS06220	188	170	261	223	0.0624058	NotSig	0.773773	0.867264	ileS	isoleucine--tRNA ligase
DBX24_RS03510	449	427	660	526	0.0623422	NotSig	0.771688	0.865721	rplL	50S ribosomal protein L7/L12
DBX24_RS02965	39	44	59	53	0.0622078	NotSig	0.83723	0.904656	DBX24_RS02965	DUF4835 family protein
DBX24_RS03770	17	17	27	19	0.0598016	NotSig	0.891343	0.942211	DBX24_RS03770	hypothetical protein
DBX24_RS07720	341	363	517	432	0.0588207	NotSig	0.832323	0.900626	DBX24_RS07720	2,3,4,5-tetrahydropyridine-2,6-dicarboxylate N-succinyltransferase
DBX24_RS02570	27	30	35	41	0.0558877	NotSig	0.923279	0.964012	DBX24_RS02570	hypothetical protein
DBX24_RS05725	1	5	4	4	0.0512055	NotSig	0.957849	0.986712	DBX24_RS05725	DUF5675 family protein
DBX24_RS00190	40	29	54	39	0.0495757	NotSig	0.897184	0.94532	DBX24_RS00190	hypothetical protein
DBX24_RS06925	12	8	17	10	0.0482679	NotSig	0.90545	0.949993	DBX24_RS06925	MFS transporter
DBX24_RS06870	42	40	64	46	0.0472048	NotSig	0.902132	0.948369	DBX24_RS06870	hypothetical protein
DBX24_RS01015	1166	1169	1535	1569	0.0463538	NotSig	0.783165	0.870393	DBX24_RS01015	gliding motility protein GldM
DBX24_RS01200	13	8	14	14	0.0441225	NotSig	0.941177	0.976397	DBX24_RS01200	hypothetical protein
DBX24_RS01135	60	54	82	70	0.0428351	NotSig	0.878114	0.936452	DBX24_RS01135	acyl-CoA reductase
DBX24_RS09395	15	13	14	23	0.0426962	NotSig	0.930082	0.968923	DBX24_RS09395	RHS repeat-associated core domain-containing protein
DBX24_RS00870	6	9	8	12	0.0424335	NotSig	0.926147	0.965914	rsmG	16S rRNA (guanine(527)-N(7))-methyltransferase RsmG
DBX24_RS08470	14	13	20	16	0.0422446	NotSig	0.937757	0.9752	DBX24_RS08470	DUF4258 domain-containing protein
DBX24_RS03250	22	47	54	38	0.0417011	NotSig	0.942943	0.976397	DBX24_RS03250	transpeptidase family protein
DBX24_RS09165	114	98	149	133	0.0402339	NotSig	0.886628	0.940189	DBX24_RS09165	type IIA DNA topoisomerase subunit B
DBX24_RS09365	2	8	5	8	0.0384598	NotSig	0.973414	0.997182	DBX24_RS09365	hypothetical protein
DBX24_RS02200	47	45	74	49	0.0374324	NotSig	0.918707	0.960325	DBX24_RS02200	DUF5686 family protein
DBX24_RS04845	30	45	52	47	0.0337831	NotSig	0.94686	0.979218	DBX24_RS04845	LTA synthase family protein
DBX24_RS00820	8	11	13	12	0.0323426	NotSig	0.971096	0.997021	DBX24_RS00820	DUF3575 domain-containing protein
DBX24_RS03705	479	523	644	673	0.0317345	NotSig	0.891845	0.942211	DBX24_RS03705	hypothetical protein
DBX24_RS02160	828	857	1270	963	0.0303085	NotSig	0.892434	0.942211	DBX24_RS02160	DUF3467 domain-containing protein
DBX24_RS00460	14	5	12	13	0.0280296	NotSig	0.975958	0.99868	DBX24_RS00460	rhodanese-like domain-containing protein
DBX24_RS00950	7	9	9	12	0.0263096	NotSig	0.959885	0.987707	DBX24_RS00950	glycosyltransferase
DBX24_RS04680	52	40	63	58	0.0246474	NotSig	0.93822	0.9752	DBX24_RS04680	ABC transporter permease
DBX24_RS04800	56	59	77	74	0.0245362	NotSig	0.937746	0.9752	dprA	DNA-processing protein DprA
DBX24_RS08920	9	4	7	10	0.0241543	NotSig	0.977284	0.998929	DBX24_RS08920	HIRAN domain-containing protein
DBX24_RS09305	28	51	50	53	0.0205538	NotSig	0.948963	0.979939	pepE	dipeptidase PepE
DBX24_RS00760	101	97	143	117	0.0198551	NotSig	0.942663	0.976397	pfkA	6-phosphofructokinase
DBX24_RS05325	132	90	179	115	0.0197777	NotSig	0.96374	0.991122	DBX24_RS05325	TM2 domain-containing protein
DBX24_RS03915	142	152	196	188	0.0181988	NotSig	0.93702	0.9752	DBX24_RS03915	GH3 auxin-responsive promoter family protein
DBX24_RS08455	31	37	50	39	0.0171938	NotSig	0.965704	0.992589	DBX24_RS08455	AraC family transcriptional regulator
DBX24_RS07300	18	16	15	29	0.0156548	NotSig	0.969099	0.995524	DBX24_RS07300	glycosyltransferase
DBX24_RS04145	2	1	2	2	0.00894852	NotSig	0.97209	0.997182	DBX24_RS04145	tRNA-Glu
DBX24_RS01400	130	112	179	137	0.00884047	NotSig	0.978781	0.999353	DBX24_RS01400	rRNA pseudouridine synthase
DBX24_RS04525	16	14	21	18	0.0081884	NotSig	0.990025	1	rpiB	ribose 5-phosphate isomerase B
DBX24_RS06560	60	65	80	82	0.0079699	NotSig	0.976999	0.998929	DBX24_RS06560	ribonucleotide-diphosphate reductase subunit beta
DBX24_RS00285	28	38	36	49	0.00659531	NotSig	0.98187	1	DBX24_RS00285	nitronate monooxygenase
DBX24_RS00405	71	68	106	75	0.00422346	NotSig	0.98532	1	DBX24_RS00405	polysaccharide biosynthesis protein
DBX24_RS08645	12	9	12	15	0.00267073	NotSig	0.999852	1	mtgA	monofunctional biosynthetic peptidoglycan transglycosylase
DBX24_RS09295	54	54	58	80	0.00164513	NotSig	0.999765	1	DBX24_RS09295	SEL1-like repeat protein
DBX24_RS02320	152	143	194	187	0.0014663	NotSig	0.995439	1	DBX24_RS02320	thioredoxin family protein
DBX24_RS00470	0	0	0	0	0	NotSig	1	1	DBX24_RS00470	tRNA-Ile
DBX24_RS01815	0	0	0	0	0	NotSig	1	1	DBX24_RS01815	hypothetical protein
DBX24_RS02870	0	0	0	0	0	NotSig	1	1	DBX24_RS02870	tail fiber domain-containing protein
DBX24_RS04180	0	0	0	0	0	NotSig	1	1	DBX24_RS04180	S8 family serine peptidase
DBX24_RS04565	0	0	0	0	0	NotSig	1	1	DBX24_RS04565	tRNA-Ile
DBX24_RS04570	0	0	0	0	0	NotSig	1	1	DBX24_RS04570	tRNA-Ala
DBX24_RS05015	0	0	0	0	0	NotSig	1	1	DBX24_RS05015	tRNA-Val
DBX24_RS05170	0	0	0	0	0	NotSig	1	1	DBX24_RS05170	tRNA-Ile
DBX24_RS05175	0	0	0	0	0	NotSig	1	1	DBX24_RS05175	tRNA-Ala
DBX24_RS05190	0	0	0	0	0	NotSig	1	1	DBX24_RS05190	hypothetical protein
DBX24_RS05260	0	0	0	0	0	NotSig	1	1	DBX24_RS05260	hypothetical protein
DBX24_RS05265	0	0	0	0	0	NotSig	1	1	DBX24_RS05265	DUF4469 domain-containing protein
DBX24_RS05540	0	0	0	0	0	NotSig	1	1	DBX24_RS05540	tail fiber domain-containing protein
DBX24_RS05605	0	0	0	0	0	NotSig	1	1	DBX24_RS05605	tRNA-Ile
DBX24_RS05610	0	0	0	0	0	NotSig	1	1	DBX24_RS05610	tRNA-Ala
DBX24_RS05625	0	0	0	0	0	NotSig	1	1	DBX24_RS05625	hypothetical protein
DBX24_RS05825	0	0	0	0	0	NotSig	1	1	DBX24_RS05825	hypothetical protein
DBX24_RS05860	0	0	0	0	0	NotSig	1	1	DBX24_RS05860	hypothetical protein
DBX24_RS07105	0	0	0	0	0	NotSig	1	1	DBX24_RS07105	hypothetical protein
DBX24_RS07110	0	0	0	0	0	NotSig	1	1	DBX24_RS07110	DUF4469 domain-containing protein
DBX24_RS08000	0	0	0	0	0	NotSig	1	1	DBX24_RS08000	hypothetical protein
DBX24_RS08040	0	0	0	0	0	NotSig	1	1	DBX24_RS08040	hypothetical protein
DBX24_RS08900	7	3	6	7	-0.000902164	NotSig	0.988968	1	DBX24_RS08900	metallophosphoesterase
DBX24_RS07595	57	41	59	67	-0.00258749	NotSig	0.994893	1	DBX24_RS07595	UvrD-helicase domain-containing protein
DBX24_RS05535	243	235	295	318	-0.00411747	NotSig	0.989374	1	sprA	cell surface protein SprA
DBX24_RS07480	94	77	112	108	-0.00601567	NotSig	0.985145	1	DBX24_RS07480	metal-dependent hydrolase
DBX24_RS06215	37	33	46	44	-0.00633049	NotSig	0.985397	1	DBX24_RS06215	hypothetical protein
DBX24_RS08860	26	28	45	25	-0.00713876	NotSig	0.985908	1	DBX24_RS08860	YdcF family protein
DBX24_RS01390	509	530	684	649	-0.00718779	NotSig	0.97783	0.998934	DBX24_RS01390	ketoacyl-ACP synthase III
DBX24_RS07080	5	14	7	17	-0.00731035	NotSig	0.991631	1	DBX24_RS07080	response regulator transcription factor
DBX24_RS00490	40	41	37	65	-0.0100628	NotSig	0.983022	1	DBX24_RS00490	TolC family protein
DBX24_RS02730	16	15	25	15	-0.0106537	NotSig	0.982023	1	DBX24_RS02730	hypothetical protein
DBX24_RS05445	19	19	31	18	-0.0138166	NotSig	0.981275	1	DBX24_RS05445	ABC transporter ATP-binding protein
DBX24_RS05430	43	41	62	46	-0.0146335	NotSig	0.973235	0.997182	DBX24_RS05430	chloride channel protein
DBX24_RS08060	61	89	100	91	-0.0150689	NotSig	0.974877	0.998127	ruvX	Holliday junction resolvase RuvX
DBX24_RS05035	48	59	66	70	-0.0162171	NotSig	0.972345	0.997182	hemE	uroporphyrinogen decarboxylase
DBX24_RS07385	323	300	402	392	-0.0169205	NotSig	0.942265	0.976397	DBX24_RS07385	ABC transporter ATP-binding protein/permease
DBX24_RS08650	39	38	52	46	-0.0229542	NotSig	0.94915	0.979939	DBX24_RS08650	aminopeptidase P family protein
DBX24_RS06720	537	509	676	651	-0.0238084	NotSig	0.915714	0.957739	hisS	histidine--tRNA ligase
DBX24_RS05280	168	216	293	197	-0.0257253	NotSig	0.940772	0.976397	DBX24_RS05280	type B 50S ribosomal protein L31
DBX24_RS07305	49	47	58	63	-0.0282674	NotSig	0.957359	0.986712	DBX24_RS07305	NAD(P)/FAD-dependent oxidoreductase
DBX24_RS08070	214	265	310	294	-0.0305409	NotSig	0.879316	0.936961	DBX24_RS08070	DUF5606 domain-containing protein
DBX24_RS04535	1298	1245	1713	1504	-0.0314375	NotSig	0.88131	0.938235	DBX24_RS04535	PUR family DNA/RNA-binding protein
DBX24_RS06000	55	59	76	68	-0.0319638	NotSig	0.919361	0.960464	DBX24_RS06000	polyprenyl synthetase family protein
DBX24_RS01530	38	42	53	48	-0.0327812	NotSig	0.928719	0.968049	recR	recombination mediator RecR
DBX24_RS03660	5	11	8	12	-0.0379706	NotSig	0.949777	0.980039	DBX24_RS03660	NAD(P)H-quinone oxidoreductase
DBX24_RS08250	134	153	194	167	-0.0384116	NotSig	0.884914	0.939578	DBX24_RS08250	cell surface protein
DBX24_RS00680	11	11	21	7	-0.0385635	NotSig	0.943074	0.976397	DBX24_RS00680	hypothetical protein
DBX24_RS00465	8	8	10	10	-0.0394225	NotSig	0.94684	0.979218	DBX24_RS00465	Crp/Fnr family transcriptional regulator
DBX24_RS01510	95	93	123	113	-0.0399916	NotSig	0.889341	0.941895	uvrA	excinuclease ABC subunit UvrA
DBX24_RS08925	3	5	4	6	-0.0432435	NotSig	0.95842	0.986751	DBX24_RS08925	hypothetical protein
DBX24_RS05500	90	95	112	119	-0.0434564	NotSig	0.869982	0.929928	dnaB	replicative DNA helicase
DBX24_RS03895	65	62	81	78	-0.0435636	NotSig	0.884135	0.939578	DBX24_RS03895	glucosaminidase domain-containing protein
DBX24_RS00755	995	1086	1366	1239	-0.0436724	NotSig	0.883426	0.939404	gap	type I glyceraldehyde-3-phosphate dehydrogenase
DBX24_RS01765	59	51	64	73	-0.0448554	NotSig	0.909535	0.952896	trmB	tRNA (guanosine(46)-N7)-methyltransferase TrmB
DBX24_RS05075	213	230	293	261	-0.0461244	NotSig	0.85024	0.914632	DBX24_RS05075	ATP-binding cassette domain-containing protein
DBX24_RS09310	22	18	26	24	-0.0471145	NotSig	0.911259	0.954161	DBX24_RS09310	acyl-CoA thioesterase
DBX24_RS07435	192	222	262	253	-0.0496913	NotSig	0.867076	0.929425	DBX24_RS07435	Gfo/Idh/MocA family oxidoreductase
DBX24_RS02560	12	7	18	6	-0.0509711	NotSig	0.95369	0.983527	DBX24_RS02560	hypothetical protein
DBX24_RS05055	44	47	56	57	-0.0510754	NotSig	0.904917	0.949993	DBX24_RS05055	glycosyltransferase
DBX24_RS04650	27	30	39	32	-0.0518576	NotSig	0.90267	0.948395	DBX24_RS04650	thioredoxin family protein
DBX24_RS00510	23	25	36	24	-0.05303	NotSig	0.883248	0.939404	DBX24_RS00510	diacylglycerol kinase family protein
DBX24_RS00025	200	199	255	239	-0.054722	NotSig	0.947795	0.979636	infC	translation initiation factor IF-3
DBX24_RS04940	25	30	31	37	-0.0548216	NotSig	0.887679	0.940674	metF	methylenetetrahydrofolate reductase
DBX24_RS01190	20	30	33	29	-0.0551155	NotSig	0.899133	0.946396	DBX24_RS01190	replicative DNA helicase
DBX24_RS07345	129	127	150	164	-0.0680606	NotSig	0.785881	0.871313	DBX24_RS07345	ABC transporter ATP-binding protein/permease
DBX24_RS08200	23	31	43	24	-0.0680738	NotSig	0.857795	0.921169	DBX24_RS08200	DUF3078 domain-containing protein
DBX24_RS06020	153	166	192	199	-0.0692238	NotSig	0.800229	0.880347	DBX24_RS06020	permease-like cell division protein FtsX
DBX24_RS00040	15	24	27	21	-0.0696249	NotSig	0.867124	0.929425	DBX24_RS00040	CopD family protein
DBX24_RS05815	17	19	21	23	-0.0700372	NotSig	0.899278	0.946396	DBX24_RS05815	hypothetical protein
DBX24_RS04370	13	13	19	13	-0.0722282	NotSig	0.895708	0.944304	DBX24_RS04370	YiiX/YebB-like N1pC/P60 family cysteine hydrolase
DBX24_RS03430	34	37	48	39	-0.0741564	NotSig	0.905735	0.949993	nusB	transcription antitermination factor NusB
DBX24_RS06585	49	41	56	54	-0.0788917	NotSig	0.810022	0.887419	DBX24_RS06585	DUF2851 family protein
DBX24_RS09040	32	35	37	44	-0.081974	NotSig	0.879606	0.936961	aroB	3-dehydroquinate synthase
DBX24_RS00825	4	6	7	5	-0.0822702	NotSig	0.914887	0.957416	DBX24_RS00825	hypothetical protein
DBX24_RS09065	74	83	111	81	-0.0833454	NotSig	0.796154	0.877957	DBX24_RS09065	NUDIX domain-containing protein
DBX24_RS06410	1178	1245	1438	1488	-0.0900324	NotSig	0.753146	0.852427	DBX24_RS06410	citrate synthase
DBX24_RS08240	17	21	23	23	-0.0905219	NotSig	0.827646	0.897143	DBX24_RS08240	response regulator transcription factor
DBX24_RS07875	35	31	43	37	-0.0924654	NotSig	0.814674	0.890929	DBX24_RS07875	BON domain-containing protein
DBX24_RS09015	62	76	90	77	-0.0938838	NotSig	0.715552	0.826779	DBX24_RS09015	ParB/RepB/Spo0J family partition protein
DBX24_RS07130	79	71	102	80	-0.0939918	NotSig	0.681381	0.800145	DBX24_RS07130	bifunctional UDP-3-O-[3-hydroxymyristoyl] N-acetylglucosamine deacetylase/3-hydroxyacyl-ACP dehydratase
DBX24_RS09100	15	20	22	20	-0.0969923	NotSig	0.850717	0.914632	DBX24_RS09100	Rieske (2Fe-2S) protein
DBX24_RS07985	18	19	30	15	-0.097188	NotSig	0.840453	0.906766	DBX24_RS07985	metallophosphatase family protein
DBX24_RS04470	118	90	128	123	-0.0979241	NotSig	0.693017	0.810695	DBX24_RS04470	carboxy terminal-processing peptidase
DBX24_RS03815	151	127	181	155	-0.0985301	NotSig	0.739745	0.845081	DBX24_RS03815	cysteine desulfurase
DBX24_RS02795	34	40	46	43	-0.100072	NotSig	0.783081	0.870393	DBX24_RS02795	mechanosensitive ion channel family protein
DBX24_RS07410	44	68	65	69	-0.103264	NotSig	0.715759	0.826779	ligA	NAD-dependent DNA ligase LigA
DBX24_RS00725	187	227	250	245	-0.104178	NotSig	0.779563	0.869261	DBX24_RS00725	c-type cytochrome
DBX24_RS00125	50	46	62	53	-0.106193	NotSig	0.868963	0.929802	ribD	bifunctional diaminohydroxyphosphoribosylaminopyrimidine deaminase/5-amino-6-(5-phosphoribosylamino)uracil reductase RibD
DBX24_RS06265	266	280	335	318	-0.107576	NotSig	0.722079	0.832059	secA	preprotein translocase subunit SecA
DBX24_RS01505	958	949	1237	1052	-0.107613	NotSig	0.668374	0.788886	DBX24_RS01505	hypothetical protein
DBX24_RS09270	164	169	194	203	-0.108158	NotSig	0.74945	0.850329	lipA	lipoyl synthase
DBX24_RS04675	30	28	35	34	-0.112845	NotSig	0.837518	0.904656	DBX24_RS04675	ATP-binding cassette domain-containing protein
DBX24_RS03450	434	424	581	445	-0.116036	NotSig	0.763401	0.859291	DBX24_RS03450	DNA-directed RNA polymerase subunit omega
DBX24_RS08565	26	10	24	19	-0.118208	NotSig	0.804026	0.882945	DBX24_RS08565	RNA methyltransferase
DBX24_RS04900	563	600	712	669	-0.118617	NotSig	0.551978	0.682502	DBX24_RS04900	endonuclease
DBX24_RS05160	162	199	222	206	-0.118821	NotSig	0.732884	0.840836	alaS	alanine--tRNA ligase
DBX24_RS06345	65	82	85	89	-0.120641	NotSig	0.623385	0.747253	menD	2-succinyl-5-enolpyruvyl-6-hydroxy-3-cyclohexene-1-carboxylic-acid synthase
DBX24_RS04415	19	23	19	30	-0.125979	NotSig	0.822175	0.895858	DBX24_RS04415	hypothetical protein
DBX24_RS01990	100	118	142	116	-0.127171	NotSig	0.673795	0.793645	DBX24_RS01990	transketolase
DBX24_RS01960	126	148	180	144	-0.129046	NotSig	0.56987	0.698062	DBX24_RS01960	NAD(P)/FAD-dependent oxidoreductase
DBX24_RS08460	31	25	34	32	-0.129359	NotSig	0.793463	0.877085	DBX24_RS08460	acyl-CoA dehydrogenase family protein
DBX24_RS03805	114	108	138	123	-0.135802	NotSig	0.539987	0.673659	DBX24_RS03805	DUF853 family protein
DBX24_RS01780	175	141	193	178	-0.136833	NotSig	0.724938	0.834311	DBX24_RS01780	PspC domain-containing protein
DBX24_RS06070	106	129	140	135	-0.136959	NotSig	0.672805	0.793102	fbp	class 1 fructose-bisphosphatase
DBX24_RS07810	22	11	23	16	-0.137476	NotSig	0.781205	0.869261	DBX24_RS07810	T9SS type A sorting domain-containing protein
DBX24_RS02305	586	575	739	625	-0.138664	NotSig	0.571774	0.699003	pheT	phenylalanine--tRNA ligase subunit beta
DBX24_RS02810	16	17	15	23	-0.143596	NotSig	0.799894	0.880347	DBX24_RS02810	hypothetical protein
DBX24_RS02995	3	3	4	3	-0.145719	NotSig	0.86936	0.929802	DBX24_RS02995	serine hydrolase
DBX24_RS08950	382	380	487	403	-0.147933	NotSig	0.386569	0.528205	purH	bifunctional phosphoribosylaminoimidazolecarboxamide formyltransferase/IMP cyclohydrolase
DBX24_RS07405	15	15	21	14	-0.148793	NotSig	0.774346	0.86738	DBX24_RS07405	DUF3810 domain-containing protein
DBX24_RS02360	186	170	223	192	-0.149572	NotSig	0.564694	0.693563	DBX24_RS02360	leucine-rich repeat domain-containing protein
DBX24_RS09035	98	90	112	106	-0.154175	NotSig	0.490864	0.630136	lpxK	tetraacyldisaccharide 4'-kinase
DBX24_RS00370	30	19	32	25	-0.154182	NotSig	0.687053	0.80527	DBX24_RS00370	group III truncated hemoglobin
DBX24_RS06055	512	504	609	568	-0.155187	NotSig	0.456239	0.598147	DBX24_RS06055	glutamine--tRNA ligase/YqeY domain fusion protein
DBX24_RS04795	40	47	47	53	-0.155779	NotSig	0.729251	0.837708	DBX24_RS04795	sugar phosphate nucleotidyltransferase
DBX24_RS02850	19	19	24	20	-0.15586	NotSig	0.755578	0.853609	DBX24_RS02850	adenine phosphoribosyltransferase
DBX24_RS00365	9	9	15	6	-0.157754	NotSig	0.780197	0.869261	DBX24_RS00365	thymidylate synthase
DBX24_RS00545	4	15	15	7	-0.157989	NotSig	0.806631	0.884754	DBX24_RS00545	ZIP family metal transporter
DBX24_RS09300	836	878	1050	931	-0.159156	NotSig	0.568769	0.698062	DBX24_RS09300	hypothetical protein
DBX24_RS07900	8179	9062	10406	9462	-0.161646	NotSig	0.575941	0.702702	DBX24_RS07900	hemin receptor
DBX24_RS00105	21	21	22	26	-0.162189	NotSig	0.775725	0.867872	DBX24_RS00105	thioredoxin family protein
DBX24_RS01710	343	381	453	382	-0.164258	NotSig	0.370086	0.510979	atpB	F0F1 ATP synthase subunit A
DBX24_RS08355	279	297	340	322	-0.164521	NotSig	0.563465	0.692514	DBX24_RS08355	aminopeptidase
DBX24_RS03755	20	18	28	16	-0.166958	NotSig	0.748538	0.850329	DBX24_RS03755	putative porin
DBX24_RS04425	72	62	93	62	-0.168239	NotSig	0.695894	0.812536	DBX24_RS04425	patatin-like phospholipase family protein
DBX24_RS01515	8	5	10	5	-0.168389	NotSig	0.787621	0.872371	DBX24_RS01515	lipopolysaccharide biosynthesis protein
DBX24_RS03875	50	47	69	43	-0.170184	NotSig	0.591426	0.718271	DBX24_RS03875	UvrD-helicase domain-containing protein
DBX24_RS07855	50	43	61	46	-0.171284	NotSig	0.66067	0.780792	coaD	pantetheine-phosphate adenylyltransferase
DBX24_RS06270	117	76	135	88	-0.172546	NotSig	0.723771	0.833488	DBX24_RS06270	DUF2795 domain-containing protein
DBX24_RS03180	248	287	332	281	-0.172615	NotSig	0.499623	0.638272	DBX24_RS03180	ferritin
DBX24_RS03750	7	6	12	3	-0.173762	NotSig	0.822017	0.895858	DBX24_RS03750	ferrous iron transport protein A
DBX24_RS02080	33	39	40	42	-0.173784	NotSig	0.639219	0.761781	idi	isopentenyl-diphosphate Delta-isomerase
DBX24_RS05395	15	15	16	18	-0.177921	NotSig	0.716154	0.826779	gldC	gliding motility protein GldC
DBX24_RS02845	365	404	468	409	-0.178646	NotSig	0.466842	0.608609	DBX24_RS02845	tetratricopeptide repeat protein
DBX24_RS04730	26	36	45	26	-0.180344	NotSig	0.674909	0.793645	DBX24_RS04730	exosortase F system-associated protein
DBX24_RS01445	0	1	1	0	-0.182195	NotSig	0.899743	0.946396	DBX24_RS01445	tRNA-Ser
DBX24_RS01775	12	5	9	10	-0.183379	NotSig	0.834832	0.902812	DBX24_RS01775	tRNA-Arg
DBX24_RS08055	293	280	314	333	-0.186575	NotSig	0.513716	0.650872	DBX24_RS08055	DEAD/DEAH box helicase
DBX24_RS08655	1838	1860	2145	2034	-0.189635	NotSig	0.393815	0.536518	rpsA	30S ribosomal protein S1
DBX24_RS04175	342	346	408	370	-0.190401	NotSig	0.423038	0.5663	DBX24_RS04175	KUP/HAK/KT family potassium transporter
DBX24_RS01090	5	3	4	5	-0.192348	NotSig	0.796966	0.878328	nadA	quinolinate synthase NadA
DBX24_RS06160	29	44	55	28	-0.192597	NotSig	0.631674	0.756206	DBX24_RS06160	DUF1599 domain-containing protein
DBX24_RS05965	38	46	54	41	-0.192652	NotSig	0.531564	0.665265	DBX24_RS05965	stage II sporulation protein M
DBX24_RS08595	47	58	72	47	-0.193679	NotSig	0.540477	0.67368	DBX24_RS08595	Nif3-like dinuclear metal center hexameric protein
DBX24_RS05585	1186	1314	1451	1355	-0.197189	NotSig	0.583607	0.709242	DBX24_RS05585	sigma-70 family RNA polymerase sigma factor
DBX24_RS03595	27	28	25	36	-0.201704	NotSig	0.65579	0.777014	DBX24_RS03595	hypothetical protein
DBX24_RS01280	19	17	20	20	-0.207535	NotSig	0.690402	0.808169	DBX24_RS01280	hypothetical protein
DBX24_RS05480	102	113	127	113	-0.20859	NotSig	0.401048	0.544364	DBX24_RS05480	SDR family oxidoreductase
DBX24_RS00320	98	88	100	107	-0.210345	NotSig	0.357111	0.497529	polA	DNA polymerase I
DBX24_RS01105	19	20	24	19	-0.212331	NotSig	0.802901	0.882235	pyrH	UMP kinase
DBX24_RS01805	523	522	682	488	-0.213512	NotSig	0.46575	0.608217	DBX24_RS01805	T9SS type A sorting domain-containing protein
DBX24_RS07600	57	55	72	53	-0.214048	NotSig	0.417319	0.561905	DBX24_RS07600	LptF/LptG family permease
DBX24_RS05305	178	163	197	182	-0.214861	NotSig	0.446618	0.58974	tpiA	triose-phosphate isomerase
DBX24_RS08360	1106	1248	1418	1198	-0.217015	NotSig	0.352384	0.492431	rplS	50S ribosomal protein L19
DBX24_RS08765	532	607	670	593	-0.218327	NotSig	0.325184	0.46462	DBX24_RS08765	YceI family protein
DBX24_RS04480	26	21	28	24	-0.220881	NotSig	0.582356	0.708264	bcp	thioredoxin-dependent thiol peroxidase
DBX24_RS03090	115	105	110	132	-0.221601	NotSig	0.428177	0.572347	cysS	cysteine--tRNA ligase
DBX24_RS07615	80	81	87	90	-0.223216	NotSig	0.600172	0.72698	DBX24_RS07615	inorganic phosphate transporter
DBX24_RS08995	6	5	5	7	-0.226101	NotSig	0.756165	0.853749	DBX24_RS08995	BspA family leucine-rich repeat surface protein
DBX24_RS05800	6	6	4	9	-0.22676	NotSig	0.741834	0.845324	DBX24_RS05800	hypothetical protein
DBX24_RS00985	24	30	27	32	-0.22796	NotSig	0.601851	0.728296	cmk	(d)CMP kinase
DBX24_RS08575	226	211	267	214	-0.233895	NotSig	0.415678	0.560103	DBX24_RS08575	metallophosphatase
DBX24_RS09410	12	10	13	11	-0.234053	NotSig	0.703631	0.818464	DBX24_RS09410	RHS repeat-associated core domain-containing protein
DBX24_RS08195	27	40	23	49	-0.237941	NotSig	0.538994	0.673196	DBX24_RS08195	aminotransferase class I/II-fold pyridoxal phosphate-dependent enzyme
DBX24_RS05885	62	46	86	34	-0.240715	NotSig	0.540095	0.673659	DBX24_RS05885	RHS repeat-associated core domain-containing protein
DBX24_RS08805	13	7	16	6	-0.241305	NotSig	0.681166	0.800145	recO	DNA repair protein RecO
DBX24_RS06305	1	0	1	0	-0.241812	NotSig	0.874261	0.932971	DBX24_RS06305	tRNA-Phe
DBX24_RS03335	75	78	80	86	-0.243403	NotSig	0.429082	0.572407	rfbD	dTDP-4-dehydrorhamnose reductase
DBX24_RS08720	67	65	78	66	-0.243671	NotSig	0.407065	0.550911	ffh	signal recognition particle protein
DBX24_RS02835	1081	1081	1240	1109	-0.247581	NotSig	0.397233	0.53998	DBX24_RS02835	succinate dehydrogenase/fumarate reductase iron-sulfur subunit
DBX24_RS04115	170	154	165	185	-0.248658	NotSig	0.393494	0.536478	fabG	3-oxoacyl-[acyl-carrier-protein] reductase
DBX24_RS05970	21	28	27	26	-0.249425	NotSig	0.514137	0.650958	DBX24_RS05970	DUF4013 domain-containing protein
DBX24_RS04875	1818	1914	2105	1937	-0.250027	NotSig	0.421373	0.564891	DBX24_RS04875	DUF6261 family protein
DBX24_RS03120	30	32	35	32	-0.251708	NotSig	0.532605	0.666118	DBX24_RS03120	IPExxxVDY family protein
DBX24_RS05570	319	352	355	369	-0.252223	NotSig	0.228358	0.354276	DBX24_RS05570	hydrogen peroxide-inducible genes activator
DBX24_RS02905	856	952	999	954	-0.252281	NotSig	0.363749	0.505253	DBX24_RS02905	aconitate hydratase
DBX24_RS01000	227	240	249	254	-0.252905	NotSig	0.486378	0.626993	DBX24_RS01000	hypothetical protein
DBX24_RS01730	49	40	46	50	-0.25553	NotSig	0.364516	0.505289	recJ	single-stranded-DNA-specific exonuclease RecJ
DBX24_RS04325	29	18	31	20	-0.25623	NotSig	0.488122	0.628364	DBX24_RS04325	hypothetical protein
DBX24_RS06555	9	9	7	12	-0.269125	NotSig	0.65431	0.775759	DBX24_RS06555	hypothetical protein
DBX24_RS08820	150	109	156	122	-0.271798	NotSig	0.433509	0.57614	rpsR	30S ribosomal protein S18
DBX24_RS07175	5385	5310	5862	5543	-0.272774	NotSig	0.28396	0.417349	clpB	ATP-dependent chaperone ClpB
DBX24_RS06955	366	391	435	374	-0.272885	NotSig	0.246958	0.375213	cas1	type II CRISPR-associated endonuclease Cas1
DBX24_RS04285	9	8	8	10	-0.274061	NotSig	0.627863	0.752132	DBX24_RS04285	biopolymer transporter ExbD
DBX24_RS01080	71	74	89	66	-0.274543	NotSig	0.482315	0.62306	DBX24_RS01080	YicC family protein
DBX24_RS05980	17	14	19	14	-0.277112	NotSig	0.527753	0.662627	DBX24_RS05980	hypothetical protein
DBX24_RS01310	0	2	1	1	-0.277334	NotSig	0.8312	0.899938	DBX24_RS01310	DUF4133 domain-containing protein
DBX24_RS03115	54	53	64	50	-0.278715	NotSig	0.373603	0.513912	rnc	ribonuclease III
DBX24_RS08935	264	267	313	253	-0.279218	NotSig	0.256127	0.385653	DBX24_RS08935	DUF3999 family protein
DBX24_RS06780	17	15	20	14	-0.28043	NotSig	0.518039	0.654551	DBX24_RS06780	serine acetyltransferase
DBX24_RS06680	25	15	15	27	-0.28234	NotSig	0.51795	0.654551	DBX24_RS06680	NADH-quinone oxidoreductase subunit N
DBX24_RS03295	19	29	14	36	-0.28289	NotSig	0.479849	0.620309	DBX24_RS03295	ribonuclease HII
DBX24_RS01995	57	70	78	57	-0.282891	NotSig	0.303467	0.438684	DBX24_RS01995	transketolase family protein
DBX24_RS03445	0	2	2	0	-0.285459	NotSig	0.830148	0.899327	DBX24_RS03445	tRNA-His
DBX24_RS01405	41	39	53	32	-0.288721	NotSig	0.428485	0.572347	DBX24_RS01405	YihY family inner membrane protein
DBX24_RS08425	1671	1664	1955	1562	-0.290948	NotSig	0.526033	0.661033	DBX24_RS08425	DsbA family protein
DBX24_RS07880	98	118	118	109	-0.292026	NotSig	0.34168	0.482219	holA	DNA polymerase III subunit delta
DBX24_RS05575	430	468	521	426	-0.292991	NotSig	0.298725	0.432846	metK	methionine adenosyltransferase
DBX24_RS01635	56	49	55	55	-0.296088	NotSig	0.405184	0.54917	nhaA	Na+/H+ antiporter NhaA
DBX24_RS02030	44	39	46	41	-0.29734	NotSig	0.460744	0.603215	prfB	peptide chain release factor 2
DBX24_RS09205	1	1	1	1	-0.299716	NotSig	0.812228	0.889308	DBX24_RS09205	tRNA-Asp
DBX24_RS01905	83	75	81	84	-0.30011	NotSig	0.337176	0.477688	DBX24_RS01905	DUF2207 domain-containing protein
DBX24_RS02060	16209	18326	18423	17664	-0.300545	NotSig	0.134883	0.241977	DBX24_RS02060	superoxide dismutase
DBX24_RS01275	14	22	13	24	-0.300853	NotSig	0.548005	0.679798	traK	conjugative transposon protein TraK
DBX24_RS00860	51	53	45	63	-0.300858	NotSig	0.318462	0.456074	DBX24_RS00860	protein-L-isoaspartate(D-aspartate) O-methyltransferase
DBX24_RS04150	346	312	395	296	-0.301265	NotSig	0.476023	0.616659	rpsT	30S ribosomal protein S20
DBX24_RS06700	223	216	266	195	-0.304361	NotSig	0.116243	0.215015	DBX24_RS06700	sodium:solute symporter
DBX24_RS05330	57	85	73	74	-0.305703	NotSig	0.450539	0.594068	DBX24_RS05330	U32 family peptidase
DBX24_RS04960	200	211	225	203	-0.308897	NotSig	0.134311	0.241184	lepA	translation elongation factor 4
DBX24_RS05525	690	659	728	673	-0.309915	NotSig	0.378277	0.517643	rpsJ	30S ribosomal protein S10
DBX24_RS02635	4	8	5	7	-0.310689	NotSig	0.751348	0.851435	DBX24_RS02635	conserved phage C-terminal domain-containing protein
DBX24_RS08235	10	15	17	9	-0.311055	NotSig	0.548845	0.679978	DBX24_RS08235	HAMP domain-containing histidine kinase
DBX24_RS08345	20	17	17	21	-0.311716	NotSig	0.573504	0.700654	DBX24_RS08345	dihydrofolate reductase
DBX24_RS05720	16	8	17	8	-0.315443	NotSig	0.603144	0.729145	DBX24_RS05720	hypothetical protein
DBX24_RS08895	105	89	90	109	-0.319756	NotSig	0.347463	0.488141	DBX24_RS08895	DUF695 domain-containing protein
DBX24_RS06525	40	41	39	44	-0.320694	NotSig	0.443239	0.586117	DBX24_RS06525	DUF417 family protein
DBX24_RS03655	171	200	199	183	-0.322248	NotSig	0.237144	0.363942	leuS	leucine--tRNA ligase
DBX24_RS04280	33	30	37	28	-0.322689	NotSig	0.46496	0.607873	DBX24_RS04280	ferric siderophore ABC transporter substrate-binding protein
DBX24_RS05030	27	17	35	11	-0.324946	NotSig	0.510043	0.647106	DBX24_RS05030	uroporphyrinogen-III synthase
DBX24_RS07030	2	4	2	4	-0.324961	NotSig	0.713174	0.824887	DBX24_RS07030	hypothetical protein
DBX24_RS05630	27	28	25	31	-0.325228	NotSig	0.496737	0.635906	DBX24_RS05630	hypothetical protein
DBX24_RS02110	131	155	135	157	-0.326282	NotSig	0.234813	0.362121	folK	2-amino-4-hydroxy-6-hydroxymethyldihydropteridine diphosphokinase
DBX24_RS05975	14	13	21	7	-0.326594	NotSig	0.612211	0.73769	DBX24_RS05975	DUF4129 domain-containing protein
DBX24_RS03435	710	661	743	663	-0.330811	NotSig	0.2697	0.400013	DBX24_RS03435	hypothetical protein
DBX24_RS04405	2	2	3	1	-0.331546	NotSig	0.749305	0.850329	DBX24_RS04405	hypothetical protein
DBX24_RS08840	35	36	44	29	-0.331707	NotSig	0.34852	0.488921	DBX24_RS08840	efflux RND transporter permease subunit
DBX24_RS00620	160	147	164	150	-0.334922	NotSig	0.164911	0.280576	DBX24_RS00620	methyltransferase domain-containing protein
DBX24_RS01070	7	9	6	10	-0.336065	NotSig	0.620821	0.744663	DBX24_RS01070	hypothetical protein
DBX24_RS03130	113	135	128	123	-0.340324	NotSig	0.431515	0.574317	DBX24_RS03130	NUDIX domain-containing protein
DBX24_RS05370	147	122	172	104	-0.343996	NotSig	0.312434	0.449184	DBX24_RS05370	DUF3575 domain-containing protein
DBX24_RS06825	12	12	6	18	-0.345781	NotSig	0.475978	0.616659	DBX24_RS06825	VanZ family protein
DBX24_RS02465	19	12	12	19	-0.348897	NotSig	0.498495	0.637714	DBX24_RS02465	DNA adenine methylase
DBX24_RS04725	18	21	17	22	-0.354292	NotSig	0.409413	0.553277	tsaB	tRNA (adenosine(37)-N6)-threonylcarbamoyltransferase complex dimerization subunit type 1 TsaB
DBX24_RS02100	2138	2096	2168	2094	-0.354576	NotSig	0.166028	0.281439	DBX24_RS02100	OmpA family protein
DBX24_RS07460	111	95	111	97	-0.355084	NotSig	0.1544	0.266876	mgtE	magnesium transporter
DBX24_RS08560	12	9	11	10	-0.355399	NotSig	0.554321	0.684008	DBX24_RS08560	hypothetical protein
DBX24_RS01825	20	18	15	23	-0.356503	NotSig	0.364597	0.505289	DBX24_RS01825	DegT/DnrJ/EryC1/StrS family aminotransferase
DBX24_RS02660	17	15	19	13	-0.358495	NotSig	0.6117	0.737556	DBX24_RS02660	demethylase
DBX24_RS06500	111	98	102	107	-0.361885	NotSig	0.223468	0.350188	rfbB	dTDP-glucose 4,6-dehydratase
DBX24_RS03800	91	64	76	79	-0.364227	NotSig	0.228871	0.354649	DBX24_RS03800	putative LPS assembly protein LptD
DBX24_RS00360	51	50	54	47	-0.36575	NotSig	0.278412	0.410941	priA	primosomal protein N'
DBX24_RS00865	70	56	66	60	-0.366992	NotSig	0.226281	0.352799	DBX24_RS00865	metal-dependent transcriptional regulator
DBX24_RS00335	25	28	31	22	-0.367252	NotSig	0.352039	0.492322	DBX24_RS00335	thioredoxin
DBX24_RS00120	45	66	56	54	-0.367601	NotSig	0.418252	0.56275	lipB	lipoyl(octanoyl) transferase LipB
DBX24_RS07960	37	43	52	28	-0.374926	NotSig	0.415426	0.560103	DBX24_RS07960	PfkB family carbohydrate kinase
DBX24_RS09110	24	24	22	25	-0.378992	NotSig	0.496225	0.635691	moaA	GTP 3',8-cyclase MoaA
DBX24_RS01680	141	158	193	106	-0.37938	NotSig	0.35531	0.495504	DBX24_RS01680	hemolysin family protein
DBX24_RS08330	1550	1721	1600	1624	-0.379796	NotSig	0.228379	0.354276	DBX24_RS08330	flotillin family protein
DBX24_RS02775	1224	1198	1309	1097	-0.380088	NotSig	0.0803588	0.159007	DBX24_RS02775	transcriptional repressor
DBX24_RS07770	588	603	619	559	-0.380622	NotSig	0.223887	0.350251	DBX24_RS07770	DUF4200 domain-containing protein
DBX24_RS03935	122	157	128	146	-0.380712	NotSig	0.209221	0.335689	DBX24_RS03935	M48 family metallopeptidase
DBX24_RS07700	11	9	18	2	-0.381744	NotSig	0.657471	0.778507	DBX24_RS07700	polysaccharide deacetylase family protein
DBX24_RS04540	47	40	44	42	-0.382117	NotSig	0.191734	0.314895	DBX24_RS04540	RNA methyltransferase
DBX24_RS06280	789	857	850	774	-0.384114	NotSig	0.166305	0.281651	DBX24_RS06280	ATP-binding cassette domain-containing protein
DBX24_RS06125	15	18	27	6	-0.384619	NotSig	0.534138	0.667582	nadE	NAD(+) synthase
DBX24_RS01590	648	651	714	572	-0.3851	NotSig	0.174397	0.292404	DBX24_RS01590	HmuY family protein
DBX24_RS09360	3	9	2	9	-0.385926	NotSig	0.739446	0.845081	DBX24_RS09360	hypothetical protein
DBX24_RS05120	39	28	36	30	-0.389309	NotSig	0.250163	0.378835	DBX24_RS05120	DUF4271 domain-containing protein
DBX24_RS01585	2361	2464	2454	2291	-0.389487	NotSig	0.0714371	0.144439	sucC	ADP-forming succinate--CoA ligase subunit beta
DBX24_RS00110	36	59	45	48	-0.38949	NotSig	0.195171	0.318838	DBX24_RS00110	lysophospholipid acyltransferase family protein
DBX24_RS06140	90	94	91	89	-0.389642	NotSig	0.355388	0.495504	DBX24_RS06140	HmuY family protein
DBX24_RS06475	793	795	811	746	-0.391953	NotSig	0.237497	0.363942	DBX24_RS06475	TonB-dependent receptor
DBX24_RS06380	45	32	46	30	-0.392614	NotSig	0.297144	0.431671	DBX24_RS06380	hypothetical protein
DBX24_RS02555	37	37	33	39	-0.393607	NotSig	0.34291	0.483215	DBX24_RS02555	DUF2586 family protein
DBX24_RS04645	62	68	63	64	-0.395145	NotSig	0.185404	0.306406	uvrB	excinuclease ABC subunit UvrB
DBX24_RS00670	74	83	85	69	-0.396016	NotSig	0.13352	0.239997	DBX24_RS00670	polyprenyl synthetase family protein
DBX24_RS00560	158	156	157	150	-0.39611	NotSig	0.177088	0.295574	DBX24_RS00560	class I SAM-dependent methyltransferase
DBX24_RS04825	22	28	32	17	-0.400167	NotSig	0.317704	0.455343	DBX24_RS04825	LysE family transporter
DBX24_RS06830	303	319	324	282	-0.400229	NotSig	0.328299	0.467623	gcvH	glycine cleavage system protein GcvH
DBX24_RS09050	108	95	115	84	-0.400545	NotSig	0.278917	0.410941	DBX24_RS09050	endonuclease
DBX24_RS06390	44	50	43	48	-0.403791	NotSig	0.254336	0.384525	lpxB	lipid-A-disaccharide synthase
DBX24_RS00355	165	152	175	135	-0.404054	NotSig	0.165351	0.280729	DBX24_RS00355	PepSY-like domain-containing protein
DBX24_RS09455	18	10	12	15	-0.40483	NotSig	0.451696	0.594744	DBX24_RS09455	hypothetical protein
DBX24_RS02005	49	33	45	35	-0.405141	NotSig	0.304467	0.439617	DBX24_RS02005	J domain-containing protein
DBX24_RS08955	99	93	99	87	-0.407455	NotSig	0.362003	0.503206	DBX24_RS08955	DUF6261 family protein
DBX24_RS07470	1444	1420	1466	1315	-0.407635	NotSig	0.197445	0.321698	DBX24_RS07470	hypothetical protein
DBX24_RS02015	956	1000	1029	872	-0.410446	NotSig	0.0505105	0.109956	DBX24_RS02015	30S ribosomal protein S16
DBX24_RS07890	74	89	80	77	-0.411315	NotSig	0.316234	0.453941	proS	proline--tRNA ligase
DBX24_RS01380	13	5	10	7	-0.412038	NotSig	0.704408	0.818482	DBX24_RS01380	tRNA-Ser
DBX24_RS09125	37	22	30	27	-0.412209	NotSig	0.374543	0.514512	DBX24_RS09125	MBOAT family protein
DBX24_RS02925	178	198	195	169	-0.412433	NotSig	0.15867	0.272469	DBX24_RS02925	M12 family metallo-peptidase
DBX24_RS05925	28	27	28	25	-0.415362	NotSig	0.302351	0.437414	DBX24_RS05925	AMP-binding protein
DBX24_RS02975	88	58	70	71	-0.415585	NotSig	0.150829	0.262422	DBX24_RS02975	hypothetical protein
DBX24_RS03385	1012	985	1047	885	-0.417428	NotSig	0.0729795	0.147074	eno	phosphopyruvate hydratase
DBX24_RS07570	3466	3475	3466	3219	-0.41746	NotSig	0.193932	0.317802	DBX24_RS07570	RNA polymerase sigma factor RpoD/SigA
DBX24_RS03930	648	655	714	549	-0.418264	NotSig	0.048751	0.107778	DBX24_RS03930	DUF4251 domain-containing protein
DBX24_RS03415	2198	2550	2424	2154	-0.418623	NotSig	0.053984	0.115754	DBX24_RS03415	hypothetical protein
DBX24_RS03580	53	67	69	47	-0.41946	NotSig	0.155187	0.267733	DBX24_RS03580	exopolysaccharide biosynthesis polyprenyl glycosylphosphotransferase
DBX24_RS02710	92	122	88	116	-0.419838	NotSig	0.1449	0.254747	DBX24_RS02710	acyl transferase
DBX24_RS04210	182	199	186	180	-0.421046	NotSig	0.0931223	0.180004	DBX24_RS04210	phosphatidylserine decarboxylase family protein
DBX24_RS06605	58	59	52	60	-0.422424	NotSig	0.14254	0.251557	murB	UDP-N-acetylmuramate dehydrogenase
DBX24_RS09225	1607	1591	1570	1498	-0.423428	NotSig	0.119377	0.21971	DBX24_RS09225	phospho-sugar mutase
DBX24_RS03160	1260	1282	1213	1221	-0.424007	NotSig	0.103846	0.197018	DBX24_RS03160	SurA N-terminal domain-containing protein
DBX24_RS03795	320	310	298	305	-0.425197	NotSig	0.0875138	0.170053	DBX24_RS03795	N-acetylmuramoyl-L-alanine amidase
DBX24_RS02485	3	7	3	6	-0.428045	NotSig	0.705293	0.818849	DBX24_RS02485	hypothetical protein
DBX24_RS00255	86	101	99	80	-0.428961	NotSig	0.20981	0.335915	DBX24_RS00255	ATP-binding cassette domain-containing protein
DBX24_RS06090	65	56	64	52	-0.429011	NotSig	0.199052	0.323595	DBX24_RS06090	aspartate kinase
DBX24_RS03080	272	258	333	179	-0.43107	NotSig	0.327063	0.466583	rpmF	50S ribosomal protein L32
DBX24_RS06690	1095	1156	1114	1035	-0.433073	NotSig	0.0111076	0.0305583	DBX24_RS06690	tetratricopeptide repeat protein
DBX24_RS07465	32	34	36	27	-0.433215	NotSig	0.266608	0.396582	DBX24_RS07465	mechanosensitive ion channel
DBX24_RS06330	12	12	19	4	-0.435465	NotSig	0.408052	0.551842	DBX24_RS06330	Crp/Fnr family transcriptional regulator
DBX24_RS08775	711	738	710	667	-0.437993	NotSig	0.0665089	0.136076	DBX24_RS08775	M3 family metallopeptidase
DBX24_RS06005	77	83	77	75	-0.438666	NotSig	0.0567627	0.120719	DBX24_RS06005	GSCFA domain-containing protein
DBX24_RS08420	88	78	90	68	-0.440157	NotSig	0.265514	0.395273	rlmJ	23S rRNA (adenine(2030)-N(6))-methyltransferase RlmJ
DBX24_RS01430	30	11	23	16	-0.441808	NotSig	0.374596	0.514512	DBX24_RS01430	thiamine diphosphokinase
DBX24_RS02175	0	7	0	6	-0.441992	NotSig	0.696465	0.812689	DBX24_RS02175	TonB-dependent receptor
DBX24_RS01420	2055	2092	1987	1929	-0.446093	NotSig	0.0539892	0.115754	atpD	F0F1 ATP synthase subunit beta
DBX24_RS06165	12	19	15	14	-0.448535	NotSig	0.377582	0.517643	DBX24_RS06165	sulfite exporter TauE/SafE family protein
DBX24_RS03485	54	30	52	28	-0.449658	NotSig	0.342771	0.483215	DBX24_RS03485	hypothetical protein
DBX24_RS03320	12	19	16	13	-0.450539	NotSig	0.383438	0.524317	DBX24_RS03320	rhomboid family intramembrane serine protease
DBX24_RS04235	90	111	103	85	-0.451224	NotSig	0.429734	0.572772	DBX24_RS04235	DUF2147 domain-containing protein
DBX24_RS03480	23	27	27	20	-0.453439	NotSig	0.249692	0.378434	DBX24_RS03480	DUF2797 domain-containing protein
DBX24_RS03300	60	57	60	50	-0.45438	NotSig	0.213624	0.339085	DBX24_RS03300	RNA methyltransferase
DBX24_RS03470	356	335	360	291	-0.45719	NotSig	0.0536055	0.115333	pepT	peptidase T
DBX24_RS07970	36	52	33	48	-0.45792	NotSig	0.337748	0.478023	lptB	LPS export ABC transporter ATP-binding protein
DBX24_RS04550	165	130	160	118	-0.459978	NotSig	0.0966685	0.185692	DBX24_RS04550	NAD kinase
DBX24_RS02765	35	25	27	29	-0.460495	NotSig	0.197322	0.321698	tgt	tRNA guanosine(34) transglycosylase Tgt
DBX24_RS01830	8	3	1	9	-0.460784	NotSig	0.491818	0.630921	DBX24_RS01830	WbqC family protein
DBX24_RS03325	49	46	53	36	-0.464872	NotSig	0.124959	0.228	mutL	DNA mismatch repair endonuclease MutL
DBX24_RS06350	117	155	136	117	-0.465586	NotSig	0.202207	0.32686	DBX24_RS06350	sugar phosphate nucleotidyltransferase
DBX24_RS05115	182	173	184	148	-0.467022	NotSig	0.0641244	0.132261	DBX24_RS05115	uroporphyrinogen-III synthase
DBX24_RS07610	90	72	80	71	-0.468693	NotSig	0.0856232	0.167437	DBX24_RS07610	DNA translocase FtsK
DBX24_RS01120	169	138	159	128	-0.46883	NotSig	0.055955	0.119276	DBX24_RS01120	D-2-hydroxyacid dehydrogenase
DBX24_RS00275	42	52	46	41	-0.474416	NotSig	0.14078	0.249405	trpB	tryptophan synthase subunit beta
DBX24_RS00330	21	20	24	14	-0.476304	NotSig	0.284304	0.41735	DBX24_RS00330	nucleoside triphosphate pyrophosphohydrolase family protein
DBX24_RS02325	9	13	9	11	-0.478933	NotSig	0.421756	0.564994	miaA	tRNA (adenosine(37)-N6)-dimethylallyltransferase MiaA
DBX24_RS01890	91	88	98	68	-0.48156	NotSig	0.115528	0.214336	DBX24_RS01890	FAD-binding oxidoreductase
DBX24_RS03000	94	124	94	105	-0.482635	NotSig	0.218792	0.345206	DBX24_RS03000	hypothetical protein
DBX24_RS08855	18	25	23	16	-0.484141	NotSig	0.523169	0.658378	DBX24_RS08855	GNAT family N-acetyltransferase
DBX24_RS03440	41	79	62	48	-0.484779	NotSig	0.230721	0.356744	bshB1	bacillithiol biosynthesis deacetylase BshB1
DBX24_RS00885	1392	1300	1335	1144	-0.485983	NotSig	0.111758	0.208524	gyrB	DNA topoisomerase (ATP-hydrolyzing) subunit B
DBX24_RS01735	3	7	5	4	-0.486902	NotSig	0.473488	0.615102	nadD	nicotinate (nicotinamide) nucleotide adenylyltransferase
DBX24_RS09180	563	531	563	447	-0.486962	NotSig	0.0498303	0.109373	DBX24_RS09180	hypothetical protein
DBX24_RS04810	432	441	427	377	-0.486974	NotSig	0.00586691	0.0177546	DBX24_RS04810	S46 family peptidase
DBX24_RS07565	496	512	473	451	-0.488035	NotSig	0.0786942	0.15654	gldJ	gliding motility lipoprotein GldJ
DBX24_RS01850	43	50	41	44	-0.488207	NotSig	0.128533	0.23262	DBX24_RS01850	oligosaccharide flippase family protein
DBX24_RS00575	1247	1202	1244	1010	-0.49098	NotSig	0.0285617	0.0688314	DBX24_RS00575	DUF1573 domain-containing protein
DBX24_RS08600	1093	1185	1105	980	-0.493127	NotSig	0.0587758	0.124142	DBX24_RS08600	hypothetical protein
DBX24_RS09190	8	13	11	8	-0.493925	NotSig	0.41995	0.563392	tsaE	tRNA (adenosine(37)-N6)-threonylcarbamoyltransferase complex ATPase subunit type 1 TsaE
DBX24_RS00800	10	11	11	8	-0.497903	NotSig	0.346449	0.487086	DBX24_RS00800	LysR family transcriptional regulator
DBX24_RS06315	17	25	21	17	-0.498854	NotSig	0.308456	0.444157	DBX24_RS06315	TolC family protein
DBX24_RS03465	41	36	36	34	-0.498894	NotSig	0.170248	0.287012	DBX24_RS03465	hydroxymethylglutaryl-CoA lyase
DBX24_RS02070	452	455	410	388	-0.502149	NotSig	0.610548	0.736648	DBX24_RS02070	response regulator transcription factor
DBX24_RS07035	30	24	28	21	-0.502611	NotSig	0.286785	0.420163	menA	1,4-dihydroxy-2-naphthoate octaprenyltransferase
DBX24_RS01860	228	278	242	214	-0.508224	NotSig	0.214158	0.339635	DBX24_RS01860	DUF3822 family protein
DBX24_RS05290	27	41	34	27	-0.508406	NotSig	0.364435	0.505289	DBX24_RS05290	T9SS type A sorting domain-containing protein
DBX24_RS01005	137	132	130	113	-0.512662	NotSig	0.0757556	0.151511	DBX24_RS01005	hypothetical protein
DBX24_RS00910	392	400	369	342	-0.518775	NotSig	0.0734825	0.147927	DBX24_RS00910	insulinase family protein
DBX24_RS07820	188	203	180	170	-0.519427	NotSig	0.138406	0.246382	pdxA	4-hydroxythreonine-4-phosphate dehydrogenase PdxA
DBX24_RS03780	273	253	255	218	-0.522845	NotSig	0.00714725	0.0210428	DBX24_RS03780	glycine--tRNA ligase
DBX24_RS06520	90	85	79	77	-0.523361	NotSig	0.183224	0.303075	msrA	peptide-methionine (S)-S-oxide reductase MsrA
DBX24_RS08880	5	10	4	9	-0.524615	NotSig	0.434732	0.577349	DBX24_RS08880	sel1 repeat family protein
DBX24_RS05360	730	746	779	545	-0.525756	NotSig	0.210784	0.33701	DBX24_RS05360	hypothetical protein
DBX24_RS03905	11	6	10	5	-0.527999	NotSig	0.439704	0.582304	DBX24_RS03905	MmcQ/YjbR family DNA-binding protein
DBX24_RS08970	676	769	702	590	-0.529752	NotSig	0.00843882	0.0241492	DBX24_RS08970	electron transfer flavoprotein subunit alpha/FixB family protein
DBX24_RS07375	220	217	188	199	-0.535054	NotSig	0.0369119	0.0861434	murA	UDP-N-acetylglucosamine 1-carboxyvinyltransferase
DBX24_RS00880	130	170	146	120	-0.535854	NotSig	0.136206	0.243877	DBX24_RS00880	glycosyltransferase family 4 protein
DBX24_RS05315	2127	2187	2106	1716	-0.536827	NotSig	0.215534	0.341231	DBX24_RS05315	copper resistance protein NlpE
DBX24_RS06730	32	33	25	32	-0.537428	NotSig	0.237869	0.364101	DBX24_RS06730	bifunctional 3-deoxy-7-phosphoheptulonate synthase/chorismate mutase type II
DBX24_RS06175	65	74	55	67	-0.542396	NotSig	0.0820584	0.161837	cysD	sulfate adenylyltransferase subunit CysD
DBX24_RS07490	54	43	52	34	-0.544902	NotSig	0.1424	0.251551	crcB	fluoride efflux transporter CrcB
DBX24_RS07415	27	14	20	16	-0.546998	NotSig	0.293281	0.427644	DBX24_RS07415	DUF4286 family protein
DBX24_RS00715	139	160	138	124	-0.547576	NotSig	0.18589	0.306935	DBX24_RS00715	hypothetical protein
DBX24_RS01265	57	49	60	34	-0.548187	NotSig	0.201194	0.325793	DBX24_RS01265	conjugative transposon protein TraM
DBX24_RS00980	18	23	23	13	-0.550572	NotSig	0.172373	0.290065	dusB	tRNA dihydrouridine synthase DusB
DBX24_RS08105	169	182	154	152	-0.554312	NotSig	0.139224	0.247598	dnaJ	molecular chaperone DnaJ
DBX24_RS09175	93	96	95	71	-0.556829	NotSig	0.087609	0.170059	DBX24_RS09175	type II toxin-antitoxin system HicA family toxin
DBX24_RS09325	12	8	7	10	-0.559481	NotSig	0.474399	0.615852	DBX24_RS09325	hypothetical protein
DBX24_RS08530	1963	2068	1809	1705	-0.562323	NotSig	0.0060056	0.0180559	DBX24_RS08530	Mrp/NBP35 family ATP-binding protein
DBX24_RS03140	64	52	48	51	-0.564282	NotSig	0.399205	0.542261	DBX24_RS03140	hypothetical protein
DBX24_RS06415	485	533	466	420	-0.564538	NotSig	0.029304	0.0704363	DBX24_RS06415	arginine deiminase family protein
DBX24_RS06200	202	169	171	152	-0.565451	NotSig	0.0705988	0.143058	DBX24_RS06200	FAD-binding oxidoreductase
DBX24_RS05060	151	126	114	126	-0.565543	NotSig	0.0559521	0.119276	DBX24_RS05060	glycosyltransferase
DBX24_RS00480	287	248	252	214	-0.565888	NotSig	0.0712106	0.144139	DBX24_RS00480	iron-containing alcohol dehydrogenase
DBX24_RS05300	31	28	25	26	-0.567371	NotSig	0.11838	0.21853	DBX24_RS05300	SIMPL domain-containing protein
DBX24_RS06610	28	29	21	28	-0.568861	NotSig	0.160009	0.273982	bshA	N-acetyl-alpha-D-glucosaminyl L-malate synthase BshA
DBX24_RS05595	33	39	33	29	-0.573172	NotSig	0.178642	0.297361	DBX24_RS05595	type IA DNA topoisomerase
DBX24_RS02055	70	72	68	55	-0.573459	NotSig	0.0665639	0.136076	folP	dihydropteroate synthase
DBX24_RS02970	38	36	36	28	-0.573837	NotSig	0.104536	0.197718	coaBC	bifunctional phosphopantothenoylcysteine decarboxylase/phosphopantothenate--cysteine ligase CoaBC
DBX24_RS03405	46	59	45	45	-0.577	NotSig	0.143362	0.252525	DBX24_RS03405	hypothetical protein
DBX24_RS06360	264	251	241	204	-0.578954	NotSig	0.0219117	0.0547347	DBX24_RS06360	M23 family metallopeptidase
DBX24_RS01965	216	226	213	169	-0.579072	NotSig	0.0463438	0.103824	DBX24_RS01965	2Fe-2S iron-sulfur cluster-binding protein
DBX24_RS00090	85	95	81	74	-0.579157	NotSig	0.0306566	0.073022	DBX24_RS00090	M1 family metallopeptidase
DBX24_RS08670	328	390	315	302	-0.579364	NotSig	0.028437	0.0686204	dapA	4-hydroxy-tetrahydrodipicolinate synthase
DBX24_RS01705	68	64	66	48	-0.57955	NotSig	0.100971	0.192355	atpE	ATP synthase F0 subunit C
DBX24_RS06210	153	141	119	133	-0.580706	NotSig	0.032582	0.0770121	DBX24_RS06210	DNA adenine methylase
DBX24_RS02860	533	527	525	393	-0.581245	NotSig	0.00442562	0.0140857	DBX24_RS02860	tetratricopeptide repeat protein
DBX24_RS07325	77	83	78	60	-0.58142	NotSig	0.0145772	0.0384422	DBX24_RS07325	serine hydroxymethyltransferase
DBX24_RS04330	70	64	59	56	-0.583307	NotSig	0.0476977	0.106341	DBX24_RS04330	sigma-54 dependent transcriptional regulator
DBX24_RS06820	22	26	22	19	-0.583842	NotSig	0.193153	0.316943	DBX24_RS06820	SMUG2 DNA glycosylase family protein
DBX24_RS01615	893	991	865	752	-0.585981	NotSig	0.0192111	0.0488482	DBX24_RS01615	16S rRNA (uracil(1498)-N(3))-methyltransferase
DBX24_RS08020	146	136	122	119	-0.587949	NotSig	0.0526215	0.113613	DBX24_RS08020	S8 family serine peptidase
DBX24_RS00700	21	27	25	16	-0.588503	NotSig	0.199311	0.323595	prmC	peptide chain release factor N(5)-glutamine methyltransferase
DBX24_RS08830	461	543	467	393	-0.590245	NotSig	0.00851448	0.0242932	DBX24_RS08830	YceI family protein
DBX24_RS03075	711	791	672	611	-0.590539	NotSig	0.0245557	0.0602944	DBX24_RS03075	prolyl oligopeptidase family serine peptidase
DBX24_RS02065	352	336	326	263	-0.593615	NotSig	0.0249293	0.0609531	DBX24_RS02065	DUF4403 family protein
DBX24_RS02580	19	10	10	14	-0.594175	NotSig	0.466321	0.608359	DBX24_RS02580	hypothetical protein
DBX24_RS06370	68	77	65	58	-0.595906	NotSig	0.115213	0.213985	DBX24_RS06370	outer membrane protein transport protein
DBX24_RS09240	154	152	138	122	-0.596699	NotSig	0.0872028	0.169806	DBX24_RS09240	CusA/CzcA family heavy metal efflux RND transporter
DBX24_RS03190	474	522	480	370	-0.597631	NotSig	0.0393787	0.0905268	DBX24_RS03190	BrxA/BrxB family bacilliredoxin
DBX24_RS00045	16	22	14	18	-0.598347	NotSig	0.148565	0.259462	DBX24_RS00045	ABC transporter permease subunit
DBX24_RS06430	201	199	171	168	-0.599041	NotSig	0.0499758	0.109373	DBX24_RS06430	nucleoside-diphosphate kinase
DBX24_RS00140	119	133	116	97	-0.600858	NotSig	0.168948	0.285603	clpX	ATP-dependent Clp protease ATP-binding subunit ClpX
DBX24_RS04500	1056	1072	948	854	-0.601793	NotSig	0.062981	0.130486	DBX24_RS04500	TonB-dependent receptor plug domain-containing protein
DBX24_RS06440	59	46	49	40	-0.604311	NotSig	0.082534	0.162428	DBX24_RS06440	N-acetylmuramoyl-L-alanine amidase
DBX24_RS04475	69	77	61	62	-0.604969	NotSig	0.0642018	0.132273	surE	5'/3'-nucleotidase SurE
DBX24_RS04515	33	37	30	29	-0.607031	NotSig	0.0482978	0.107161	DBX24_RS04515	cation diffusion facilitator family transporter
DBX24_RS00710	27	26	32	13	-0.607961	NotSig	0.140429	0.249023	DBX24_RS00710	L-threonylcarbamoyladenylate synthase
DBX24_RS02805	298	282	261	230	-0.60804	NotSig	0.00284804	0.00971807	DBX24_RS02805	OmpA family protein
DBX24_RS05040	28	26	17	28	-0.60816	NotSig	0.14208	0.251226	DBX24_RS05040	tRNA threonylcarbamoyladenosine dehydratase
DBX24_RS05590	154	170	128	144	-0.609829	NotSig	0.0120194	0.0327105	DBX24_RS05590	patatin-like phospholipase family protein
DBX24_RS01045	29	21	22	20	-0.611053	NotSig	0.102968	0.195554	panC	pantoate--beta-alanine ligase
DBX24_RS05390	128	161	116	125	-0.611334	NotSig	0.125309	0.228352	mutY	A/G-specific adenine glycosylase
DBX24_RS01370	66	67	54	57	-0.611896	NotSig	0.149873	0.261006	DBX24_RS01370	TolC family protein
DBX24_RS04495	4	0	2	1	-0.613594	NotSig	0.639007	0.761781	coaE	dephospho-CoA kinase
DBX24_RS06295	40	64	46	41	-0.614278	NotSig	0.0846206	0.165652	DBX24_RS06295	M64 family metallo-endopeptidase
DBX24_RS06065	16	20	15	15	-0.614914	NotSig	0.149203	0.26033	DBX24_RS06065	o-succinylbenzoate synthase
DBX24_RS02415	66	64	66	43	-0.617774	NotSig	0.226853	0.353352	DBX24_RS02415	site-specific integrase
DBX24_RS07585	66	83	68	57	-0.618182	NotSig	0.020902	0.0524968	DBX24_RS07585	TonB-dependent receptor
DBX24_RS03950	162	194	151	146	-0.618495	NotSig	0.062975	0.130486	panB	3-methyl-2-oxobutanoate hydroxymethyltransferase
DBX24_RS08035	6	3	1	6	-0.618728	NotSig	0.549927	0.680862	DBX24_RS08035	hypothetical protein
DBX24_RS06155	184	191	153	160	-0.618958	NotSig	0.0271821	0.0658505	DBX24_RS06155	DoxX family protein
DBX24_RS00815	0	1	0	0	-0.620007	NotSig	0.664683	0.785032	DBX24_RS00815	tRNA-Phe
DBX24_RS02700	671	626	576	468	-0.621261	NotSig	0.515183	0.651836	DBX24_RS02700	TraR/DksA C4-type zinc finger protein
DBX24_RS06930	11	23	14	14	-0.62203	NotSig	0.240314	0.36658	DBX24_RS06930	pyruvate decarboxylase
DBX24_RS06395	2212	2457	1998	1891	-0.625779	NotSig	0.00965445	0.0270032	azu	azurin
DBX24_RS06580	64	47	47	45	-0.629495	NotSig	0.103992	0.197093	DBX24_RS06580	efflux RND transporter periplasmic adaptor subunit
DBX24_RS01260	15	19	15	13	-0.632368	NotSig	0.199897	0.324262	traN	conjugative transposon protein TraN
DBX24_RS01375	121	144	118	99	-0.643375	NotSig	0.159332	0.273098	DBX24_RS01375	hypothetical protein
DBX24_RS08485	160	183	140	140	-0.64391	NotSig	0.12587	0.228698	DBX24_RS08485	histidine kinase
DBX24_RS07795	57	41	34	46	-0.644806	NotSig	0.0615599	0.128697	der	ribosome biogenesis GTPase Der
DBX24_RS02815	8	7	5	7	-0.647627	NotSig	0.297212	0.431671	DBX24_RS02815	hypothetical protein
DBX24_RS09030	1011	984	842	794	-0.648544	NotSig	0.0180544	0.0461612	DBX24_RS09030	purine-nucleoside phosphorylase
DBX24_RS08430	39	17	29	17	-0.651114	NotSig	0.196443	0.320631	DBX24_RS08430	carbon-nitrogen hydrolase
DBX24_RS01945	570	601	528	435	-0.651402	NotSig	0.00111995	0.00430194	DBX24_RS01945	DUF4876 domain-containing protein
DBX24_RS05400	26	42	28	27	-0.656074	NotSig	0.123056	0.225358	DBX24_RS05400	gliding motility protein GldB
DBX24_RS04255	364	366	348	251	-0.657784	NotSig	0.0141536	0.0375396	DBX24_RS04255	DUF3127 domain-containing protein
DBX24_RS07500	145	161	137	113	-0.65884	NotSig	0.00331293	0.0111054	DBX24_RS07500	TonB-dependent receptor
DBX24_RS04355	25	22	20	18	-0.660992	NotSig	0.138228	0.246303	DBX24_RS04355	3'-5' exonuclease
DBX24_RS06445	13	19	20	6	-0.663533	NotSig	0.217777	0.343897	DBX24_RS06445	tRNA-Ser
DBX24_RS01440	269	253	216	208	-0.664988	NotSig	0.000838457	0.00334296	ahcY	adenosylhomocysteinase
DBX24_RS07140	373	356	322	270	-0.668496	NotSig	0.00565621	0.01719	metG	methionine--tRNA ligase
DBX24_RS07155	134	103	96	95	-0.668762	NotSig	0.0642863	0.132299	DBX24_RS07155	MFS transporter
DBX24_RS07865	12	13	11	9	-0.669224	NotSig	0.179007	0.2977	DBX24_RS07865	SAM-dependent methyltransferase
DBX24_RS06940	142	147	116	117	-0.672234	NotSig	0.00452645	0.0143571	DBX24_RS06940	recombinase
DBX24_RS03285	27	24	25	16	-0.674107	NotSig	0.129133	0.233476	DBX24_RS03285	oligosaccharide flippase family protein
DBX24_RS08780	261	271	237	193	-0.674233	NotSig	0.0119131	0.0324838	DBX24_RS08780	CTP synthase
DBX24_RS07005	653	652	556	495	-0.674439	NotSig	0.0321658	0.0761777	gpmI	2,3-bisphosphoglycerate-independent phosphoglycerate mutase
DBX24_RS03715	576	637	520	459	-0.676141	NotSig	0.00010184	0.000552933	DBX24_RS03715	T9SS type A sorting domain-containing protein
DBX24_RS09135	67	84	61	60	-0.678103	NotSig	0.019906	0.0504067	DBX24_RS09135	hypothetical protein
DBX24_RS06130	651	692	547	531	-0.678608	NotSig	0.0049655	0.0155227	DBX24_RS06130	leucine-rich repeat domain-containing protein
DBX24_RS04970	127	135	105	105	-0.679937	NotSig	0.00780368	0.0225793	hemH	ferrochelatase
DBX24_RS07655	1001	965	859	719	-0.681183	NotSig	0.0437586	0.0989931	DBX24_RS07655	DUF4294 domain-containing protein
DBX24_RS05485	123	131	116	88	-0.681895	NotSig	0.0470361	0.104992	DBX24_RS05485	hypothetical protein
DBX24_RS03745	36	39	33	27	-0.681909	NotSig	0.0552648	0.118214	feoB	ferrous iron transport protein B
DBX24_RS04215	529	532	445	399	-0.685553	NotSig	0.0995756	0.190286	DBX24_RS04215	choice-of-anchor J domain-containing protein
DBX24_RS05775	0	2	1	0	-0.689721	NotSig	0.71025	0.823569	DBX24_RS05775	hypothetical protein
DBX24_RS05580	83	104	81	68	-0.689981	NotSig	0.0295985	0.0709596	DBX24_RS05580	hypothetical protein
DBX24_RS06015	74	66	58	53	-0.696598	NotSig	0.029558	0.0709547	rsmA	16S rRNA (adenine(1518)-N(6)/adenine(1519)-N(6))-dimethyltransferase RsmA
DBX24_RS07645	27	25	22	19	-0.697041	NotSig	0.108488	0.204564	DBX24_RS07645	hypothetical protein
DBX24_RS06735	130	151	117	105	-0.697742	NotSig	0.0521241	0.112936	DBX24_RS06735	zinc metallopeptidase
DBX24_RS03425	41	41	40	25	-0.698645	NotSig	0.154817	0.267345	DBX24_RS03425	DUF1573 domain-containing protein
DBX24_RS02370	10	13	11	7	-0.700519	NotSig	0.223285	0.350188	DBX24_RS02370	L-threonylcarbamoyladenylate synthase
DBX24_RS01740	6	2	2	4	-0.704291	NotSig	0.376345	0.516529	DBX24_RS01740	DUF3817 domain-containing protein
DBX24_RS06935	35	20	20	23	-0.704402	NotSig	0.146073	0.256078	DBX24_RS06935	DciA family protein
DBX24_RS08815	341	399	322	263	-0.704649	NotSig	0.0107619	0.0297849	rplI	50S ribosomal protein L9
DBX24_RS08265	32	29	26	22	-0.706074	NotSig	0.0493243	0.108655	DBX24_RS08265	hypothetical protein
DBX24_RS07125	71	69	57	53	-0.708729	NotSig	0.0231466	0.0574718	lpxA	acyl-ACP--UDP-N-acetylglucosamine O-acyltransferase
DBX24_RS06460	2	1	1	1	-0.718457	NotSig	0.674985	0.793645	DBX24_RS06460	hypothetical protein
DBX24_RS06600	13	8	5	11	-0.719426	NotSig	0.194021	0.317802	DBX24_RS06600	hypothetical protein
DBX24_RS05050	28	20	15	22	-0.720988	NotSig	0.0672328	0.13714	DBX24_RS05050	glycosyltransferase
DBX24_RS06545	93	106	95	61	-0.721617	NotSig	0.0178132	0.0456078	DBX24_RS06545	ribonucleoside-diphosphate reductase subunit alpha
DBX24_RS01520	35	34	37	17	-0.723764	NotSig	0.0477788	0.106393	DBX24_RS01520	NAD-dependent epimerase/dehydratase family protein
DBX24_RS01290	1	2	0	2	-0.725374	NotSig	0.551991	0.682502	DBX24_RS01290	hypothetical protein
DBX24_RS05215	158	163	134	116	-0.725696	NotSig	0.00470454	0.0148201	prfA	peptide chain release factor 1
DBX24_RS08100	46	66	51	36	-0.725787	NotSig	0.0685964	0.139459	DBX24_RS08100	RecX family transcriptional regulator
DBX24_RS01465	14	7	7	9	-0.726056	NotSig	0.267392	0.397428	DBX24_RS01465	M3 family metallopeptidase
DBX24_RS03560	40	37	38	22	-0.726608	NotSig	0.0621574	0.129795	DBX24_RS03560	thioredoxin-like domain-containing protein
DBX24_RS04705	16	14	11	12	-0.727246	NotSig	0.147639	0.258334	DBX24_RS04705	NAD(P)/FAD-dependent oxidoreductase
DBX24_RS08730	241	241	167	205	-0.72929	NotSig	0.000629706	0.00260053	DBX24_RS08730	M13 family metallopeptidase
DBX24_RS04260	1941	2209	1687	1530	-0.730529	NotSig	0.00185661	0.00668089	DBX24_RS04260	ATP-dependent Clp protease ATP-binding subunit
DBX24_RS02050	166	187	164	111	-0.732188	NotSig	0.00523675	0.0160849	DBX24_RS02050	dihydroorotase
DBX24_RS03240	2	1	1	1	-0.732941	NotSig	0.506528	0.644419	DBX24_RS03240	hypothetical protein
DBX24_RS01010	1058	1206	891	859	-0.733305	NotSig	0.000389375	0.00174887	gldN	gliding motility protein GldN
DBX24_RS04490	16	13	11	11	-0.734626	NotSig	0.26243	0.392263	DBX24_RS04490	histone H1
DBX24_RS00195	23	15	14	15	-0.737889	NotSig	0.109939	0.206247	truA	tRNA pseudouridine(38-40) synthase TruA
DBX24_RS08835	44	50	38	34	-0.738797	NotSig	0.0737747	0.148192	DBX24_RS08835	efflux transporter outer membrane subunit
DBX24_RS09370	10	7	10	3	-0.73993	NotSig	0.453998	0.596498	DBX24_RS09370	antA/AntB antirepressor family protein
DBX24_RS00595	725	804	593	574	-0.742731	NotSig	0.0496245	0.109186	DBX24_RS00595	DUF6261 family protein
DBX24_RS06260	213	222	187	148	-0.743712	NotSig	0.00788137	0.0227328	DBX24_RS06260	efflux RND transporter permease subunit
DBX24_RS04945	30	30	28	18	-0.744893	NotSig	0.0418791	0.0952078	DBX24_RS04945	arginase
DBX24_RS01600	100	89	82	63	-0.751197	NotSig	0.00315263	0.0106394	DBX24_RS01600	cobaltochelatase subunit CobN
DBX24_RS09220	1267	1302	1019	942	-0.751298	NotSig	0.00588344	0.0177755	DBX24_RS09220	cysteine desulfurase
DBX24_RS02875	0	2	1	0	-0.752368	NotSig	0.449924	0.593681	DBX24_RS02875	BACON domain-containing protein
DBX24_RS03195	944	859	705	670	-0.753649	NotSig	0.00332792	0.0111292	ftsZ	cell division protein FtsZ
DBX24_RS02590	9	6	4	7	-0.756151	NotSig	0.372723	0.513468	DBX24_RS02590	DUF1320 family protein
DBX24_RS05985	15	20	7	19	-0.756804	NotSig	0.11565	0.214348	DBX24_RS05985	MoxR family ATPase
DBX24_RS08875	5	6	5	3	-0.756952	NotSig	0.245186	0.372827	purM	phosphoribosylformylglycinamidine cyclo-ligase
DBX24_RS07505	1	6	3	2	-0.757295	NotSig	0.394315	0.536803	DBX24_RS07505	tRNA-Arg
DBX24_RS06335	5	6	4	4	-0.758432	NotSig	0.263461	0.393486	DBX24_RS06335	3'-5' exonuclease
DBX24_RS02790	121	142	122	79	-0.758534	NotSig	0.00808504	0.0232115	DBX24_RS02790	thioredoxin family protein
DBX24_RS07000	67	64	57	42	-0.76972	NotSig	0.0289714	0.0697277	DBX24_RS07000	TonB-dependent receptor
DBX24_RS00450	275	288	216	208	-0.770796	NotSig	0.00152966	0.00565996	DBX24_RS00450	c-type cytochrome
DBX24_RS08535	1743	1612	1532	1023	-0.771067	NotSig	0.000569933	0.00238571	DBX24_RS08535	NifU family protein
DBX24_RS01690	376	324	238	285	-0.774065	NotSig	0.00515604	0.0158634	atpA	F0F1 ATP synthase subunit alpha
DBX24_RS07545	1896	1985	1505	1417	-0.775001	NotSig	1.89765e-08	2.30465e-07	DBX24_RS07545	polyribonucleotide nucleotidyltransferase
DBX24_RS04335	46	54	40	35	-0.775628	NotSig	0.00728432	0.0213021	miaB	tRNA (N6-isopentenyl adenosine(37)-C2)-methylthiotransferase MiaB
DBX24_RS06050	26	18	21	12	-0.776029	NotSig	0.0679773	0.138353	DBX24_RS06050	HAD family phosphatase
DBX24_RS01205	10	20	11	11	-0.776902	NotSig	0.213627	0.339085	DBX24_RS01205	TraX family protein
DBX24_RS05100	104	93	80	68	-0.777576	NotSig	0.00729303	0.0213021	DBX24_RS05100	bifunctional 5,10-methylenetetrahydrofolate dehydrogenase/5,10-methenyltetrahydrofolate cyclohydrolase
DBX24_RS03100	50	37	38	27	-0.781939	NotSig	0.0844044	0.165404	DBX24_RS03100	leucine-rich repeat domain-containing protein
DBX24_RS07085	902	923	713	653	-0.784286	NotSig	7.0951e-07	6.42037e-06	DBX24_RS07085	alpha-ketoacid dehydrogenase subunit alpha/beta
DBX24_RS04835	15	15	12	10	-0.788341	NotSig	0.224571	0.350726	DBX24_RS04835	YraN family protein
DBX24_RS07495	82	83	64	58	-0.795115	NotSig	0.0218341	0.0546148	DBX24_RS07495	VirK/YbjX family protein
DBX24_RS03940	307	217	239	151	-0.795821	NotSig	0.066671	0.136145	DBX24_RS03940	hypothetical protein
DBX24_RS06740	24	34	31	12	-0.796622	NotSig	0.116953	0.216112	DBX24_RS06740	YigZ family protein
DBX24_RS01940	60	62	47	43	-0.797871	NotSig	0.0109753	0.0302846	DBX24_RS01940	hypothetical protein
DBX24_RS07475	150	129	113	93	-0.800836	NotSig	0.0150692	0.0396363	DBX24_RS07475	asparaginase
DBX24_RS02915	1046	1100	885	705	-0.801326	NotSig	0.00100698	0.0039217	DBX24_RS02915	hypothetical protein
DBX24_RS02630	19	20	13	15	-0.801592	NotSig	0.294919	0.429353	DBX24_RS02630	hypothetical protein
DBX24_RS07975	30	62	33	34	-0.801692	NotSig	0.0539783	0.115754	DBX24_RS07975	glycosyltransferase
DBX24_RS07870	86	73	58	59	-0.802026	NotSig	0.00402085	0.0130714	DBX24_RS07870	cation:dicarboxylase symporter family transporter
DBX24_RS00675	30	33	25	21	-0.803267	NotSig	0.0830719	0.163245	hemN	oxygen-independent coproporphyrinogen III oxidase
DBX24_RS01575	636	673	462	500	-0.803535	NotSig	8.38037e-06	6.21292e-05	DBX24_RS01575	M12 family metallo-peptidase
DBX24_RS08810	265	275	200	197	-0.804954	NotSig	0.000660731	0.00271047	DBX24_RS08810	DNA polymerase III subunit
DBX24_RS08985	26	40	25	23	-0.805085	NotSig	0.0715561	0.144521	lepB	signal peptidase I
DBX24_RS00250	54	56	35	45	-0.805619	NotSig	0.0362031	0.0845962	uvrC	excinuclease ABC subunit UvrC
DBX24_RS00395	1220	1226	997	805	-0.807504	NotSig	0.00405883	0.013168	DBX24_RS00395	DUF4377 domain-containing protein
DBX24_RS05930	9	8	3	9	-0.808841	NotSig	0.160983	0.274848	DBX24_RS05930	DUF1343 domain-containing protein
DBX24_RS01975	165	139	112	111	-0.810599	NotSig	0.000519207	0.00219829	DBX24_RS01975	mannose-1-phosphate guanylyltransferase
DBX24_RS00060	13	20	16	8	-0.811017	NotSig	0.110486	0.207064	DBX24_RS00060	hypothetical protein
DBX24_RS08770	54	60	45	38	-0.81454	NotSig	0.0232919	0.0576	DBX24_RS08770	alpha/beta hydrolase
DBX24_RS04615	1319	1480	977	1052	-0.820012	NotSig	0.000476869	0.00204721	DBX24_RS04615	polysaccharide biosynthesis tyrosine autokinase
DBX24_RS02610	8	7	3	7	-0.82322	NotSig	0.474865	0.616023	DBX24_RS02610	hypothetical protein
DBX24_RS09170	21	14	14	11	-0.825037	NotSig	0.139584	0.248001	DBX24_RS09170	MATE family efflux transporter
DBX24_RS05900	49	57	45	32	-0.825318	NotSig	0.0110061	0.0303243	DBX24_RS05900	hypothetical protein
DBX24_RS01610	16	32	17	17	-0.825333	NotSig	0.132352	0.238363	DBX24_RS01610	hypothetical protein
DBX24_RS04360	259	267	200	181	-0.827752	NotSig	0.00124003	0.00469079	DBX24_RS04360	phosphoglycerate kinase
DBX24_RS02910	507	626	429	387	-0.827856	NotSig	0.0237638	0.0585687	ribB	3,4-dihydroxy-2-butanone-4-phosphate synthase
DBX24_RS05355	1481	1375	1226	859	-0.829968	NotSig	0.000145919	0.000756649	DBX24_RS05355	hypothetical protein
DBX24_RS04460	27	28	16	23	-0.836429	NotSig	0.0485396	0.107568	DBX24_RS04460	thioesterase family protein
DBX24_RS00550	261	230	171	181	-0.840443	NotSig	0.000336025	0.00155855	DBX24_RS00550	hypothetical protein
DBX24_RS00095	25	34	22	20	-0.84066	NotSig	0.0612437	0.128327	DBX24_RS00095	hypothetical protein
DBX24_RS08090	26	29	22	17	-0.842602	NotSig	0.106001	0.200285	DBX24_RS08090	phosphatase PAP2 family protein
DBX24_RS02665	35	33	23	25	-0.843926	NotSig	0.125445	0.228375	DBX24_RS02665	hypothetical protein
DBX24_RS04715	2401	2344	1792	1611	-0.844424	NotSig	0.00021797	0.00108456	tsf	translation elongation factor Ts
DBX24_RS07955	336	333	258	221	-0.844906	NotSig	0.00497802	0.0155227	DBX24_RS07955	peptidylprolyl isomerase
DBX24_RS00050	16	4	8	6	-0.846039	NotSig	0.180352	0.299129	gldG	gliding motility-associated ABC transporter substrate-binding protein GldG
DBX24_RS00805	87	91	68	59	-0.846681	NotSig	0.00718456	0.0210854	DBX24_RS00805	Na+/H+ antiporter
DBX24_RS03840	2	4	4	0	-0.848173	NotSig	0.469319	0.610976	DBX24_RS03840	tRNA-Thr
DBX24_RS00695	18	23	17	12	-0.849833	NotSig	0.0380109	0.0880402	tatC	twin-arginine translocase subunit TatC
DBX24_RS09210	0	2	1	0	-0.852564	NotSig	0.451272	0.59461	DBX24_RS09210	tRNA-Asp
DBX24_RS07575	49	30	32	24	-0.852922	NotSig	0.0608524	0.127996	DBX24_RS07575	DEAD/DEAH box helicase
DBX24_RS05270	102	94	77	62	-0.855164	NotSig	0.0194088	0.0492827	DBX24_RS05270	hypothetical protein
DBX24_RS08690	61	70	56	37	-0.858195	NotSig	0.00750408	0.0218494	DBX24_RS08690	helix-turn-helix domain-containing protein
DBX24_RS02185	0	2	1	0	-0.858259	NotSig	0.570909	0.698409	DBX24_RS02185	DUF4876 domain-containing protein
DBX24_RS02960	57	40	43	26	-0.85869	NotSig	0.0130723	0.0350747	recN	DNA repair protein RecN
DBX24_RS05090	837	882	624	593	-0.860483	NotSig	6.59717e-05	0.000379389	recA	recombinase RecA
DBX24_RS08930	30	37	18	28	-0.860586	NotSig	0.148403	0.259425	DBX24_RS08930	sugar O-acetyltransferase
DBX24_RS07100	69	79	52	52	-0.861567	NotSig	0.00952429	0.0266796	murF	UDP-N-acetylmuramoyl-tripeptide--D-alanyl-D-alanine ligase
DBX24_RS07860	15	15	14	7	-0.86317	NotSig	0.0652884	0.134212	DBX24_RS07860	S1-like domain-containing RNA-binding protein
DBX24_RS08695	4	5	2	4	-0.867205	NotSig	0.265318	0.395273	DBX24_RS08695	ACP phosphodiesterase
DBX24_RS09105	21	15	14	11	-0.86981	NotSig	0.17376	0.291866	DBX24_RS09105	C4-dicarboxylate ABC transporter permease
DBX24_RS02455	43	44	32	29	-0.869851	NotSig	0.0038944	0.0127512	DBX24_RS02455	homocysteine S-methyltransferase family protein
DBX24_RS04840	42	38	33	23	-0.870839	NotSig	0.0573995	0.121653	DBX24_RS04840	CDP-alcohol phosphatidyltransferase family protein
DBX24_RS06035	32	40	29	20	-0.881868	NotSig	0.206083	0.331962	truB	tRNA pseudouridine(55) synthase TruB
DBX24_RS08520	45	46	33	30	-0.882122	NotSig	0.0305187	0.0727874	recG	ATP-dependent DNA helicase RecG
DBX24_RS06970	44	49	31	33	-0.882782	NotSig	0.063214	0.130675	DBX24_RS06970	T9SS type A sorting domain-containing protein
DBX24_RS04830	10	12	9	6	-0.883692	NotSig	0.153795	0.266559	DBX24_RS04830	LD-carboxypeptidase
DBX24_RS01980	11	14	10	7	-0.884503	NotSig	0.147195	0.2578	DBX24_RS01980	transcription elongation protein SprT
DBX24_RS06290	11	14	9	8	-0.885296	NotSig	0.136095	0.243877	DBX24_RS06290	MarC family protein
DBX24_RS05340	50	73	41	43	-0.885991	NotSig	0.0860131	0.168021	DBX24_RS05340	5-formyltetrahydrofolate cyclo-ligase
DBX24_RS07825	23	8	6	14	-0.886761	NotSig	0.335555	0.475757	DBX24_RS07825	riboflavin synthase
DBX24_RS07990	13	7	3	10	-0.88712	NotSig	0.256078	0.385653	DBX24_RS07990	hypothetical protein
DBX24_RS00905	1429	1599	1025	978	-0.887301	NotSig	0.260287	0.390008	DBX24_RS00905	insulinase family protein
DBX24_RS04530	122	121	89	80	-0.887863	NotSig	0.000408432	0.00180374	DBX24_RS04530	ABC transporter ATP-binding protein/permease
DBX24_RS06435	40	57	39	28	-0.889993	NotSig	0.0481662	0.107126	DBX24_RS06435	nitroreductase
DBX24_RS01870	65	119	61	65	-0.893972	NotSig	0.00656867	0.0194635	tsaD	tRNA (adenosine(37)-N6)-threonylcarbamoyltransferase complex transferase subunit TsaD
DBX24_RS06995	0	1	0	0	-0.894022	NotSig	0.552546	0.682731	DBX24_RS06995	DUF2809 domain-containing protein
DBX24_RS09390	134	102	96	66	-0.899057	NotSig	0.0739065	0.148295	DBX24_RS09390	hypothetical protein
DBX24_RS01475	482	486	354	311	-0.90119	NotSig	0.0049735	0.0155227	DBX24_RS01475	pyridoxal phosphate-dependent aminotransferase
DBX24_RS07400	1	1	0	0	-0.901227	NotSig	0.553688	0.683684	DBX24_RS07400	hypothetical protein
DBX24_RS05420	69	98	65	50	-0.901358	NotSig	0.000498851	0.00212674	DBX24_RS05420	hypothetical protein
DBX24_RS00840	238	237	215	115	-0.901397	NotSig	0.0120622	0.0327454	DBX24_RS00840	DUF4293 domain-containing protein
DBX24_RS04265	15	12	5	13	-0.901542	NotSig	0.108484	0.204564	DBX24_RS04265	uroporphyrinogen decarboxylase
DBX24_RS08220	31	20	22	13	-0.901849	NotSig	0.0513653	0.111553	rlmN	23S rRNA (adenine(2503)-C(2))-methyltransferase RlmN
DBX24_RS02025	46	40	36	23	-0.9029	NotSig	0.050138	0.109532	DBX24_RS02025	HD domain-containing protein
DBX24_RS05105	31	46	30	21	-0.904858	NotSig	0.268697	0.399046	ytxJ	bacillithiol system redox-active protein YtxJ
DBX24_RS09080	4	4	3	2	-0.908702	NotSig	0.47219	0.613847	DBX24_RS09080	ATP-binding cassette domain-containing protein
DBX24_RS04695	59	80	42	52	-0.909988	NotSig	0.00653489	0.0193945	accC	acetyl-CoA carboxylase biotin carboxylase subunit
DBX24_RS09255	61	91	45	57	-0.910249	NotSig	0.0374473	0.0872824	DBX24_RS09255	site-specific integrase
DBX24_RS07660	177	177	114	126	-0.910753	NotSig	0.00630523	0.0188952	tyrS	tyrosine--tRNA ligase
DBX24_RS04670	2152	2322	1616	1435	-0.911893	NotSig	0.00280861	0.00961911	DBX24_RS04670	outer membrane beta-barrel protein
DBX24_RS06770	50	52	39	30	-0.91227	NotSig	0.0500057	0.109373	pth	aminoacyl-tRNA hydrolase
DBX24_RS06010	46	31	22	30	-0.912299	NotSig	0.0245946	0.0602944	DBX24_RS06010	TatD family hydrolase
DBX24_RS08475	63	48	33	42	-0.914338	NotSig	0.0128178	0.0345426	DBX24_RS08475	5-(carboxyamino)imidazole ribonucleotide synthase
DBX24_RS05410	278	255	220	145	-0.914494	NotSig	0.010633	0.0294721	DBX24_RS05410	DUF4476 domain-containing protein
DBX24_RS03760	15	21	11	13	-0.915576	NotSig	0.0750664	0.150296	bshC	bacillithiol biosynthesis cysteine-adding enzyme BshC
DBX24_RS00830	66	89	57	48	-0.91791	NotSig	0.00606478	0.0182042	DBX24_RS00830	MFS transporter
DBX24_RS04225	424	413	292	278	-0.919161	NotSig	1.09023e-07	1.15003e-06	DBX24_RS04225	acetate kinase
DBX24_RS01295	12	5	4	7	-0.922443	NotSig	0.237333	0.363942	DBX24_RS01295	hypothetical protein
DBX24_RS02935	202	209	148	130	-0.92305	NotSig	0.00387632	0.0127512	DBX24_RS02935	acetyl-CoA carboxylase carboxyltransferase subunit alpha
DBX24_RS08665	23	31	19	17	-0.923592	NotSig	0.0439755	0.0992406	DBX24_RS08665	chorismate-binding protein
DBX24_RS03390	106	122	89	64	-0.923945	NotSig	0.0658025	0.134818	DBX24_RS03390	outer membrane beta-barrel protein
DBX24_RS07680	51	51	39	30	-0.926367	NotSig	0.00186911	0.00671278	DBX24_RS07680	hypothetical protein
DBX24_RS02205	285	251	200	164	-0.926495	NotSig	7.59962e-05	0.000423145	mnmA	tRNA 2-thiouridine(34) synthase MnmA
DBX24_RS01415	588	688	459	403	-0.927708	NotSig	0.000439564	0.00190478	DBX24_RS01415	F0F1 ATP synthase subunit epsilon
DBX24_RS03135	264	268	203	157	-0.930762	NotSig	0.000489854	0.00209807	trpS	tryptophan--tRNA ligase
DBX24_RS06960	321	333	232	208	-0.932938	NotSig	0.000871591	0.00346012	cas2	CRISPR-associated endonuclease Cas2
DBX24_RS05065	435	545	362	294	-0.935541	NotSig	0.0118455	0.0323474	DBX24_RS05065	FdtA/QdtA family cupin domain-containing protein
DBX24_RS00635	212	178	137	124	-0.941084	NotSig	0.00246226	0.00852784	DBX24_RS00635	MBL fold metallo-hydrolase
DBX24_RS05095	10	6	4	6	-0.943726	NotSig	0.283943	0.417349	DBX24_RS05095	7-carboxy-7-deazaguanine synthase QueE
DBX24_RS04230	610	608	435	381	-0.944745	NotSig	4.97137e-07	4.65845e-06	rnr	ribonuclease R
DBX24_RS00100	187	205	123	137	-0.947086	NotSig	0.000250634	0.00121756	uvrA	excinuclease ABC subunit UvrA
DBX24_RS02210	52	41	37	25	-0.947483	NotSig	0.00639035	0.0190575	DBX24_RS02210	CCA tRNA nucleotidyltransferase
DBX24_RS03400	90	85	56	60	-0.949343	NotSig	0.0021812	0.00766953	DBX24_RS03400	3-dehydroquinate dehydratase
DBX24_RS07790	518	560	401	316	-0.95036	NotSig	0.00427575	0.0137408	upp	uracil phosphoribosyltransferase
DBX24_RS07395	1537	1568	1020	1042	-0.95124	NotSig	2.50291e-07	2.51107e-06	DBX24_RS07395	PorT family protein
DBX24_RS04850	236	233	150	161	-0.951674	NotSig	2.01606e-05	0.000133872	DBX24_RS04850	DUF885 domain-containing protein
DBX24_RS09405	19	25	19	10	-0.95205	NotSig	0.0176419	0.0452948	DBX24_RS09405	RHS repeat-associated core domain-containing protein
DBX24_RS01770	115	96	81	59	-0.952488	NotSig	0.0314409	0.0746014	DBX24_RS01770	hypothetical protein
DBX24_RS03970	25	15	10	16	-0.956731	NotSig	0.0404336	0.0926059	DBX24_RS03970	Maf family protein
DBX24_RS00665	110	109	76	69	-0.957386	NotSig	0.000224223	0.00110672	lgt	prolipoprotein diacylglyceryl transferase
DBX24_RS05225	927	1045	682	622	-0.957578	NotSig	0.000120388	0.000640448	DBX24_RS05225	insulinase family protein
DBX24_RS04760	328	358	260	196	-0.957936	NotSig	5.65559e-05	0.000332491	DBX24_RS04760	GYDIA family GHMP kinase
DBX24_RS04905	550	590	421	335	-0.958143	NotSig	0.000444703	0.00192253	DBX24_RS04905	SPOR domain-containing protein
DBX24_RS04300	144	141	99	89	-0.963236	NotSig	0.000128871	0.000681651	DBX24_RS04300	penicillin-binding transpeptidase domain-containing protein
DBX24_RS00130	74	59	47	40	-0.965281	NotSig	0.0194539	0.0493295	DBX24_RS00130	histidine kinase
DBX24_RS05320	69	76	51	44	-0.967068	NotSig	0.00524879	0.0160877	DBX24_RS05320	insulinase family protein
DBX24_RS08050	1703	1663	1142	1068	-0.968596	NotSig	7.92631e-05	0.000439398	DBX24_RS08050	proline dehydrogenase family protein
DBX24_RS07740	1191	1202	861	715	-0.968612	NotSig	7.15851e-05	0.000406604	lpdA	dihydrolipoyl dehydrogenase
DBX24_RS04520	37	58	38	24	-0.974289	NotSig	0.00322943	0.0108787	DBX24_RS04520	sodium:proton antiporter
DBX24_RS02165	2262	2247	1497	1453	-0.975937	NotSig	4.33367e-10	7.14281e-09	rpoC	DNA-directed RNA polymerase subunit beta'
DBX24_RS03635	1383	1518	972	921	-0.976174	NotSig	3.26859e-05	0.000208063	DBX24_RS03635	energy transducer TonB
DBX24_RS04440	88	82	64	47	-0.976188	NotSig	0.00758008	0.0220359	DBX24_RS04440	TonB-dependent receptor
DBX24_RS01255	81	83	57	49	-0.980558	NotSig	0.0182635	0.0466312	DBX24_RS01255	type IV secretion system DNA-binding domain-containing protein
DBX24_RS02735	47	51	37	26	-0.981855	NotSig	0.096612	0.185692	DBX24_RS02735	ComF family protein
DBX24_RS02880	514	557	334	358	-0.985994	NotSig	3.2617e-05	0.000208063	DBX24_RS02880	BspA family leucine-rich repeat surface protein
DBX24_RS09140	26	22	21	10	-0.986217	NotSig	0.0170491	0.0438496	DBX24_RS09140	CinA family nicotinamide mononucleotide deamidase-related protein
DBX24_RS05435	40	72	28	43	-0.989557	NotSig	0.0134408	0.0359069	DBX24_RS05435	ABC-F family ATP-binding cassette domain-containing protein
DBX24_RS07420	28	22	17	15	-0.990413	NotSig	0.0246619	0.0603792	DBX24_RS07420	TCR/Tet family MFS transporter
DBX24_RS09145	23	10	13	8	-0.992302	NotSig	0.0600711	0.126588	DBX24_RS09145	rhomboid family intramembrane serine protease
DBX24_RS01480	184	209	139	115	-0.992543	NotSig	0.000416968	0.00183268	DBX24_RS01480	type III pantothenate kinase
DBX24_RS07905	171	193	133	102	-0.995817	NotSig	0.000346624	0.00159967	DBX24_RS07905	Nramp family divalent metal transporter
DBX24_RS08270	223	228	145	144	-0.997576	NotSig	0.000835569	0.00333866	ccsA	cytochrome c biogenesis protein CcsA
DBX24_RS05070	273	310	221	155	-0.998641	NotSig	0.00189117	0.00676569	DBX24_RS05070	hypothetical protein
DBX24_RS08480	153	104	94	72	-1.00004	Down	0.000435199	0.0018903	DBX24_RS08480	3-ketoacyl-ACP reductase
DBX24_RS08980	33	43	24	24	-1.00017	NotSig	0.0412941	0.0941596	DBX24_RS08980	WbqC family protein
DBX24_RS09185	343	373	228	228	-1.00268	Down	0.00305838	0.0103592	DBX24_RS09185	sigma-54 dependent transcriptional regulator
DBX24_RS01470	77	79	55	45	-1.00276	Down	0.000427627	0.00186619	DBX24_RS01470	DPP IV N-terminal domain-containing protein
DBX24_RS00260	95	136	71	76	-1.00635	Down	0.000218992	0.00108672	DBX24_RS00260	cysteine synthase family protein
DBX24_RS01525	20	18	15	9	-1.00731	NotSig	0.0385554	0.0891636	DBX24_RS01525	glycosyltransferase family 2 protein
DBX24_RS06420	1512	1597	1022	956	-1.01364	Down	1.09166e-05	7.84124e-05	secD	protein translocase subunit SecD
DBX24_RS07940	293	278	188	167	-1.01659	NotSig	0.083126	0.163245	ychF	redox-regulated ATPase YchF
DBX24_RS08370	115	93	68	64	-1.01803	Down	0.000354475	0.00163182	DBX24_RS08370	hypothetical protein
DBX24_RS00115	10	8	6	5	-1.01856	NotSig	0.0865354	0.168685	DBX24_RS00115	glycosyltransferase family 2 protein
DBX24_RS00890	94	94	62	57	-1.01973	Down	0.000205831	0.00103463	DBX24_RS00890	family 10 glycosylhydrolase
DBX24_RS00225	37	49	26	28	-1.01974	Down	0.00526381	0.0160877	lnt	apolipoprotein N-acyltransferase
DBX24_RS06365	240	269	170	150	-1.02417	Down	0.00342745	0.0114207	DBX24_RS06365	G-D-S-L family lipolytic protein
DBX24_RS02340	977	1004	638	608	-1.02494	Down	0.000953709	0.00376185	DBX24_RS02340	thioredoxin family protein
DBX24_RS06910	12	6	8	3	-1.0263	NotSig	0.13792	0.245991	DBX24_RS06910	hypothetical protein
DBX24_RS01900	132	114	85	70	-1.02643	Down	0.00254979	0.00878156	DBX24_RS01900	L-serine ammonia-lyase
DBX24_RS08865	1247	1408	897	763	-1.03071	Down	0.00725833	0.0212681	DBX24_RS08865	TlpA family protein disulfide reductase
DBX24_RS06320	15	11	10	6	-1.03134	NotSig	0.0415284	0.0945271	DBX24_RS06320	biotin/lipoyl-binding protein
DBX24_RS00380	649	771	470	420	-1.03199	Down	0.000399543	0.00178859	DBX24_RS00380	DUF2911 domain-containing protein
DBX24_RS08405	160	184	113	103	-1.03327	Down	4.41271e-06	3.46633e-05	DBX24_RS08405	tetratricopeptide repeat protein
DBX24_RS00875	44	46	25	31	-1.03534	Down	0.000772922	0.00311531	DBX24_RS00875	PD-(D/E)XK nuclease family protein
DBX24_RS06095	403	383	244	244	-1.03712	Down	0.00467981	0.0147927	DBX24_RS06095	lysophospholipid acyltransferase family protein
DBX24_RS07835	1	3	1	1	-1.03785	NotSig	0.294141	0.42856	DBX24_RS07835	methyltransferase
DBX24_RS00705	37	29	20	21	-1.03843	Down	0.00369963	0.0122393	DBX24_RS00705	YaaA family protein
DBX24_RS00345	156	158	97	95	-1.04325	NotSig	0.0579615	0.122562	DBX24_RS00345	translation initiation factor
DBX24_RS08495	1658	1748	1128	993	-1.0434	Down	0.000264658	0.00126898	dacB	D-alanyl-D-alanine carboxypeptidase/D-alanyl-D-alanine-endopeptidase
DBX24_RS08445	73	71	43	46	-1.04387	Down	0.00446391	0.0141831	DBX24_RS08445	SAM-dependent chlorinase/fluorinase
DBX24_RS09460	9	6	5	4	-1.04837	NotSig	0.169435	0.286164	DBX24_RS09460	S8 family serine peptidase
DBX24_RS08960	116	113	65	75	-1.05106	Down	0.011403	0.0312778	rimO	30S ribosomal protein S12 methylthiotransferase RimO
DBX24_RS03585	39	49	30	24	-1.05511	Down	0.00412425	0.0133532	DBX24_RS03585	CapA family protein
DBX24_RS08630	2833	3230	1796	1926	-1.05784	Down	1.1892e-05	8.47589e-05	rny	ribonuclease Y
DBX24_RS03340	37	23	14	22	-1.06049	NotSig	0.0280984	0.0678921	DBX24_RS03340	hypothetical protein
DBX24_RS03550	317	332	204	192	-1.06757	Down	0.000730432	0.00296999	topA	type I DNA topoisomerase
DBX24_RS00515	24	19	14	12	-1.0702	NotSig	0.0217973	0.0545966	DBX24_RS00515	GH25 family lysozyme
DBX24_RS07450	42	47	20	33	-1.07244	NotSig	0.0231631	0.0574718	DBX24_RS07450	hypothetical protein
DBX24_RS09010	38	37	20	25	-1.07542	Down	0.0111323	0.0305806	DBX24_RS09010	DUF5683 domain-containing protein
DBX24_RS08340	20	22	11	14	-1.0789	NotSig	0.0455256	0.102239	DBX24_RS08340	DUF2892 domain-containing protein
DBX24_RS00065	49	69	34	37	-1.08168	Down	0.000798675	0.00319816	DBX24_RS00065	FUSC family protein
DBX24_RS00750	3232	3234	2036	1871	-1.08334	Down	0.00058057	0.00242473	DBX24_RS00750	hypothetical protein
DBX24_RS04270	26	40	19	20	-1.08464	NotSig	0.0498403	0.109373	DBX24_RS04270	SufE family protein
DBX24_RS07280	318	338	203	191	-1.08952	Down	0.000696762	0.00283934	DBX24_RS07280	S46 family peptidase
DBX24_RS09200	1545	1544	959	907	-1.09005	Down	1.66698e-08	2.03791e-07	pruA	L-glutamate gamma-semialdehyde dehydrogenase
DBX24_RS03890	125	120	81	67	-1.09069	Down	3.76607e-05	0.00023408	hemL	glutamate-1-semialdehyde 2,1-aminomutase
DBX24_RS01580	391	417	246	239	-1.09732	Down	6.36266e-08	7.07559e-07	DBX24_RS01580	S8 family serine peptidase
DBX24_RS07145	113	114	66	69	-1.09867	Down	0.00118292	0.00450241	DBX24_RS07145	acetyl-CoA C-acyltransferase
DBX24_RS08045	1	0	0	0	-1.10046	NotSig	0.453044	0.59567	DBX24_RS08045	DUF4469 domain-containing protein
DBX24_RS03420	39	53	16	36	-1.10661	NotSig	0.127858	0.231624	yajC	preprotein translocase subunit YajC
DBX24_RS01970	4	0	1	1	-1.11662	NotSig	0.504007	0.64254	DBX24_RS01970	tRNA-Cys
DBX24_RS00080	75	63	50	32	-1.11818	Down	0.000205445	0.00103463	DBX24_RS00080	replication-associated recombination protein A
DBX24_RS01425	92	51	47	37	-1.12208	Down	0.0140209	0.0372411	DBX24_RS01425	bifunctional riboflavin kinase/FAD synthetase
DBX24_RS00340	104	89	64	50	-1.12222	Down	0.000289206	0.00136891	DBX24_RS00340	DUF4230 domain-containing protein
DBX24_RS05255	13	11	7	6	-1.12616	NotSig	0.22434	0.350662	DBX24_RS05255	nucleotide pyrophosphohydrolase
DBX24_RS08505	87	90	58	45	-1.13102	Down	0.00792155	0.0228131	DBX24_RS08505	class I SAM-dependent methyltransferase
DBX24_RS06815	37	22	17	17	-1.136	NotSig	0.0361552	0.0845962	DBX24_RS06815	RNA-binding S4 domain-containing protein
DBX24_RS01800	59	36	25	29	-1.13609	NotSig	0.0296967	0.0711026	hemB	porphobilinogen synthase
DBX24_RS02950	23	29	19	11	-1.13652	NotSig	0.0524199	0.113443	DBX24_RS02950	hypothetical protein
DBX24_RS00580	84	84	54	44	-1.13675	Down	0.00176967	0.00644342	DBX24_RS00580	hypothetical protein
DBX24_RS07195	52	44	34	22	-1.13763	Down	0.00207077	0.00729511	DBX24_RS07195	UbiA family prenyltransferase
DBX24_RS05955	1409	1370	829	794	-1.13871	Down	3.46795e-09	4.96267e-08	DBX24_RS05955	trigger factor
DBX24_RS07785	202	192	123	106	-1.1433	Down	9.6359e-05	0.000526269	DBX24_RS07785	GH3 auxin-responsive promoter family protein
DBX24_RS07040	98	91	56	53	-1.14379	Down	0.00331477	0.0111054	dgt	dNTP triphosphohydrolase
DBX24_RS05780	17	16	16	3	-1.14558	NotSig	0.0464207	0.10387	DBX24_RS05780	hypothetical protein
DBX24_RS05960	188	146	92	101	-1.14615	Down	0.000131073	0.000691314	DBX24_RS05960	RDD family protein
DBX24_RS05250	19	18	13	8	-1.14768	NotSig	0.0229539	0.0571064	DBX24_RS05250	3-phosphoshikimate 1-carboxyvinyltransferase
DBX24_RS07050	36	32	17	21	-1.14843	NotSig	0.080365	0.159007	DBX24_RS07050	S1/P1 nuclease
DBX24_RS04250	0	1	0	0	-1.14951	NotSig	0.405715	0.549486	DBX24_RS04250	tRNA-Leu
DBX24_RS01270	4	11	4	4	-1.15073	NotSig	0.271125	0.401682	DBX24_RS01270	hypothetical protein
DBX24_RS04430	725	746	401	444	-1.15667	Down	1.93973e-09	2.91117e-08	DBX24_RS04430	bifunctional UDP-N-acetylmuramoyl-tripeptide:D-alanyl-D-alanine ligase/alanine racemase
DBX24_RS07245	37	23	18	16	-1.15683	NotSig	0.0201832	0.0508991	DBX24_RS07245	RNA methyltransferase
DBX24_RS01140	99	127	79	51	-1.15708	Down	0.00114306	0.00437777	pyrF	orotidine-5'-phosphate decarboxylase
DBX24_RS08245	439	403	259	225	-1.15753	Down	0.000253352	0.00122753	DBX24_RS08245	DUF4465 domain-containing protein
DBX24_RS05145	70	86	56	34	-1.15755	Down	5.05325e-05	0.000299945	DBX24_RS05145	threonine/serine exporter family protein
DBX24_RS00630	706	808	430	435	-1.15944	Down	7.5025e-05	0.000419686	DBX24_RS00630	TonB-dependent receptor
DBX24_RS00305	233	256	145	134	-1.16071	Down	0.000892795	0.00352912	DBX24_RS00305	M1 family metallopeptidase
DBX24_RS00245	42	44	29	20	-1.16494	Down	0.000378427	0.0017122	DBX24_RS00245	hemerythrin domain-containing protein
DBX24_RS02680	270	274	153	156	-1.16695	Down	0.000641347	0.00264269	DBX24_RS02680	Bro-N domain-containing protein
DBX24_RS01110	514	516	310	278	-1.16787	Down	3.92183e-05	0.000241323	frr	ribosome recycling factor
DBX24_RS07220	30	48	22	22	-1.16886	Down	0.000615799	0.00255453	DBX24_RS07220	S41 family peptidase
DBX24_RS04135	154	145	93	78	-1.1707	Down	7.71125e-08	8.42305e-07	DBX24_RS04135	PepSY domain-containing protein
DBX24_RS08585	380	396	233	209	-1.17292	Down	2.94516e-06	2.36381e-05	rpe	ribulose-phosphate 3-epimerase
DBX24_RS01790	1915	1951	1150	1011	-1.17859	Down	0.0117956	0.0322588	odhB	2-oxoglutarate dehydrogenase complex dihydrolipoyllysine-residue succinyltransferase
DBX24_RS02920	1704	1764	1079	892	-1.18217	Down	3.52245e-09	5.00188e-08	fumC	class II fumarate hydratase
DBX24_RS00265	251	269	162	132	-1.18449	Down	1.40742e-05	9.73072e-05	DBX24_RS00265	aminotransferase class I/II-fold pyridoxal phosphate-dependent enzyme
DBX24_RS03600	115	117	64	66	-1.18559	Down	0.000257059	0.00124223	DBX24_RS03600	Mur ligase family protein
DBX24_RS03920	88	82	50	45	-1.18818	Down	0.00131668	0.0049503	DBX24_RS03920	heavy metal translocating P-type ATPase metal-binding domain-containing protein
DBX24_RS00270	961	938	544	526	-1.1909	Down	6.85099e-12	1.58087e-10	DBX24_RS00270	inorganic pyrophosphatase
DBX24_RS04170	225	206	131	112	-1.19209	Down	1.3611e-07	1.40368e-06	rpoN	RNA polymerase factor sigma-54
DBX24_RS07945	2371	2396	1388	1284	-1.198	Down	1.8541e-09	2.82865e-08	DBX24_RS07945	branched-chain amino acid aminotransferase
DBX24_RS02780	29	45	26	15	-1.19892	Down	0.00635834	0.0190129	DBX24_RS02780	3'-5' exonuclease
DBX24_RS02260	656	662	376	357	-1.19937	Down	0.000230566	0.001135	sufD	Fe-S cluster assembly protein SufD
DBX24_RS02640	4	2	1	2	-1.20149	NotSig	0.477745	0.618456	DBX24_RS02640	hypothetical protein
DBX24_RS06595	24	27	16	12	-1.20222	Down	0.00878389	0.0248697	DBX24_RS06595	GNAT family N-acetyltransferase
DBX24_RS00625	115	110	76	50	-1.20311	Down	2.42473e-05	0.00015929	DBX24_RS00625	hydroxymethylglutaryl-CoA reductase
DBX24_RS02300	470	472	290	235	-1.20513	Down	4.64639e-05	0.000279389	DBX24_RS02300	META domain-containing protein
DBX24_RS01100	96	82	56	43	-1.2057	Down	0.000265532	0.00126988	DBX24_RS01100	hypothetical protein
DBX24_RS02600	39	17	22	9	-1.2089	NotSig	0.0348368	0.0817138	DBX24_RS02600	phage minor head protein
DBX24_RS07830	27	26	18	11	-1.2126	Down	0.00179209	0.00649939	DBX24_RS07830	HAMP domain-containing histidine kinase
DBX24_RS08890	342	336	214	160	-1.21613	Down	0.00176202	0.00644097	DBX24_RS08890	sel1 repeat family protein
DBX24_RS03125	1089	1033	629	544	-1.21668	Down	8.68281e-06	6.38584e-05	pyk	pyruvate kinase
DBX24_RS08450	33	37	20	18	-1.21669	Down	0.0145243	0.0383575	DBX24_RS08450	YkgB family protein
DBX24_RS06765	18	10	10	5	-1.21917	NotSig	0.0201408	0.0508617	DBX24_RS06765	HAD family phosphatase
DBX24_RS01145	8	2	3	2	-1.22096	NotSig	0.17955	0.298066	DBX24_RS01145	hypothetical protein
DBX24_RS04710	86	74	49	39	-1.22398	Down	7.27568e-05	0.00040974	DBX24_RS04710	leucine-rich repeat protein
DBX24_RS01285	6	4	2	3	-1.22738	NotSig	0.132624	0.238619	DBX24_RS01285	hypothetical protein
DBX24_RS06575	93	100	50	54	-1.2289	Down	0.00428005	0.0137408	DBX24_RS06575	ABC transporter permease
DBX24_RS04290	24	51	16	24	-1.23054	Down	0.00469356	0.0148108	DBX24_RS04290	MotA/TolQ/ExbB proton channel family protein
DBX24_RS01725	137	138	79	71	-1.23155	Down	2.63374e-05	0.000171193	mfd	transcription-repair coupling factor
DBX24_RS01685	511	538	300	269	-1.23259	Down	0.000765941	0.00309393	atpG	ATP synthase F1 subunit gamma
DBX24_RS03590	86	105	56	48	-1.23527	Down	7.14046e-06	5.38012e-05	DBX24_RS03590	thymidine kinase
DBX24_RS05335	15	4	8	2	-1.24282	NotSig	0.111378	0.20825	DBX24_RS05335	ferredoxin
DBX24_RS00010	51	31	22	22	-1.24467	Down	0.00121619	0.00461002	DBX24_RS00010	ABC transporter ATP-binding protein/permease
DBX24_RS00220	44	33	19	22	-1.24825	Down	0.00499706	0.0155558	DBX24_RS00220	flippase-like domain-containing protein
DBX24_RS05365	74	79	37	45	-1.24922	Down	1.21613e-05	8.57229e-05	DBX24_RS05365	peptide MFS transporter
DBX24_RS09260	73	44	40	23	-1.24977	Down	0.002391	0.00831222	DBX24_RS09260	dipeptidase
DBX24_RS02740	1401	1477	831	716	-1.2498	Down	0.000266908	0.00127316	infB	translation initiation factor IF-2
DBX24_RS06515	309	379	193	175	-1.25347	Down	0.000203574	0.00102958	DBX24_RS06515	spondin domain-containing protein
DBX24_RS00660	72	90	51	36	-1.25471	Down	0.000259242	0.00124711	DBX24_RS00660	ABC transporter substrate-binding protein
DBX24_RS06570	115	130	73	58	-1.2569	Down	0.000471393	0.00202842	DBX24_RS06570	ABC transporter permease
DBX24_RS03725	184	179	110	85	-1.26261	Down	3.18394e-07	3.09345e-06	glmM	phosphoglucosamine mutase
DBX24_RS04820	222	214	135	99	-1.2656	Down	9.70761e-09	1.26199e-07	DBX24_RS04820	glutamine synthetase III
DBX24_RS07045	102	100	65	43	-1.26681	Down	0.000192521	0.000976355	DBX24_RS07045	Fic family protein
DBX24_RS08550	393	397	219	201	-1.27196	Down	9.26691e-08	9.83145e-07	DBX24_RS08550	DPP IV N-terminal domain-containing protein
DBX24_RS07685	179	192	103	94	-1.27614	Down	2.42112e-08	2.88348e-07	DBX24_RS07685	glycosyltransferase
DBX24_RS00070	7	11	5	4	-1.27721	NotSig	0.0489692	0.108131	DBX24_RS00070	ABC transporter ATP-binding protein
DBX24_RS00585	81	92	46	45	-1.27823	Down	7.61019e-05	0.000423145	DBX24_RS00585	phosphatase PAP2 family protein
DBX24_RS01555	2097	2207	1214	1051	-1.27979	Down	0.000174176	0.000893137	DBX24_RS01555	nucleoside phosphorylase
DBX24_RS04125	677	714	379	356	-1.28274	Down	3.07578e-12	7.67282e-11	DBX24_RS04125	ankyrin repeat domain-containing protein
DBX24_RS08210	100	120	67	49	-1.28408	Down	1.26142e-06	1.11416e-05	DBX24_RS08210	PglZ domain-containing protein
DBX24_RS03515	112	139	63	68	-1.28699	Down	1.90044e-05	0.000127245	DBX24_RS03515	aspartate aminotransferase family protein
DBX24_RS07070	4	3	1	2	-1.28757	NotSig	0.315332	0.452999	DBX24_RS07070	hypothetical protein
DBX24_RS04420	60	58	27	33	-1.29213	Down	0.0122872	0.0332096	ybeY	rRNA maturation RNase YbeY
DBX24_RS03610	306	306	159	159	-1.29231	Down	0.000237639	0.00116053	DBX24_RS03610	hypothetical protein
DBX24_RS06565	155	152	95	66	-1.29437	Down	4.12351e-05	0.000252053	DBX24_RS06565	ABC transporter ATP-binding protein
DBX24_RS03615	102	114	52	60	-1.30051	Down	1.61115e-06	1.38981e-05	DBX24_RS03615	1-acyl-sn-glycerol-3-phosphate acyltransferase
DBX24_RS00895	102	101	54	51	-1.30074	Down	0.00040403	0.00178859	trxB	thioredoxin-disulfide reductase
DBX24_RS00455	27	26	12	15	-1.30085	Down	0.00510698	0.015765	DBX24_RS00455	leucine-rich repeat domain-containing protein
DBX24_RS07950	77	74	44	34	-1.3062	Down	0.00170592	0.00624829	mnmD	tRNA (5-methylaminomethyl-2-thiouridine)(34)-methyltransferase MnmD
DBX24_RS00520	81	86	39	46	-1.30816	Down	0.00182222	0.00659573	obgE	GTPase ObgE
DBX24_RS02760	59	47	25	29	-1.31576	Down	0.000276827	0.00131707	DBX24_RS02760	LptF/LptG family permease
DBX24_RS07090	431	438	225	220	-1.31868	Down	6.90011e-06	5.22033e-05	pheS	phenylalanine--tRNA ligase subunit alpha
DBX24_RS07150	1	2	0	1	-1.32297	NotSig	0.325631	0.4649	DBX24_RS07150	hypothetical protein
DBX24_RS07580	381	390	196	196	-1.32437	Down	0.000132635	0.00069756	DBX24_RS07580	hypothetical protein
DBX24_RS03775	473	496	272	222	-1.32497	Down	0.000211358	0.00105451	accD	acetyl-CoA carboxylase, carboxyltransferase subunit beta
DBX24_RS02150	4	3	2	1	-1.32501	NotSig	0.142777	0.251736	DBX24_RS02150	DUF4469 domain-containing protein
DBX24_RS05705	484	416	238	221	-1.33036	Down	3.75072e-07	3.55068e-06	gcvP	aminomethyl-transferring glycine dehydrogenase
DBX24_RS00375	191	212	94	110	-1.33103	Down	2.52463e-06	2.05307e-05	DBX24_RS00375	alpha/beta hydrolase-fold protein
DBX24_RS08205	214	231	131	94	-1.33177	Down	0.00205889	0.00729503	DBX24_RS08205	exodeoxyribonuclease III
DBX24_RS06505	493	522	287	231	-1.33186	Down	1.60158e-06	1.38804e-05	rfbA	glucose-1-phosphate thymidylyltransferase RfbA
DBX24_RS01560	182	201	96	96	-1.33854	Down	0.000402684	0.00178859	yidC	membrane protein insertase YidC
DBX24_RS02130	1245	1321	662	639	-1.33897	Down	4.27043e-10	7.10199e-09	lpdA	dihydrolipoyl dehydrogenase
DBX24_RS06510	116	140	67	62	-1.3404	Down	6.94004e-05	0.000395411	DBX24_RS06510	magnesium transporter CorA
DBX24_RS05635	8	19	7	6	-1.34876	NotSig	0.0243689	0.05998	DBX24_RS05635	VWA domain-containing protein
DBX24_RS07285	19	10	5	9	-1.35252	NotSig	0.0309774	0.073691	DBX24_RS07285	hypothetical protein
DBX24_RS07780	663	696	352	324	-1.36229	Down	2.85269e-06	2.30968e-05	DBX24_RS07780	phosphoribosylformylglycinamidine synthase
DBX24_RS06945	85	81	60	23	-1.36393	Down	0.00924952	0.0260284	DBX24_RS06945	hypothetical protein
DBX24_RS04295	54	43	28	20	-1.36634	Down	0.000222228	0.00109982	rodA	rod shape-determining protein RodA
DBX24_RS00300	449	510	233	240	-1.36846	Down	1.6938e-05	0.000114954	DBX24_RS00300	plasmid pRiA4b ORF-3 family protein
DBX24_RS02655	237	279	121	130	-1.37215	Down	0.00152997	0.00565996	DBX24_RS02655	hypothetical protein
DBX24_RS01055	15	14	5	8	-1.37447	NotSig	0.122937	0.225358	DBX24_RS01055	4'-phosphopantetheinyl transferase superfamily protein
DBX24_RS02940	158	153	76	74	-1.37749	Down	0.00936598	0.026276	DBX24_RS02940	hypothetical protein
DBX24_RS02955	3	2	0	2	-1.38029	NotSig	0.286589	0.420163	DBX24_RS02955	TonB-dependent receptor
DBX24_RS03050	24	18	9	11	-1.38059	Down	0.00389582	0.0127512	DBX24_RS03050	3-deoxy-D-manno-octulosonic acid transferase
DBX24_RS02620	11	10	8	2	-1.38322	NotSig	0.049896	0.109373	DBX24_RS02620	hypothetical protein
DBX24_RS07640	182	185	82	97	-1.38432	Down	1.23968e-06	1.10021e-05	DBX24_RS07640	arginine decarboxylase
DBX24_RS09005	197	166	101	78	-1.3868	Down	8.22238e-09	1.08418e-07	dapB	4-hydroxy-tetrahydrodipicolinate reductase
DBX24_RS05285	84	107	57	36	-1.3871	Down	0.00203318	0.0072178	DBX24_RS05285	T9SS type A sorting domain-containing protein
DBX24_RS07225	321	315	171	139	-1.38899	Down	0.000133373	0.000699452	DBX24_RS07225	hypothetical protein
DBX24_RS04655	8127	9053	4221	4012	-1.39845	Down	0.000980598	0.00385145	DBX24_RS04655	C40 family peptidase
DBX24_RS05415	86	89	29	53	-1.40551	Down	0.00359995	0.0119384	kdsA	3-deoxy-8-phosphooctulonate synthase
DBX24_RS03555	61	31	23	21	-1.40598	Down	0.000591838	0.00246497	DBX24_RS03555	quinone-dependent dihydroorotate dehydrogenase
DBX24_RS05295	105	121	62	46	-1.40643	Down	0.000985652	0.00386277	prmA	50S ribosomal protein L11 methyltransferase
DBX24_RS08515	1041	1005	498	492	-1.40696	Down	2.37103e-11	4.91789e-10	queA	tRNA preQ1(34) S-adenosylmethionine ribosyltransferase-isomerase QueA
DBX24_RS06030	44	56	27	21	-1.40784	Down	3.44021e-05	0.000218234	DBX24_RS06030	undecaprenyl-diphosphate phosphatase
DBX24_RS08635	399	426	197	192	-1.40832	Down	0.0063651	0.0190129	DBX24_RS08635	T9SS type A sorting domain-containing protein
DBX24_RS05440	163	187	89	77	-1.40961	Down	0.00203274	0.0072178	DBX24_RS05440	ABC transporter permease
DBX24_RS02115	126	131	61	61	-1.41006	Down	0.000878828	0.00348136	sppA	signal peptide peptidase SppA
DBX24_RS04755	455	437	215	210	-1.41357	Down	0.00017834	0.000909436	fabD	ACP S-malonyltransferase
DBX24_RS05990	18	8	6	6	-1.41488	Down	0.008439	0.0241492	DBX24_RS05990	DUF58 domain-containing protein
DBX24_RS00390	232	201	111	97	-1.41527	Down	5.96617e-06	4.58898e-05	DBX24_RS00390	YggS family pyridoxal phosphate-dependent enzyme
DBX24_RS05695	16	10	6	6	-1.41618	NotSig	0.0259395	0.0630887	DBX24_RS05695	aminodeoxychorismate/anthranilate synthase component II
DBX24_RS07205	16	8	7	4	-1.41826	Down	0.0167481	0.0432406	DBX24_RS07205	pyridoxine 5'-phosphate synthase
DBX24_RS00180	162	116	63	69	-1.42546	Down	8.62948e-06	6.37201e-05	metH	methionine synthase
DBX24_RS03575	30	17	14	8	-1.42817	Down	0.00188672	0.00676289	DBX24_RS03575	alpha/beta fold hydrolase
DBX24_RS07550	70	57	29	31	-1.42847	Down	5.74679e-05	0.000335714	DBX24_RS07550	1-acyl-sn-glycerol-3-phosphate acyltransferase
DBX24_RS07200	15	28	16	4	-1.42907	Down	0.00192198	0.00686263	DBX24_RS07200	alpha/beta fold hydrolase
DBX24_RS06725	63	69	30	32	-1.42969	Down	0.000448222	0.00193322	rsgA	ribosome small subunit-dependent GTPase A
DBX24_RS06850	43	44	23	18	-1.43495	Down	0.00199309	0.0071028	DBX24_RS06850	leucine-rich repeat domain-containing protein
DBX24_RS06590	18	21	10	8	-1.43691	Down	0.00170009	0.0062393	DBX24_RS06590	PspC family transcriptional regulator
DBX24_RS06300	19	14	9	6	-1.4393	Down	0.00331154	0.0111054	DBX24_RS06300	class I SAM-dependent methyltransferase
DBX24_RS01855	2231	2337	1136	1028	-1.43993	Down	7.25388e-13	2.02889e-11	DBX24_RS01855	TonB-dependent receptor
DBX24_RS07800	35	40	24	11	-1.4415	Down	0.00502846	0.0156272	fmt	methionyl-tRNA formyltransferase
DBX24_RS03010	1075	1066	541	454	-1.44992	Down	0.000426066	0.00186379	ftsY	signal recognition particle-docking protein FtsY
DBX24_RS01845	203	180	110	70	-1.45119	Down	6.7549e-05	0.000387253	DBX24_RS01845	nitric-oxide reductase large subunit
DBX24_RS02290	311	310	153	138	-1.45579	Down	1.77065e-12	4.53975e-11	DBX24_RS02290	transglycosylase domain-containing protein
DBX24_RS02075	142	137	56	71	-1.46248	Down	0.000323921	0.00151408	gcvT	glycine cleavage system aminomethyltransferase GcvT
DBX24_RS05110	1328	1308	625	595	-1.46266	Down	5.40608e-06	4.19312e-05	DBX24_RS05110	YebC/PmpR family DNA-binding transcriptional regulator
DBX24_RS05790	7	5	2	3	-1.46358	NotSig	0.0801345	0.158892	DBX24_RS05790	RHS repeat-associated core domain-containing protein
DBX24_RS03380	531	570	255	255	-1.47018	Down	2.51978e-16	1.05716e-14	DBX24_RS03380	alpha-hydroxy-acid oxidizing protein
DBX24_RS07295	2	0	0	0	-1.47424	NotSig	0.367243	0.507813	DBX24_RS07295	tRNA-Met
DBX24_RS02900	330	359	150	166	-1.47478	Down	1.06614e-08	1.35948e-07	gltX	glutamate--tRNA ligase
DBX24_RS07060	1021	1049	525	432	-1.4787	Down	8.72201e-13	2.33345e-11	DBX24_RS07060	NADP-dependent malic enzyme
DBX24_RS01675	27	24	15	8	-1.48486	Down	0.00109095	0.00421318	DBX24_RS01675	HAMP domain-containing histidine kinase
DBX24_RS06060	434	492	219	195	-1.48743	Down	0.00360221	0.0119384	DBX24_RS06060	hypothetical protein
DBX24_RS08975	237	191	98	96	-1.48785	Down	9.24529e-05	0.000506433	DBX24_RS08975	RNA polymerase sigma factor
DBX24_RS03315	29	36	14	15	-1.50235	Down	0.000502218	0.00213616	DBX24_RS03315	endonuclease/exonuclease/phosphatase family protein
DBX24_RS04275	45	58	24	22	-1.50331	Down	0.000324796	0.00151408	DBX24_RS04275	glycosyltransferase family 9 protein
DBX24_RS09420	8	2	2	2	-1.50547	NotSig	0.165457	0.280729	DBX24_RS09420	hypothetical protein
DBX24_RS04485	71	83	39	30	-1.50595	Down	6.7891e-05	0.000388008	nth	endonuclease III
DBX24_RS05005	174	163	95	58	-1.50852	Down	2.74973e-10	4.65688e-09	DBX24_RS05005	bifunctional folylpolyglutamate synthase/dihydrofolate synthase
DBX24_RS04950	522	569	224	260	-1.51723	Down	2.73942e-07	2.69505e-06	rseP	RIP metalloprotease RseP
DBX24_RS02265	18	19	5	11	-1.51823	Down	0.00506225	0.0157057	DBX24_RS02265	OsmC family protein
DBX24_RS04815	12	6	4	3	-1.51826	NotSig	0.17561	0.29417	DBX24_RS04815	DUF4469 domain-containing protein
DBX24_RS07805	63	48	24	25	-1.51827	Down	7.35052e-05	0.000412433	DBX24_RS07805	T9SS type A sorting domain-containing protein
DBX24_RS03910	3595	3820	1753	1573	-1.52041	Down	1.73293e-18	9.99684e-17	DBX24_RS03910	trypsin-like peptidase domain-containing protein
DBX24_RS06040	94	106	50	39	-1.52306	Down	1.4432e-06	1.26865e-05	DBX24_RS06040	helix-hairpin-helix domain-containing protein
DBX24_RS02450	127	133	66	50	-1.5239	Down	3.79409e-09	5.30598e-08	DBX24_RS02450	YifB family Mg chelatase-like AAA ATPase
DBX24_RS03740	673	649	316	271	-1.52428	Down	4.17706e-06	3.29524e-05	DBX24_RS03740	DUF6261 family protein
DBX24_RS03395	3169	3331	1507	1379	-1.52467	Down	2.38388e-07	2.41794e-06	DBX24_RS03395	pyruvate dehydrogenase complex E1 component subunit beta
DBX24_RS04130	963	968	446	403	-1.52959	Down	5.00049e-05	0.000297771	DBX24_RS04130	DUF2271 domain-containing protein
DBX24_RS03730	81	92	39	37	-1.52976	Down	3.66453e-05	0.000229312	DBX24_RS03730	ABC transporter ATP-binding protein/permease
DBX24_RS08800	304	285	130	129	-1.5312	Down	5.99311e-06	4.59057e-05	DBX24_RS08800	hypothetical protein
DBX24_RS07115	59	69	29	27	-1.53904	Down	3.43229e-06	2.74286e-05	DBX24_RS07115	UDP-3-O-(3-hydroxymyristoyl)glucosamine N-acyltransferase
DBX24_RS02695	1089	1080	503	449	-1.5411	Down	6.44664e-07	5.89133e-06	DBX24_RS02695	S8 family serine peptidase
DBX24_RS07065	91	104	40	43	-1.54317	Down	0.00343367	0.0114208	DBX24_RS07065	PorT family protein
DBX24_RS08015	500	557	242	215	-1.54688	Down	0.000386509	0.00174449	DBX24_RS08015	ketoacyl-ACP synthase III
DBX24_RS01885	139	183	81	60	-1.54983	Down	2.74469e-07	2.69505e-06	DBX24_RS01885	SDR family NAD(P)-dependent oxidoreductase
DBX24_RS04445	752	774	330	330	-1.55107	Down	1.90748e-05	0.000127245	DBX24_RS04445	T9SS type A sorting domain-containing protein
DBX24_RS06150	371	331	144	160	-1.55453	Down	5.84014e-07	5.41753e-06	DBX24_RS06150	TerB family tellurite resistance protein
DBX24_RS06985	13	19	5	8	-1.55998	Down	0.0144189	0.0381337	DBX24_RS06985	cation diffusion facilitator family transporter
DBX24_RS01435	33	33	14	14	-1.56079	Down	0.00148334	0.00553182	DBX24_RS01435	ATP-binding cassette domain-containing protein
DBX24_RS02355	223	250	102	101	-1.56909	Down	3.36858e-07	3.22197e-06	DBX24_RS02355	peptide MFS transporter
DBX24_RS01485	23	13	9	6	-1.58558	Down	0.00566171	0.01719	DBX24_RS01485	DUF2149 domain-containing protein
DBX24_RS06695	219	190	83	88	-1.59096	Down	0.000135138	0.000706701	mazG	nucleoside triphosphate pyrophosphohydrolase
DBX24_RS04305	394	409	185	156	-1.59326	Down	3.55733e-09	5.01284e-08	DBX24_RS04305	TonB-dependent receptor
DBX24_RS08700	79	88	45	26	-1.59403	Down	2.67851e-08	3.14938e-07	radA	DNA repair protein RadA
DBX24_RS07120	343	344	148	142	-1.59819	Down	2.28552e-09	3.34847e-08	efp	elongation factor P
DBX24_RS08010	95	76	33	38	-1.5996	Down	0.000177332	0.000906801	DBX24_RS08010	long-chain fatty acid--CoA ligase
DBX24_RS01670	11	19	7	5	-1.60402	Down	0.00233513	0.00814869	dacB	D-alanyl-D-alanine carboxypeptidase/D-alanyl-D-alanine-endopeptidase
DBX24_RS06975	40	38	16	16	-1.61262	Down	0.00250012	0.00864273	DBX24_RS06975	hypothetical protein
DBX24_RS00555	73	55	35	18	-1.61738	Down	0.00120003	0.00455815	lptC	LPS export ABC transporter periplasmic protein LptC
DBX24_RS02155	28	8	8	6	-1.63679	Down	0.0177782	0.0455813	DBX24_RS02155	hypothetical protein
DBX24_RS00855	62	43	23	20	-1.63872	Down	2.52239e-05	0.000165118	murI	glutamate racemase
DBX24_RS01880	421	475	204	164	-1.64925	Down	2.32709e-15	8.76696e-14	DBX24_RS01880	haloacid dehalogenase-like hydrolase
DBX24_RS03605	739	793	300	319	-1.6508	Down	8.85043e-08	9.49878e-07	DBX24_RS03605	acetyl-CoA hydrolase/transferase family protein
DBX24_RS03925	137	144	50	63	-1.65288	Down	7.90449e-07	7.08334e-06	ruvB	Holliday junction branch migration DNA helicase RuvB
DBX24_RS01720	580	618	271	215	-1.66213	Down	6.96315e-10	1.12754e-08	clpP	ATP-dependent Clp endopeptidase proteolytic subunit ClpP
DBX24_RS08710	225	243	90	97	-1.6666	Down	4.08872e-08	4.59616e-07	purF	amidophosphoribosyltransferase
DBX24_RS06855	70	69	28	28	-1.6669	Down	3.71098e-05	0.000231435	DBX24_RS06855	cell wall anchor protein
DBX24_RS01925	2	0	0	0	-1.67505	NotSig	0.217053	0.343048	DBX24_RS01925	DMT family transporter
DBX24_RS06170	389	358	157	142	-1.67862	Down	5.89434e-10	9.62916e-09	DBX24_RS06170	GTP-binding protein
DBX24_RS09085	1	3	0	1	-1.70218	NotSig	0.355331	0.495504	DBX24_RS09085	hypothetical protein
DBX24_RS09375	7	2	3	0	-1.70841	NotSig	0.12195	0.223838	DBX24_RS09375	hypothetical protein
DBX24_RS00235	570	620	237	228	-1.71095	Down	9.33131e-13	2.4608e-11	DBX24_RS00235	NAD(P)H-hydrate dehydratase
DBX24_RS03965	4	8	2	2	-1.71502	NotSig	0.0613311	0.128364	DBX24_RS03965	HAD hydrolase family protein
DBX24_RS07885	60	60	25	21	-1.71596	Down	0.000356035	0.00163493	DBX24_RS07885	type I restriction enzyme HsdR N-terminal domain-containing protein
DBX24_RS03305	135	148	56	54	-1.71825	Down	1.69108e-11	3.62991e-10	DBX24_RS03305	rhomboid family intramembrane serine protease
DBX24_RS07930	61	63	27	20	-1.72635	Down	0.00163562	0.00602083	DBX24_RS07930	PKD domain-containing protein
DBX24_RS04955	5	4	3	0	-1.72748	NotSig	0.131181	0.236716	DBX24_RS04955	tRNA-Asn
DBX24_RS06325	43	42	19	13	-1.72759	Down	0.000421998	0.00185038	DBX24_RS06325	ABC transporter permease
DBX24_RS03900	45	52	25	12	-1.73018	Down	2.19377e-06	1.82419e-05	DBX24_RS03900	pyridoxal-phosphate dependent enzyme
DBX24_RS02865	383	353	151	132	-1.73471	Down	1.56158e-09	2.42242e-08	DBX24_RS02865	ribose-phosphate pyrophosphokinase
DBX24_RS01745	1003	1048	412	376	-1.74035	Down	1.35882e-17	7.3776e-16	guaB	IMP dehydrogenase
DBX24_RS07635	628	673	268	228	-1.75381	Down	2.40875e-16	1.03408e-14	DBX24_RS07635	NUDIX hydrolase
DBX24_RS01570	58	42	24	13	-1.76131	Down	0.00438648	0.0140094	DBX24_RS01570	HmuY family protein
DBX24_RS02190	0	2	0	0	-1.77184	NotSig	0.129687	0.234249	DBX24_RS02190	hypothetical protein
DBX24_RS08335	570	588	227	206	-1.77369	Down	1.51168e-10	2.68323e-09	DBX24_RS08335	polyketide cyclase
DBX24_RS02945	50	42	22	12	-1.782	Down	0.000864166	0.00343804	DBX24_RS02945	hypothetical protein
DBX24_RS00615	299	346	122	115	-1.78485	Down	7.00577e-07	6.37077e-06	DBX24_RS00615	enoyl-CoA hydratase/isomerase family protein
DBX24_RS09440	229	269	90	90	-1.80169	Down	1.65529e-05	0.000112755	DBX24_RS09440	T9SS type A sorting domain-containing protein
DBX24_RS00790	76	47	33	12	-1.80669	Down	3.06675e-05	0.00019657	DBX24_RS00790	pirin family protein
DBX24_RS08350	95	100	41	30	-1.81227	Down	1.31405e-07	1.36277e-06	queG	tRNA epoxyqueuosine(34) reductase QueG
DBX24_RS03735	79	77	28	27	-1.82568	Down	3.90042e-05	0.000240809	DBX24_RS03735	ABC transporter ATP-binding protein/permease
DBX24_RS08225	18	9	4	5	-1.83689	NotSig	0.0656015	0.134556	DBX24_RS08225	thermonuclease family protein
DBX24_RS05045	27	28	10	9	-1.84357	Down	0.000542701	0.00229251	rnpA	ribonuclease P protein component
DBX24_RS04700	997	930	363	319	-1.84679	Down	3.67838e-08	4.24393e-07	rocD	ornithine--oxo-acid transaminase
DBX24_RS00350	2873	3249	1144	1010	-1.8485	Down	3.36385e-07	3.22197e-06	DBX24_RS00350	glucosaminidase domain-containing protein
DBX24_RS01115	1687	1907	702	561	-1.85941	Down	1.08859e-08	1.37639e-07	DBX24_RS01115	DUF1015 domain-containing protein
DBX24_RS08365	452	475	154	171	-1.85992	Down	5.64628e-12	1.33629e-10	guaA	glutamine-hydrolyzing GMP synthase
DBX24_RS08435	315	327	112	110	-1.88055	Down	2.1941e-10	3.75029e-09	DBX24_RS08435	agmatine deiminase family protein
DBX24_RS03945	152	156	50	56	-1.8815	Down	7.93709e-09	1.05409e-07	DBX24_RS03945	RluA family pseudouridine synthase
DBX24_RS01985	242	251	97	69	-1.88709	Down	0.00028234	0.00133985	DBX24_RS01985	TolC family protein
DBX24_RS00850	482	504	177	161	-1.90273	Down	2.18053e-18	1.21978e-16	DBX24_RS00850	NAD-dependent epimerase/dehydratase family protein
DBX24_RS04455	121	135	33	52	-1.92064	Down	4.43945e-09	6.16183e-08	thiL	thiamine-phosphate kinase
DBX24_RS09000	34	31	15	6	-1.94257	Down	0.000369895	0.0016843	DBX24_RS09000	BspA family leucine-rich repeat surface protein
DBX24_RS05995	494	409	142	156	-1.94363	Down	8.70119e-10	1.37285e-08	DBX24_RS05995	T9SS type A sorting domain-containing protein
DBX24_RS00185	827	732	275	243	-1.95414	Down	5.51993e-27	8.49149e-25	lysS	lysine--tRNA ligase
DBX24_RS05150	329	334	118	101	-1.9593	Down	1.40886e-20	1.08365e-18	DBX24_RS05150	threonine/serine exporter family protein
DBX24_RS00835	293	252	80	96	-1.96617	Down	1.58809e-08	1.96752e-07	DBX24_RS00835	ROK family protein
DBX24_RS01095	34	38	15	8	-1.97049	Down	4.86108e-06	3.78631e-05	DBX24_RS01095	NAD(P)-binding domain-containing protein
DBX24_RS07915	2098	2290	733	690	-1.97333	Down	4.74484e-12	1.1525e-10	DBX24_RS07915	pyruvate dehydrogenase complex dihydrolipoamide acetyltransferase
DBX24_RS06540	96	101	39	25	-1.9794	Down	1.06785e-08	1.35948e-07	DBX24_RS06540	hypothetical protein
DBX24_RS07510	84	72	33	17	-1.98256	Down	7.96944e-05	0.000440467	DBX24_RS07510	hypothetical protein
DBX24_RS03565	168	184	70	43	-2.00118	Down	2.22125e-12	5.61703e-11	DBX24_RS03565	NlpC/P60 family protein
DBX24_RS00845	1341	1332	466	376	-2.00592	Down	2.40503e-07	2.42606e-06	rho	transcription termination factor Rho
DBX24_RS05490	62	63	14	25	-2.00686	Down	3.60892e-08	4.21328e-07	aroC	chorismate synthase
DBX24_RS02705	409	424	142	122	-2.00726	Down	1.66802e-10	2.93255e-09	DBX24_RS02705	lipoprotein signal peptidase
DBX24_RS09425	9	12	0	5	-2.01802	NotSig	0.0822993	0.162139	DBX24_RS09425	MBL fold metallo-hydrolase
DBX24_RS04140	273	277	94	74	-2.03535	Down	6.22802e-06	4.73125e-05	DBX24_RS04140	FAD:protein FMN transferase
DBX24_RS07625	3	0	0	0	-2.04099	NotSig	0.23812	0.364184	DBX24_RS07625	hypothetical protein
DBX24_RS05495	10	15	3	4	-2.04536	Down	0.0157165	0.0409783	DBX24_RS05495	multidrug efflux SMR transporter
DBX24_RS09045	995	1038	355	269	-2.04905	Down	1.60042e-08	1.96958e-07	deoC	deoxyribose-phosphate aldolase
DBX24_RS08870	58	58	17	18	-2.06125	Down	4.10816e-08	4.59616e-07	DBX24_RS08870	iron ABC transporter permease
DBX24_RS02785	1	4	0	1	-2.07389	NotSig	0.22518	0.351379	DBX24_RS02785	hypothetical protein
DBX24_RS07630	111	107	45	21	-2.08148	Down	7.69118e-12	1.71059e-10	DBX24_RS07630	phosphoethanolamine transferase
DBX24_RS06145	258	269	77	72	-2.1567	Down	9.2179e-09	1.20683e-07	DBX24_RS06145	rhodanese-like domain-containing protein
DBX24_RS03570	101	110	35	25	-2.15952	Down	3.25256e-10	5.45839e-09	DBX24_RS03570	O-methyltransferase
DBX24_RS08640	800	820	230	213	-2.16235	Down	0.00010431	0.00056468	DBX24_RS08640	T9SS type A sorting domain-containing protein
DBX24_RS09130	609	643	193	158	-2.17033	Down	2.48083e-08	2.93565e-07	map	type I methionyl aminopeptidase
DBX24_RS01565	187	178	42	60	-2.17259	Down	3.09852e-11	6.35542e-10	DBX24_RS01565	hypothetical protein
DBX24_RS07185	290	313	80	89	-2.17608	Down	6.4856e-13	1.87069e-11	DBX24_RS07185	TonB-dependent receptor
DBX24_RS08095	105	80	30	22	-2.18039	Down	1.06138e-10	1.93991e-09	DBX24_RS08095	metallophosphoesterase
DBX24_RS07235	497	567	171	121	-2.19094	Down	1.70637e-06	1.44571e-05	DBX24_RS07235	M20/M25/M40 family metallo-hydrolase
DBX24_RS06785	612	617	149	184	-2.20534	Down	6.11148e-09	8.23488e-08	DBX24_RS06785	TonB-dependent receptor
DBX24_RS07230	307	323	88	85	-2.21921	Down	1.53078e-19	9.11553e-18	DBX24_RS07230	peptide chain release factor 3
DBX24_RS02365	613	588	164	156	-2.24976	Down	4.82601e-12	1.15699e-10	DBX24_RS02365	deoxyhypusine synthase family protein
DBX24_RS03310	463	463	124	122	-2.26	Down	1.64218e-17	8.66131e-16	DBX24_RS03310	aldehyde dehydrogenase family protein
DBX24_RS07980	14	8	2	3	-2.32082	Down	0.00176926	0.00644342	DBX24_RS07980	Smr/MutS family protein
DBX24_RS02135	169	195	55	36	-2.34849	Down	1.90745e-13	5.77238e-12	DBX24_RS02135	phospholipase
DBX24_RS07555	269	240	66	58	-2.37411	Down	4.44007e-13	1.32199e-11	porV	type IX secretion system outer membrane channel protein PorV
DBX24_RS03520	224	269	59	59	-2.39374	Down	7.77746e-11	1.49554e-09	DBX24_RS03520	RagB/SusD family nutrient uptake outer membrane protein
DBX24_RS08705	360	404	88	94	-2.3951	Down	6.47023e-11	1.28431e-09	DBX24_RS08705	TonB-dependent receptor
DBX24_RS01605	11	1	0	2	-2.42681	NotSig	0.0220772	0.0550737	DBX24_RS01605	WG repeat-containing protein
DBX24_RS07935	81	81	19	18	-2.44106	Down	1.74955e-06	1.47473e-05	DBX24_RS07935	T9SS type A sorting domain-containing protein
DBX24_RS07055	685	767	174	162	-2.45179	Down	7.9562e-15	2.82445e-13	typA	translational GTPase TypA
DBX24_RS08215	37	30	7	8	-2.46242	Down	8.59612e-07	7.66591e-06	DBX24_RS08215	DUF808 domain-containing protein
DBX24_RS05000	202	212	42	47	-2.54351	Down	2.14272e-09	3.16437e-08	DBX24_RS05000	tetratricopeptide repeat protein
DBX24_RS05700	748	861	190	159	-2.55537	Down	6.18479e-23	5.43672e-21	DBX24_RS05700	TonB-dependent receptor
DBX24_RS04435	379	407	89	79	-2.55648	Down	7.40651e-12	1.66737e-10	DBX24_RS04435	HmuY family protein
DBX24_RS07840	37	50	8	9	-2.64344	Down	1.39255e-08	1.73692e-07	DBX24_RS07840	RluA family pseudouridine synthase
DBX24_RS02725	2	3	0	0	-2.71512	Down	0.0129634	0.034884	DBX24_RS02725	DUF4469 domain-containing protein
DBX24_RS09430	1	7	1	0	-2.72791	NotSig	0.0959962	0.185365	DBX24_RS09430	hypothetical protein
DBX24_RS02195	7	3	0	1	-2.73319	Down	0.016135	0.0418919	DBX24_RS02195	cytochrome-c peroxidase
DBX24_RS01195	5	4	1	0	-2.78544	NotSig	0.0334814	0.0788351	DBX24_RS01195	hypothetical protein
DBX24_RS02180	10	8	1	1	-2.95661	Down	0.00386131	0.0127285	DBX24_RS02180	T9SS type A sorting domain-containing protein
DBX24_RS04965	93	72	20	5	-3.02305	Down	7.828e-07	7.04901e-06	DBX24_RS04965	hypothetical protein
DBX24_RS02375	12	7	1	1	-3.03803	Down	0.00224345	0.00787339	DBX24_RS02375	DUF3078 domain-containing protein
DBX24_RS01050	12	20	3	1	-3.07402	Down	4.42028e-05	0.000267535	DBX24_RS01050	glycosyltransferase family 2 protein
DBX24_RS05920	3	1	0	0	-3.18583	NotSig	0.289758	0.424181	DBX24_RS05920	tRNA-Gln
DBX24_RS00795	17	10	1	1	-3.57027	Down	0.00030309	0.0014273	DBX24_RS00795	putative sulfate exporter family transporter
DBX24_RS08005	0	0	0	0		NotSig			DBX24_RS08005	hypothetical protein

## Sheet: stress adaptation
gene	group	BC_1	BC_2	BCV_1	BCV_2	logFC	type	pvalue	qvalue	Name	Product
DBX24_RS03170	stress adaptation	60	70	412	420	2.27002	Up	4.02385e-08	4.58016e-07	DBX24_RS03170	nucleoside deaminase
DBX24_RS05670	stress adaptation	9	12	84	89	2.63052	Up	1.7428e-10	3.00674e-09	DBX24_RS05670	DinB family protein
DBX24_RS05385	stress adaptation	110	131	581	607	1.91699	Up	1.27299e-09	1.99148e-08	DBX24_RS05385	integration host factor subunit beta
DBX24_RS01220	stress adaptation	2443	2552	12142	10974	1.82377	Up	7.24752e-10	1.16339e-08	DBX24_RS01220	helicase-related protein
DBX24_RS00150	stress adaptation	57	39	217	208	1.76344	Up	9.80377e-11	1.80978e-09	greA	transcription elongation factor GreA
DBX24_RS01660	stress adaptation	20	24	110	80	1.69013	Up	0.000974076	0.003834	DBX24_RS01660	N-6 DNA methylase
DBX24_RS01130	stress adaptation	29	26	103	97	1.47823	Up	3.5036e-05	0.000221495	DBX24_RS01130	4Fe-4S binding protein
DBX24_RS00210	stress adaptation	189	198	838	486	1.37526	Up	5.19919e-07	4.84733e-06	DBX24_RS00210	HU family DNA-binding protein
DBX24_RS02745	stress adaptation	50	54	204	231	1.66688	Up	0.00025942	0.00124711	nusA	transcription termination factor NusA
DBX24_RS04920	stress adaptation	139	136	710	699	1.96324	Up	1.12808e-08	1.41662e-07	nrfD	polysulfide reductase NrfD
DBX24_RS05565	stress adaptation	70	66	277	238	1.53608	Up	8.57962e-10	1.36534e-08	DBX24_RS05565	catalase
DBX24_RS05200	stress adaptation	76	82	1265	1140	3.53736	Up	8.196e-51	7.56491e-48	DBX24_RS05200	M penetrans family 1 protein
DBX24_RS06615	stress adaptation	9	12	82	89	2.59734	Up	2.12321e-09	3.16084e-08	DBX24_RS06615	NADH-quinone oxidoreductase subunit A
DBX24_RS04915	stress adaptation	276	313	2353	2280	2.59165	Up	7.06406e-25	7.67073e-23	DBX24_RS04915	TAT-variant-translocated molybdopterin oxidoreductase
DBX24_RS06625	stress adaptation	8	6	48	60	2.50121	Up	3.39288e-07	3.22848e-06	DBX24_RS06625	NADH-quinone oxidoreductase subunit C
DBX24_RS03680	stress adaptation	58	50	389	375	2.41192	Up	4.90217e-11	9.83632e-10	ccoG	cytochrome c oxidase accessory protein CcoG
DBX24_RS06660	stress adaptation	3	11	39	42	2.07497	Up	0.000116176	0.000623435	DBX24_RS06660	NADH-quinone oxidoreductase subunit J
DBX24_RS06620	stress adaptation	27	41	196	155	1.96825	Up	1.06291e-08	1.35948e-07	DBX24_RS06620	NADH-quinone oxidoreductase subunit B
DBX24_RS04200	stress adaptation	58	63	250	252	1.67058	Up	2.61267e-07	2.60702e-06	DBX24_RS04200	LUD domain-containing protein
DBX24_RS00425	stress adaptation	18	19	77	62	1.51156	Up	5.60838e-05	0.000331829	DBX24_RS00425	FAD-dependent oxidoreductase
DBX24_RS06670	stress adaptation	46	40	148	142	1.36497	Up	2.83949e-05	0.000182637	nuoL	NADH-quinone oxidoreductase subunit L
DBX24_RS06195	stress adaptation	332	426	1167	1159	1.24514	Up	2.29636e-06	1.90094e-05	DBX24_RS06195	peroxiredoxin
DBX24_RS03685	stress adaptation	195	204	630	592	1.23592	Up	1.11133e-05	7.95162e-05	DBX24_RS03685	c-type cytochrome
DBX24_RS06630	stress adaptation	40	36	118	110	1.20165	Up	5.74099e-05	0.000335714	DBX24_RS06630	NADH-quinone oxidoreductase subunit D
DBX24_RS06640	stress adaptation	16	8	31	39	1.13751	Up	0.00803336	0.023099	nuoF	NADH-quinone oxidoreductase subunit NuoF
DBX24_RS09020	stress adaptation	53	64	173	161	1.13541	Up	5.72717e-06	4.42358e-05	DBX24_RS09020	AAA family ATPase
DBX24_RS02830	stress adaptation	368	363	2088	2030	2.10493	Up	4.11317e-12	1.01239e-10	DBX24_RS02830	fumarate reductase/succinate dehydrogenase flavoprotein subunit
DBX24_RS02825	stress adaptation	71	95	1624	1604	3.87492	Up	1.28247e-35	4.73489e-33	DBX24_RS02825	succinate dehydrogenase cytochrome b subunit
DBX24_RS06635	stress adaptation	10	3	59	56	2.69811	Up	1.93996e-07	1.97855e-06	DBX24_RS06635	NAD(P)H-dependent oxidoreductase subunit E
DBX24_RS06655	stress adaptation	4	2	53	34	3.25693	Up	1.87228e-06	1.5639e-05	DBX24_RS06655	NADH-quinone oxidoreductase subunit I
DBX24_RS05470	stress adaptation	244	267	1850	1493	2.32372	Up	4.55371e-24	4.67008e-22	DBX24_RS05470	c-type cytochrome
DBX24_RS06650	stress adaptation	6	14	94	102	2.84942	Up	7.5488e-11	1.46685e-09	nuoH	NADH-quinone oxidoreductase subunit NuoH
DBX24_RS04910	stress adaptation	87	131	967	951	2.74169	Up	7.76601e-17	3.67591e-15	DBX24_RS04910	c-type cytochrome
DBX24_RS03700	stress adaptation	13	7	290	219	4.14317	Up	1.54377e-12	4.0138e-11	ccoS	cbb3-type cytochrome oxidase assembly protein CcoS
DBX24_RS03690	stress adaptation	5	8	114	98	3.44696	Up	8.19561e-08	8.89946e-07	DBX24_RS03690	CcoQ/FixQ family Cbb3-type cytochrome c oxidase assembly chaperone
DBX24_RS03695	stress adaptation	433	470	4651	4469	2.92752	Up	1.57128e-16	6.90614e-15	ccoN	cytochrome-c oxidase, cbb3-type subunit I
DBX24_RS00730	stress adaptation	8	10	67	55	2.31377	Up	2.15535e-05	0.000142608	DBX24_RS00730	SCO family protein
DBX24_RS00745	stress adaptation	5	4	54	41	2.89212	Up	8.21705e-05	0.000452796	DBX24_RS00745	Rrf2 family transcriptional regulator
DBX24_RS08755	stress adaptation	3	7	52	34	2.60923	Up	1.21347e-05	8.57229e-05	DBX24_RS08755	Lrp/AsnC family transcriptional regulator
DBX24_RS06230	stress adaptation	13	10	101	92	2.59872	Up	1.81876e-05	0.000122534	DBX24_RS06230	TetR/AcrR family transcriptional regulator
DBX24_RS06080	stress adaptation	3	7	44	41	2.58114	Up	3.3357e-07	3.22197e-06	DBX24_RS06080	type II toxin-antitoxin system VapC family toxin
DBX24_RS04380	stress adaptation	6	6	45	35	2.21471	Up	0.000402762	0.00178859	DBX24_RS04380	RsiV family protein
DBX24_RS07745	stress adaptation	4013	4186	19995	18903	1.86896	Up	5.9726e-17	2.90143e-15	dnaK	molecular chaperone DnaK
DBX24_RS05205	stress adaptation	121	130	589	514	1.75247	Up	1.21603e-11	2.67237e-10	DBX24_RS05205	AI-2E family transporter
DBX24_RS02435	stress adaptation	38	38	174	125	1.57272	Up	8.37135e-06	6.21292e-05	DBX24_RS02435	AAA family ATPase
DBX24_RS03355	stress adaptation	48	59	168	232	1.52829	Up	2.74283e-05	0.000177037	DBX24_RS03355	RES family NAD+ phosphorylase
DBX24_RS05665	stress adaptation	20	13	66	58	1.50388	Up	4.21999e-05	0.000257099	DBX24_RS05665	MoxR family ATPase
DBX24_RS09195	stress adaptation	38	50	148	137	1.31448	Up	2.73464e-05	0.000177037	mscL	large conductance mechanosensitive channel protein MscL
DBX24_RS05155	stress adaptation	200	176	577	557	1.20383	Up	0.00340963	0.0113819	DBX24_RS05155	PEGA domain-containing protein
DBX24_RS07350	stress adaptation	278	208	700	689	1.13233	Up	0.000691576	0.00282445	DBX24_RS07350	sigma-70 family RNA polymerase sigma factor
DBX24_RS01210	stress adaptation	1142	1171	3387	3189	1.13086	Up	4.01882e-05	0.00024647	DBX24_RS01210	zeta toxin family protein
DBX24_RS00915	stress adaptation	1228	1323	3629	3526	1.11817	Up	1.90806e-09	2.88712e-08	recQ	DNA helicase RecQ
DBX24_RS04195	stress adaptation	508	508	1483	1357	1.11132	Up	5.75787e-12	1.34545e-10	ftsH	ATP-dependent zinc metalloprotease FtsH
DBX24_RS08325	stress adaptation	117	109	322	309	1.10238	Up	0.000206813	0.00103463	DBX24_RS08325	NfeD family protein
DBX24_RS02405	stress adaptation	127	147	424	344	1.10208	Up	0.000388285	0.00174823	DBX24_RS02405	thioredoxin-like domain-containing protein
DBX24_RS04350	stress adaptation	33	46	113	106	1.09225	Up	0.000416147	0.00183268	pncB	nicotinate phosphoribosyltransferase
DBX24_RS03980	stress adaptation	1240	1139	3362	3209	1.09013	Up	1.60196e-05	0.000109934	DBX24_RS03980	DNA-directed RNA polymerase subunit alpha

## Sheet: Invasion Colonization
gene	group	BC_1	BC_2	BCV_1	BCV_2	logFC	type	pvalue	qvalue	Name	Product
DBX24_RS01020	Invasion Colonization	87	103	301	296	1.27739	Up	1.51262e-06	1.32336e-05	gldL	gliding motility protein GldL
DBX24_RS03650	Invasion Colonization	70	65	224	185	1.21388	Up	1.52915e-05	0.000105329	DBX24_RS03650	MotA/TolQ/ExbB proton channel family protein
DBX24_RS07180	Invasion Colonization	39	44	128	107	1.11794	Up	0.00159937	0.00590486	DBX24_RS07180	WG repeat-containing protein
DBX24_RS05655	Invasion Colonization	51	54	170	125	1.09192	Up	0.0013061	0.00492052	nrdD	anaerobic ribonucleoside-triphosphate reductase
DBX24_RS00970	Invasion Colonization	11	10	58	77	2.26146	Up	7.32881e-08	8.05297e-07	DBX24_RS00970	phage holin family protein
DBX24_RS08750	Invasion Colonization	3	5	27	22	2.08969	Up	0.000234676	0.0011491	DBX24_RS08750	phage holin family protein
DBX24_RS01025	Invasion Colonization	128	133	505	522	1.58368	Up	9.68144e-05	0.000527196	gldK	gliding motility lipoprotein GldK
DBX24_RS08790	Invasion Colonization	34	31	153	103	1.57114	Up	5.78795e-05	0.000337052	DBX24_RS08790	YceI family protein
DBX24_RS04155	Invasion Colonization	50	46	173	145	1.34452	Up	7.99956e-06	5.97862e-05	DBX24_RS04155	Rid family detoxifying hydrolase
DBX24_RS07725	Invasion Colonization	49	52	228	167	1.56839	Up	3.69592e-06	2.9408e-05	DBX24_RS07725	C40 family peptidase
DBX24_RS04605	Invasion Colonization	54	48	166	187	1.39936	Up	0.00111468	0.00429582	DBX24_RS04605	undecaprenyl/decaprenyl-phosphate alpha-N-acetylglucosaminyl 1-phosphate transferase
DBX24_RS02980	Invasion Colonization	158	197	2295	2152	3.24523	Up	4.70355e-25	5.7885e-23	DBX24_RS02980	SusC/RagA family TonB-linked outer membrane protein
DBX24_RS01040	Invasion Colonization	75	57	842	773	3.22552	Up	6.65861e-52	1.22918e-48	DBX24_RS01040	glycogen/starch synthase
DBX24_RS04895	Invasion Colonization	328	314	1571	1637	1.93706	Up	9.51619e-11	1.77443e-09	DBX24_RS04895	TonB-dependent receptor
DBX24_RS00310	Invasion Colonization	146	121	624	639	1.84819	Up	4.56738e-07	4.30173e-06	DBX24_RS00310	SusC/RagA family TonB-linked outer membrane protein
DBX24_RS07665	Invasion Colonization	56	72	250	273	1.65372	Up	1.57651e-13	4.85039e-12	DBX24_RS07665	SusC/RagA family TonB-linked outer membrane protein
DBX24_RS08145	Invasion Colonization	6	3	19	19	1.6274	Up	0.0067075	0.019843	DBX24_RS08145	EpsG family protein

## Sheet: secretion system
gene	group	BC_1	BC_2	BCV_1	BCV_2	logFC	type	pvalue	qvalue	Name	Product
DBX24_RS04600	secretion system	25	35	178	167	2.13457	Up	7.88955e-11	1.50145e-09	DBX24_RS04600	EpsG family protein
DBX24_RS02395	secretion system	1383	1474	6125	5743	1.67632	Up	7.40273e-12	1.66737e-10	DBX24_RS02395	T9SS type A sorting domain-containing protein
DBX24_RS02930	secretion system	18	9	69	86	2.08652	Up	1.05451e-05	7.604e-05	DBX24_RS02930	T9SS type A sorting domain-containing protein
DBX24_RS05465	secretion system	1527	1428	10909	10169	2.45053	Up	2.32183e-25	3.297e-23	nosZ	Sec-dependent nitrous-oxide reductase
DBX24_RS03825	secretion system	138	131	469	412	1.32685	Up	9.83054e-06	7.11654e-05	secE	preprotein translocase subunit SecE
DBX24_RS06710	secretion system	148	117	954	816	2.34578	Up	2.89537e-17	1.48468e-15	DBX24_RS06710	lipocalin family protein
DBX24_RS08120	secretion system	43	64	345	300	2.20421	Up	1.00571e-15	3.86778e-14	DBX24_RS08120	polysaccharide export protein
DBX24_RS00085	secretion system	15112	15980	45643	41037	1.08993	Up	0.0077902	0.0225757	DBX24_RS00085	T9SS type A sorting domain-containing protein
DBX24_RS02105	secretion system	184	166	464	494	1.08136	Up	1.90936e-05	0.000127245	DBX24_RS02105	porin family protein
DBX24_RS06235	secretion system	37	37	212	204	2.09824	Up	1.94345e-11	4.07682e-10	DBX24_RS06235	TolC family protein
DBX24_RS04010	secretion system	73	98	927	841	2.98109	Up	2.05524e-33	6.32328e-31	secY	preprotein translocase subunit SecY
DBX24_RS08165	secretion system	10	6	36	53	2.04764	Up	0.00183912	0.00664387	DBX24_RS08165	acyl carrier protein
DBX24_RS06240	secretion system	26	39	115	96	1.29219	Up	0.0122669	0.0332096	DBX24_RS06240	efflux RND transporter periplasmic adaptor subunit
