# Supplementary material for: Bergeyella cardium variant induces a unique cytoplasmic vacuolization cell death floatptosis in macrophage
Source: Cell Discov. 2025 Oct 21;11:83. doi: 10.1038/s41421-025-00840-x (PMC12537989; doi:10.1038/s41421-025-00840-x)
Supplement: Supplementary file 9 — Supplementary Table S7 [file 41421_2025_840_MOESM9_ESM.xlsx]

## Sheet: Sheet1
Oligo Sequences
qRT-PCR
Gene	5' primer	3'primer
mHprt	CTCATGGACTGATTATGGACAGGAC	GCAGGTCAGCAAAGAACTTATAGCC
mIl1a	TGAGTTTTGGTGTTTCTGGC	TCGGGAGGAGACGACTCTAA
mIl6	TGGTACTCCAGAAGACCAGAGG	AACGATGATGCACTTGCAGA
mTNFa	ATGAGAGGGAGGCCATTTG	CAGCCTCTTCTCATTCCTGC
mCxcl10	CTCATCCTGCTGGGTCTGAG	CCTATGGCCCTCATTCTCAC
mCxcl9	GAGGCACGATCCACTACAAA	AGTCCGGATCTAGGCAGGTT
mRab7b	CCTGAAGCCCCTCATGAATC	CAGTGTGGTCTGGTATTCCTC
mPtpn22	GATGAACACTCTGACCAGCTT	CCTCAACCACAATAAAAGACTCG
mSlc9a9	AGTCAACATCACCGACCAAG	GAAGATTTCTGGGTCAAACGTC
mGpr65	CATCCGCTGCGTTTTAGAGC	ATGGGATCGGCAACACAGTT
mOlfr56	CTTACTCCTATGCTCAACCCC	GCAAACATCAGGCAACACAG
mAtp1a1	GGGGTTGGACGAGACAAGTAT	CGGCTCAAATCTGTTCCGTAT
mSlc9a1	CACCATCACTGGAAGGACAAG	CTCAATGGCCTGCTTCATCTC
mSlc12a2	TTCCGCGTGAACTTCGTGG	TTGGTGTGGGTGTCATAGTAGT
mSlc35g1	ACTGGAGCAACCATTCGTC	GCAAGATGTCTGAGCTAGGTG
mSlc9b2	ACCTAGCACGCCTTGGTAAA	CTGCCTTCTGTCGGTTCACT
mCd5l	GCGAGGACACATGGATGGAA	GCCCCAGGCCCATAGATTTT
mTlr9	CAGTTTGTCAGAGGGAGCC	ACAGGGTAGGAAGGCAGG
mSlc13a3	TCCTCATTTCCATTCCTTACTCTG	GGAAGGCGAAGATGAACCAG
RS03345	CATTCTTAGCGGTCTCTTTAT	CAACGAAATTTAACCAAAGTT
RS05475	CAAGTATTATTAGCAAACTAC	TCTCTCCGCGATTTCATCAAT
RS01365	TCTAAAACCTTACGCTCCTGA	GAGTGGATGCTCTTTCGTAAT
RS04445	ATTTATGATTGAGAATAGATT	TTTGCATTAGTATCAAAGGAG
RS02805	AGTCTTCTGCGAATATCGACA	TGTCGGCTACATTGTCCAGTG
RS03800	ATATAATGATGCCCAGCCTGA	GCCCAGTGGAAGGTGTACCAT
RS04845	TGTATTTACCGCTTCTTCTCA	CAAGCCTGTTTCTTTGCCGTT
RS06245	ATTAACTACGAGCCAGAGCTG	CATAAAGATAATTCGGTTCCA
U16S	ACTCCTACGGGAGGCAGCAGT	TATTACCGCGGCTGCTGGC
PCR
Gene	5' primer	3'primer
Hypothetical protein	TGTGCAGTCTTATGCTCAGGT	CGTCTGCGAAGCTACTTGTGA
PorV	ATTTTAGATCCTGATTTTGAT	TATATCTCGATGATATGAATA
Non-coding region	GAGGGACTTATCCTTTTAGCG	AGCTAGCGAAGCAACCACTCG
Vector construction	5' primer	3'primer
pCDH-Flag-mSlc9a9	CAAGGATGACGATGACAAGTCTAGAGAATTCATGGCTGGGCAGCTTCGGTTT	CGTCATAAGGGTAAAGCTTCCATGGCTCGAGTTAGTCCATCTGGGGTTGACC
pCDH-Flag-AcGFP	ATATgaattcATGGTAAGCAAGGGCGCC	ATATctcgagCTACTTGTACAGCTCGTCCATG
pCDH-Flag-AcGFP-mSlc9a9	AAGGATGACGATGACAAGTCTAGAGAATTCATGGTGAGCAAGGGCGCCGAG	CCAGCAGCGCTGCCAGCAGAGCCCGGCGCACCCTTGTACAGCTCGTCCAT
	CGGGCTCTGCTGGCAGCGCTGCTGGTGGCTCCGGTATGGCTGGGCAGCTTCGGTTT	CGTCATAAGGGTAAAGCTTCCATGGCTCGAGTTAGTCCATCTGGGGTTGACC
pGEX-GST-PorV	ATATggatccATGAACTTAAAATCAAAATTA	ATATctcgagCTAATTATTGGCGTTGGAAGA
pGEX-GST-Lipocalin	ATATggatccATGAAAAACTTATTTCTAATA	ATATctcgagCTAATTTGTCTTTTGGAAGTT
pGEX-GST-β-barrel	ATATggatccATGAGAAAGATTATTCTTGGA	ATATctcgagTTATTTTACATTTTTAATGAT
pGEX-GST-ADSL	ATATggatccATGAATACTTACAAAAACCCT	ATATgaattcTCAAACCTTCAAATCTGCTTC
pCDNA3.1-V5-mEhd1	ATATggtaccATGTTCAGCTGGGTGAGCAAG	ATATtctagaCTCTCGTGCCTCCGTTTGGAGG
pCDNA3.1-V5-mEsyt1	ATATgaattcATGGAGCACTCCCCTGAAGAG	ATATtctagaCTGGAACCGCCCTTATCTCTGTC
pCDNA3.1-V5-mSec22b	ATATggatccATGGTGCTGCTGACGATGATC	ATATctcgagGGCAGCCACCAAAACCGC
pCDNA3.1-V5-mBnip1	ATATggtaccATGGCGGCTCCCCAGGATGTC	ATATtctagaCTCAAAAATGGAAAGAGGCGC
pCDNA3.1-V5-mBet1L	ATATggtaccATGGCAGATTGGACTCGAGC	ATATtctagaCTCGTCCTTGTCCTCGACAAGAG
pCDNA3.1-V5-mBet1	ATATggatccATGAGGCGTGCAGGCCTG	ATATctcgagGGCCTCAGTTTAATAATCCAATAAATGAC
pCDNA3.1-V5-mSnapin	ATATggtaccATGGCCGCGGCTGGTTCCGC	ATATtctagaCCTTTGCTTGGAGAACCAGGAG
pCDNA3.1-V5-mSnap29	ATATggatccATGTCTGGCTATCCTAAAAGC	ATATctcgagGGGAGTTGCCGCACTTTTTTTTC
pCDNA3.1-V5-mSnap47	ATATggtaccATGAGTTCTGATATGCGTGTC	ATATtctagaccCATCAGCTTTCTCATACGCCGG
pCDNA3.1-V5-mVamp2	ATATggatccATGTCGGCTACCGCTGCCACC	ATATctcgagccAGTGCTGAAGTAAACGATGATG
pCDNA3.1-V5-mVamp3	ATATggatccATGTCTACAGGTGTGCCTTCG	ATATctcgagGGAGAGACACACCACACGATG
pCDNA3.1-V5-mVamp4	ATATggatccATGCCTCCCAAGTTCAAGCGC	ATATctcgagccAGTACGGAATTTCACAAC
pCDNA3.1-V5-mVamp8	ATATggatccATGGAGGAGGCCAGTGGGAGT	ATATctcgagGGAGTGGGGATGGTACCAGTG
pCDNA3.1-V5-mStx2	ATATggtaccATGCGGGACCGGCTGCCCGAC	ATATtctagaccTTTGCCAACCGACAAGCCAATG
pCDNA3.1-V5-mStx11	ATATggatccATGAAGGATCGG	ATATctcgagggGTTGACACAG
pCDNA3.1-V5-mStx12	ATATggatccATGTCCTACGGT	ATATctcgagggTTTAGAAGCA
pCDNA3.1-V5-mStx18	ATATggtaccATGGCGGTGGACATCACACTG	ATATtctagaccGCTGTCATACCAGTCGAGGAAG
pCDNA3.1-V5-mStxbp1	ATATggatccATGGCCCCCATTGGCCTCAAG	ATATctcgagcgCTCCATTGTTGGAGCCTGATC
pCDNA3.1-V5-mStxbp2	ATATggatccATGGCGCCCTTGGGGCTGAAG	ATATctcgagCCGGGCAGGGCCACACCCTCCAG
pCDNA3.1-V5-mStxbp3	ATATggatccATGGCGCCGCCGGTATCGGAG	ATATctcgagcgCTCATCCTTAAAGGAAAC
pCDNA3.1-V5-mVps11	ATATggtaccATGGCGGCCTACCTGCAGTGG	ATATtctagaccAGTTCCCCTCCTGGAGTGCATC
pCDNA3.1-V5-mVps16	ATATgaattcATGGACTGTTACACTGCGAAC	ATATctcgagccCTTCTTCTGGGCTTGTGCCC
pCDNA3.1-V5-mVps18	ATATggtaccATGGCGTCCATCCTGGATGAG	ATATtctagaccTAGCCAGCTGAGGTGCTCCTC
pCDNA3.1-V5-mVps33a	ATATggtaccATGGCGGCGCACCTGTCGTAC	ATATtctagaCTGAAAGGCTTTTCCATGAGAG
pCDNA3.1-V5-mVps33b	ATATggtaccATGGCTTTTCCCCATC	ATATtctagaCCGGATTTCACCTCAC
pCDNA3.1-V5-mVps35	ATATggatccATGCCTACAACACAG	ATATctcgagccAAGGATGAGACCTTC
pCDNA3.1-V5-mVps39	ATATggatccATGCATGACGCTTTCGAGCC	ATATctcgagccGGTGTCGGCTGAGTTTACCTC
pCDNA3.1-V5-mVps41	ATATggtaccATGGCGGAAGCAGAGGAGCAG	ATATtctagaccCTTCTTCATCTCCAGGATGGC
pCDNA3.1-V5-mRab5a	ATATggatccATGGCTAATCGAGGAGCAAC	ATATctcgagccGTTACTACAACACTGGCTTC
pCDNA3.1-V5-mRab5b	ATATggatccATGACTAGCAGAAGTACAGCC	ATATctcgagccGTTGCTACAACACTGGCTCTTG
pCDNA3.1-V5-mRab7	ATATggtaccATGACCTCTAGGAAGAAAGTG	ATATtctagaccACAACTGCAGCTTTCTGCGG
siRNAs sequence	Sequence 1	Sequence 2	Sequence 3
siAtp1a1	CCAGTAACATTCCGGAAAT	CCATCCAATCACAGCGAAA	CCTGCCATACAGCGTTCTT
siSlc9a9	GATGACGTTTGACCCAGAA	CAGGCACATTACACCTACA	CAACATCACCGACCAAGTT
siSlc35g1	CCATCATCATCCTCTTTGT	GTAGCGATAATGAAGACCA	CGTGAGACCACCATTTATA
siSlc12a2	TCCTTACCTTCTACTCATA	GCATTCAATCCGTCTTTCT	GCAGCATTCAATCCGTCTT
siGpr65	CTAGGGATTTACCTCTTCA	GCTACGCAATACCCTTGAT	CGAGAAGATTCGCGTTTAT
siSlc9b2	CTGCGATTCTCTCACACTT	CACAAGTGGTCGTCATCTT	CCCTGAATGTCTTCCTGGA
siSlc9a1	GATAGGTTTCCATGTGATC	GGAGATCCACATCAACGAA	GGTCCTCTATCACCTCTTT
siRab7b	GTGGACTTGAAACTTATCA	CCTCTCTTCTTCACCAATA	CCAGCATCCTCTCCAAAAT
siPTPN22	AGGCAATCCACCAAGTACA	TAGGACTTCTACGATGAAT	GAGAAACGCAGCTGCAATT
siCd5l	GCTCAATGTGAGCTAAATT	CAGAGTCTCCAACCAAAGT	GTCGTGTTCTGGACAAGAA
siTLR9	GGAACTGCTACTACAAGAA	CCTTCGTGGTGTTCGATAA	CCTATAACCTCATTGTCAA
siOlfr56	TCCTCTTCTCCACAGTTAT	GTTGTCTCAATCTTCTACA	CACTTCACTATCCCATTCT
siSlc13a3	CCAACTTCCTCTTCCTTAG	CTCTCATGCTGTTGTTCCT	GACCAACAACACAGTTCAA
Genotyping sequence
Gene	5' primer	3'primer
mSlc9a9-Target	TCCCATTCAGCCCATAAAGGAGAG	TATTTAAGAGCAAGCTCCCGTCCCCT
mSlc9a9-WT	ATGGGAGACGTAGGATGCTTTCTTCC	AACGCAAATACAGCCCTGGCTT
